# Supplementary material for: Structure-Aware Mycobacterium tuberculosis Functional Annotation Uncloaks Resistance, Metabolic, and Virulence Genes
Source: mSystems. 2021 Nov 2;6(6):e00673-21. doi: 10.1128/mSystems.00673-21 (PMC8562490; doi:10.1128/mSystems.00673-21)
Supplement: DATA SET S1 [file msystems.00673-21-sd001.xlsx]

## Sheet: A. Under-annotated gene set
Locus Tag	Gene Name	Product Annotation in TubercuList	Inclusion Category
Rv0004	Rv0004	Conserved hypothetical protein	Unannotated
Rv0007	Rv0007	Possible conserved membrane protein	Ambiguous
Rv0008c	Rv0008c	Possible membrane protein	Ambiguous
Rv0010c	Rv0010c	Probable conserved membrane protein	Ambiguous
Rv0011c	Rv0011c	Probable conserved transmembrane protein	Ambiguous
Rv0012	Rv0012	Probable conserved membrane protein	Ambiguous
Rv0019c	fhaB	Conserved protein with FHA domain, FhaB	Ambiguous
Rv0020c	fhaA	Conserved protein with FHA domain, FhaA	Ambiguous
Rv0021c	Rv0021c	Conserved hypothetical protein	Unannotated
Rv0024	Rv0024	Putative secreted protein P60-related protein	Ambiguous
Rv0025	Rv0025	Conserved hypothetical protein	Unannotated
Rv0026	Rv0026	Conserved hypothetical protein	Unannotated
Rv0027	Rv0027	Conserved hypothetical protein	Unannotated
Rv0028	Rv0028	Conserved hypothetical protein	Unannotated
Rv0029	Rv0029	Conserved hypothetical protein	Unannotated
Rv0030	Rv0030	Conserved hypothetical protein	Unannotated
Rv0034	Rv0034	Conserved hypothetical protein	Unannotated
Rv0036c	Rv0036c	Conserved protein	Unannotated
Rv0037c	Rv0037c	Probable conserved integral membrane protein	Ambiguous
Rv0038	Rv0038	Conserved protein	Unannotated
Rv0039c	Rv0039c	Possible conserved transmembrane protein	Ambiguous
Rv0040c	mtc28	Secreted proline rich protein Mtc28 (proline rich 28 kDa antigen)	Ambiguous
Rv0047c	Rv0047c	Conserved protein	Unannotated
Rv0048c	Rv0048c	Possible membrane protein	Ambiguous
Rv0049	Rv0049	Conserved hypothetical protein	Unannotated
Rv0051	Rv0051	Probable conserved transmembrane protein	Ambiguous
Rv0052	Rv0052	Conserved protein	Unannotated
Rv0057	Rv0057	Hypothetical protein	Unannotated
Rv0059	Rv0059	Hypothetical protein	Unannotated
Rv0060	Rv0060	Conserved hypothetical protein	Unannotated
Rv0061c	Rv0061c	Hypothetical protein	Unannotated
Rv0064	Rv0064	Probable conserved transmembrane protein	Ambiguous
Rv0074	Rv0074	Conserved protein	Unannotated
Rv0076c	Rv0076c	Probable membrane protein	Ambiguous
Rv0078A	Rv0078A	Hypothetical protein	Unannotated
Rv0078B	Rv0078B	Conserved protein	Unannotated
Rv0079	Rv0079	Unknown protein	Unannotated
Rv0080	Rv0080	Conserved hypothetical protein	Unannotated
Rv0090	Rv0090	Possible membrane protein	Ambiguous
Rv0093c	Rv0093c	Probable conserved membrane protein	Ambiguous
Rv0094c	Rv0094c	Conserved hypothetical protein	Ambiguous
Rv0095c	Rv0095c	Conserved hypothetical protein	Ambiguous
Rv0096	PPE1	PPE family protein PPE1	Ambiguous
Rv0100	Rv0100	Conserved hypothetical protein	Unannotated
Rv0102	Rv0102	Probable conserved integral membrane protein	Ambiguous
Rv0104	Rv0104	Conserved hypothetical protein	Unannotated
Rv0106	Rv0106	Conserved hypothetical protein	Unannotated
Rv0108c	Rv0108c	Hypothetical protein	Unannotated
Rv0109	PE_PGRS1	PE-PGRS family protein PE_PGRS1	Ambiguous
Rv0110	Rv0110	Probable conserved integral membrane protein	Ambiguous
Rv0121c	Rv0121c	Conserved protein	Unannotated
Rv0122	Rv0122	Hypothetical protein	Unannotated
Rv0123	Rv0123	Unknown protein	Unannotated
Rv0124	PE_PGRS2	PE-PGRS family protein PE_PGRS2	Ambiguous
Rv0128	Rv0128	Probable conserved transmembrane protein	Ambiguous
Rv0135c	Rv0135c	Possible transcriptional regulatory protein	Ambiguous
Rv0138	Rv0138	Conserved hypothetical protein	Unannotated
Rv0140	Rv0140	Conserved protein	Unannotated
Rv0141c	Rv0141c	Unknown protein	Unannotated
Rv0142	Rv0142	Conserved hypothetical protein	Unannotated
Rv0143c	Rv0143c	Probable conserved transmembrane protein	Ambiguous
Rv0150c	Rv0150c	Conserved hypothetical protein	Unannotated
Rv0151c	PE1	PE family protein PE1	Ambiguous
Rv0152c	PE2	PE family protein PE2	Ambiguous
Rv0157A	Rv0157A	Conserved protein	Unannotated
Rv0159c	PE3	PE family protein PE3	Ambiguous
Rv0160c	PE4	PE family protein PE4	Ambiguous
Rv0163	Rv0163	Conserved protein	Unannotated
Rv0164	TB18.5	Conserved protein TB18.5	Unannotated
Rv0167	yrbE1A	Conserved integral membrane protein YrbE1A	Ambiguous
Rv0168	yrbE1B	Conserved integral membrane protein YrbE1B	Ambiguous
Rv0175	Rv0175	Probable conserved Mce associated membrane protein	Ambiguous
Rv0176	Rv0176	Probable conserved Mce associated transmembrane protein	Ambiguous
Rv0177	Rv0177	Probable conserved Mce associated protein	Unannotated
Rv0178	Rv0178	Probable conserved Mce associated membrane protein	Ambiguous
Rv0180c	Rv0180c	Probable conserved transmembrane protein	Ambiguous
Rv0181c	Rv0181c	Conserved hypothetical protein	Unannotated
Rv0184	Rv0184	Conserved hypothetical protein	Unannotated
Rv0185	Rv0185	Conserved hypothetical protein	Unannotated
Rv0188	Rv0188	Probable conserved transmembrane protein	Ambiguous
Rv0190	Rv0190	Conserved protein	Unannotated
Rv0191	Rv0191	Probable conserved integral membrane protein	Ambiguous
Rv0192A	Rv0192A	Conserved secreted protein	Ambiguous
Rv0192	Rv0192	Conserved hypothetical protein	Unannotated
Rv0193c	Rv0193c	Hypothetical protein	Unannotated
Rv0196	Rv0196	Possible transcriptional regulatory protein	Ambiguous
Rv0199	Rv0199	Probable conserved membrane protein	Ambiguous
Rv0200	Rv0200	Possible conserved transmembrane protein	Ambiguous
Rv0201c	Rv0201c	Conserved protein	Unannotated
Rv0203	Rv0203	Possible exported protein	Ambiguous
Rv0204c	Rv0204c	Probable conserved transmembrane protein	Ambiguous
Rv0205	Rv0205	Probable conserved transmembrane protein	Ambiguous
Rv0207c	Rv0207c	Conserved hypothetical protein	Unannotated
Rv0208c	Rv0208c	Hypothetical methlytransferase (methylase)	Ambiguous
Rv0209	Rv0209	Hypothetical protein	Unannotated
Rv0210	Rv0210	Hypothetical protein	Unannotated
Rv0218	Rv0218	Probable conserved transmembrane protein	Ambiguous
Rv0219	Rv0219	Probable conserved transmembrane protein	Ambiguous
Rv0225	Rv0225	Possible conserved protein	Ambiguous
Rv0226c	Rv0226c	Probable conserved transmembrane protein	Ambiguous
Rv0227c	Rv0227c	Probable conserved membrane protein	Ambiguous
Rv0229c	Rv0229c	Possible conserved membrane protein with PIN domain	Ambiguous
Rv0235c	Rv0235c	Probable conserved transmembrane protein	Ambiguous
Rv0236A	Rv0236A	Small secreted protein	Ambiguous
Rv0246	Rv0246	Probable conserved integral membrane protein	Ambiguous
Rv0250c	Rv0250c	Conserved protein	Unannotated
Rv0256c	PPE2	PPE family protein PPE2	Ambiguous
Rv0257	Rv0257	Conserved hypothetical protein	Unannotated
Rv0258c	Rv0258c	Conserved hypothetical protein	Unannotated
Rv0259c	Rv0259c	Conserved hypothetical protein	Unannotated
Rv0260c	Rv0260c	Possible transcriptional regulatory protein	Ambiguous
Rv0263c	Rv0263c	Conserved hypothetical protein	Unannotated
Rv0264c	Rv0264c	Conserved hypothetical protein	Unannotated
Rv0268c	Rv0268c	Hypothetical protein	Unannotated
Rv0269c	Rv0269c	Conserved hypothetical protein	Unannotated
Rv0272c	Rv0272c	Unknown protein	Unannotated
Rv0273c	Rv0273c	Possible transcriptional regulatory protein	Ambiguous
Rv0274	Rv0274	Conserved protein	Unannotated
Rv0276	Rv0276	Conserved hypothetical protein	Unannotated
Rv0278c	PE_PGRS3	PE-PGRS family protein PE_PGRS3	Ambiguous
Rv0279c	PE_PGRS4	PE-PGRS family protein PE_PGRS4	Ambiguous
Rv0280	PPE3	PPE family protein PPE3	Ambiguous
Rv0285	PE5	PE family protein PE5	Ambiguous
Rv0286	PPE4	PPE family protein PPE4	Ambiguous
Rv0288	esxH	Low molecular weight protein antigen 7 EsxH (10 kDa antigen) (CFP-7) (protein TB10.4)	Ambiguous
Rv0293c	Rv0293c	Conserved protein	Unannotated
Rv0295c	Rv0295c	Conserved protein	Unannotated
Rv0297	PE_PGRS5	PE-PGRS family protein PE_PGRS5	Ambiguous
Rv0298	Rv0298	Hypothetical protein	Unannotated
Rv0299	Rv0299	Hypothetical protein	Unannotated
Rv0304c	PPE5	PPE family protein PPE5	Ambiguous
Rv0305c	PPE6	PPE family protein PPE6	Ambiguous
Rv0307c	Rv0307c	Unknown protein	Unannotated
Rv0308	Rv0308	Probable conserved integral membrane protein	Ambiguous
Rv0309	Rv0309	Possible conserved exported protein	Ambiguous
Rv0310c	Rv0310c	Conserved protein	Unannotated
Rv0311	Rv0311	Unknown protein	Unannotated
Rv0312	Rv0312	Conserved hypothetical proline and threonine rich protein	Unannotated
Rv0313	Rv0313	Conserved protein	Unannotated
Rv0314c	Rv0314c	Possible conserved membrane protein	Ambiguous
Rv0318c	Rv0318c	Probable conserved integral membrane protein	Ambiguous
Rv0320	Rv0320	Possible conserved exported protein	Ambiguous
Rv0323c	Rv0323c	Conserved hypothetical protein	Unannotated
Rv0325	Rv0325	Hypothetical protein	Unannotated
Rv0326	Rv0326	Hypothetical protein	Unannotated
Rv0329c	Rv0329c	Conserved hypothetical protein	Unannotated
Rv0330c	Rv0330c	Hypothetical protein	Unannotated
Rv0332	Rv0332	Conserved protein	Unannotated
Rv0333	Rv0333	Unknown protein	Unannotated
Rv0335c	PE6	PE family protein PE6	Ambiguous
Rv0336	Rv0336	Conserved 13E12 repeat family protein	Ambiguous
Rv0339c	Rv0339c	Possible transcriptional regulatory protein	Ambiguous
Rv0340	Rv0340	Conserved protein	Unannotated
Rv0341	iniB	Isoniazid inductible gene protein IniB	Ambiguous
Rv0342	iniA	Isoniazid inductible gene protein IniA	Ambiguous
Rv0343	iniC	Isoniazid inductible gene protein IniC	Ambiguous
Rv0345	Rv0345	Conserved hypothetical protein	Unannotated
Rv0347	Rv0347	Probable conserved membrane protein	Ambiguous
Rv0348	Rv0348	Possible transcriptional regulatory protein	Ambiguous
Rv0349	Rv0349	Hypothetical protein	Unannotated
Rv0354c	PPE7	PPE family protein PPE7	Ambiguous
Rv0355c	PPE8	PPE family protein PPE8	Ambiguous
Rv0356c	Rv0356c	Conserved protein	Unannotated
Rv0358	Rv0358	Conserved protein	Unannotated
Rv0359	Rv0359	Probable conserved integral membrane protein	Ambiguous
Rv0360c	Rv0360c	Conserved protein	Unannotated
Rv0361	Rv0361	Probable conserved membrane protein	Ambiguous
Rv0364	Rv0364	Possible conserved transmembrane protein	Ambiguous
Rv0365c	Rv0365c	Conserved protein	Unannotated
Rv0366c	Rv0366c	Conserved hypothetical protein	Unannotated
Rv0367c	Rv0367c	Hypothetical protein	Unannotated
Rv0368c	Rv0368c	Conserved hypothetical protein	Unannotated
Rv0371c	Rv0371c	Conserved hypothetical protein	Unannotated
Rv0372c	Rv0372c	Conserved hypothetical protein	Unannotated
Rv0376c	Rv0376c	Conserved hypothetical protein	Unannotated
Rv0378	Rv0378	Conserved hypothetical glycine rich protein	Unannotated
Rv0381c	Rv0381c	Hypothetical protein	Unannotated
Rv0383c	Rv0383c	Possible conserved secreted protein	Ambiguous
Rv0387c	Rv0387c	Conserved hypothetical protein	Unannotated
Rv0388c	PPE9	PPE family protein PPE9	Ambiguous
Rv0390	Rv0390	Conserved protein	Unannotated
Rv0393	Rv0393	Conserved 13E12 repeat family protein	Ambiguous
Rv0394c	Rv0394c	Possible secreted protein	Ambiguous
Rv0395	Rv0395	Hypothetical protein	Unannotated
Rv0396	Rv0396	Hypothetical protein	Unannotated
Rv0397A	Rv0397A	Conserved protein	Unannotated
Rv0397	Rv0397	Conserved 13E12 repeat family protein	Ambiguous
Rv0398c	Rv0398c	Possible secreted protein	Ambiguous
Rv0401	Rv0401	Probable conserved transmembrane protein	Ambiguous
Rv0406c	Rv0406c	Beta lactamase like protein	Unannotated
Rv0412c	Rv0412c	Possible conserved membrane protein	Ambiguous
Rv0416	thiS	Possible protein ThiS	Ambiguous
Rv0420c	Rv0420c	Possible transmembrane protein	Ambiguous
Rv0421c	Rv0421c	Conserved hypothetical protein	Unannotated
Rv0424c	Rv0424c	Hypothetical protein	Unannotated
Rv0426c	Rv0426c	Possible transmembrane protein	Ambiguous
Rv0430	Rv0430	Conserved hypothetical protein	Unannotated
Rv0431	Rv0431	Putative tuberculin related peptide	Ambiguous
Rv0433	Rv0433	Conserved hypothetical protein	Unannotated
Rv0434	Rv0434	Conserved hypothetical protein	Unannotated
Rv0441c	Rv0441c	Hypothetical protein	Unannotated
Rv0442c	PPE10	PPE family protein PPE10	Ambiguous
Rv0443	Rv0443	Conserved protein	Unannotated
Rv0446c	Rv0446c	Possible conserved transmembrane protein	Ambiguous
Rv0448c	Rv0448c	Conserved hypothetical protein	Unannotated
Rv0449c	Rv0449c	Conserved hypothetical protein	Unannotated
Rv0452	Rv0452	Possible transcriptional regulatory protein	Ambiguous
Rv0453	PPE11	PPE family protein PPE11	Ambiguous
Rv0454	Rv0454	Conserved hypothetical protein	Unannotated
Rv0455c	Rv0455c	Conserved protein	Unannotated
Rv0459	Rv0459	Conserved hypothetical protein	Unannotated
Rv0460	Rv0460	Conserved hydrophobic protein	Unannotated
Rv0461	Rv0461	Probable transmembrane protein	Ambiguous
Rv0463	Rv0463	Probable conserved membrane protein	Ambiguous
Rv0464c	Rv0464c	Conserved protein	Unannotated
Rv0465c	Rv0465c	Probable transcriptional regulatory protein	Ambiguous
Rv0466	Rv0466	Conserved protein	Unannotated
Rv0470A	Rv0470A	Hypothetical protein	Unannotated
Rv0471c	Rv0471c	Hypothetical protein	Unannotated
Rv0473	Rv0473	Possible conserved transmembrane protein	Ambiguous
Rv0474	Rv0474	Probable transcriptional regulatory protein	Ambiguous
Rv0476	Rv0476	Possible conserved transmembrane protein	Ambiguous
Rv0477	Rv0477	Possible conserved secreted protein	Ambiguous
Rv0479c	Rv0479c	Probable conserved membrane protein	Ambiguous
Rv0481c	Rv0481c	Hypothetical protein	Unannotated
Rv0485	Rv0485	Possible transcriptional regulatory protein	Ambiguous
Rv0487	Rv0487	Conserved hypothetical protein	Unannotated
Rv0488	Rv0488	Probable conserved integral membrane protein	Ambiguous
Rv0492A	Rv0492A	Hypothetical protein	Unannotated
Rv0493c	Rv0493c	Conserved protein	Unannotated
Rv0495c	Rv0495c	Conserved hypothetical protein	Unannotated
Rv0496	Rv0496	Conserved hypothetical protein	Unannotated
Rv0497	Rv0497	Probable conserved transmembrane protein	Ambiguous
Rv0498	Rv0498	Conserved hypothetical protein	Unannotated
Rv0499	Rv0499	Conserved hypothetical protein	Unannotated
Rv0500A	Rv0500A	Conserved protein	Unannotated
Rv0500B	Rv0500B	Conserved hypothetical protein	Unannotated
Rv0502	Rv0502	Conserved protein	Unannotated
Rv0504c	Rv0504c	Conserved protein	Unannotated
Rv0508	Rv0508	Conserved hypothetical protein	Unannotated
Rv0513	Rv0513	Possible conserved transmembrane protein	Ambiguous
Rv0514	Rv0514	Possible transmembrane protein	Ambiguous
Rv0515	Rv0515	Conserved 13E12 repeat family protein	Ambiguous
Rv0518	Rv0518	Possible exported protein	Ambiguous
Rv0519c	Rv0519c	Possible conserved membrane protein	Ambiguous
Rv0523c	Rv0523c	Conserved protein	Unannotated
Rv0525	Rv0525	Conserved protein	Unannotated
Rv0528	Rv0528	Probable conserved transmembrane protein	Ambiguous
Rv0530A	Rv0530A	Conserved protein	Unannotated
Rv0530	Rv0530	Conserved protein	Unannotated
Rv0531	Rv0531	Possible conserved membrane protein	Ambiguous
Rv0532	PE_PGRS6	PE-PGRS family protein PE_PGRS6	Ambiguous
Rv0537c	Rv0537c	Probable integral membrane protein	Ambiguous
Rv0538	Rv0538	Possible conserved membrane protein	Ambiguous
Rv0540	Rv0540	Conserved hypothetical protein	Unannotated
Rv0541c	Rv0541c	Probable conserved integral membrane protein	Ambiguous
Rv0543c	Rv0543c	Conserved protein	Unannotated
Rv0544c	Rv0544c	Possible conserved transmembrane protein	Ambiguous
Rv0546c	Rv0546c	Conserved protein	Unannotated
Rv0552	Rv0552	Conserved protein	Unannotated
Rv0556	Rv0556	Probable conserved transmembrane protein	Ambiguous
Rv0559c	Rv0559c	Possible conserved secreted protein	Ambiguous
Rv0566c	Rv0566c	Conserved protein	Unannotated
Rv0569	Rv0569	Conserved protein	Unannotated
Rv0571c	Rv0571c	Conserved protein	Unannotated
Rv0572c	Rv0572c	Hypothetical protein	Unannotated
Rv0574c	Rv0574c	Conserved hypothetical protein	Unannotated
Rv0577	TB27.3	Conserved protein TB27.3	Unannotated
Rv0578c	PE_PGRS7	PE-PGRS family protein PE_PGRS7	Ambiguous
Rv0579	Rv0579	Conserved hypothetical protein	Unannotated
Rv0580c	Rv0580c	Conserved protein	Unannotated
Rv0584	Rv0584	Possible conserved exported protein	Ambiguous
Rv0585c	Rv0585c	Probable conserved integral membrane protein	Ambiguous
Rv0587	yrbE2A	Conserved hypothetical integral membrane protein YrbE2A	Ambiguous
Rv0588	yrbE2B	Conserved hypothetical integral membrane protein YrbE2B	Ambiguous
Rv0597c	Rv0597c	Conserved hypothetical protein	Unannotated
Rv0603	Rv0603	Possible exported protein	Ambiguous
Rv0607	Rv0607	Hypothetical protein	Unannotated
Rv0609A	Rv0609A	Conserved hypothetical protein	Unannotated
Rv0610c	Rv0610c	Hypothetical protein	Unannotated
Rv0611c	Rv0611c	Hypothetical protein	Unannotated
Rv0612	Rv0612	Conserved hypothetical protein	Unannotated
Rv0613c	Rv0613c	Unknown protein	Unannotated
Rv0614	Rv0614	Conserved hypothetical protein	Unannotated
Rv0615	Rv0615	Probable integral membrane protein	Ambiguous
Rv0616c	Rv0616c	Hypothetical protein	Unannotated
Rv0621	Rv0621	Possible membrane protein	Ambiguous
Rv0622	Rv0622	Possible membrane protein	Ambiguous
Rv0625c	Rv0625c	Probable conserved transmembrane protein	Ambiguous
Rv0628c	Rv0628c	Conserved hypothetical protein	Unannotated
Rv0633c	Rv0633c	Possible exported protein	Ambiguous
Rv0634A	Rv0634A	Unknown protein	Unannotated
Rv0647c	Rv0647c	Conserved protein	Unannotated
Rv0658c	Rv0658c	Probable conserved integral membrane protein	Ambiguous
Rv0666	Rv0666	Possible membrane protein	Ambiguous
Rv0674	Rv0674	Conserved hypothetical protein	Unannotated
Rv0678	Rv0678	Conserved protein	Unannotated
Rv0679c	Rv0679c	Conserved threonine rich protein	Unannotated
Rv0680c	Rv0680c	Probable conserved transmembrane protein	Ambiguous
Rv0686	Rv0686	Probable membrane protein	Ambiguous
Rv0689c	Rv0689c	Hypothetical protein	Unannotated
Rv0690c	Rv0690c	Conserved hypothetical protein	Unannotated
Rv0691c	Rv0691c	Probable transcriptional regulatory protein	Ambiguous
Rv0692	Rv0692	Conserved hypothetical protein	Unannotated
Rv0695	Rv0695	Conserved hypothetical protein	Unannotated
Rv0698	Rv0698	Conserved hypothetical protein	Unannotated
Rv0699	Rv0699	Hypothetical protein	Unannotated
Rv0712	Rv0712	Conserved protein	Unannotated
Rv0713	Rv0713	Probable conserved transmembrane protein	Ambiguous
Rv0724A	Rv0724A	Conserved hypothetical protein	Unannotated
Rv0725c	Rv0725c	Conserved hypothetical protein	Unannotated
Rv0737	Rv0737	Possible transcriptional regulatory protein	Ambiguous
Rv0738	Rv0738	Conserved protein	Unannotated
Rv0739	Rv0739	Conserved hypothetical protein	Unannotated
Rv0740	Rv0740	Conserved hypothetical protein	Unannotated
Rv0742	PE_PGRS8	PE-PGRS family protein PE_PGRS8	Ambiguous
Rv0743c	Rv0743c	Hypothetical protein	Unannotated
Rv0744c	Rv0744c	Possible transcriptional regulatory protein	Ambiguous
Rv0745	Rv0745	Conserved hypothetical protein	Unannotated
Rv0746	PE_PGRS9	PE-PGRS family protein PE_PGRS9	Ambiguous
Rv0747	PE_PGRS10	PE-PGRS family protein PE_PGRS10	Ambiguous
Rv0749A	Rv0749A	Hypothetical protein (fragment)	Unannotated
Rv0750	Rv0750	Conserved hypothetical protein	Unannotated
Rv0754	PE_PGRS11	PE-PGRS family protein PE_PGRS11	Ambiguous
Rv0755c	PPE12	PPE family protein PPE12	Ambiguous
Rv0756c	Rv0756c	Unknown protein	Unannotated
Rv0759c	Rv0759c	Conserved hypothetical protein	Unannotated
Rv0760c	Rv0760c	Conserved protein	Unannotated
Rv0762c	Rv0762c	Conserved hypothetical protein	Unannotated
Rv0767c	Rv0767c	Conserved hypothetical protein	Unannotated
Rv0774c	Rv0774c	Probable conserved exported protein	Ambiguous
Rv0775	Rv0775	Conserved hypothetical protein	Unannotated
Rv0776c	Rv0776c	Conserved hypothetical protein	Unannotated
Rv0779c	Rv0779c	Possible conserved transmembrane protein	Ambiguous
Rv0784	Rv0784	Conserved hypothetical protein	Unannotated
Rv0785	Rv0785	Conserved protein	Unannotated
Rv0786c	Rv0786c	Conserved protein	Unannotated
Rv0787A	Rv0787A	Conserved protein	Unannotated
Rv0787	Rv0787	Unknown protein	Unannotated
Rv0789c	Rv0789c	Hypothetical protein	Unannotated
Rv0790c	Rv0790c	Hypothetical protein	Unannotated
Rv0791c	Rv0791c	Conserved protein	Unannotated
Rv0798c	cfp29	29 KDa antigen CFP29	Ambiguous
Rv0799c	Rv0799c	Conserved protein	Unannotated
Rv0801	Rv0801	Conserved protein	Unannotated
Rv0804	Rv0804	Conserved hypothetical protein	Unannotated
Rv0807	Rv0807	Conserved hypothetical protein	Unannotated
Rv0810c	Rv0810c	Conserved hypothetical protein	Unannotated
Rv0811c	Rv0811c	Conserved protein	Unannotated
Rv0813c	Rv0813c	Conserved protein	Unannotated
Rv0814c	sseC2	Conserved protein SseC2	Ambiguous
Rv0817c	Rv0817c	Probable conserved exported protein	Ambiguous
Rv0818	Rv0818	Transcriptional regulatory protein	Ambiguous
Rv0822c	Rv0822c	Conserved protein	Unannotated
Rv0823c	Rv0823c	Possible transcriptional regulatory protein	Ambiguous
Rv0825c	Rv0825c	Conserved protein	Unannotated
Rv0826	Rv0826	Conserved hypothetical protein	Unannotated
Rv0831c	Rv0831c	Conserved protein	Unannotated
Rv0832	PE_PGRS12	PE-PGRS family protein PE_PGRS12	Ambiguous
Rv0833	PE_PGRS13	PE-PGRS family protein PE_PGRS13	Ambiguous
Rv0834c	PE_PGRS14	PE-PGRS family protein PE_PGRS14	Ambiguous
Rv0836c	Rv0836c	Hypothetical protein	Unannotated\
Rv0837c	Rv0837c	Hypothetical protein	Unannotated
Rv0839	Rv0839	Conserved hypothetical protein	Unannotated
Rv0841	Rv0841	Probable conserved transmembrane protein	Ambiguous
Rv0842	Rv0842	Probable conserved integral membrane protein	Ambiguous
Rv0849	Rv0849	Probable conserved integral membrane transport protein	Ambiguous
Rv0854	Rv0854	Conserved protein	Unannotated
Rv0856	Rv0856	Conserved hypothetical protein	Unannotated
Rv0857	Rv0857	Conserved hypothetical protein	Unannotated
Rv0862c	Rv0862c	Conserved protein	Unannotated
Rv0863	Rv0863	Conserved hypothetical protein	Unannotated
Rv0870c	Rv0870c	Possible conserved integral membrane protein	Ambiguous
Rv0871	cspB	Probable cold shock-like protein B CspB	Ambiguous
Rv0872c	PE_PGRS15	PE-PGRS family protein PE_PGRS15	Ambiguous
Rv0874c	Rv0874c	Conserved hypothetical protein	Unannotated
Rv0875c	Rv0875c	Possible conserved exported protein	Ambiguous
Rv0876c	Rv0876c	Possible conserved transmembrane protein	Ambiguous
Rv0877	Rv0877	Conserved hypothetical protein	Unannotated
Rv0878c	PPE13	PPE family protein PPE13	Ambiguous
Rv0879c	Rv0879c	Possible conserved transmembrane protein	Ambiguous
Rv0882	Rv0882	Probable transmembrane protein	Ambiguous
Rv0883c	Rv0883c	Conserved hypothetical protein	Unannotated
Rv0885	Rv0885	Conserved hypothetical protein	Unannotated
Rv0887c	Rv0887c	Conserved hypothetical protein	Unannotated
Rv0888	Rv0888	Probable exported protein	Ambiguous
Rv0891c	Rv0891c	Possible transcriptional regulatory protein	Ambiguous
Rv0898c	Rv0898c	Conserved hypothetical protein	Unannotated
Rv0899	ompA	Outer membrane protein A OmpA	Ambiguous
Rv0900	Rv0900	Possible membrane protein	Ambiguous
Rv0901	Rv0901	Possible conserved exported or membrane protein	Ambiguous
Rv0906	Rv0906	Conserved protein	Unannotated
Rv0907	Rv0907	Conserved protein	Ambiguous
Rv0909	Rv0909	Conserved hypothetical protein	Unannotated
Rv0910	Rv0910	Conserved hypothetical protein	Unannotated
Rv0911	Rv0911	Conserved protein	Unannotated
Rv0912	Rv0912	Probable conserved transmembrane protein	Ambiguous
Rv0915c	PPE14	PPE family protein PPE14	Ambiguous
Rv0916c	PE7	PE family protein PE7	Ambiguous
Rv0918	Rv0918	Conserved protein	Unannotated
Rv0923c	Rv0923c	Conserved hypothetical protein	Unannotated
Rv0925c	Rv0925c	Conserved protein	Unannotated
Rv0926c	Rv0926c	Conserved hypothetical protein	Unannotated
Rv0941c	Rv0941c	Conserved hypothetical protein	Unannotated
Rv0942	Rv0942	Hypothetical protein	Unannotated
Rv0950c	Rv0950c	Conserved hypothetical protein	Unannotated
Rv0954	Rv0954	Probable conserved transmembrane protein	Ambiguous
Rv0955	Rv0955	Probable conserved integral membrane protein	Ambiguous
Rv0959	Rv0959	Conserved hypothetical protein	Unannotated
Rv0961	Rv0961	Probable integral membrane protein	Ambiguous
Rv0963c	Rv0963c	Conserved hypothetical protein	Unannotated
Rv0964c	Rv0964c	Hypothetical protein	Unannotated
Rv0965c	Rv0965c	Conserved hypothetical protein	Unannotated
Rv0966c	Rv0966c	Conserved protein	Unannotated
Rv0968	Rv0968	Conserved protein	Unannotated
Rv0970	Rv0970	Probable conserved integral membrane protein	Ambiguous
Rv0976c	Rv0976c	Conserved hypothetical protein	Unannotated
Rv0977	PE_PGRS16	PE-PGRS family protein PE_PGRS16	Ambiguous
Rv0978c	PE_PGRS17	PE-PGRS family protein PE_PGRS17	Ambiguous
Rv0979c	Rv0979c	Hypothetical protein	Unannotated
Rv0980c	PE_PGRS18	PE-PGRS family protein PE_PGRS18	Ambiguous
Rv0988	Rv0988	Possible conserved exported protein	Ambiguous
Rv0990c	Rv0990c	Hypothetical protein	Unannotated
Rv0991c	Rv0991c	Conserved serine rich protein	Unannotated
Rv0992c	Rv0992c	Conserved hypothetical protein	Unannotated
Rv0996	Rv0996	Probable conserved transmembrane protein	Ambiguous
Rv0997	Rv0997	Hypothetical protein	Unannotated
Rv0998	Rv0998	Conserved hypothetical protein	Unannotated
Rv0999	Rv0999	Unknown protein	Unannotated
Rv1000c	Rv1000c	Conserved hypothetical protein	Unannotated
Rv1002c	Rv1002c	Conserved membrane protein	Ambiguous
Rv1003	Rv1003	Conserved protein	Unannotated
Rv1004c	Rv1004c	Probable membrane protein	Ambiguous
Rv1006	Rv1006	Unknown protein	Unannotated
Rv1012	Rv1012	Hypothetical protein	Unannotated
Rv1021	Rv1021	Conserved protein	Unannotated
Rv1024	Rv1024	Possible conserved membrane protein	Ambiguous
Rv1025	Rv1025	Conserved protein	Unannotated
Rv1026	Rv1026	Conserved protein	Ambiguous
Rv1028A	kdpF	Probable membrane protein KdpF	Ambiguous
Rv1039c	PPE15	PPE family protein PPE15	Ambiguous
Rv1040c	PE8	PE family protein PE8	Ambiguous
Rv1041c	Rv1041c	Probable is like-2 transposase	Ambiguous
Rv1042c	Rv1042c	Probable is like-2 transposase	Ambiguous
Rv1043c	Rv1043c	Conserved hypothetical protein	Unannotated
Rv1044	Rv1044	Conserved hypothetical protein	Unannotated
Rv1045	Rv1045	Hypothetical protein	Unannotated
Rv1046c	Rv1046c	Hypothetical protein	Unannotated
Rv1048c	Rv1048c	Hypothetical protein	Unannotated
Rv1049	Rv1049	Probable transcriptional repressor protein	Ambiguous
Rv1051c	Rv1051c	Conserved hypothetical protein	Unannotated
Rv1052	Rv1052	Hypothetical protein	Unannotated
Rv1053c	Rv1053c	Hypothetical protein	Unannotated
Rv1056	Rv1056	Conserved protein	Unannotated
Rv1057	Rv1057	Conserved hypothetical protein	Unannotated
Rv1059	Rv1059	Conserved protein	Unannotated
Rv1060	Rv1060	Unknown protein	Unannotated
Rv1061	Rv1061	Conserved protein	Unannotated
Rv1062	Rv1062	Conserved hypothetical protein	Unannotated
Rv1063c	Rv1063c	Conserved hypothetical protein	Unannotated
Rv1065	Rv1065	Conserved hypothetical protein	Unannotated
Rv1066	Rv1066	Conserved hypothetical protein	Unannotated
Rv1067c	PE_PGRS19	PE-PGRS family protein PE_PGRS19	Ambiguous
Rv1068c	PE_PGRS20	PE-PGRS family protein PE_PGRS20	Ambiguous
Rv1069c	Rv1069c	Conserved protein	Unannotated
Rv1072	Rv1072	Probable conserved transmembrane protein	Ambiguous
Rv1073	Rv1073	Conserved hypothetical protein	Unannotated
Rv1075c	Rv1075c	Conserved exported protein	Ambiguous
Rv1078	pra	Probable proline-rich antigen homolog Pra	Unannotated
Rv1081c	Rv1081c	Probable conserved membrane protein	Ambiguous
Rv1083	Rv1083	Conserved hypothetical protein	Unannotated
Rv1084	Rv1084	Conserved protein	Unannotated
Rv1085c	Rv1085c	Possible hemolysin-like protein	Ambiguous
Rv1087A	Rv1087A	Conserved hypothetical protein	Ambiguous
Rv1087	PE_PGRS21	PE-PGRS family protein PE_PGRS21	Ambiguous
Rv1088	PE9	PE family protein PE9	Ambiguous
Rv1089	PE10	PE family protein PE10	Ambiguous
Rv1091	PE_PGRS22	PE-PGRS family protein PE_PGRS22	Ambiguous
Rv1097c	Rv1097c	Probable membrane glycine and proline rich protein	Ambiguous
Rv1100	Rv1100	Conserved protein	Unannotated
Rv1101c	Rv1101c	Conserved membrane protein	Ambiguous
Rv1109c	Rv1109c	Conserved protein	Unannotated
Rv1111c	Rv1111c	Conserved hypothetical protein	Unannotated
Rv1112	Rv1112	Probable GTP binding protein	Unannotated
Rv1115	Rv1115	Possible exported protein	Ambiguous
Rv1116A	Rv1116A	Conserved hypothetical protein (fragment)	Unannotated
Rv1116	Rv1116	Hypothetical protein	Unannotated
Rv1117	Rv1117	Conserved protein	Unannotated
Rv1118c	Rv1118c	Conserved protein	Unannotated
Rv1119c	Rv1119c	Hypothetical protein	Unannotated
Rv1120c	Rv1120c	Conserved hypothetical protein	Unannotated
Rv1125	Rv1125	Conserved hypothetical protein	Unannotated
Rv1126c	Rv1126c	Conserved protein	Unannotated
Rv1128c	Rv1128c	Conserved hypothetical protein	Ambiguous
Rv1129c	Rv1129c	Probable transcriptional regulator protein	Ambiguous
Rv1132	Rv1132	Conserved membrane protein	Ambiguous
Rv1134	Rv1134	Hypothetical protein	Unannotated
Rv1135c	PPE16	PPE family protein PPE16	Ambiguous
Rv1137c	Rv1137c	Hypothetical protein	Unannotated
Rv1139c	Rv1139c	Conserved hypothetical membrane protein	Ambiguous
Rv1140	Rv1140	Probable integral membrane protein	Ambiguous
Rv1147	Rv1147	Conserved protein	Unannotated
Rv1148c	Rv1148c	Conserved hypothetical protein	Ambiguous
Rv1151c	Rv1151c	Transcriptional regulatory protein	Ambiguous
Rv1152	Rv1152	Probable transcriptional regulatory protein	Ambiguous
Rv1154c	Rv1154c	Hypothetical protein	Unannotated
Rv1156	Rv1156	Conserved protein	Unannotated
Rv1157c	Rv1157c	Conserved ala-, pro-rich protein	Unannotated
Rv1158c	Rv1158c	Conserved hypothetical ala-, pro-rich protein	Unannotated
Rv1159A	Rv1159A	Unknown protein	Unannotated
Rv1167c	Rv1167c	Probable transcriptional regulatory protein	Ambiguous
Rv1168c	PPE17	PPE family protein PPE17	Ambiguous
Rv1171	Rv1171	Conserved hypothetical protein	Unannotated
Rv1172c	PE12	PE family protein PE12	Ambiguous
Rv1174c	TB8.4	Low molecular weight T-cell antigen TB8.4	Ambiguous
Rv1176c	Rv1176c	Conserved hypothetical protein	Unannotated
Rv1179c	Rv1179c	Unknown protein	Unannotated
Rv1184c	Rv1184c	Possible exported protein	Ambiguous
Rv1186c	Rv1186c	Conserved protein	Unannotated
Rv1190	Rv1190	Conserved hypothetical protein	Unannotated
Rv1191	Rv1191	Conserved protein	Unannotated
Rv1192	Rv1192	Unknown protein	Unannotated
Rv1194c	Rv1194c	Conserved protein	Unannotated
Rv1195	PE13	PE family protein PE13	Ambiguous
Rv1196	PPE18	PPE family protein PPE18	Ambiguous
Rv1200	Rv1200	Probable conserved integral membrane transport protein	Ambiguous
Rv1203c	Rv1203c	Hypothetical protein	Unannotated
Rv1204c	Rv1204c	Conserved hypothetical protein	Unannotated
Rv1205	Rv1205	Conserved hypothetical protein	Unannotated
Rv1209	Rv1209	Conserved protein	Unannotated
Rv1211	Rv1211	Conserved protein	Unannotated
Rv1214c	PE14	PE family protein PE14	Ambiguous
Rv1215c	Rv1215c	Conserved protein	Unannotated
Rv1216c	Rv1216c	Probable conserved integral membrane protein	Ambiguous
Rv1219c	Rv1219c	Probable transcriptional regulatory protein	Ambiguous
Rv1224	tatB	Probable protein TatB	Ambiguous
Rv1225c	Rv1225c	Conserved hypothetical protein	Unannotated
Rv1226c	Rv1226c	Probable transmembrane protein	Ambiguous
Rv1227c	Rv1227c	Probable transmembrane protein	Ambiguous
Rv1230c	Rv1230c	Possible membrane protein	Ambiguous
Rv1231c	Rv1231c	Probable membrane protein	Ambiguous
Rv1232c	Rv1232c	Conserved protein	Unannotated
Rv1233c	Rv1233c	Conserved hypothetical membrane protein	Ambiguous
Rv1234	Rv1234	Probable transmembrane protein	Ambiguous
Rv1243c	PE_PGRS23	PE-PGRS family protein PE_PGRS23	Ambiguous
Rv1249c	Rv1249c	Possible membrane protein	Ambiguous
Rv1250	Rv1250	Probable drug-transport integral membrane protein	Ambiguous
Rv1251c	Rv1251c	Conserved hypothetical protein	Unannotated
Rv1255c	Rv1255c	Probable transcriptional regulatory protein	Ambiguous
Rv1258c	Rv1258c	Probable conserved integral membrane transport protein	Ambiguous
Rv1261c	Rv1261c	Conserved protein	Unannotated
Rv1262c	Rv1262c	Hypothetical hit-like protein	Unannotated
Rv1265	Rv1265	Unknown protein	Unannotated
Rv1268c	Rv1268c	Hypothetical protein	Unannotated
Rv1269c	Rv1269c	Conserved probable secreted protein	Ambiguous
Rv1271c	Rv1271c	Conserved hypothetical secreted protein	Ambiguous
Rv1276c	Rv1276c	Conserved hypothetical protein	Unannotated
Rv1277	Rv1277	Conserved hypothetical protein	Unannotated
Rv1278	Rv1278	Hypothetical protein	Unannotated
Rv1287	Rv1287	Conserved hypothetical protein	Unannotated
Rv1288	Rv1288	Conserved protein	Unannotated
Rv1289	Rv1289	Unknown protein	Unannotated
Rv1290A	Rv1290A	Hypothetical protein	Unannotated
Rv1290c	Rv1290c	Conserved protein	Unannotated
Rv1291c	Rv1291c	Conserved hypothetical secreted protein	Ambiguous
Rv1297	rho	Probable transcription termination factor Rho homolog	Ambiguous
Rv1301	Rv1301	Conserved protein	Unannotated
Rv1303	Rv1303	Conserved hypothetical transmembrane protein	Ambiguous
Rv1312	Rv1312	Conserved hypothetical secreted protein	Ambiguous
Rv1314c	Rv1314c	Conserved protein	Unannotated
Rv1321	Rv1321	Conserved hypothetical protein	Unannotated
Rv1322A	Rv1322A	Conserved protein	Unannotated
Rv1322	Rv1322	Conserved hypothetical protein	Unannotated
Rv1325c	PE_PGRS24	PE-PGRS family protein PE_PGRS24	Ambiguous
Rv1331	Rv1331	Conserved hypothetical protein	Unannotated
Rv1332	Rv1332	Probable transcriptional regulatory protein	Ambiguous
Rv1337	Rv1337	Probable integral membrane protein	Ambiguous
Rv1339	Rv1339	Conserved protein	Unannotated,
Rv1341	Rv1341	Conserved protein	Unannotated
Rv1342c	Rv1342c	Conserved membrane protein	Ambiguous
Rv1351	Rv1351	Hypothetical protein	Unannotated
Rv1352	Rv1352	Conserved protein	Unannotated
Rv1353c	Rv1353c	Probable transcriptional regulatory protein	Ambiguous
Rv1354c	Rv1354c	Conserved hypothetical protein	Unannotated
Rv1356c	Rv1356c	Hypothetical protein	Unannotated
Rv1357c	Rv1357c	Conserved hypothetical protein	Unannotated
Rv1358	Rv1358	Probable transcriptional regulatory protein	Ambiguous
Rv1359	Rv1359	Probable transcriptional regulatory protein	Ambiguous
Rv1361c	PPE19	PPE family protein PPE19	Ambiguous
Rv1362c	Rv1362c	Possible membrane protein	Ambiguous
Rv1363c	Rv1363c	Possible membrane protein	Ambiguous
Rv1366A	Rv1366A	Conserved protein	Unannotated
Rv1366	Rv1366	Hypothetical protein	Unannotated
Rv1367c	Rv1367c	Conserved protein	Unannotated
Rv1371	Rv1371	Probable conserved membrane protein	Ambiguous
Rv1372	Rv1372	Conserved hypothetical protein	Unannotated
Rv1374c	Rv1374c	Hypothetical protein	Unannotated
Rv1375	Rv1375	Conserved hypothetical protein	Unannotated
Rv1376	Rv1376	Conserved hypothetical protein	Unannotated
Rv1378c	Rv1378c	Conserved hypothetical protein	Unannotated
Rv1382	Rv1382	Probable export or membrane protein	Ambiguous
Rv1386	PE15	PE family protein PE15	Ambiguous
Rv1387	PPE20	PPE family protein PPE20	Ambiguous
Rv1395	Rv1395	Transcriptional regulatory protein	Ambiguous
Rv1396c	PE_PGRS25	PE-PGRS family protein PE_PGRS25	Ambiguous
Rv1401	Rv1401	Possible membrane protein	Ambiguous
Rv1404	Rv1404	Probable transcriptional regulatory protein	Ambiguous
Rv1413	Rv1413	Conserved hypothetical protein	Unannotated
Rv1414	Rv1414	Conserved hypothetical protein	Unannotated
Rv1417	Rv1417	Possible conserved membrane protein	Ambiguous
Rv1419	Rv1419	Unknown protein	Unannotated
Rv1421	Rv1421	Conserved protein	Unannotated
Rv1422	Rv1422	Conserved hypothetical protein	Unannotated
Rv1424c	Rv1424c	Possible membrane protein	Ambiguous
Rv1428c	Rv1428c	Conserved hypothetical protein	Unannotated
Rv1429	Rv1429	Conserved protein	Unannotated
Rv1430	PE16	PE family protein PE16	Ambiguous
Rv1431	Rv1431	Conserved membrane protein	Ambiguous
Rv1433	Rv1433	Possible conserved exported protein	Ambiguous
Rv1434	Rv1434	Hypothetical protein	Unannotated
Rv1435c	Rv1435c	Probable conserved proline, glycine, valine-rich secreted protein	Ambiguous
Rv1439c	Rv1439c	Unknown protein	Unannotated
Rv1441c	PE_PGRS26	PE-PGRS family protein PE_PGRS26	Ambiguous
Rv1443c	Rv1443c	Unknown protein	Unannotated
Rv1444c	Rv1444c	Unknown protein	Unannotated
Rv1450c	PE_PGRS27	PE-PGRS family protein PE_PGRS27	Ambiguous
Rv1452c	PE_PGRS28	PE-PGRS family protein PE_PGRS28	Ambiguous
Rv1453	Rv1453	Possible transcriptional activator protein	Ambiguous
Rv1455	Rv1455	Conserved protein	Unannotated
Rv1459c	Rv1459c	Possible conserved integral membrane protein	Ambiguous
Rv1460	Rv1460	Probable transcriptional regulatory protein	Ambiguous
Rv1461	Rv1461	Conserved protein	Unannotated
Rv1462	Rv1462	Conserved hypothetical protein	Unannotated
Rv1465	Rv1465	Possible nitrogen fixation related protein	Ambiguous
Rv1466	Rv1466	Conserved protein	Unannotated
Rv1468c	PE_PGRS29	PE-PGRS family protein PE_PGRS29	Ambiguous
Rv1473A	Rv1473A	Possible transcriptional regulatory protein	Ambiguous
Rv1474c	Rv1474c	Probable transcriptional regulatory protein	Ambiguous
Rv1476	Rv1476	Possible membrane protein	Ambiguous
Rv1478	Rv1478	Possible invasion protein	Ambiguous
Rv1480	Rv1480	Conserved protein	Unannotated
Rv1481	Rv1481	Probable membrane protein	Ambiguous
Rv1482c	Rv1482c	Conserved hypothetical protein	Unannotated
Rv1486c	Rv1486c	Conserved hypothetical protein	Unannotated
Rv1487	Rv1487	Conserved membrane protein	Ambiguous
Rv1488	Rv1488	Possible exported conserved protein	Ambiguous
Rv1489A	Rv1489A	Conserved protein	Unannotated
Rv1489	Rv1489	Conserved protein	Unannotated
Rv1490	Rv1490	Probable membrane protein	Ambiguous
Rv1491c	Rv1491c	Conserved membrane protein	Ambiguous
Rv1498A	Rv1498A	Conserved protein	Unannotated
Rv1499	Rv1499	Hypothetical protein	Unannotated
Rv1501	Rv1501	Conserved hypothetical protein	Unannotated
Rv1502	Rv1502	Hypothetical protein	Unannotated
Rv1503c	Rv1503c	Conserved hypothetical protein	Unannotated
Rv1504c	Rv1504c	Conserved hypothetical protein	Unannotated
Rv1505c	Rv1505c	Conserved hypothetical protein	Unannotated
Rv1506c	Rv1506c	Hypothetical protein	Unannotated
Rv1507A	Rv1507A	Hypothetical protein	Unannotated
Rv1507c	Rv1507c	Conserved protein	Unannotated
Rv1508A	Rv1508A	Conserved hypothetical protein	Unannotated
Rv1508c	Rv1508c	Probable membrane protein	Ambiguous
Rv1509	Rv1509	Hypothetical protein	Unannotated
Rv1510	Rv1510	Conserved probable membrane protein	Ambiguous
Rv1513	Rv1513	Conserved protein	Unannotated
Rv1514c	Rv1514c	Conserved hypothetical protein	Unannotated
Rv1515c	Rv1515c	Conserved hypothetical protein	Unannotated
Rv1517	Rv1517	Conserved hypothetical transmembrane protein	Ambiguous
Rv1518	Rv1518	Conserved hypothetical protein	Unannotated
Rv1519	Rv1519	Conserved hypothetical protein	Unannotated
Rv1525	wbbL2	Possible rhamnosyl transferase WbbL2	Unannotated
Rv1531	Rv1531	Conserved protein	Unannotated
Rv1532c	Rv1532c	Conserved hypothetical protein	Unannotated
Rv1533	Rv1533	Conserved protein	Unannotated
Rv1534	Rv1534	Probable transcriptional regulator	Ambiguous
Rv1535	Rv1535	Unknown protein	Unannotated
Rv1540	Rv1540	Conserved hypothetical protein member of yabO/yceC/yfiI family	Unannotated
Rv1545	Rv1545	Hypothetical protein	Unannotated
Rv1546	Rv1546	Conserved protein	Unannotated, information pathways
Rv1548c	PPE21	PPE family protein PPE21	Ambiguous
Rv1556	Rv1556	Possible regulatory protein	Ambiguous
Rv1558	Rv1558	Conserved protein	Unannotated
Rv1565c	Rv1565c	Conserved hypothetical membrane protein	Ambiguous
Rv1566c	Rv1566c	Possible Inv protein	Ambiguous
Rv1567c	Rv1567c	Probable hypothetical membrane protein	Ambiguous
Rv1571	Rv1571	Conserved protein	Unannotated
Rv1572c	Rv1572c	Conserved hypothetical protein	Ambiguous
Rv1590	Rv1590	Conserved hypothetical protein	Unannotated
Rv1591	Rv1591	Probable transmembrane protein	Ambiguous
Rv1592c	Rv1592c	Conserved hypothetical protein	Unannotated
Rv1593c	Rv1593c	Conserved protein	Unannotated
Rv1597	Rv1597	Hypothetical protein	Unannotated
Rv1598c	Rv1598c	Conserved protein	Unannotated
Rv1610	Rv1610	Possible conserved membrane protein	Ambiguous
Rv1615	Rv1615	Probable membrane protein	Ambiguous
Rv1616	Rv1616	Conserved membrane protein	Ambiguous
Rv1619	Rv1619	Conserved membrane protein	Ambiguous
Rv1624c	Rv1624c	Probable conserved membrane protein	Ambiguous
Rv1628c	Rv1628c	Conserved protein	Unannotated
Rv1632c	Rv1632c	Hypothetical protein	Unannotated
Rv1636	TB15.3	Iron-regulated universal stress protein family protein TB15.3	Ambiguous
Rv1637c	Rv1637c	Conserved protein	Unannotated
Rv1638A	Rv1638A	Conserved hypothetical protein	Unannotated
Rv1639c	Rv1639c	Conserved hypothetical membrane protein	Ambiguous
Rv1645c	Rv1645c	Conserved hypothetical protein	Unannotated
Rv1646	PE17	PE family protein PE17	Ambiguous
Rv1648	Rv1648	Probable transmembrane protein	Ambiguous
Rv1651c	PE_PGRS30	PE-PGRS family protein PE_PGRS30	Ambiguous
Rv1669	Rv1669	Hypothetical protein	Unannotated
Rv1670	Rv1670	Conserved hypothetical protein	Unannotated
Rv1671	Rv1671	Probable membrane protein	Ambiguous
Rv1672c	Rv1672c	Probable conserved integral membrane transport protein	Ambiguous
Rv1673c	Rv1673c	Conserved hypothetical protein	Unannotated
Rv1674c	Rv1674c	Probable transcriptional regulatory protein	Ambiguous
Rv1676	Rv1676	Unknown protein	Unannotated
Rv1678	Rv1678	Probable integral membrane protein	Ambiguous
Rv1680	Rv1680	Hypothetical protein	Unannotated
Rv1682	Rv1682	Probable coiled-coil structural protein	Unannotated
Rv1684	Rv1684	Conserved hypothetical protein	Unannotated
Rv1685c	Rv1685c	Conserved hypothetical protein	Unannotated
Rv1691	Rv1691	Conserved hypothetical protein	Unannotated
Rv1693	Rv1693	Conserved hypothetical protein	Unannotated
Rv1697	Rv1697	Conserved hypothetical protein	Unannotated
Rv1698	mctB	Outer membrane protein MctB	Ambiguous
Rv1702c	Rv1702c	Conserved hypothetical protein	Ambiguous
Rv1705c	PPE22	PPE family protein PPE22	Ambiguous
Rv1706A	Rv1706A	Conserved hypothetical protein	Unannotated
Rv1706c	PPE23	PPE family protein PPE23	Ambiguous
Rv1707	Rv1707	Probable conserved transmembrane protein	Ambiguous
Rv1711	Rv1711	Conserved hypothetical protein	Unannotated
Rv1716	Rv1716	Conserved hypothetical protein	Unannotated
Rv1717	Rv1717	Conserved hypothetical protein	Unannotated
Rv1718	Rv1718	Conserved hypothetical protein	Unannotated
Rv1719	Rv1719	Probable transcriptional regulatory protein	Ambiguous
Rv1724c	Rv1724c	Hypothetical protein	Unannotated
Rv1725c	Rv1725c	Conserved hypothetical protein	Unannotated
Rv1727	Rv1727	Conserved hypothetical protein	Unannotated
Rv1728c	Rv1728c	Conserved hypothetical protein	Unannotated
Rv1732c	Rv1732c	Conserved protein	Unannotated
Rv1733c	Rv1733c	Probable conserved transmembrane protein	Ambiguous
Rv1734c	Rv1734c	Conserved hypothetical protein	Unannotated
Rv1735c	Rv1735c	Hypothetical membrane protein	Ambiguous
Rv1738	Rv1738	Conserved protein	Unannotated
Rv1742	Rv1742	Unknown protein	Unannotated
Rv1744c	Rv1744c	Probable membrane protein	Ambiguous
Rv1748	Rv1748	Unknown protein	Unannotated
Rv1749c	Rv1749c	Possible integral membrane protein	Ambiguous
Rv1752	Rv1752	Conserved hypothetical protein	Unannotated
Rv1753c	PPE24	PPE family protein PPE24	Ambiguous
Rv1754c	Rv1754c	Conserved protein	Unannotated
Rv1759c	wag22	PE-PGRS family protein Wag22	Ambiguous
Rv1761c	Rv1761c	Possible exported protein	Ambiguous
Rv1762c	Rv1762c	Unknown protein	Unannotated
Rv1765c	Rv1765c	Conserved hypothetical protein	Unannotated
Rv1766	Rv1766	Conserved protein	Unannotated
Rv1767	Rv1767	Conserved protein	Unannotated
Rv1768	PE_PGRS31	PE-PGRS family protein PE_PGRS31	Ambiguous
Rv1769	Rv1769	Conserved protein	Unannotated
Rv1770	Rv1770	Conserved protein	Unannotated
Rv1772	Rv1772	Hypothetical protein	Unannotated
Rv1773c	Rv1773c	Probable transcriptional regulatory protein	Ambiguous
Rv1775	Rv1775	Conserved hypothetical protein	Unannotated
Rv1776c	Rv1776c	Possible transcriptional regulatory protein	Ambiguous
Rv1778c	Rv1778c	Unknown protein	Unannotated
Rv1779c	Rv1779c	Possible integral membrane protein	Ambiguous
Rv1780	Rv1780	Conserved protein	Unannotated
Rv1787	PPE25	PPE family protein PPE25	Ambiguous
Rv1788	PE18	PE family protein PE18	Ambiguous
Rv1789	PPE26	PPE family protein PPE26	Ambiguous
Rv1790	PPE27	PPE family protein PPE27	Ambiguous
Rv1791	PE19	PE family protein PE19	Ambiguous
Rv1794	Rv1794	Conserved protein	Unannotated
Rv1800	PPE28	PPE family protein PPE28	Ambiguous
Rv1801	PPE29	PPE family protein PPE29	Ambiguous
Rv1802	PPE30	PPE family protein PPE30	Ambiguous
Rv1803c	PE_PGRS32	PE-PGRS family protein PE_PGRS32	Ambiguous
Rv1804c	Rv1804c	Conserved protein	Unannotated
Rv1805c	Rv1805c	Hypothetical protein	Unannotated
Rv1806	PE20	PE family protein PE20	Ambiguous
Rv1807	PPE31	PPE family protein PPE31	Ambiguous
Rv1808	PPE32	PPE family protein PPE32	Ambiguous
Rv1809	PPE33	PPE family protein PPE33	Ambiguous
Rv1810	Rv1810	Conserved protein	Unannotated
Rv1813c	Rv1813c	Conserved hypothetical protein	Unannotated
Rv1815	Rv1815	Conserved protein	Unannotated
Rv1816	Rv1816	Possible transcriptional regulatory protein	Ambiguous
Rv1818c	PE_PGRS33	PE-PGRS family protein PE_PGRS33	Ambiguous
Rv1823	Rv1823	Conserved protein	Unannotated
Rv1824	Rv1824	Conserved hypothetical membrane protein	Ambiguous
Rv1825	Rv1825	Conserved protein	Unannotated
Rv1827	garA	Conserved protein with FHA domain, GarA	Unannotated
Rv1828	Rv1828	Conserved protein	Unannotated
Rv1829	Rv1829	Conserved protein	Unannotated
Rv1830	Rv1830	Conserved hypothetical protein	Unannotated
Rv1831	Rv1831	Hypothetical protein	Unannotated
Rv1835c	Rv1835c	Conserved hypothetical protein	Unannotated
Rv1836c	Rv1836c	Conserved protein	Unannotated
Rv1840c	PE_PGRS34	PE-PGRS family protein PE_PGRS34	Ambiguous
Rv1841c	Rv1841c	Conserved hypothetical membrane protein	Ambiguous
Rv1842c	Rv1842c	Conserved hypothetical membrane protein	Ambiguous
Rv1847	Rv1847	Conserved protein	Unannotated
Rv1861	Rv1861	Probable conserved transmembrane protein	Ambiguous
Rv1863c	Rv1863c	Probable conserved integral membrane protein	Ambiguous
Rv1864c	Rv1864c	Conserved protein	Unannotated
Rv1866	Rv1866	Conserved protein	Ambiguous
Rv1867	Rv1867	Conserved protein	Ambiguous
Rv1868	Rv1868	Conserved hypothetical protein	Unannotated
Rv1870c	Rv1870c	Conserved hypothetical protein	Unannotated
Rv1871c	Rv1871c	Conserved protein	Unannotated
Rv1873	Rv1873	Conserved hypothetical protein	Unannotated
Rv1874	Rv1874	Unknown protein	Unannotated
Rv1875	Rv1875	Conserved protein	Unannotated
Rv1877	Rv1877	Probable conserved integral membrane protein	Ambiguous
Rv1879	Rv1879	Conserved hypothetical protein	Unannotated
Rv1883c	Rv1883c	Conserved hypothetical protein	Unannotated
Rv1887	Rv1887	Hypothetical protein	Unannotated
Rv1888A	Rv1888A	Conserved hypothetical protein	Unannotated
Rv1888c	Rv1888c	Possible transmembrane protein	Ambiguous
Rv1889c	Rv1889c	Conserved hypothetical protein	Unannotated
Rv1890c	Rv1890c	Hypothetical protein	Unannotated
Rv1891	Rv1891	Conserved protein	Unannotated
Rv1892	Rv1892	Probable membrane protein	Ambiguous
Rv1893	Rv1893	Conserved hypothetical protein	Unannotated
Rv1894c	Rv1894c	Conserved hypothetical protein	Unannotated
Rv1896c	Rv1896c	Conserved hypothetical protein	Unannotated
Rv1897c	Rv1897c	Conserved hypothetical protein	Unannotated
Rv1898	Rv1898	Conserved hypothetical protein	Unannotated
Rv1903	Rv1903	Probable conserved membrane protein	Ambiguous
Rv1904	Rv1904	Conserved hypothetical protein	Unannotated
Rv1906c	Rv1906c	Conserved protein	Unannotated
Rv1907c	Rv1907c	Hypothetical protein	Unannotated
Rv1910c	Rv1910c	Probable exported protein	Ambiguous
Rv1913	Rv1913	Conserved hypothetical protein	Unannotated
Rv1914c	Rv1914c	Unknown protein	Unannotated
Rv1917c	PPE34	PPE family protein PPE34	Ambiguous
Rv1918c	PPE35	PPE family protein PPE35	Ambiguous
Rv1919c	Rv1919c	Conserved protein	Unannotated
Rv1920	Rv1920	Probable membrane protein	Ambiguous
Rv1922	Rv1922	Probable conserved lipoprotein	Ambiguous
Rv1924c	Rv1924c	Unknown protein	Unannotated
Rv1927	Rv1927	Conserved hypothetical protein	Unannotated
Rv1929c	Rv1929c	Conserved hypothetical protein	Unannotated
Rv1930c	Rv1930c	Conserved hypothetical protein	Unannotated
Rv1931c	Rv1931c	Probable transcriptional regulatory protein	Ambiguous
Rv1944c	Rv1944c	Conserved protein	Unannotated
Rv1945	Rv1945	Conserved hypothetical protein	Ambiguous
Rv1947	Rv1947	Hypothetical protein	Unannotated
Rv1948c	Rv1948c	Hypothetical protein	Unannotated
Rv1949c	Rv1949c	Conserved hypothetical protein	Unannotated
Rv1950c	Rv1950c	Conserved hypothetical protein	Unannotated
Rv1951c	Rv1951c	Conserved hypothetical protein	Unannotated
Rv1954A	Rv1954A	Hypothetical protein	Unannotated
Rv1954c	Rv1954c	Hypothetical protein	Unannotated
Rv1957	Rv1957	Hypothetical protein	Unannotated
Rv1958c	Rv1958c	Hypothetical protein	Unannotated
Rv1961	Rv1961	Hypothetical protein	Unannotated
Rv1964	yrbE3A	Conserved hypothetical integral membrane protein YrbE3A	Ambiguous
Rv1965	yrbE3B	Conserved hypothetical integral membrane protein YrbE3B	Ambiguous
Rv1972	Rv1972	Probable conserved Mce associated membrane protein	Ambiguous
Rv1973	Rv1973	Possible conserved Mce associated membrane protein	Ambiguous
Rv1974	Rv1974	Probable conserved membrane protein	Ambiguous
Rv1975	Rv1975	Conserved hypothetical protein	Unannotated
Rv1976c	Rv1976c	Conserved hypothetical protein	Unannotated
Rv1977	Rv1977	Conserved protein	Unannotated
Rv1978	Rv1978	Conserved protein	Unannotated
Rv1980c	mpt64	Immunogenic protein Mpt64 (antigen Mpt64/MPB64)	Ambiguous
Rv1983	PE_PGRS35	PE-PGRS family protein PE_PGRS35	Ambiguous
Rv1986	Rv1986	Probable conserved integral membrane protein	Ambiguous
Rv1989c	Rv1989c	Hypothetical protein	Unannotated
Rv1990c	Rv1990c	Probable transcriptional regulatory protein	Ambiguous
Rv1993c	Rv1993c	Conserved protein	Unannotated
Rv1995	Rv1995	Unknown protein	Unannotated
Rv1996	Rv1996	Universal stress protein family protein	Ambiguous
Rv1998c	Rv1998c	Conserved protein	Unannotated
Rv1999c	Rv1999c	Probable conserved integral membrane protein	Ambiguous
Rv2000	Rv2000	Unknown protein	Unannotated
Rv2001	Rv2001	Conserved hypothetical protein	Unannotated
Rv2003c	Rv2003c	Conserved hypothetical protein	Unannotated
Rv2004c	Rv2004c	Conserved protein	Unannotated
Rv2005c	Rv2005c	Universal stress protein family protein	Ambiguous
Rv2008c	Rv2008c	Conserved hypothetical protein	Unannotated
Rv2011c	Rv2011c	Conserved hypothetical protein, probable transcription repressor.	Ambiguous
Rv2012	Rv2012	Conserved hypothetical protein	Unannotated
Rv2015c	Rv2015c	Conserved hypothetical protein	Unannotated
Rv2016	Rv2016	Hypothetical protein	Unannotated
Rv2017	Rv2017	Transcriptional regulatory protein	Ambiguous
Rv2018	Rv2018	Conserved protein	Unannotated
Rv2019	Rv2019	Conserved protein	Unannotated
Rv2020c	Rv2020c	Conserved hypothetical protein	Unannotated
Rv2021c	Rv2021c	Transcriptional regulatory protein	Ambiguous
Rv2022c	Rv2022c	Conserved protein	Unannotated
Rv2023A	Rv2023A	Hypothetical protein, pseudogene	Unannotated
Rv2023c	Rv2023c	Hypothetical protein	Unannotated
Rv2024c	Rv2024c	Conserved hypothetical protein	Unannotated
Rv2025c	Rv2025c	Conserved membrane protein	Ambiguous
Rv2026c	Rv2026c	Universal stress protein family protein	Ambiguous
Rv2028c	Rv2028c	Universal stress protein family protein	Ambiguous
Rv2030c	Rv2030c	Conserved protein	Unannotated
Rv2032	acg	Conserved protein Acg	Unannotated
Rv2033c	Rv2033c	Conserved hypothetical protein	Unannotated
Rv2035	Rv2035	Conserved hypothetical protein	Unannotated
Rv2036	Rv2036	Conserved hypothetical protein	Unannotated
Rv2037c	Rv2037c	Conserved transmembrane protein	Ambiguous
Rv2042c	Rv2042c	Conserved protein	Unannotated
Rv2044c	Rv2044c	Conserved hypothetical protein	Unannotated
Rv2047c	Rv2047c	Conserved hypothetical protein	Unannotated
Rv2049c	Rv2049c	Conserved hypothetical protein	Unannotated
Rv2050	Rv2050	Conserved protein	Unannotated
Rv2052c	Rv2052c	Conserved protein	Unannotated
Rv2053c	fxsA	Probable transmembrane protein FxsA	Ambiguous
Rv2054	Rv2054	Conserved protein	Unannotated
Rv2059	Rv2059	Conserved hypothetical protein	Unannotated
Rv2060	Rv2060	Possible conserved integral membrane protein	Ambiguous
Rv2061c	Rv2061c	Conserved protein	Unannotated
Rv2067c	Rv2067c	Conserved protein	Unannotated
Rv2075c	Rv2075c	Possible hypothetical exported or envelope protein	Ambiguous
Rv2076c	Rv2076c	Conserved hypothetical protein	Unannotated
Rv2077A	Rv2077A	Conserved hypothetical protein	Unannotated
Rv2077c	Rv2077c	Possible conserved transmembrane protein	Ambiguous
Rv2078	Rv2078	Conserved hypothetical protein	Unannotated
Rv2079	Rv2079	Conserved hypothetical protein	Unannotated
Rv2081c	Rv2081c	Conserved transmembrane protein	Ambiguous
Rv2082	Rv2082	Conserved hypothetical protein	Unannotated
Rv2083	Rv2083	Conserved hypothetical protein	Unannotated
Rv2084	Rv2084	Hypothetical protein	Unannotated
Rv2085	Rv2085	Conserved hypothetical protein	Ambiguous
Rv2086	Rv2086	Conserved hypothetical protein	Ambiguous
Rv2087	Rv2087	Conserved hypothetical protein	Ambiguous
Rv2091c	Rv2091c	Probable membrane protein	Ambiguous
Rv2098c	PE_PGRS36	PE-PGRS family protein PE_PGRS36	Ambiguous
Rv2099c	PE21	PE family protein PE21	Ambiguous
Rv2100	Rv2100	Conserved hypothetical protein note	Ambiguous
Rv2102	Rv2102	Conserved hypothetical protein	Unannotated
Rv2107	PE22	PE family protein PE22	Ambiguous
Rv2108	PPE36	PPE family protein PPE36	Ambiguous
Rv2113	Rv2113	Probable integral membrane protein	Ambiguous
Rv2114	Rv2114	Conserved protein	Unannotated
Rv2117	Rv2117	Conserved hypothetical protein	Unannotated
Rv2119	Rv2119	Conserved hypothetical protein	Unannotated
Rv2120c	Rv2120c	Probable conserved integral membrane protein	Ambiguous
Rv2123	PPE37	PPE family protein PPE37	Ambiguous
Rv2125	Rv2125	Conserved hypothetical protein	Unannotated
Rv2126c	PE_PGRS37	PE-PGRS family protein PE_PGRS37	Ambiguous
Rv2128	Rv2128	Conserved transmembrane protein	Ambiguous
Rv2132	Rv2132	Conserved hypothetical protein	Unannotated
Rv2133c	Rv2133c	Conserved hypothetical protein	Unannotated
Rv2134c	Rv2134c	Conserved protein	Unannotated
Rv2135c	Rv2135c	Conserved protein	Unannotated
Rv2136c	Rv2136c	Possible conserved transmembrane protein	Ambiguous
Rv2137c	Rv2137c	Conserved hypothetical protein	Unannotated
Rv2140c	TB18.6	Conserved protein TB18.6	Unannotated
Rv2141c	Rv2141c	Conserved protein	Ambiguous
Rv2143	Rv2143	Conserved hypothetical protein	Unannotated
Rv2144c	Rv2144c	Probable transmembrane protein	Ambiguous
Rv2146c	Rv2146c	Possible conserved transmembrane protein	Ambiguous
Rv2147c	Rv2147c	Conserved hypothetical protein	Unannotated
Rv2148c	Rv2148c	Conserved protein	Unannotated
Rv2149c	yfiH	Conserved protein YfiH	Unannotated
Rv2159c	Rv2159c	Conserved protein	Unannotated
Rv2160A	Rv2160A	Conserved hypothetical protein	Ambiguous
Rv2160c	Rv2160c	Conserved hypothetical protein	Ambiguous
Rv2161c	Rv2161c	Conserved protein	Ambiguous
Rv2162c	PE_PGRS38	PE-PGRS family protein PE_PGRS38	Ambiguous
Rv2164c	Rv2164c	Probable conserved proline rich membrane protein	Ambiguous
Rv2165c	Rv2165c	Conserved protein	Unannotated
Rv2166c	Rv2166c	Conserved protein	Unannotated
Rv2169c	Rv2169c	Probable conserved transmembrane protein	Ambiguous
Rv2172c	Rv2172c	Conserved protein	Unannotated
Rv2175c	Rv2175c	Conserved regulatory protein	Ambiguous
Rv2179c	Rv2179c	Conserved hypothetical protein	Unannotated
Rv2180c	Rv2180c	Probable conserved integral membrane protein	Ambiguous
Rv2182c	Rv2182c	1-acylglycerol-3-phosphate O-acyltransferase	Unannotated
Rv2183c	Rv2183c	Conserved protein	Unannotated
Rv2184c	Rv2184c	Conserved hypothetical protein	Unannotated
Rv2185c	TB16.3	Conserved protein TB16.3	Unannotated
Rv2186c	Rv2186c	Conserved hypothetical protein	Unannotated
Rv2189c	Rv2189c	Conserved hypothetical protein	Unannotated
Rv2190c	Rv2190c	Conserved hypothetical protein	Ambiguous
Rv2191	Rv2191	Conserved hypothetical protein	Ambiguous
Rv2197c	Rv2197c	Probable conserved transmembrane protein	Ambiguous
Rv2199c	Rv2199c	Possible conserved integral membrane protein	Ambiguous
Rv2203	Rv2203	Possible conserved membrane protein	Ambiguous
Rv2204c	Rv2204c	Conserved protein	Unannotated
Rv2205c	Rv2205c	Conserved hypothetical protein	Unannotated
Rv2206	Rv2206	Probable conserved transmembrane protein	Ambiguous
Rv2209	Rv2209	Probable conserved integral membrane protein	Ambiguous
Rv2216	Rv2216	Conserved protein	Unannotated
Rv2219A	Rv2219A	Probable conserved membrane protein	Ambiguous
Rv2219	Rv2219	Probable conserved transmembrane protein	Ambiguous
Rv2226	Rv2226	Conserved protein	Unannotated
Rv2227	Rv2227	Conserved hypothetical protein	Unannotated
Rv2229c	Rv2229c	Conserved protein	Unannotated
Rv2230c	Rv2230c	Conserved protein	Unannotated
Rv2235	Rv2235	Probable conserved transmembrane protein	Ambiguous
Rv2237A	Rv2237A	Conserved protein	Unannotated
Rv2237	Rv2237	Conserved protein	Unannotated
Rv2239c	Rv2239c	Conserved hypothetical protein	Unannotated
Rv2240c	Rv2240c	Unknown protein	Unannotated
Rv2242	Rv2242	Conserved hypothetical protein	Unannotated
Rv2248	Rv2248	Conserved hypothetical protein	Unannotated
Rv2250c	Rv2250c	Possible transcriptional regulatory protein	Ambiguous
Rv2253	Rv2253	Possible secreted unknown protein	Ambiguous
Rv2254c	Rv2254c	Probable integral membrane protein	Ambiguous
Rv2255c	Rv2255c	Hypothetical protein	Unannotated
Rv2256c	Rv2256c	Conserved hypothetical protein	Unannotated
Rv2257c	Rv2257c	Conserved protein	Unannotated
Rv2258c	Rv2258c	Possible transcriptional regulatory protein	Ambiguous
Rv2260	Rv2260	Conserved hypothetical protein	Unannotated
Rv2261c	Rv2261c	Conserved hypothetical protein	Ambiguous
Rv2262c	Rv2262c	Conserved hypothetical protein	Ambiguous
Rv2264c	Rv2264c	Conserved hypothetical proline rich protein	Unannotated
Rv2265	Rv2265	Possible conserved integral membrane protein	Ambiguous
Rv2267c	Rv2267c	Conserved hypothetical protein	Unannotated
Rv2269c	Rv2269c	Hypothetical protein	Unannotated
Rv2271	Rv2271	Conserved hypothetical protein	Unannotated
Rv2272	Rv2272	Probable conserved transmembrane protein	Ambiguous
Rv2273	Rv2273	Probable conserved transmembrane protein	Ambiguous
Rv2275	Rv2275	Conserved hypothetical protein	Unannotated
Rv2283	Rv2283	Hypothetical protein	Unannotated
Rv2286c	Rv2286c	Conserved hypothetical protein	Unannotated
Rv2288	Rv2288	Hypothetical protein	Unannotated
Rv2292c	Rv2292c	Hypothetical protein	Unannotated
Rv2293c	Rv2293c	Conserved hypothetical protein	Unannotated
Rv2295	Rv2295	Conserved hypothetical protein	Unannotated
Rv2297	Rv2297	Unknown protein	Unannotated
Rv2298	Rv2298	Conserved protein	Unannotated
Rv2300c	Rv2300c	Conserved protein	Unannotated
Rv2302	Rv2302	Conserved protein	Unannotated
Rv2303c	Rv2303c	Probable antibiotic-resistance protein	Ambiguous
Rv2304c	Rv2304c	Hypothetical protein	Unannotated
Rv2305	Rv2305	Unknown protein	Unannotated
Rv2306A	Rv2306A	Possible conserved membrane protein	Ambiguous
Rv2306B	Rv2306B	Possible conserved membrane protein	Ambiguous
Rv2307A	Rv2307A	Hypothetical glycine rich protein	Unannotated
Rv2307B	Rv2307B	Hypothetical glycine rich protein	Unannotated
Rv2307c	Rv2307c	Conserved hypothetical protein	Unannotated
Rv2307D	Rv2307D	Hypothetical protein	Unannotated
Rv2308	Rv2308	Conserved hypothetical protein	Unannotated
Rv2309A	Rv2309A	Hypothetical protein	Unannotated
Rv2311	Rv2311	Conserved hypothetical protein	Unannotated
Rv2312	Rv2312	Hypothetical protein	Unannotated
Rv2313c	Rv2313c	Hypothetical protein	Unannotated
Rv2314c	Rv2314c	Conserved protein	Unannotated
Rv2315c	Rv2315c	Conserved protein	Unannotated
Rv2319c	Rv2319c	Universal stress protein family protein	Ambiguous
Rv2323c	Rv2323c	Conserved protein	Unannotated
Rv2325c	Rv2325c	Conserved hypothetical protein	Unannotated
Rv2327	Rv2327	Conserved protein	Unannotated
Rv2328	PE23	PE family protein PE23	Ambiguous
Rv2331A	Rv2331A	Hypothetical protein	Unannotated
Rv2331	Rv2331	Hypothetical protein	Unannotated
Rv2336	Rv2336	Hypothetical protein	Unannotated
Rv2337c	Rv2337c	Hypothetical protein	Unannotated
Rv2340c	PE_PGRS39	PE-PGRS family protein PE_PGRS39	Ambiguous
Rv2341	Probable conserved lipoprotein LppQ	2619.6 kb	Ambiguous
Rv2342	Rv2342	Conserved hypothetical protein	Unannotated
Rv2345	Rv2345	Possible conserved transmembrane protein	Ambiguous
Rv2348c	Rv2348c	Hypothetical protein	Unannotated
Rv2352c	PPE38	PPE family protein PPE38	Ambiguous
Rv2353c	PPE39	PPE family protein PPE39	Ambiguous
Rv2356c	PPE40	PPE family protein PPE40	Ambiguous
Rv2360c	Rv2360c	Unknown protein	Unannotated
Rv2365c	Rv2365c	Conserved hypothetical protein	Unannotated
Rv2366c	Rv2366c	Probable conserved transmembrane protein	Ambiguous
Rv2367c	Rv2367c	Conserved hypothetical protein	Unannotated
Rv2369c	Rv2369c	Hypothetical protein	Unannotated
Rv2370c	Rv2370c	Conserved hypothetical protein	Unannotated
Rv2371	PE_PGRS40	PE-PGRS family protein PE_PGRS40	Ambiguous
Rv2372c	Rv2372c	Conserved hypothetical protein	Unannotated
Rv2375	Rv2375	Conserved hypothetical protein	Unannotated
Rv2376c	cfp2	Low molecular weight antigen CFP2 (low molecular weight protein antigen 2) (CFP-2)	Ambiguous
Rv2377c	mbtH	Putative conserved protein MbtH	Ambiguous
Rv2387	Rv2387	Conserved protein	Unannotated
Rv2390c	Rv2390c	Conserved hypothetical protein	Unannotated
Rv2395A	aprA	Acid and phagosome regulated protein A AprA	Unannotated
Rv2395B	aprB	Acid and phagosome regulated protein B AprB	Unannotated
Rv2395	Rv2395	Probable conserved integral membrane protein	Ambiguous
Rv2396	PE_PGRS41	PE-PGRS family protein PE_PGRS41	Ambiguous
Rv2401A	Rv2401A	Possible conserved membrane protein	Ambiguous
Rv2401	Rv2401	Hypothetical protein	Unannotated
Rv2402	Rv2402	Conserved protein	Unannotated
Rv2405	Rv2405	Conserved protein	Unannotated
Rv2406c	Rv2406c	Conserved protein	Unannotated
Rv2407	Rv2407	Conserved hypothetical protein	Unannotated
Rv2408	PE24	Possible PE family-related protein PE24	Ambiguous
Rv2409c	Rv2409c	Conserved protein	Unannotated
Rv2410c	Rv2410c	Conserved protein	Unannotated
Rv2411c	Rv2411c	Conserved hypothetical protein	Unannotated
Rv2413c	Rv2413c	Conserved hypothetical protein	Unannotated
Rv2414c	Rv2414c	Conserved hypothetical protein	Unannotated
Rv2415c	Rv2415c	Conserved hypothetical protein	Unannotated
Rv2417c	Rv2417c	Conserved protein	Unannotated
Rv2418c	Rv2418c	Unknown protein	Unannotated
Rv2420c	Rv2420c	Conserved hypothetical protein	Unannotated
Rv2422	Rv2422	Hypothetical protein	Unannotated
Rv2423	Rv2423	Hypothetical protein	Unannotated
Rv2425c	Rv2425c	Conserved hypothetical protein	Unannotated
Rv2426c	Rv2426c	Conserved hypothetical protein	Unannotated
Rv2430c	PPE41	PPE family protein PPE41	Ambiguous
Rv2431c	PE25	PE family protein PE25	Ambiguous
Rv2432c	Rv2432c	Hypothetical protein	Unannotated
Rv2433c	Rv2433c	Hypothetical protein	Unannotated
Rv2434c	Rv2434c	Probable conserved transmembrane protein	Ambiguous
Rv2437	Rv2437	Conserved transmembrane protein	Ambiguous
Rv2438A	Rv2438A	Conserved hypothetical protein	Unannotated
Rv2446c	Rv2446c	Probable conserved integral membrane protein	Ambiguous
Rv2449c	Rv2449c	Conserved protein	Unannotated
Rv2451	Rv2451	Hypothetical proline and serine rich protein	Unannotated
Rv2452c	Rv2452c	Hypothetical protein	Unannotated
Rv2456c	Rv2456c	Probable conserved integral membrane transport protein	Ambiguous
Rv2459	Rv2459	Probable conserved integral membrane transport protein	Ambiguous
Rv2462c	tig	Probable trigger factor (TF) protein Tig	Ambiguous
Rv2466c	Rv2466c	Conserved protein	Unannotated
Rv2468A	Rv2468A	Conserved protein	Unannotated
Rv2468c	Rv2468c	Conserved protein	Unannotated
Rv2469c	Rv2469c	Conserved hypothetical protein	Unannotated
Rv2472	Rv2472	Conserved hypothetical protein	Unannotated
Rv2473	Rv2473	Possible alanine and proline rich membrane protein	Ambiguous
Rv2474c	Rv2474c	Conserved hypothetical protein	Unannotated
Rv2475c	Rv2475c	Conserved protein	Unannotated
Rv2478c	Rv2478c	Conserved hypothetical protein	Unannotated
Rv2481c	Rv2481c	Hypothetical protein	Unannotated
Rv2487c	PE_PGRS42	PE-PGRS family protein PE_PGRS42	Ambiguous
Rv2489c	Rv2489c	Hypothetical alanine rich protein	Unannotated
Rv2490c	PE_PGRS43	PE-PGRS family protein PE_PGRS43	Ambiguous
Rv2491	Rv2491	Conserved hypothetical protein	Unannotated
Rv2492	Rv2492	Hypothetical protein	Unannotated
Rv2499c	Rv2499c	Possible oxidase regulatory-related protein	Ambiguous
Rv2507	Rv2507	Possible conserved proline rich membrane protein	Ambiguous
Rv2508c	Rv2508c	Probable conserved integral membrane leucine and alanine rich protein	Ambiguous
Rv2510c	Rv2510c	Conserved protein	Unannotated
Rv2513	Rv2513	Hypothetical protein	Unannotated
Rv2514c	Rv2514c	Conserved hypothetical protein	Unannotated
Rv2515c	Rv2515c	Conserved hypothetical protein	Unannotated
Rv2516c	Rv2516c	Hypothetical protein	Unannotated
Rv2517c	Rv2517c	Unknown protein	Unannotated
Rv2519	PE26	PE family protein PE26	Ambiguous
Rv2520c	Rv2520c	Possible conserved membrane protein	Ambiguous
Rv2522c	Rv2522c	Conserved hypothetical protein	Unannotated
Rv2525c	Rv2525c	Conserved hypothetical protein. Secreted; predicted to be a substrate of the twin arginine translocation (tat) export system.	Unannotated
Rv2529	Rv2529	Hypothetical protein	Unannotated
Rv2532c	Rv2532c	Hypothetical protein	Unannotated
Rv2536	Rv2536	Probable conserved transmembrane protein	Ambiguous
Rv2541	Rv2541	Hypothetical alanine rich protein	Unannotated
Rv2542	Rv2542	Conserved hypothetical protein	Unannotated
Rv2548A	Rv2548A	Conserved protein	Unannotated
Rv2551c	Rv2551c	Conserved hypothetical protein	Unannotated
Rv2553c	Rv2553c	Probable conserved membrane protein	Ambiguous
Rv2554c	Rv2554c	Conserved protein	Unannotated
Rv2556c	Rv2556c	Conserved hypothetical protein	Unannotated
Rv2557	Rv2557	Conserved protein	Unannotated
Rv2558	Rv2558	Conserved protein	Unannotated
Rv2559c	Rv2559c	Conserved hypothetical alanine leucine valine rich protein	Unannotated
Rv2560	Rv2560	Probable proline and glycine rich transmembrane protein	Ambiguous
Rv2561	Rv2561	Conserved hypothetical protein	Unannotated
Rv2562	Rv2562	Conserved hypothetical protein	Unannotated
Rv2565	Rv2565	Conserved protein	Unannotated
Rv2566	Rv2566	Long conserved protein	Unannotated
Rv2567	Rv2567	Conserved hypothetical alanine and leucine rich protein	Unannotated
Rv2568c	Rv2568c	Conserved hypothetical protein	Unannotated
Rv2569c	Rv2569c	Conserved hypothetical protein	Unannotated
Rv2570	Rv2570	Conserved hypothetical protein	Unannotated
Rv2571c	Rv2571c	Probable transmembrane alanine and valine and leucine rich protein	Ambiguous
Rv2573	Rv2573	Conserved hypothetical protein	Unannotated
Rv2574	Rv2574	Conserved protein	Unannotated
Rv2575	Rv2575	Possible conserved membrane glycine rich protein	Ambiguous
Rv2576c	Rv2576c	Possible conserved membrane protein	Ambiguous
Rv2577	Rv2577	Conserved protein	Unannotated
Rv2578c	Rv2578c	Conserved hypothetical protein	Unannotated
Rv2585c	Rv2585c	Possible conserved lipoprotein	Ambiguous
Rv2591	PE_PGRS44	PE-PGRS family protein PE_PGRS44	Ambiguous
Rv2597	Rv2597	Probable membrane protein	Ambiguous
Rv2598	Rv2598	Conserved hypothetical protein	Unannotated
Rv2599	Rv2599	Probable conserved membrane protein	Ambiguous
Rv2600	Rv2600	Probable conserved integral membrane protein	Ambiguous
Rv2603c	Rv2603c	Highly conserved protein	Unannotated
Rv2608	PPE42	PPE family protein PPE42	Ambiguous
Rv2609c	Rv2609c	Probable conserved membrane protein	Ambiguous
Rv2613c	Rv2613c	Conserved protein	Ambiguous
Rv2614A	Rv2614A	Conserved hypothetical protein	Unannotated
Rv2615c	PE_PGRS45	PE-PGRS family protein PE_PGRS45	Ambiguous
Rv2616	Rv2616	Conserved protein	Unannotated
Rv2617c	Rv2617c	Probable transmembrane protein	Ambiguous
Rv2618	Rv2618	Conserved hypothetical protein	Unannotated
Rv2619c	Rv2619c	Conserved protein	Unannotated
Rv2620c	Rv2620c	Probable conserved transmembrane protein	Ambiguous
Rv2621c	Rv2621c	Possible transcriptional regulatory protein	Ambiguous
Rv2623	TB31.7	Universal stress protein family protein TB31.7	Ambiguous
Rv2624c	Rv2624c	Universal stress protein family protein	Ambiguous
Rv2625c	Rv2625c	Probable conserved transmembrane alanine and leucine rich protein	Ambiguous
Rv2626c	hrp1	Hypoxic response protein 1 Hrp1	Unannotated
Rv2627c	Rv2627c	Conserved protein	Unannotated
Rv2628	Rv2628	Hypothetical protein	Unannotated
Rv2629	Rv2629	Conserved protein	Unannotated
Rv2630	Rv2630	Hypothetical protein	Unannotated
Rv2631	Rv2631	Conserved hypothetical protein	Unannotated
Rv2632c	Rv2632c	Conserved protein	Unannotated
Rv2633c	Rv2633c	Hypothetical protein	Unannotated
Rv2634c	PE_PGRS46	PE-PGRS family protein PE_PGRS46	Ambiguous
Rv2635	Rv2635	Hypothetical protein	Unannotated
Rv2636	Rv2636	Conserved hypothetical protein	Unannotated
Rv2637	dedA	Possible transmembrane protein DedA	Ambiguous
Rv2638	Rv2638	Conserved hypothetical protein	Unannotated
Rv2639c	Rv2639c	Probable conserved integral membrane protein	Ambiguous
Rv2641	cadI	Cadmium inducible protein CadI	Unannotated
Rv2644c	Rv2644c	Hypothetical protein	Unannotated
Rv2645	Rv2645	Hypothetical protein	Unannotated
Rv2647	Rv2647	Hypothetical protein	Ambiguous
Rv2660c	Rv2660c	Hypothetical protein	Unannotated
Rv2661c	Rv2661c	Hypothetical protein	Unannotated
Rv2662	Rv2662	Hypothetical protein	Unannotated
Rv2663	Rv2663	Hypothetical protein	Unannotated
Rv2664	Rv2664	Hypothetical protein	Unannotated
Rv2665	Rv2665	Hypothetical arginine rich protein	Unannotated
Rv2668	Rv2668	Possible exported alanine and valine rich protein	Ambiguous
Rv2670c	Rv2670c	Conserved hypothetical protein	Unannotated
Rv2675c	Rv2675c	Conserved hypothetical protein	Unannotated
Rv2676c	Rv2676c	Conserved protein	Unannotated
Rv2680	Rv2680	Conserved protein	Unannotated
Rv2681	Rv2681	Conserved hypothetical alanine rich protein	Unannotated
Rv2683	Rv2683	Conserved protein	Unannotated
Rv2689c	Rv2689c	Conserved alanine and valine and glycine rich protein	Unannotated
Rv2690c	Rv2690c	Probable conserved integral membrane alanine and valine and leucine rich protein	Ambiguous
Rv2693c	Rv2693c	Probable conserved integral membrane alanine and leucine rich protein	Ambiguous
Rv2694c	Rv2694c	Conserved protein	Unannotated
Rv2695	Rv2695	Conserved hypothetical alanine rich protein	Unannotated
Rv2696c	Rv2696c	Conserved alanine and glycine and valine rich protein	Unannotated
Rv2698	Rv2698	Probable conserved alanine rich transmembrane protein	Ambiguous
Rv2699c	Rv2699c	Conserved hypothetical protein	Unannotated
Rv2700	Rv2700	Possible conserved secreted alanine rich protein	Ambiguous
Rv2704	Rv2704	Conserved protein	Unannotated
Rv2705c	Rv2705c	Conserved hypothetical protein	Unannotated
Rv2706c	Rv2706c	Hypothetical protein	Unannotated
Rv2707	Rv2707	Probable conserved transmembrane alanine and leucine rich protein	Unannotated
Rv2708c	Rv2708c	Conserved hypothetical protein	Unannotated
Rv2709	Rv2709	Probable conserved transmembrane protein	Ambiguous
Rv2712c	Rv2712c	Hypothetical protein	Unannotated
Rv2714	Rv2714	Conserved alanine and leucine rich protein	Unannotated
Rv2716	Rv2716	Conserved protein	Unannotated
Rv2717c	Rv2717c	Conserved protein	Unannotated
Rv2719c	Rv2719c	Possible conserved membrane protein	Ambiguous
Rv2721c	Rv2721c	Possible conserved transmembrane alanine and glycine rich protein	Ambiguous
Rv2722	Rv2722	Conserved hypothetical protein	Unannotated
Rv2723	Rv2723	Probable conserved integral membrane protein	Ambiguous
Rv2728c	Rv2728c	Conserved alanine rich protein	Unannotated
Rv2729c	Rv2729c	Probable conserved integral membrane alanine valine and leucine rich protein	Ambiguous
Rv2730	Rv2730	Hypothetical protein	Unannotated
Rv2731	Rv2731	Conserved alanine and arginine rich protein	Unannotated
Rv2732c	Rv2732c	Probable conserved transmembrane protein	Ambiguous
Rv2733c	Rv2733c	Conserved hypothetical alanine, arginine-rich protein	Unannotated
Rv2734	Rv2734	Conserved hypothetical protein	Unannotated
Rv2735c	Rv2735c	Conserved hypothetical protein	Unannotated
Rv2737A	Rv2737A	Conserved hypothetical cysteine rich protein (fragment)	Unannotated
Rv2738c	Rv2738c	Conserved hypothetical protein	Unannotated
Rv2741	PE_PGRS47	PE-PGRS family protein PE_PGRS47	Ambiguous
Rv2742c	Rv2742c	Conserved hypothetical arginine rich protein	Unannotated
Rv2743c	Rv2743c	Possible conserved transmembrane alanine rich protein	Ambiguous
Rv2744c	35kd_ag	Conserved 35 kDa alanine rich protein	Unannotated
Rv2749	Rv2749	Conserved protein	Unannotated
Rv2751	Rv2751	Conserved protein	Unannotated
Rv2752c	Rv2752c	Conserved hypothetical protein	Unannotated
Rv2762c	Rv2762c	Conserved hypothetical protein	Unannotated
Rv2767c	Rv2767c	Possible membrane protein	Ambiguous
Rv2768c	PPE43	PPE family protein PPE43	Ambiguous
Rv2769c	PE27	PE family protein PE27	Ambiguous
Rv2770c	PPE44	PPE family protein PPE44	Ambiguous
Rv2771c	Rv2771c	Conserved hypothetical protein	Unannotated
Rv2772c	Rv2772c	Probable conserved transmembrane protein	Ambiguous
Rv2774c	Rv2774c	Hypothetical protein	Unannotated
Rv2777c	Rv2777c	Conserved hypothetical protein	Unannotated
Rv2778c	Rv2778c	Conserved protein	Unannotated
Rv2787	Rv2787	Conserved hypothetical alanine rich protein	Unannotated
Rv2795c	Rv2795c	Conserved hypothetical protein	Unannotated
Rv2797c	Rv2797c	Conserved hypothetical protein	Unannotated
Rv2798c	Rv2798c	Conserved hypothetical protein	Unannotated
Rv2799	Rv2799	Probable membrane protein	Ambiguous
Rv2802c	Rv2802c	Hypothetical arginine and alanine rich protein	Unannotated
Rv2803	Rv2803	Conserved hypothetical protein	Unannotated
Rv2804c	Rv2804c	Hypothetical protein	Unannotated
Rv2805	Rv2805	Conserved hypothetical protein	Unannotated
Rv2806	Rv2806	Possible membrane protein	Ambiguous
Rv2807	Rv2807	Conserved hypothetical protein	Unannotated
Rv2808	Rv2808	Hypothetical protein	Unannotated
Rv2809	Rv2809	Hypothetical protein	Unannotated
Rv2811	Rv2811	Conserved hypothetical protein	Unannotated
Rv2813	Rv2813	Conserved hypothetical protein	Unannotated
Rv2816c	Rv2816c	Conserved hypothetical protein	Unannotated
Rv2817c	Rv2817c	Conserved hypothetical protein	Unannotated
Rv2818c	Rv2818c	Hypothetical protein	Unannotated
Rv2819c	Rv2819c	Hypothetical protein	Unannotated
Rv2820c	Rv2820c	Hypothetical protein	Unannotated
Rv2821c	Rv2821c	Conserved hypothetical protein	Unannotated
Rv2822c	Rv2822c	Hypothetical protein	Unannotated
Rv2823c	Rv2823c	Conserved protein	Unannotated
Rv2824c	Rv2824c	Hypothetical protein	Unannotated
Rv2825c	Rv2825c	Conserved hypothetical protein	Unannotated
Rv2826c	Rv2826c	Hypothetical protein	Unannotated
Rv2827c	Rv2827c	Hypothetical protein	Unannotated
Rv2828A	Rv2828A	Conserved hypothetical protein	Unannotated
Rv2828c	Rv2828c	Conserved hypothetical protein	Unannotated
Rv2837c	Rv2837c	Conserved protein	Unannotated
Rv2840c	Rv2840c	Conserved hypothetical protein	Unannotated
Rv2842c	Rv2842c	Conserved protein	Unannotated
Rv2843	Rv2843	Probable conserved transmembrane alanine rich protein	Ambiguous
Rv2844	Rv2844	Conserved alanine rich protein	Unannotated
Rv2853	PE_PGRS48	PE-PGRS family protein PE_PGRS48	Ambiguous
Rv2854	Rv2854	Unknown protein	Unannotated
Rv2862c	Rv2862c	Conserved hypothetical protein	Unannotated
Rv2868c	gcpE	Probable GcpE protein	Unannotated
Rv2876	Rv2876	Possible conserved transmembrane protein	Ambiguous
Rv2877c	Rv2877c	Probable conserved integral membrane protein	Ambiguous
Rv2879c	Rv2879c	Conserved hypothetical protein	Unannotated
Rv2880c	Rv2880c	Conserved hypothetical protein	Unannotated
Rv2884	Rv2884	Probable transcriptional regulatory protein	Ambiguous
Rv2887	Rv2887	Probable transcriptional regulatory protein	Ambiguous
Rv2891	Rv2891	Conserved hypothetical protein	Unannotated
Rv2892c	PPE45	PPE family protein PPE45	Ambiguous
Rv2896c	Rv2896c	Conserved hypothetical protein	Unannotated
Rv2897c	Rv2897c	Conserved hypothetical protein	Unannotated
Rv2898c	Rv2898c	Conserved hypothetical protein	Unannotated
Rv2899c	fdhD	Possible FdhD protein homolog	Ambiguous
Rv2901c	Rv2901c	Conserved protein	Unannotated
Rv2908c	Rv2908c	Conserved hypothetical protein	Unannotated
Rv2910c	Rv2910c	Conserved hypothetical protein	Unannotated
Rv2915c	Rv2915c	Conserved protein	Unannotated
Rv2916c	ffh	Probable signal recognition particle protein Ffh (fifty-four homolog) (SRP protein)	Ambiguous
Rv2917	Rv2917	Conserved hypothetical alanine and arginine rich protein	Unannotated
Rv2923c	Rv2923c	Conserved protein	Unannotated
Rv2926c	Rv2926c	Conserved protein	Unannotated
Rv2927c	Rv2927c	Conserved hypothetical protein	Unannotated
Rv2929	Rv2929	Hypothetical protein	Unannotated
Rv2954c	Rv2954c	Hypothetical protein	Unannotated
Rv2955c	Rv2955c	Conserved protein	Unannotated
Rv2956	Rv2956	Conserved protein	Unannotated
Rv2960c	Rv2960c	Hypothetical protein	Unannotated
Rv2963	Rv2963	Probable integral membrane protein	Ambiguous
Rv2968c	Rv2968c	Probable conserved integral membrane protein	Ambiguous
Rv2969c	Rv2969c	Possible conserved membrane or secreted protein	Ambiguous
Rv2970A	Rv2970A	Conserved hypothetical protein	Unannotated
Rv2972c	Rv2972c	Possible conserved membrane or exported protein	Ambiguous
Rv2974c	Rv2974c	Conserved hypothetical alanine rich protein	Unannotated
Rv2975c	Rv2975c	Conserved hypothetical protein	Unannotated
Rv2980	Rv2980	Possible conserved secreted protein	Ambiguous
Rv2983	Rv2983	Conserved hypothetical alanine rich protein	Unannotated
Rv2989	Rv2989	Probable transcriptional regulatory protein	Ambiguous
Rv2990c	Rv2990c	Hypothetical protein	Unannotated
Rv2991	Rv2991	Conserved protein	Unannotated
Rv2994	Rv2994	Probable conserved integral membrane protein	Ambiguous
Rv2998A	Rv2998A	Conserved hypothetical protein	Unannotated
Rv2998	Rv2998	Hypothetical protein	Unannotated
Rv3000	Rv3000	Possible conserved transmembrane protein	Ambiguous
Rv3004	cfp6	Low molecular weight protein antigen 6 (CFP-6)	Ambiguous
Rv3005c	Rv3005c	Conserved hypothetical protein	Unannotated
Rv3008	Rv3008	Hypothetical protein	Unannotated
Rv3013	Rv3013	Conserved protein	Unannotated
Rv3015c	Rv3015c	Conserved hypothetical protein	Unannotated
Rv3018A	PE27A	PE family protein PE27A	Ambiguous
Rv3018c	PPE46	PPE family protein PPE46	Ambiguous
Rv3021c	PPE47	PPE family protein PPE47	Ambiguous
Rv3022A	PE29	PE family protein PE29	Ambiguous
Rv3022c	PPE48	PPE family protein PPE48	Ambiguous
Rv3026c	Rv3026c	Conserved hypothetical protein	Unannotated
Rv3030	Rv3030	Conserved protein	Unannotated
Rv3031	Rv3031	Conserved protein	Unannotated
Rv3032A	Rv3032A	Conserved protein	Unannotated
Rv3033	Rv3033	Unknown protein	Unannotated
Rv3035	Rv3035	Conserved protein	Unannotated
Rv3036c	TB22.2	Probable conserved secreted protein TB22.2	Ambiguous
Rv3037c	Rv3037c	Conserved hypothetical protein	Unannotated
Rv3038c	Rv3038c	Conserved protein	Unannotated
Rv3040c	Rv3040c	Conserved protein	Unannotated
Rv3046c	Rv3046c	Conserved protein	Unannotated
Rv3047c	Rv3047c	Hypothetical protein	Unannotated
Rv3054c	Rv3054c	Conserved hypothetical protein	Unannotated
Rv3064c	Rv3064c	Probable conserved integral membrane protein	Ambiguous
Rv3065	mmr	Multidrugs-transport integral membrane protein Mmr	Ambiguous
Rv3067	Rv3067	Conserved hypothetical protein	Unannotated
Rv3069	Rv3069	Probable conserved transmembrane protein	Ambiguous
Rv3070	Rv3070	Probable conserved integral membrane protein	Ambiguous
Rv3071	Rv3071	Conserved hypothetical protein	Unannotated
Rv3072c	Rv3072c	Conserved hypothetical protein	Unannotated
Rv3073c	Rv3073c	Conserved hypothetical protein	Unannotated
Rv3074	Rv3074	Conserved hypothetical protein	Unannotated
Rv3075c	Rv3075c	Conserved protein	Unannotated
Rv3076	Rv3076	Conserved hypothetical protein	Unannotated
Rv3079c	Rv3079c	Conserved protein	Unannotated
Rv3081	Rv3081	Conserved hypothetical protein	Unannotated
Rv3090	Rv3090	Unknown alanine and valine rich protein	Unannotated
Rv3091	Rv3091	Conserved protein	Unannotated
Rv3092c	Rv3092c	Probable conserved integral membrane protein	Ambiguous
Rv3094c	Rv3094c	Conserved hypothetical protein	Unannotated
Rv3095	Rv3095	Hypothetical transcriptional regulatory protein	Ambiguous
Rv3096	Rv3096	Conserved hypothetical protein	Unannotated
Rv3098c	Rv3098c	Hypothetical protein	Unannotated
Rv3099c	Rv3099c	Conserved protein	Unannotated
Rv3103c	Rv3103c	Hypothetical proline-rich protein	Unannotated
Rv3104c	Rv3104c	Possible conserved transmembrane protein	Ambiguous
Rv3108	Rv3108	Hypothetical protein	Unannotated
Rv3114	Rv3114	Conserved hypothetical protein	Unannotated
Rv3120	Rv3120	Conserved hypothetical protein	Unannotated
Rv3122	Rv3122	Hypothetical protein	Unannotated
Rv3123	Rv3123	Hypothetical protein	Unannotated
Rv3125c	PPE49	PPE family protein PPE49	Ambiguous
Rv3126c	Rv3126c	Hypothetical protein	Unannotated
Rv3127	Rv3127	Conserved protein	Unannotated
Rv3128c	Rv3128c	Conserved hypothetical protein	Unannotated
Rv3129	Rv3129	Conserved hypothetical protein	Unannotated
Rv3131	Rv3131	Conserved protein	Unannotated
Rv3134c	Rv3134c	Universal stress protein family protein	Ambiguous
Rv3135	PPE50	PPE family protein PPE50	Ambiguous
Rv3136A	Rv3136A	Conserved protein	Unannotated
Rv3136	PPE51	PPE family protein PPE51	Ambiguous
Rv3142c	Rv3142c	Hypothetical protein	Unannotated
Rv3144c	PPE52	PPE family protein PPE52	Ambiguous
Rv3159c	PPE53	PPE family protein PPE53	Ambiguous
Rv3162c	Rv3162c	Possible integral membrane protein	Ambiguous
Rv3163c	Rv3163c	Possible conserved secreted protein	Ambiguous
Rv3165c	Rv3165c	Unknown protein	Unannotated
Rv3166c	Rv3166c	Conserved hypothetical protein	Unannotated
Rv3169	Rv3169	Conserved protein	Unannotated
Rv3172c	Rv3172c	Hypothetical protein	Unannotated
Rv3178	Rv3178	Conserved hypothetical protein	Unannotated
Rv3179	Rv3179	Conserved protein	Unannotated
Rv3180c	Rv3180c	Hypothetical alanine rich protein	Unannotated
Rv3181c	Rv3181c	Conserved protein	Unannotated
Rv3182	Rv3182	Conserved hypothetical protein	Unannotated
Rv3183	Rv3183	Possible transcriptional regulatory protein	Ambiguous
Rv3188	Rv3188	Conserved hypothetical protein	Unannotated
Rv3189	Rv3189	Conserved hypothetical protein	Unannotated
Rv3190A	Rv3190A	Conserved protein	Unannotated
Rv3190c	Rv3190c	Hypothetical protein	Unannotated
Rv3192	Rv3192	Conserved hypothetical alanine and proline-rich protein	Unannotated
Rv3193c	Rv3193c	Probable conserved transmembrane protein	Ambiguous
Rv3194c	Rv3194c	Possible conserved secreted protein	Ambiguous
Rv3195	Rv3195	Conserved hypothetical protein	Unannotated
Rv3196A	Rv3196A	Unknown protein	Unannotated
Rv3196	Rv3196	Conserved hypothetical protein	Unannotated
Rv3205c	Rv3205c	Conserved protein	Unannotated
Rv3207c	Rv3207c	Conserved protein	Unannotated
Rv3208A	TB9.4	Conserved protein TB9.4	Unannotated
Rv3209	Rv3209	Conserved hypothetical threonine and proline rich protein	Unannotated
Rv3210c	Rv3210c	Conserved protein	Unannotated
Rv3212	Rv3212	Conserved alanine valine rich protein	Unannotated
Rv3213c	Rv3213c	Possible SOJ/para-related protein	Ambiguous
Rv3217c	Rv3217c	Probable conserved integral membrane protein	Ambiguous
Rv3218	Rv3218	Conserved protein	Unannotated
Rv3221c	TB7.3	Biotinylated protein TB7.3	Ambiguous
Rv3222c	Rv3222c	Conserved hypothetical protein	Unannotated
Rv3224A	Rv3224A	Conserved hypothetical protein	Unannotated
Rv3224B	Rv3224B	Conserved hypothetical protein	Unannotated
Rv3226c	Rv3226c	Conserved hypothetical protein	Unannotated
Rv3228	Rv3228	Conserved hypothetical protein	Unannotated
Rv3230c	Rv3230c	Hypothetical oxidoreductase	Ambiguous
Rv3231c	Rv3231c	Conserved protein	Unannotated
Rv3235	Rv3235	Hypothetical alanine arginine proline rich protein	Unannotated
Rv3236c	Rv3236c	Probable conserved integral membrane transport protein	Ambiguous
Rv3237c	Rv3237c	Conserved protein	Unannotated
Rv3238c	Rv3238c	Probable conserved integral membrane protein	Ambiguous
Rv3239c	Rv3239c	Probable conserved transmembrane transport protein	Ambiguous
Rv3241c	Rv3241c	Conserved protein	Ambiguous
Rv3242c	Rv3242c	Conserved hypothetical protein	Unannotated
Rv3243c	Rv3243c	Unknown protein	Unannotated
Rv3254	Rv3254	Conserved hypothetical protein	Unannotated
Rv3256c	Rv3256c	Conserved protein	Unannotated
Rv3258c	Rv3258c	Conserved hypothetical protein	Unannotated
Rv3259	Rv3259	Conserved hypothetical protein	Unannotated
Rv3267	Rv3267	Conserved protein (CPSA-related protein)	Unannotated
Rv3268	Rv3268	Conserved hypothetical protein	Unannotated
Rv3271c	Rv3271c	Probable conserved integral membrane protein	Ambiguous
Rv3272	Rv3272	Conserved hypothetical protein	Unannotated
Rv3277	Rv3277	Probable conserved transmembrane protein	Ambiguous
Rv3278c	Rv3278c	Probable conserved transmembrane protein	Ambiguous
Rv3282	Rv3282	Conserved hypothetical protein	Unannotated
Rv3284	Rv3284	Conserved hypothetical protein	Unannotated
Rv3288c	usfY	Putative protein UsfY	Unannotated
Rv3289c	Rv3289c	Possible transmembrane protein	Ambiguous
Rv3292	Rv3292	Conserved hypothetical protein	Unannotated
Rv3294c	Rv3294c	Conserved hypothetical protein	Unannotated
Rv3300c	Rv3300c	Conserved hypothetical protein	Unannotated
Rv3304	Rv3304	Conserved protein	Unannotated
Rv3311	Rv3311	Conserved protein	Unannotated
Rv3312A	Rv3312A	Secreted protein antigen	Ambiguous
Rv3312c	Rv3312c	Conserved hypothetical protein	Unannotated
Rv3333c	Rv3333c	Hypothetical proline rich protein	Unannotated
Rv3335c	Rv3335c	Probable conserved integral membrane protein	Ambiguous
Rv3337	Rv3337	Conserved hypothetical protein	Unannotated
Rv3338	Rv3338	Conserved hypothetical protein	Unannotated
Rv3343c	PPE54	PPE family protein PPE54	Ambiguous
Rv3344c	PE_PGRS49	PE-PGRS family protein PE_PGRS49	Ambiguous
Rv3345c	PE_PGRS50	PE-PGRS family protein PE_PGRS50	Ambiguous
Rv3346c	Rv3346c	Conserved transmembrane protein	Ambiguous
Rv3347c	PPE55	PPE family protein PPE55	Ambiguous
Rv3350c	PPE56	PPE family protein PPE56	Ambiguous
Rv3351c	Rv3351c	Conserved hypothetical protein	Unannotated
Rv3353c	Rv3353c	Conserved hypothetical protein	Unannotated
Rv3354	Rv3354	Conserved hypothetical protein	Unannotated
Rv3355c	Rv3355c	Probable integral membrane protein	Ambiguous
Rv3360	Rv3360	Conserved hypothetical protein	Unannotated
Rv3361c	Rv3361c	Conserved protein	Unannotated
Rv3362c	Rv3362c	Probable ATP/GTP-binding protein	Unannotated
Rv3363c	Rv3363c	Conserved hypothetical protein	Unannotated
Rv3364c	Rv3364c	Conserved protein	Unannotated
Rv3365c	Rv3365c	Conserved protein	Unannotated
Rv3367	PE_PGRS51	PE-PGRS family protein PE_PGRS51	Ambiguous
Rv3369	Rv3369	Conserved protein	Unannotated
Rv3376	Rv3376	Conserved hypothetical protein	Unannotated
Rv3388	PE_PGRS52	PE-PGRS family protein PE_PGRS52	Ambiguous
Rv3394c	Rv3394c	Conserved hypothetical protein	Unannotated
Rv3395A	Rv3395A	Probable membrane protein	Ambiguous
Rv3395c	Rv3395c	Conserved hypothetical protein	Unannotated
Rv3401	Rv3401	Conserved protein	Ambiguous
Rv3402c	Rv3402c	Conserved hypothetical protein	Ambiguous
Rv3403c	Rv3403c	Hypothetical protein	Unannotated
Rv3404c	Rv3404c	Conserved hypothetical protein	Unannotated
Rv3405c	Rv3405c	Possible transcriptional regulatory protein	Ambiguous
Rv3412	Rv3412	Conserved hypothetical protein	Unannotated
Rv3413c	Rv3413c	Unknown alanine and proline rich protein	Unannotated
Rv3415c	Rv3415c	Conserved hypothetical protein	Unannotated
Rv3421c	Rv3421c	Conserved hypothetical protein	Unannotated
Rv3422c	Rv3422c	Conserved hypothetical protein	Unannotated
Rv3424c	Rv3424c	Hypothetical protein	Unannotated
Rv3425	PPE57	PPE family protein PPE57	Ambiguous
Rv3426	PPE58	PPE family protein PPE58	Ambiguous
Rv3429	PPE59	PPE family protein PPE59	Ambiguous
Rv3433c	Rv3433c	Conserved protein	Unannotated
Rv3434c	Rv3434c	Possible conserved transmembrane protein	Ambiguous
Rv3435c	Rv3435c	Probable conserved transmembrane protein	Ambiguous
Rv3437	Rv3437	Possible conserved transmembrane protein	Ambiguous
Rv3438	Rv3438	Conserved protein	Unannotated
Rv3439c	Rv3439c	Conserved hypothetical alanine and proline rich protein	Unannotated
Rv3440c	Rv3440c	Hypothetical protein	Unannotated
Rv3446c	Rv3446c	Hypothetical alanine and valine rich protein	Unannotated
Rv3453	Rv3453	Possible conserved transmembrane protein	Ambiguous
Rv3454	Rv3454	Probable conserved integral membrane protein	Ambiguous
Rv3463	Rv3463	Conserved protein	Unannotated
Rv3466	Rv3466	Conserved hypothetical protein	Ambiguous
Rv3467	Rv3467	Conserved hypothetical protein	Ambiguous
Rv3471c	Rv3471c	Conserved hypothetical protein	Unannotated
Rv3472	Rv3472	Conserved protein	Unannotated
Rv3477	PE31	PE family protein PE31	Ambiguous
Rv3478	PPE60	PE family protein PPE60	Ambiguous
Rv3479	Rv3479	Possible transmembrane protein	Ambiguous
Rv3481c	Rv3481c	Probable integral membrane protein	Ambiguous
Rv3482c	Rv3482c	Probable conserved membrane protein	Ambiguous
Rv3483c	Rv3483c	Possible exported protein	Ambiguous
Rv3484	cpsA	Possible conserved protein CpsA	Unannotated
Rv3486	Rv3486	Conserved protein	Unannotated
Rv3488	Rv3488	Conserved hypothetical protein	Unannotated
Rv3489	Rv3489	Unknown protein	Unannotated
Rv3491	Rv3491	Unknown protein	Unannotated
Rv3492c	Rv3492c	Conserved hypothetical Mce associated protein	Unannotated
Rv3493c	Rv3493c	Conserved hypothetical Mce associated alanine and valine rich protein	Unannotated
Rv3507	PE_PGRS53	PE-PGRS family protein PE_PGRS53	Ambiguous
Rv3508	PE_PGRS54	PE-PGRS family protein PE_PGRS54	Ambiguous
Rv3510c	Rv3510c	Conserved protein	Unannotated
Rv3511	PE_PGRS55	PE-PGRS family protein PE_PGRS55	Ambiguous
Rv3512	PE_PGRS56	PE-PGRS family protein PE_PGRS56	Ambiguous
Rv3514	PE_PGRS57	PE-PGRS family protein PE_PGRS57	Ambiguous
Rv3517	Rv3517	Conserved hypothetical protein	Unannotated
Rv3519	Rv3519	Unknown protein	Unannotated
Rv3521	Rv3521	Conserved hypothetical protein	Unannotated
Rv3524	Rv3524	Probable conserved membrane protein	Ambiguous
Rv3527	Rv3527	Hypothetical protein	Unannotated
Rv3528c	Rv3528c	Unknown protein	Unannotated
Rv3529c	Rv3529c	Conserved hypothetical protein	Unannotated
Rv3531c	Rv3531c	Hypothetical protein	Unannotated
Rv3532	PPE61	PPE family protein PPE61	Ambiguous
Rv3533c	PPE62	PPE family protein PPE62	Ambiguous
Rv3539	PPE63	PPE family protein PPE63	Ambiguous
Rv3541c	Rv3541c	Conserved protein	Unannotated
Rv3542c	Rv3542c	Conserved hypothetical protein	Unannotated
Rv3555c	Rv3555c	Conserved protein	Unannotated
Rv3558	PPE64	PPE family protein PPE64	Ambiguous
Rv3566A	Rv3566A	Hypothetical protein	Unannotated
Rv3572	Rv3572	Unknown protein	Unannotated
Rv3577	Rv3577	Conserved hypothetical protein	Unannotated
Rv3583c	Rv3583c	Possible transcription factor	Ambiguous
Rv3586	Rv3586	Conserved hypothetical protein	Unannotated
Rv3587c	Rv3587c	Probable conserved membrane protein	Ambiguous
Rv3590c	PE_PGRS58	PE-PGRS family protein PE_PGRS58	Ambiguous
Rv3594	Rv3594	Conserved hypothetical protein	Unannotated
Rv3595c	PE_PGRS59	PE-PGRS family protein PE_PGRS59	Ambiguous
Rv3599c	Rv3599c	Hypothetical short protein	Unannotated
Rv3600c	Rv3600c	Conserved protein	Unannotated
Rv3603c	Rv3603c	Conserved hypothetical alanine and leucine rich protein	Unannotated
Rv3604c	Rv3604c	Probable conserved transmembrane protein rich in alanine and arginine and proline	Ambiguous
Rv3605c	Rv3605c	Probable conserved secreted protein	Ambiguous
Rv3611	Rv3611	Hypothetical arginine and proline rich protein	Unannotated
Rv3612c	Rv3612c	Conserved hypothetical protein	Unannotated
Rv3613c	Rv3613c	Hypothetical protein	Unannotated
Rv3621c	PPE65	PPE family protein PPE65	Ambiguous
Rv3622c	PE32	PE family protein PE32	Ambiguous
Rv3626c	Rv3626c	Conserved hypothetical protein	Unannotated
Rv3627c	Rv3627c	Conserved protein	Unannotated
Rv3629c	Rv3629c	Probable conserved integral membrane protein	Ambiguous
Rv3630	Rv3630	Probable conserved integral membrane protein	Ambiguous
Rv3632	Rv3632	Possible conserved membrane protein	Ambiguous
Rv3633	Rv3633	Conserved protein	Unannotated
Rv3635	Rv3635	Probable conserved transmembrane protein	Ambiguous
Rv3639c	Rv3639c	Conserved hypothetical protein	Unannotated
Rv3642c	Rv3642c	Hypothetical protein	Unannotated
Rv3643	Rv3643	Hypothetical protein	Unannotated
Rv3645	Rv3645	Probable conserved transmembrane protein	Ambiguous
Rv3647c	Rv3647c	Conserved hypothetical protein	Unannotated
Rv3650	PE33	PE family protein PE33	Ambiguous
Rv3651	Rv3651	Conserved hypothetical protein	Unannotated
Rv3652	PE_PGRS60	PE-PGRS family-related protein PE_PGRS60	Ambiguous
Rv3653	PE_PGRS61	PE-PGRS family-related protein PE_PGRS61	Ambiguous
Rv3654c	Rv3654c	Conserved hypothetical protein	Unannotated
Rv3655c	Rv3655c	Conserved hypothetical protein	Unannotated
Rv3656c	Rv3656c	Conserved hypothetical protein	Unannotated
Rv3657c	Rv3657c	Possible conserved alanine rich membrane protein	Ambiguous
Rv3658c	Rv3658c	Probable conserved transmembrane protein	Ambiguous
Rv3659c	Rv3659c	Conserved hypothetical protein	Unannotated
Rv3660c	Rv3660c	Conserved hypothetical protein	Ambiguous
Rv3661	Rv3661	Conserved hypothetical protein	Ambiguous
Rv3662c	Rv3662c	Conserved hypothetical protein	Unannotated
Rv3669	Rv3669	Probable conserved transmembrane protein	Ambiguous
Rv3672c	Rv3672c	Conserved hypothetical protein	Unannotated
Rv3675	Rv3675	Possible membrane protein	Ambiguous
Rv3678A	Rv3678A	Conserved hypothetical protein	Unannotated
Rv3678c	Rv3678c	Conserved protein	Unannotated
Rv3683	Rv3683	Conserved protein	Unannotated
Rv3686c	Rv3686c	Conserved hypothetical protein	Unannotated
Rv3688c	Rv3688c	Conserved protein	Unannotated
Rv3689	Rv3689	Probable conserved transmembrane protein	Ambiguous
Rv3690	Rv3690	Probable conserved membrane protein	Ambiguous
Rv3691	Rv3691	Conserved protein	Unannotated
Rv3693	Rv3693	Possible conserved membrane protein	Ambiguous
Rv3694c	Rv3694c	Possible conserved transmembrane protein	Ambiguous
Rv3695	Rv3695	Possible conserved membrane protein	Ambiguous
Rv3698	Rv3698	Conserved protein	Unannotated
Rv3699	Rv3699	Conserved protein	Unannotated
Rv3700c	Rv3700c	Conserved hypothetical protein	Ambiguous
Rv3701c	Rv3701c	Conserved hypothetical protein	Unannotated
Rv3702c	Rv3702c	Conserved hypothetical protein	Unannotated
Rv3703c	Rv3703c	Conserved hypothetical protein	Unannotated
Rv3705A	Rv3705A	Conserved hypothetical proline rich protein	Unannotated
Rv3705c	Rv3705c	Conserved protein	Unannotated
Rv3706c	Rv3706c	Conserved hypothetical proline rich protein	Unannotated
Rv3707c	Rv3707c	Conserved hypothetical protein	Unannotated
Rv3714c	Rv3714c	Conserved hypothetical protein	Unannotated
Rv3716c	Rv3716c	Conserved protein	Unannotated
Rv3717	Rv3717	Conserved hypothetical protein	Unannotated
Rv3718c	Rv3718c	Conserved protein	Unannotated
Rv3719	Rv3719	Conserved protein	Unannotated
Rv3722c	Rv3722c	Conserved protein	Unannotated
Rv3723	Rv3723	Probable conserved transmembrane protein	Ambiguous
Rv3728	Rv3728	Probable conserved two-domain membrane protein	Ambiguous
Rv3730c	Rv3730c	Conserved hypothetical protein	Unannotated
Rv3732	Rv3732	Conserved protein	Unannotated
Rv3733c	Rv3733c	Conserved hypothetical protein	Unannotated
Rv3735	Rv3735	Conserved hypothetical protein	Unannotated
Rv3737	Rv3737	Probable conserved transmembrane protein	Ambiguous
Rv3738c	PPE66	PPE family protein PPE66	Ambiguous
Rv3739c	PPE67	PPE family protein PPE67	Ambiguous
Rv3745c	Rv3745c	Conserved hypothetical protein	Unannotated
Rv3746c	PE34	Probable PE family protein PE34 (PE family-related protein)	Ambiguous
Rv3747	Rv3747	Conserved protein	Unannotated
Rv3748	Rv3748	Conserved hypothetical protein	Unannotated
Rv3749c	Rv3749c	Conserved hypothetical protein	Unannotated
Rv3753c	Rv3753c	Conserved protein	Unannotated
Rv3755c	Rv3755c	Conserved protein	Unannotated
Rv3760	Rv3760	Possible conserved membrane protein	Ambiguous
Rv3763	lpqH	19 kDa lipoprotein antigen precursor LpqH	Ambiguous
Rv3766	Rv3766	Hypothetical protein	Unannotated
Rv3768	Rv3768	Unknown protein	Unannotated
Rv3769	Rv3769	Hypothetical protein	Unannotated
Rv3770c	Rv3770c	Hypothetical leucine rich protein	Unannotated
Rv3771c	Rv3771c	Conserved hypothetical protein	Unannotated
Rv3773c	Rv3773c	Conserved protein	Unannotated
Rv3776	Rv3776	Conserved hypothetical protein	Unannotated
Rv3779	Rv3779	Probable conserved transmembrane protein alanine and leucine rich	Ambiguous
Rv3780	Rv3780	Conserved protein	Unannotated
Rv3785	Rv3785	Hypothetical protein	Unannotated
Rv3786c	Rv3786c	Unknown protein	Unannotated
Rv3787c	Rv3787c	Conserved hypothetical protein	Unannotated
Rv3788	Rv3788	Hypothetical protein	Unannotated
Rv3796	Rv3796	Conserved protein	Unannotated
Rv3802c	Rv3802c	Probable conserved membrane protein	Ambiguous
Rv3807c	Rv3807c	Possible conserved transmembrane protein	Ambiguous
Rv3811	Rv3811	Conserved hypothetical protein	Unannotated
Rv3812	PE_PGRS62	PE-PGRS family protein PE_PGRS62	Ambiguous
Rv3813c	Rv3813c	Conserved protein	Unannotated
Rv3818	Rv3818	Unknown protein	Unannotated
Rv3819	Rv3819	Unknown protein	Unannotated
Rv3821	Rv3821	Probable conserved integral membrane protein	Ambiguous
Rv3822	Rv3822	Conserved hypothetical protein	Unannotated
Rv3831	Rv3831	Hypothetical protein	Unannotated
Rv3832c	Rv3832c	Conserved protein	Unannotated
Rv3835	Rv3835	Conserved membrane protein	Ambiguous
Rv3836	Rv3836	Conserved hypothetical protein	Unannotated
Rv3839	Rv3839	Conserved hypothetical protein	Unannotated
Rv3840	Rv3840	Possible transcriptional regulatory protein	Ambiguous
Rv3843c	Rv3843c	Probable conserved transmembrane protein	Ambiguous
Rv3845	Rv3845	Hypothetical protein	Unannotated
Rv3847	Rv3847	Hypothetical protein	Unannotated
Rv3848	Rv3848	Probable conserved transmembrane protein	Ambiguous
Rv3850	Rv3850	Conserved protein	Unannotated
Rv3851	Rv3851	Possible membrane protein	Ambiguous
Rv3856c	Rv3856c	Conserved hypothetical protein	Unannotated
Rv3857c	Rv3857c	Possible membrane protein	Ambiguous
Rv3860	Rv3860	Conserved protein	Unannotated
Rv3861	Rv3861	Hypothetical protein	Unannotated
Rv3863	Rv3863	Unknown alanine rich protein	Unannotated
Rv3872	PE35	PE family-related protein PE35	Ambiguous
Rv3873	PPE68	PPE family protein PPE68	Ambiguous
Rv3888c	Rv3888c	Probable conserved membrane protein	Ambiguous
Rv3892c	PPE69	PPE family protein PPE69	Ambiguous
Rv3893c	PE36	PE family protein PE36	Ambiguous
Rv3896c	Rv3896c	Conserved hypothetical protein	Unannotated
Rv3897c	Rv3897c	Conserved hypothetical protein	Unannotated
Rv3898c	Rv3898c	Conserved hypothetical protein	Unannotated
Rv3899c	Rv3899c	Conserved hypothetical protein	Unannotated
Rv3900c	Rv3900c	Conserved hypothetical alanine rich protein	Unannotated
Rv3901c	Rv3901c	Possible membrane protein	Ambiguous
Rv3902c	Rv3902c	Hypothetical protein	Unannotated
Rv3903c	Rv3903c	Hypothetical alanine and proline rich protein	Unannotated
Rv3906c	Rv3906c	Conserved hypothetical protein	Unannotated
Rv3909	Rv3909	Conserved protein	Unannotated
Rv3910	Rv3910	Probable conserved transmembrane protein	Ambiguous
Rv3912	Rv3912	Hypothetical alanine rich protein	Unannotated
Rv3916c	Rv3916c	Conserved hypothetical protein	Unannotated
Rv3920c	Rv3920c	Conserved protein similar to jag protein	Unannotated
Rv3921c	Rv3921c	Probable conserved transmembrane protein	Ambiguous

## Sheet: B. Annotation summary
Rv Number	gene	Tuberculist Product	Manual annotation Product	I-Tasser Product	PMID	CATH	LBS	man	struct	notes	cath	lbs	Highest annotation	C-score	model quality
Rv0004	Rv0004	Conserved hypothetical protein	Conserved hypothetical protein					no	no	no	no	no	unassigned	-2.43	Poor
Rv0007	Rv0007	Possible conserved membrane protein	Possible conserved membrane protein					no	no	no	no	no	unassigned	-3.49	Poor
Rv0008c	Rv0008c	Possible membrane protein	cell wall synthesis and cell shape protein A (CwsA)		23002219			yes	no	no	no	no	manual	-2.82	Poor
Rv0010c	Rv0010c	Probable conserved membrane protein	Probable conserved transmembrane protein		25940627			no	no	no	no	no	unassigned	-4.02	Poor
Rv0011c	Rv0011c	Probable conserved transmembrane protein	probable cell division protein CrgA		23002219; 21531798; 28442606			yes	no	no	no	no	manual	-0.82	Pass
Rv0012	Rv0012	Probable conserved membrane protein	Probable conserved membrane protein					no	no	no	no	no	unassigned	-3.15	Poor
Rv0019c	fhaB	Conserved protein with FHA domain, FhaB	FtsZ-interacting protein A, FipA		20066037; 19826007; 20487298			yes	no	no	no	no	manual	-1.84	Poor
Rv0020c	fhaA	Conserved protein with FHA domain, FhaA	Probable Cell wall synthesis protein with FHA domain, FhaA		22275220; 25860441; 22000520,15987910; 15987910; 27818650			yes	no	no	no	no	manual	-0.93	Pass
Rv0021c	Rv0021c	Conserved hypothetical protein	putative nitronate monooxygenase	putative nitronate monooxygenase, Putative Enoyl-[acyl-carrier-protein] reductase (NADH).	23408846	TIM Barrel	FMN	yes	yes	no	yes	yes	manual	1.28	Pass
Rv0024	Rv0024	Putative secreted protein P60-related protein	Probable peptidoglycan hydrolase		26706821			yes	no	no	no	no	manual	-1.16	Pass
Rv0025	Rv0025	Conserved hypothetical protein	Conserved hypothetical protein					no	no	no	no	no	unassigned	-3.4	Poor
Rv0026	Rv0026	Conserved hypothetical protein	Conserved hypothetical protein					no	no	no	no	no	unassigned	-2.32	Poor
Rv0027	Rv0027	Conserved hypothetical protein	Conserved hypothetical protein					no	no	no	no	no	unassigned	-1.82	Poor
Rv0028	Rv0028	Conserved hypothetical protein	Conserved hypothetical protein					no	no	no	no	no	unassigned	-3.43	Poor
Rv0029	Rv0029	Conserved hypothetical protein	Conserved hypothetical protein					no	no	no	no	no	unassigned	-4.26	Poor
Rv0030	Rv0030	Conserved hypothetical protein	Conserved hypothetical protein					no	no	no	no	no	unassigned	-3.12	Poor
Rv0034	Rv0034	Conserved hypothetical protein	Conserved hypothetical protein	Putative ether hydrolase		Nuclear Transport Factor 2; Chain: A,		no	yes	no	yes	no	structure-inferred	1.59	Pass
Rv0036c	Rv0036c	Conserved protein	Conserved protein	putative thiol-dependent DinB-like metalloenzyme				no	yes	no	no	no	structure-inferred	0.07	Pass
Rv0037c	Rv0037c	Probable conserved integral membrane protein	Probable conserved integral membrane protein		12520088; 22132058; 25690361			no	no	yes	no	no	literature notes	-0.48	Pass
Rv0038	Rv0038	Conserved protein	Conserved protein			Alpha-Beta Plaits		no	no	no	yes	no	CATH	0.49	Pass
Rv0039c	Rv0039c	Possible conserved transmembrane protein	Possible conserved transmembrane protein					no	no	no	no	no	unassigned	-3.09	Poor
Rv0040c	mtc28	Secreted proline rich protein Mtc28 (proline rich 28 kDa antigen)	Probable PsbP and Ran-binding protein (Mog1p) Mtc28/Antigen		27189947; 9393781			yes	no	no	no	no	manual	-4.11	Poor
Rv0047c	Rv0047c	Conserved protein	Conserved protein	Putative transcriptional regulator		Arc Repressor Mutant, subunit A		no	yes	no	yes	no	structure-inferred	1	Pass
Rv0048c	Rv0048c	Possible membrane protein	Possible membrane protein					no	no	no	no	no	unassigned	-2.47	Poor
Rv0049	Rv0049	Conserved hypothetical protein	Conserved hypothetical protein		22485162			no	no	yes	no	no	unassigned	-2.98	Poor
Rv0051	Rv0051	Probable conserved transmembrane protein	Probable conserved transmembrane protein					no	no	no	no	no	unassigned	-2.46	Poor
Rv0052	Rv0052	Conserved protein	Conserved protein	putative hydro-lyase/putative deglycase		Rossmann fold		no	yes	no	yes	no	structure-inferred	1.2	Pass
Rv0057	Rv0057	Hypothetical protein	Hypothetical protein					no	no	no	no	no	unassigned	-3.41	Poor
Rv0059	Rv0059	Hypothetical protein	Probable toxin DarT/Probable DNA ADP-ribosyl transferase		27939941			yes	no	no	no	no	manual	-2.55	Poor
Rv0060	Rv0060	Conserved hypothetical protein	Probable antitoxin DarG/Probable DNA ADP-ribosyl glycohydrolase		27939941			yes	no	no	no	no	manual	-1.83	Poor
Rv0061c	Rv0061c	Hypothetical protein	Hypothetical protein					no	no	no	no	no	unassigned	-3.38	Poor
Rv0064	Rv0064	Probable conserved transmembrane protein	Probable conserved transmembrane protein					no	no	no	no	no	unassigned	-2.28	Poor
Rv0074	Rv0074	Conserved protein	Conserved protein	Putative amide hydrolase/Putative C-halide hydrolase		TIM Barrel/Urease, subunit C; domain 1/Single alpha-helices involved in coiled-coils or other helix-helix interfaces/Dna Ligase; domain 1	ZN	no	yes	no	yes	yes	structure-inferred	1.14	Pass
Rv0076c	Rv0076c	Probable membrane protein	Probable membrane protein					no	no	no	no	no	unassigned	-2.12	Poor
Rv0078A	Rv0078A	Hypothetical protein	Hypothetical protein					no	no	no	no	no	unassigned	-0.72	Pass
Rv0078B	Rv0078B	Conserved protein	Conserved protein					no	no	no	no	no	unassigned	-2.06	Poor
Rv0079	Rv0079	Unknown protein	Putative Dormancy Associated Translation Inhibitor (DATIN)		22719925; 23819907; 28261197			yes	no	no	no	no	manual	-4.11	Poor
Rv0080	Rv0080	Conserved hypothetical protein	Conserved hypothetical protein		28261197			no	no	yes	no	no	literature notes	-0.09	Pass
Rv0090	Rv0090	Possible membrane protein	Possible membrane protein					no	no	no	no	no	unassigned	-4.3	Poor
Rv0093c	Rv0093c	Probable conserved membrane protein	Probable conserved membrane protein					no	no	no	no	no	unassigned	-3.75	Poor
Rv0094c	Rv0094c	Conserved hypothetical protein	Conserved hypothetical protein					no	no	no	no	no	unassigned	-3.95	Poor
Rv0095c	Rv0095c	Conserved hypothetical protein	Conserved hypothetical protein		22528497			no	no	yes	no	no	literature notes	-4.12	Poor
Rv0096	PPE1	PPE family protein PPE1	PPE family protein PPE1		21085642			no	no	yes	no	no	unassigned	-2.69	Poor
Rv0100	Rv0100	Conserved hypothetical protein	acyl carrier protein		23625916	Non-ribosomal Peptide Synthetase Peptidyl Carrier Protein; Chain A		yes	no	no	yes	no	manual	0.64	Pass
Rv0102	Rv0102	Probable conserved integral membrane protein	Probable conserved integral membrane protein		23853579			no	no	yes	no	no	literature notes	-2.33	Poor
Rv0104	Rv0104	Conserved hypothetical protein	Probable CRP binding protein		25940627			yes	no	no	no	no	manual	-1.96	Poor
Rv0106	Rv0106	Conserved hypothetical protein	Conserved hypothetical protein					no	no	no	no	no	unassigned	-1.23	Pass
Rv0108c	Rv0108c	Hypothetical protein	Hypothetical protein					no	no	no	no	no	unassigned	-1.59	Poor
Rv0109	PE_PGRS1	PE-PGRS family protein PE_PGRS1	PE-PGRS family protein PE_PGRS1		21085642			no	no	yes	no	no	unassigned	-1.23	Pass
Rv0110	Rv0110	Probable conserved integral membrane protein	Putative rhomboid protease 1		21029479; 23029216			yes	no	no	no	no	manual	-1.69	Poor
Rv0121c	Rv0121c	Conserved protein	Conserved protein	Probable Pyridoxal 5'-phosphate synthase		Pnp Oxidase; Chain A/Split barrel-like		no	yes	no	yes	no	structure-inferred	1.28	Pass
Rv0122	Rv0122	Hypothetical protein	Hypothetical protein					no	no	no	no	no	unassigned	-3.35	Poor
Rv0123	Rv0123	Unknown protein	Unknown protein					no	no	no	no	no	unassigned	-4.03	Poor
Rv0124	PE_PGRS2	PE-PGRS family protein PE_PGRS2	PE-PGRS family protein PE_PGRS2		21085642			no	no	yes	no	no	unassigned	-0.3	Pass
Rv0128	Rv0128	Probable conserved transmembrane protein	Probable conserved transmembrane protein					no	no	no	no	no	unassigned	-1.87	Poor
Rv0135c	Rv0135c	Possible transcriptional regulatory protein	Possible transcriptional regulatory protein	putative transcription factor		Tetracycline Repressor; domain 2/Arc Repressor Mutant, subunit A		no	yes	no	yes	no	structure-inferred	0.48	Pass
Rv0138	Rv0138	Conserved hypothetical protein	Conserved hypothetical protein		19641100			no	no	yes	no	no	literature notes	-0.65	Pass
Rv0140	Rv0140	Conserved protein	Conserved protein					no	no	no	no	no	unassigned	1.25	Pass
Rv0141c	Rv0141c	Unknown protein	Unknown protein	Putative ether hydrolase		Nuclear Transport Factor 2; Chain: A,		no	yes	no	yes	no	structure-inferred	0.68	Pass
Rv0142	Rv0142	Conserved hypothetical protein	Conserved hypothetical protein			Endonuclease Iii, domain 2/Endonuclease III; domain 1/TATA-Binding Protein		no	no	no	yes	no	CATH	0.53	Pass
Rv0143c	Rv0143c	Probable conserved transmembrane protein	Probable conserved transmembrane protein	putative ion transport protein		Clc chloride channel		no	yes	no	yes	no	structure-inferred	0.86	Pass
Rv0150c	Rv0150c	Conserved hypothetical protein	Conserved hypothetical protein					no	no	no	no	no	unassigned	-2.98	Poor
Rv0151c	PE1	PE family protein PE1	PE family protein PE1		21085642			no	no	yes	no	no	unassigned	-1.81	Poor
Rv0152c	PE2	PE family protein PE2	PE family protein PE2					no	no	no	no	no	unassigned	-1.74	Poor
Rv0157A	Rv0157A	Conserved protein	Conserved protein					no	no	no	no	no	unassigned	-1.8	Poor
Rv0159c	PE3	PE family protein PE3	PE family protein PE3		21261938; 23708146			no	no	yes	no	no	literature notes	-1.41	Pass
Rv0160c	PE4	PE family protein PE4	Immunodominant antigen		21085642; 23104642			yes	no	no	no	no	manual	-0.22	Pass
Rv0163	Rv0163	Conserved protein	Conserved protein	Putative thiolester hydrolase		Thiol Ester Dehydrase; Chain A		no	yes	no	yes	no	structure-inferred	1.39	Pass
Rv0164	TB18.5	Conserved protein TB18.5	Probable antigen		28337993; 15019734	Alpha-D-Glucose-1,6-Bisphosphate; Chain A, domain 4/Rieske Iron-sulfur Protein		yes	no	no	yes	no	manual	0.54	Pass
Rv0167	yrbE1A	Conserved integral membrane protein YrbE1A	Conserved integral membrane protein YrbE1A		26536359			no	no	yes	no	no	unassigned	-4.03	Poor
Rv0168	yrbE1B	Conserved integral membrane protein YrbE1B	Conserved integral membrane protein YrbE1B					no	no	no	no	no	unassigned	-3.71	Poor
Rv0175	Rv0175	Probable conserved Mce associated membrane protein	Probable conserved Mce associated membrane protein					no	no	no	no	no	unassigned	-3.86	Poor
Rv0176	Rv0176	Probable conserved Mce associated transmembrane protein	Probable conserved Mce associated transmembrane protein					no	no	no	no	no	unassigned	-4.02	Poor
Rv0177	Rv0177	Probable conserved Mce associated protein	Probable conserved Mce associated protein		22485162			no	no	yes	no	no	unassigned	-3.56	Poor
Rv0178	Rv0178	Probable conserved Mce associated membrane protein	Probable conserved Mce associated membrane protein		26536359			no	no	yes	no	no	unassigned	-3.58	Poor
Rv0180c	Rv0180c	Probable conserved transmembrane protein	Probable cell surface protein		20883740; 23871545			yes	no	no	no	no	manual	-2.65	Poor
Rv0181c	Rv0181c	Conserved hypothetical protein	probable quercetin 2,3-dioxygenase	probable quercetin 2,3-dioxygenase	23871545	Jelly Rolls		yes	yes	no	yes	no	manual	1.56	Pass
Rv0184	Rv0184	Conserved hypothetical protein	Conserved hypothetical protein					no	no	no	no	no	unassigned	-2	Poor
Rv0185	Rv0185	Conserved hypothetical protein	Conserved hypothetical protein					no	no	no	no	no	unassigned	-2.9	Poor
Rv0188	Rv0188	Probable conserved transmembrane protein	enduring hypoxic response (EHR) antigen		21712953; 15882420			yes	no	no	no	no	manual	-2.37	Poor
Rv0190	Rv0190	Conserved protein	Probable Copper-responsive gene ricR; probable serine hydrolase	Putative membrane transporter	21166899; 26853625; 26536359	Globin-like/Colicin Ia; domain 2/Colicin Ia; domain 1/Hemolysin E; Chain: A;/Fumarase C; Chain B, domain 1/Fumarase C; Chain A, domain 2/Enzyme I; Chain A, domain 2/Ribonucleotide Reductase Protein R1; domain 1/Serine Threonine Protein Phosphatase 5, Tetratricopeptide repeat		yes	yes	no	yes	no	manual	1.7	Pass
Rv0191	Rv0191	Probable conserved integral membrane protein	Putative efflux pump	Putative membrane transporter	25690361; 12520088; 22132058			yes	yes	no	no	no	manual	-0.18	Pass
Rv0192	Rv0192	Conserved hypothetical protein	Probable L,D-transpeptidase	Probable L,D-transpeptidase	24041897; 23519418			yes	yes	no	no	no	manual	-0.8	Pass
Rv0192A	Rv0192A	Conserved secreted protein	Conserved secreted protein					no	no	no	no	no	unassigned	-3.87	Poor
Rv0193c	Rv0193c	Hypothetical protein	Hypothetical protein					no	no	no	no	no	unassigned	-0.55	Pass
Rv0196	Rv0196	Possible transcriptional regulatory protein	Possible transcriptional regulatory protein	putative transcription factor		Tetracycline Repressor; domain 2/Arc Repressor Mutant, subunit A		no	yes	no	yes	no	structure-inferred	0.58	Pass
Rv0199	Rv0199	Probable conserved membrane protein	Orphaned Mce-associated membrane (Mam) protein A (OmamA)		26712165; 21148733			yes	no	no	no	no	manual	-3.22	Poor
Rv0200	Rv0200	Possible conserved transmembrane protein	Possible conserved transmembrane protein		16322769			no	no	yes	no	no	literature notes	-3.76	Poor
Rv0201c	Rv0201c	Conserved protein	Conserved protein		22485162; 26536359			no	no	yes	no	no	literature notes	-3.96	Poor
Rv0203	Rv0203	Possible exported protein	Heme-binding protein		22283334; 23760277; 21383189			yes	no	no	no	no	manual	-1.4	Pass
Rv0204c	Rv0204c	Probable conserved transmembrane protein	Probable conserved transmembrane protein	Putative Transmembrane transporter	22520756			no	yes	yes	no	no	structure-inferred	0.4	Pass
Rv0205	Rv0205	Probable conserved transmembrane protein	Probable conserved transmembrane protein		22520756; 16322769			no	no	yes	no	no	literature notes	-1.47	Pass
Rv0207c	Rv0207c	Conserved hypothetical protein	Conserved hypothetical protein		21383189; 22485162			no	no	yes	no	no	literature notes	-2.6	Poor
Rv0208c	Rv0208c	Hypothetical methlytransferase (methylase)	Hypothetical methyltransferase (methylase)	Putative tRNA (guanine(46)-N(7))-methyltransferase	26536359		SAM	no	yes	no	no	yes	structure-inferred	-1.17	Pass
Rv0209	Rv0209	Hypothetical protein	Hypothetical protein	Putative hydrolase				no	yes	no	no	no	structure-inferred	-0.62	Pass
Rv0210	Rv0210	Hypothetical protein	Hypothetical protein					no	no	no	no	no	unassigned	-1.62	Poor
Rv0218	Rv0218	Probable conserved transmembrane protein	Probable conserved transmembrane protein					no	no	no	no	no	unassigned	-4.39	Poor
Rv0219	Rv0219	Probable conserved transmembrane protein	Probable conserved transmembrane protein					no	no	no	no	no	unassigned	-2.51	Poor
Rv0225	Rv0225	Possible conserved protein	Possible conserved protein		11532219; 24184341	Rossmann fold	UDP	no	no	yes	yes	yes	literature notes	1.11	Pass
Rv0226c	Rv0226c	Probable conserved transmembrane protein	Probable conserved transmembrane protein					no	no	no	no	no	unassigned	-0.26	Pass
Rv0227c	Rv0227c	Probable conserved membrane protein	Probable cell-surface protein		23000473; 21573108			yes	no	no	no	no	manual	-2.53	Poor
Rv0229c	Rv0229c	Possible conserved membrane protein with PIN domain	Possible conserved membrane protein with PIN domain	putative ester hydrolase				no	yes	no	no	no	structure-inferred	-3	Poor
Rv0235c	Rv0235c	Probable conserved transmembrane protein	Probable conserved transmembrane protein		15207487			no	no	yes	no	no	literature notes	-1.13	Pass
Rv0236A	Rv0236A	Small secreted protein	Small secreted protein					no	no	no	no	no	unassigned	-2.03	Poor
Rv0246	Rv0246	Probable conserved integral membrane protein	Immunogenic antigen	putative membrane transport protein	23015647; 16451826; 26001906			yes	yes	no	no	no	manual	0.48	Pass
Rv0250c	Rv0250c	Conserved protein	Conserved protein		25940627; 26536359			no	no	yes	no	no	literature notes	-2.88	Poor
Rv0256c	PPE2	PPE family protein PPE2	bifunctional B cell Antigen and probable INOS promoter binding protein		23827809; 28071726			yes	no	no	no	no	manual	-2.9	Poor
Rv0257	Rv0257	Conserved hypothetical protein	Conserved hypothetical protein					no	no	no	no	no	unassigned	-2.25	Poor
Rv0258c	Rv0258c	Conserved hypothetical protein	Conserved hypothetical protein	putative transcription factor		Arc Repressor Mutant, subunit A/Tetracycline Repressor; domain 2		no	yes	no	yes	no	structure-inferred	-0.39	Pass
Rv0259c	Rv0259c	Conserved hypothetical protein	Conserved hypothetical protein	Putative lyase				no	yes	no	no	no	structure-inferred	-0.34	Pass
Rv0260c	Rv0260c	Possible transcriptional regulatory protein	Possible transcriptional regulatory protein	Putative hydrolyase	24268774; 26077160; 22737072			no	yes	yes	no	no	structure-inferred	-2.9	Poor
Rv0263c	Rv0263c	Conserved hypothetical protein	Conserved hypothetical protein					no	no	yes	no	no	unassigned	0.18	Pass
Rv0264c	Rv0264c	Conserved hypothetical protein	Conserved hypothetical protein		24058507	Cyclophilin/Gyrase A; domain 2		no	no	yes	yes	no	unassigned	1.72	Pass
Rv0268c	Rv0268c	Hypothetical protein	Hypothetical protein					no	no	no	no	no	unassigned	-3.89	Poor
Rv0269c	Rv0269c	Conserved hypothetical protein	putative DNA polymerase PolD2	putative DNA polymerase PolD2	23198659			yes	yes	no	no	no	manual	-2.05	Poor
Rv0272c	Rv0272c	Unknown protein	probable serine hydrolase		26853625			yes	no	no	no	no	manual	-1.4	Pass
Rv0273c	Rv0273c	Possible transcriptional regulatory protein	Possible transcriptional regulatory protein	putative transcription factor	19376862	Tetracycline Repressor; domain 2/Arc Repressor Mutant, subunit A		no	yes	yes	yes	no	structure-inferred	0.46	Pass
Rv0274	Rv0274	Conserved protein	Conserved protein	putative carbon-sulfur lyase	12670676			no	yes	yes	no	no	structure-inferred	-1.37	Pass
Rv0276	Rv0276	Conserved hypothetical protein	Conserved hypothetical protein					no	no	no	no	no	unassigned	-2.55	Poor
Rv0278c	PE_PGRS3	PE-PGRS family protein PE_PGRS3	PE-PGRS family protein PE_PGRS3		21085642			no	no	yes	no	no	unassigned	-1.73	Poor
Rv0279c	PE_PGRS4	PE-PGRS family protein PE_PGRS4	PE-PGRS family protein PE_PGRS4		21085642			no	no	yes	no	no	unassigned	-0.88	Pass
Rv0280	PPE3	PPE family protein PPE3	PPE family protein PPE3		21085642; 27936238			no	no	yes	no	no	literature notes	-2.68	Poor
Rv0285	PE5	PE family protein PE5	PE family protein PE5		21920479; 17443846; 23284742; 17443846, 21920479	Globin-like/Colicin Ia; domain 2/Colicin Ia; domain 1		no	no	yes	yes	no	literature notes	-0.3	Pass
Rv0286	PPE4	PPE family protein PPE4	PPE family protein PPE4		27245412			no	no	yes	no	no	literature notes	-3.04	Poor
Rv0288	esxH	Low molecular weight protein antigen 7 EsxH (10 kDa antigen) (CFP-7) (protein TB10.4)	Low molecular weight protein antigen 7 EsxH (10 kDa antigen) (CFP-7) (protein TB10.4) | Type VII secreted effector human hepatocyte growth factor-regulated tyrosine kinase substrate binding protein	Low molecular weight protein antigen 7 EsxH (10 kDa antigen) (CFP-7) (protein TB10.4)/Type VII secreted effector human hepatocyte growth factor-regulated tyrosine kinase substrate binding protein/Putative protein-serine/threonine kinase	27245412; 23555576; 24677089; 27918526; 24204276	Helix Hairpins		yes	yes	no	yes	no	manual	0.29	Pass
Rv0293c	Rv0293c	Conserved protein	Conserved protein					no	no	no	no	no	unassigned	-1.15	Pass
Rv0295c	Rv0295c	Conserved protein	Trehalose 2-sulfotransferase		15258569	Rossmann fold		yes	no	no	yes	no	manual	1.14	Pass
Rv0297	PE_PGRS5	PE-PGRS family protein PE_PGRS5	PE-PGRS family protein PE_PGRS5		21085642			no	no	yes	no	no	unassigned	1.69	Pass
Rv0298	Rv0298	Hypothetical protein	Putative Antitoxin		20011113			yes	no	no	no	no	manual	-2.84	Poor
Rv0299	Rv0299	Hypothetical protein	Putative toxin		20011113	SH3 type barrels.		yes	no	no	yes	no	manual	-0.42	Pass
Rv0304c	PPE5	PPE family protein PPE5	PPE family protein PPE5		21085642			no	no	yes	no	no	unassigned	no model	Failed
Rv0305c	PPE6	PPE family protein PPE6	PPE family protein PPE6					no	no	no	no	no	unassigned	-1.75	Poor
Rv0307c	Rv0307c	Unknown protein	Unknown protein					no	no	no	no	no	unassigned	-3.18	Poor
Rv0308	Rv0308	Probable conserved integral membrane protein	Probable conserved integral membrane protein					no	no	no	no	no	unassigned	-0.47	Pass
Rv0309	Rv0309	Possible conserved exported protein	Adhesin/Putative L,D-transpeptidase		23922800; 23889607; 26201501			yes	no	no	no	no	manual	-1.5	Poor
Rv0310c	Rv0310c	Conserved protein	Conserved protein	Putative lyase		Nuclear Transport Factor 2; Chain: A,		no	yes	no	yes	no	structure-inferred	1.13	Pass
Rv0311	Rv0311	Unknown protein	Unknown protein					no	no	no	no	no	unassigned	-3.91	Poor
Rv0312	Rv0312	Conserved hypothetical proline and threonine rich protein	Conserved hypothetical proline and threonine rich protein	putative ATPase/chaperone				no	yes	no	no	no	structure-inferred	-1.05	Pass
Rv0313	Rv0313	Conserved protein	Conserved protein					no	no	no	no	no	unassigned	-4.13	Poor
Rv0314c	Rv0314c	Possible conserved membrane protein	Possible conserved membrane protein					no	no	no	no	no	unassigned	-3.24	Poor
Rv0318c	Rv0318c	Probable conserved integral membrane protein	Probable conserved integral membrane protein		18752625			no	no	yes	no	no	literature notes	-1.58	Poor
Rv0320	Rv0320	Possible conserved exported protein	Possible conserved exported protein					no	no	no	no	no	unassigned	-4.73	Poor
Rv0323c	Rv0323c	Conserved hypothetical protein	Conserved hypothetical protein	Putative hydro-lyase/Putative linear amide hydrolase		Rossmann fold		no	yes	no	yes	no	structure-inferred	1.01	Pass
Rv0325	Rv0325	Hypothetical protein	Hypothetical protein					no	no	no	no	no	unassigned	-1.39	Pass
Rv0326	Rv0326	Hypothetical protein	Hypothetical protein	Putative methyltransferase		Rossmann fold/Glycine N-methyltransferase; chain A, domain 1/N-terminal domain of TfIIb		no	yes	no	yes	no	structure-inferred	0.71	Pass
Rv0329c	Rv0329c	Conserved hypothetical protein	Conserved hypothetical protein	Putative methyltransferase	26983646	Rossmann fold	SAM	no	yes	yes	yes	yes	structure-inferred	-0.22	Pass
Rv0330c	Rv0330c	Hypothetical protein	Hypothetical protein					no	no	no	no	no	unassigned	-1.02	Pass
Rv0332	Rv0332	Conserved protein	Conserved protein					no	no	no	no	no	unassigned	-0.66	Pass
Rv0333	Rv0333	Unknown protein	Unknown protein	Putative ether hydrolase/Putative intramolecular lyase		Nuclear Transport Factor 2; Chain: A,		no	yes	no	yes	no	structure-inferred	-0.17	Pass
Rv0335c	PE6	PE family protein PE6	PE family protein PE6					no	no	no	no	no	unassigned	-3.44	Poor
Rv0336	Rv0336	Conserved 13E12 repeat family protein	Conserved 13E12 repeat family protein		22528497			no	no	yes	no	no	literature notes	-2.82	Poor
Rv0339c	Rv0339c	Possible transcriptional regulatory protein	Possible transcriptional regulatory protein		23146828			no	no	yes	no	no	literature notes	-1.77	Poor
Rv0340	Rv0340	Conserved protein	Conserved protein					no	no	no	no	no	unassigned	-3.94	Poor
Rv0341	iniB	Isoniazid inductible gene protein IniB	Isoniazid inducible gene protein IniB		23915284			no	no	no	no	no	unassigned	1.62	Pass
Rv0342	iniA	Isoniazid inductible gene protein IniA	Isoniazid inducible gene protein IniA	putative GTPase				no	yes	no	no	no	structure-inferred	0.28	Pass
Rv0343	iniC	Isoniazid inductible gene protein IniC	Isoniazid inducible gene protein IniC					no	no	no	no	no	unassigned	-2.22	Poor
Rv0345	Rv0345	Conserved hypothetical protein	Conserved hypothetical protein	Putative transferase		Spore Coat Polysaccharide Biosynthesis Protein SpsA; Chain A/UDP N-Acetylglucosamine Acyltransferase; domain 1/60s Ribosomal Protein L30; Chain: A;	CTP	no	yes	no	yes	yes	structure-inferred	0.76	Pass
Rv0347	Rv0347	Probable conserved membrane protein	Probable conserved membrane protein		14569030; 19648248; 26001906			no	no	yes	no	no	literature notes	-2.6	Poor
Rv0348	Rv0348	Possible transcriptional regulatory protein	possible transcriptional regulatory protein		26001906; 26536359			no	no	no	no	no	unassigned	-2.93	Poor
Rv0349	Rv0349	Hypothetical protein	Hypothetical protein		22485162			no	no	yes	no	no	unassigned	-4.42	Poor
Rv0354c	PPE7	PPE family protein PPE7	PPE family protein PPE7		21085642			no	no	yes	no	no	unassigned	-1.59	Poor
Rv0355c	PPE8	PPE family protein PPE8	PPE family protein PPE8		21085642			no	no	yes	no	no	unassigned	no model	Failed
Rv0356c	Rv0356c	Conserved protein	Conserved protein			Methane Monooxygenase Hydroxylase; Chain G, domain 1/Thiol Ester Dehydrase; Chain A		no	no	no	yes	no	CATH	0.88	Pass
Rv0358	Rv0358	Conserved protein	Conserved protein					no	no	no	no	no	unassigned	-1.47	Pass
Rv0359	Rv0359	Probable conserved integral membrane protein	Probable conserved integral membrane protein	Putative metalloendopeptidase				no	yes	no	no	no	structure-inferred	-0.52	Pass
Rv0360c	Rv0360c	Conserved protein	Conserved protein					no	no	no	no	no	unassigned	-1.84	Poor
Rv0361	Rv0361	Probable conserved membrane protein	Probable conserved membrane protein		20585611			no	no	yes	no	no	literature notes	-3.55	Poor
Rv0364	Rv0364	Possible conserved transmembrane protein	Possible conserved transmembrane protein					no	no	no	no	no	unassigned	-2.34	Poor
Rv0365c	Rv0365c	Conserved protein	Conserved protein			Immunoglobulin-like		no	no	no	yes	no	CATH	0.37	Pass
Rv0366c	Rv0366c	Conserved hypothetical protein	Conserved hypothetical protein				ANP	no	no	no	no	yes	LBS	-0.77	Pass
Rv0367c	Rv0367c	Hypothetical protein	Hypothetical protein		22485162			no	no	yes	no	no	unassigned	-3.78	Poor
Rv0368c	Rv0368c	Conserved hypothetical protein	Conserved hypothetical protein					no	no	no	no	no	unassigned	-2.44	Poor
Rv0371c	Rv0371c	Conserved hypothetical protein	Conserved hypothetical protein	Putative nucleotidyltransferase		Spore Coat Polysaccharide Biosynthesis Protein SpsA; Chain A/UDP N-Acetylglucosamine Acyltransferase; domain 1		no	yes	no	yes	no	structure-inferred	1.86	Pass
Rv0372c	Rv0372c	Conserved hypothetical protein	Conserved hypothetical protein					no	no	no	no	no	unassigned	0.24	Pass
Rv0376c	Rv0376c	Conserved hypothetical protein	Conserved hypothetical protein	Probable Xanthine dehydrogenase				no	yes	no	no	no	structure-inferred	-0.18	Pass
Rv0378	Rv0378	Conserved hypothetical glycine rich protein	Conserved hypothetical glycine rich protein					no	no	no	no	no	unassigned	1.8	Pass
Rv0381c	Rv0381c	Hypothetical protein	Hypothetical protein					no	no	no	no	no	unassigned	-3.68	Poor
Rv0383c	Rv0383c	Possible conserved secreted protein	Possible conserved secreted protein		24248369			no	no	yes	no	no	literature notes	-3.11	Poor
Rv0387c	Rv0387c	Conserved hypothetical protein	Conserved hypothetical protein					no	no	no	no	no	unassigned	-2.75	Poor
Rv0388c	PPE9	PPE family protein PPE9	PPE family protein PPE9					no	no	no	no	no	unassigned	0.44	Pass
Rv0390	Rv0390	Conserved protein	Conserved protein	Putative sulfurtransferase		Oxidized Rhodanese; domain 1		no	yes	no	yes	no	structure-inferred	1.61	Pass
Rv0393	Rv0393	Conserved 13E12 repeat family protein	Conserved 13E12 repeat family protein					no	no	no	no	no	unassigned	-3.13	Poor
Rv0394c	Rv0394c	Possible secreted protein	Hyaluronidase/ Chondrosulfatase		23465892			yes	no	no	no	no	manual	-3.29	Poor
Rv0395	Rv0395	Hypothetical protein	Hypothetical protein					no	no	no	no	no	unassigned	-4.15	Poor
Rv0396	Rv0396	Hypothetical protein	Hypothetical protein					no	no	no	no	no	unassigned	-4.21	Poor
Rv0397	Rv0397	Conserved 13E12 repeat family protein	Conserved 13E12 repeat family protein					no	no	no	no	no	unassigned	-2.54	Poor
Rv0397A	Rv0397A	Conserved protein	Conserved protein					no	no	no	no	no	unassigned	-3.36	Poor
Rv0398c	Rv0398c	Possible secreted protein	Possible secreted protein		22324751			no	no	yes	no	no	literature notes	-3.24	Poor
Rv0401	Rv0401	Probable conserved transmembrane protein	Probable conserved transmembrane protein					no	no	no	no	no	unassigned	-2.19	Poor
Rv0406c	Rv0406c	Beta lactamase like protein	Beta lactamase like protein	Putative cyclic amide hydrolase		Metallo-beta-lactamase; Chain A		no	yes	no	yes	no	structure-inferred	0.55	Pass
Rv0412c	Rv0412c	Possible conserved membrane protein	Possible conserved membrane protein		15207496; 15336403			no	no	yes	no	no	literature notes	-1.4	Pass
Rv0416	thiS	Possible protein ThiS	Possible protein ThiS	putative transferase	15642267	Ubiquitin-like (UB roll)/DNA polymerase; domain 1/Aldehyde Oxidoreductase; domain 3/Aldehyde Oxidoreductase; domain 4/Toxin - Anthrax Protective Antigen; domain 1/Jelly Rolls/Immunoglobulin-like/Alpha-Beta Plaits		no	yes	yes	yes	no	structure-inferred	1.77	Pass
Rv0420c	Rv0420c	Possible transmembrane protein	Possible transmembrane protein					no	no	no	no	no	unassigned	-3.05	Poor
Rv0421c	Rv0421c	Conserved hypothetical protein	esterase	esterase/Putative omega peptidase/Putative peroxidase	27050490; 26853625	Rossmann fold/Methylamine Dehydrogenase; Chain H/Methanol Dehydrogenase; Chain A		yes	yes	no	yes	no	manual	0.65	Pass
Rv0424c	Rv0424c	Hypothetical protein	Hypothetical protein					no	no	no	no	no	unassigned	-2.84	Poor
Rv0426c	Rv0426c	Possible transmembrane protein	Possible transmembrane protein					no	no	no	no	no	unassigned	-4.22	Poor
Rv0430	Rv0430	Conserved hypothetical protein	Conserved hypothetical protein		22485162			no	no	yes	no	no	unassigned	-2.51	Poor
Rv0431	Rv0431	Putative tuberculin related peptide	probable vesiculogenesis/immune response regulator		24248369; 21170273; 17436267; 26324094; 27765619			yes	no	no	no	no	manual	-2.46	Poor
Rv0433	Rv0433	Conserved hypothetical protein	Conserved hypothetical protein	Putative peptide synthase			MN	no	yes	no	no	yes	structure-inferred	1.54	Pass
Rv0434	Rv0434	Conserved hypothetical protein	Conserved hypothetical protein	Putative serine endopeptidase				no	yes	no	no	no	structure-inferred	1.02	Pass
Rv0441c	Rv0441c	Hypothetical protein	Hypothetical protein					no	no	no	no	no	unassigned	-1.67	Poor
Rv0442c	PPE10	PPE family protein PPE10	PPE family protein PPE10		21085642			no	no	yes	no	no	unassigned	-0.08	Pass
Rv0443	Rv0443	Conserved protein	Mycothiol S-transferase		22059487	Four Helix Bundle (Hemerythrin (Met), subunit A)		yes	no	no	yes	no	manual	1.17	Pass
Rv0446c	Rv0446c	Possible conserved transmembrane protein	Possible conserved transmembrane protein		21426023			no	no	yes	no	no	literature notes	-0.61	Pass
Rv0448c	Rv0448c	Conserved hypothetical protein	Conserved hypothetical protein		22485162			no	no	yes	no	no	unassigned	-4.3	Poor
Rv0449c	Rv0449c	Conserved hypothetical protein	Conserved hypothetical protein	Putative oxidoreductase	18203833	FAD/NAD(P)-binding domain/Polyamine Oxidase; Chain A, domain 2/protoporphyrinogen ix oxidase, domain 3	FAD	no	yes	yes	yes	yes	structure-inferred	-0.11	Pass
Rv0452	Rv0452	Possible transcriptional regulatory protein	Possible transcriptional regulatory protein	putative transcription factor	26615221; 23182912			no	yes	yes	no	no	structure-inferred	-0.78	Pass
Rv0453	PPE11	PPE family protein PPE11	PPE family protein PPE11		21085642; 17443846; 28036246	Jelly Rolls/Vitelline Membrane Outer Layer Protein I, subunit A/Delta-Endotoxin; domain 1		no	no	yes	yes	no	literature notes	-1.12	Pass
Rv0454	Rv0454	Conserved hypothetical protein	Conserved hypothetical protein					no	no	no	no	no	unassigned	-3.28	Poor
Rv0455c	Rv0455c	Conserved protein	Conserved protein					no	no	no	no	no	unassigned	-3.61	Poor
Rv0459	Rv0459	Conserved hypothetical protein	Conserved hypothetical protein					no	no	no	no	no	unassigned	-3.71	Poor
Rv0460	Rv0460	Conserved hydrophobic protein	Conserved hydrophobic protein		22485162			no	no	yes	no	no	unassigned	-1.53	Poor
Rv0461	Rv0461	Probable transmembrane protein	Probable transmembrane protein					no	no	no	no	no	unassigned	-3.01	Poor
Rv0463	Rv0463	Probable conserved membrane protein	Probable conserved membrane protein					no	no	no	no	no	unassigned	-0.9	Pass
Rv0464c	Rv0464c	Conserved protein	Conserved protein	putative peroxiredoxin		AhpD-like/Single alpha-helices involved in coiled-coils or other helix-helix interfaces		no	yes	no	yes	no	structure-inferred	0.9	Pass
Rv0465c	Rv0465c	Probable transcriptional regulatory protein	Transcriptional regulatory protein, local regulatory protein of icl1		21193605; 19767422			yes	no	no	no	no	manual	-3.18	Poor
Rv0466	Rv0466	Conserved protein	Conserved protein	Putative thiolester hydrolase				no	yes	no	no	no	structure-inferred	0.02	Pass
Rv0470A	Rv0470A	Hypothetical protein	Hypothetical protein					no	no	no	no	no	unassigned	-1.76	Poor
Rv0471c	Rv0471c	Hypothetical protein	Hypothetical protein					no	no	no	no	no	unassigned	-1.21	Pass
Rv0473	Rv0473	Possible conserved transmembrane protein	Possible conserved transmembrane protein			Leucine-rich Repeat Variant		no	no	no	yes	no	CATH	-1.02	Pass
Rv0474	Rv0474	Probable transcriptional regulatory protein	Probable transcriptional regulatory protein	putative transcriptional regulator	26025969			no	yes	yes	no	no	structure-inferred	-1	Pass
Rv0476	Rv0476	Possible conserved transmembrane protein	Probable antigen		20690665			yes	no	no	no	no	manual	-1.18	Pass
Rv0477	Rv0477	Possible conserved secreted protein	Possible conserved secreted protein					no	no	no	no	no	unassigned	-3.77	Poor
Rv0479c	Rv0479c	Probable conserved membrane protein	Probable conserved membrane protein		20185505			no	no	yes	no	no	literature notes	-4.32	Poor
Rv0481c	Rv0481c	Hypothetical protein	Hypothetical protein		22485162			no	no	yes	no	no	unassigned	-0.41	Pass
Rv0485	Rv0485	Possible transcriptional regulatory protein	Possible transcriptional regulatory protein	Putative transcriptional regulator	19651861; 20181675	Arc Repressor Mutant, subunit A/Nucleotidyltransferase; domain 5		no	yes	yes	yes	no	structure-inferred	0.13	Pass
Rv0487	Rv0487	Conserved hypothetical protein	Conserved hypothetical protein					no	no	no	no	no	unassigned	-2.28	Poor
Rv0488	Rv0488	Probable conserved integral membrane protein	Probable conserved integral membrane protein					no	no	no	no	no	unassigned	-2.65	Poor
Rv0492A	Rv0492A	Hypothetical protein	Hypothetical protein					no	no	no	no	no	unassigned	-3.16	Poor
Rv0493c	Rv0493c	Conserved protein	Conserved protein					no	no	no	no	no	unassigned	-1.27	Pass
Rv0495c	Rv0495c	Conserved hypothetical protein	Conserved hypothetical protein		22485162			no	no	yes	no	no	unassigned	-3.85	Poor
Rv0496	Rv0496	Conserved hypothetical protein	Exopolyphosphatase		22880033			yes	no	no	no	no	manual	-0.23	Pass
Rv0497	Rv0497	Probable conserved transmembrane protein	Probable conserved transmembrane protein					no	no	no	no	no	unassigned	-4.03	Poor
Rv0498	Rv0498	Conserved hypothetical protein	Conserved hypothetical protein	Putative sugar isomerase		TIM Barrel	XYL	no	yes	no	yes	yes	structure-inferred	0.53	Pass
Rv0499	Rv0499	Conserved hypothetical protein	Conserved hypothetical protein	Putative thiolester hydrolase		Thiol Ester Dehydrase; Chain A		no	yes	no	yes	no	structure-inferred	0.6	Pass
Rv0500A	Rv0500A	Conserved protein	Conserved protein					no	no	no	no	no	unassigned	0.37	Pass
Rv0500B	Rv0500B	Conserved hypothetical protein	Conserved hypothetical protein			Four Helix Bundle (Hemerythrin (Met), subunit A)/Topoisomerase I; Chain A, domain 4/Gyrase A; domain 2/Single alpha-helices involved in coiled-coils or other helix-helix interfaces/Helix Hairpins/Outer membrane efflux proteins (OEP)/Inhibitor Of Apoptosis Protein (2mihbC-IAP-1); Chain A/Ribonuclease domain of colicin e3 (Residues 456-551)		no	no	no	yes	no	CATH	-0.33	Pass
Rv0502	Rv0502	Conserved protein	Conserved protein					no	no	no	no	no	unassigned	-2.38	Poor
Rv0504c	Rv0504c	Conserved protein	Conserved protein	Probable 3-hydroxyacyl-[acyl-carrier-protein] dehydratase		Thiol Ester Dehydrase; Chain A		no	yes	no	yes	no	structure-inferred	1.44	Pass
Rv0508	Rv0508	Conserved hypothetical protein	Conserved hypothetical protein			Glutaredoxin		no	no	no	yes	no	CATH	0.44	Pass
Rv0513	Rv0513	Possible conserved transmembrane protein	Possible conserved transmembrane protein					no	no	no	no	no	unassigned	-3.36	Poor
Rv0514	Rv0514	Possible transmembrane protein	Possible transmembrane protein					no	no	no	no	no	unassigned	-2.49	Poor
Rv0515	Rv0515	Conserved 13E12 repeat family protein	Conserved 13E12 repeat family protein		22528497			no	no	yes	no	no	literature notes	-2.44	Poor
Rv0518	Rv0518	Possible exported protein	Possible exported protein					no	no	no	no	no	unassigned	-0.91	Pass
Rv0519c	Rv0519c	Possible conserved membrane protein	esterase		27050490			yes	no	no	no	no	manual	-1.55	Poor
Rv0523c	Rv0523c	Conserved protein	Conserved protein	putative oxidoreductase		Pnp Oxidase; Chain A	F42	no	yes	no	yes	yes	structure-inferred	0.06	Pass
Rv0525	Rv0525	Conserved protein	probable protease	probable protease/Putative phosphotransferase	26853625	Rossmann fold		yes	yes	no	yes	no	manual	1.76	Pass
Rv0528	Rv0528	Probable conserved transmembrane protein	Probable conserved transmembrane protein		26964819			no	no	yes	no	no	literature notes	-2.47	Poor
Rv0530	Rv0530	Conserved protein	Conserved protein	putative acid anhydride hydrolase				no	yes	no	no	no	structure-inferred	-2.83	Poor
Rv0530A	Rv0530A	Conserved protein	Conserved protein					no	no	no	no	no	unassigned	-1.68	Poor
Rv0531	Rv0531	Possible conserved membrane protein	Possible conserved membrane protein					no	no	no	no	no	unassigned	-2.54	Poor
Rv0532	PE_PGRS6	PE-PGRS family protein PE_PGRS6	PE-PGRS family protein PE_PGRS6					no	no	no	no	no	unassigned	-1.33	Pass
Rv0537c	Rv0537c	Probable integral membrane protein	Probable integral membrane protein					no	no	no	no	no	unassigned	-3.35	Poor
Rv0538	Rv0538	Possible conserved membrane protein	Immunodominant protein [PMID: 19604115], Possible conserved membrane protein		19604115; 11349098			yes	no	no	no	no	manual	0.06	Pass
Rv0540	Rv0540	Conserved hypothetical protein	Conserved hypothetical protein		22485162	Spore Coat Polysaccharide Biosynthesis Protein SpsA; Chain A/UDP N-Acetylglucosamine Acyltransferase; domain 1		no	no	yes	yes	no	CATH	1.15	Pass
Rv0541c	Rv0541c	Probable conserved integral membrane protein	Probable conserved integral membrane protein		17261566			no	no	yes	no	no	literature notes	-2.88	Poor
Rv0543c	Rv0543c	Conserved protein	Conserved protein		22485162			no	no	yes	no	no	unassigned	1.22	Pass
Rv0544c	Rv0544c	Possible conserved transmembrane protein	Possible conserved transmembrane protein		16781800			no	no	yes	no	no	literature notes	-2.15	Poor
Rv0546c	Rv0546c	Conserved protein	Conserved protein	putative carbon-sulfur lyase		2,3-Dihydroxybiphenyl 1,2-Dioxygenase; domain 1/homoprotocatechuate 2,3-dioxygenase fold		no	yes	no	yes	no	structure-inferred	0.5	Pass
Rv0552	Rv0552	Conserved protein	Conserved protein	putative endodeoxyribonuclease			ZN	no	yes	no	no	yes	structure-inferred	1.17	Pass
Rv0556	Rv0556	Probable conserved transmembrane protein	Probable conserved transmembrane protein					no	no	no	no	no	unassigned	-4.59	Poor
Rv0559c	Rv0559c	Possible conserved secreted protein	Possible conserved secreted protein		23182912; 26303802; 16175359; 28442606			no	no	yes	no	no	literature notes	-3.51	Poor
Rv0566c	Rv0566c	Conserved protein	Conserved protein			Alpha-Beta Plaits		no	no	no	yes	no	CATH	1.91	Pass
Rv0569	Rv0569	Conserved protein	Putative hypoxic signal transduction protein		24275361; 28261197			yes	no	no	no	no	manual	0.85	Pass
Rv0571c	Rv0571c	Conserved protein	probable serine hydrolase		26853625; 28261197			yes	no	no	no	no	manual	-2.2	Poor
Rv0572c	Rv0572c	Hypothetical protein	Hypothetical protein		28261197			no	no	yes	no	no	literature notes	-4.31	Poor
Rv0574c	Rv0574c	Conserved hypothetical protein	Probable poly-glutamate synthesis accessory protein		25312955; 28261197			yes	no	no	no	no	manual	-1.27	Pass
Rv0577	TB27.3	Conserved protein TB27.3	Putative Antigen		22415304	2,3-Dihydroxybiphenyl 1,2-Dioxygenase; domain 1		yes	no	no	yes	no	manual	1.51	Pass
Rv0578c	PE_PGRS7	PE-PGRS family protein PE_PGRS7	PE-PGRS family protein PE_PGRS7		21920479			no	no	yes	no	no	literature notes	1.9	Pass
Rv0579	Rv0579	Conserved hypothetical protein	Conserved hypothetical protein					no	no	no	no	no	unassigned	-3.94	Poor
Rv0580c	Rv0580c	Conserved protein	Conserved protein		26536359			no	no	yes	no	no	unassigned	-0.32	Pass
Rv0584	Rv0584	Possible conserved exported protein	Possible conserved exported protein	putative glycosidase	27697825			no	yes	yes	no	no	structure-inferred	-1.38	Pass
Rv0585c	Rv0585c	Probable conserved integral membrane protein	Probable conserved integral membrane protein	putative receptor protein				no	yes	no	no	no	structure-inferred	-0.28	Pass
Rv0587	yrbE2A	Conserved hypothetical integral membrane protein YrbE2A	Conserved hypothetical integral membrane protein YrbE2A		27973588			no	no	yes	no	no	literature notes	-3.68	Poor
Rv0588	yrbE2B	Conserved hypothetical integral membrane protein YrbE2B	Conserved hypothetical integral membrane protein YrbE2B					no	no	no	no	no	unassigned	-4.42	Poor
Rv0597c	Rv0597c	Conserved hypothetical protein	Conserved hypothetical protein					no	no	no	no	no	unassigned	-3.91	Poor
Rv0603	Rv0603	Possible exported protein	Possible exported protein					no	no	no	no	no	unassigned	-0.31	Pass
Rv0607	Rv0607	Hypothetical protein	Hypothetical protein					no	no	no	no	no	unassigned	-3.18	Poor
Rv0609A	Rv0609A	Conserved hypothetical protein	Conserved hypothetical protein					no	no	no	no	no	unassigned	-2.08	Poor
Rv0610c	Rv0610c	Hypothetical protein	Hypothetical protein					no	no	no	no	no	unassigned	-4.41	Poor
Rv0611c	Rv0611c	Hypothetical protein	Hypothetical protein					no	no	no	no	no	unassigned	-3.78	Poor
Rv0612	Rv0612	Conserved hypothetical protein	Conserved hypothetical protein					no	no	no	no	no	unassigned	-3.15	Poor
Rv0613c	Rv0613c	Unknown protein	probable protease	putative transport protein	26853625; 26536359			yes	yes	no	no	no	manual	-1.03	Pass
Rv0614	Rv0614	Conserved hypothetical protein	Conserved hypothetical protein					no	no	no	no	no	unassigned	-4.29	Poor
Rv0615	Rv0615	Probable integral membrane protein	Probable integral membrane protein		28442606			no	no	yes	no	no	literature notes	-1.93	Poor
Rv0616c	Rv0616c	Hypothetical protein	Hypothetical protein					no	no	no	no	no	unassigned	-3.48	Poor
Rv0621	Rv0621	Possible membrane protein	Possible membrane protein		18979228			no	no	yes	no	no	literature notes	-3.62	Poor
Rv0622	Rv0622	Possible membrane protein	Possible membrane protein					no	no	no	no	no	unassigned	-4.3	Poor
Rv0625c	Rv0625c	Probable conserved transmembrane protein	Probable conserved transmembrane protein					no	no	no	no	no	unassigned	-2.61	Poor
Rv0628c	Rv0628c	Conserved hypothetical protein	Conserved hypothetical protein					no	no	no	no	no	unassigned	-1.59	Poor
Rv0633c	Rv0633c	Possible exported protein	Possible exported protein		26270051			no	no	yes	no	no	literature notes	-4.24	Poor
Rv0634A	Rv0634A	Unknown protein	Unknown protein					no	no	no	no	no	unassigned	-3.26	Poor
Rv0647c	Rv0647c	Conserved protein	Conserved protein					no	no	no	no	no	unassigned	-1.9	Poor
Rv0658c	Rv0658c	Probable conserved integral membrane protein	Probable conserved integral membrane protein					no	no	no	no	no	unassigned	-0.61	Pass
Rv0666	Rv0666	Possible membrane protein	Possible membrane protein		24516549; 25645949			no	no	yes	no	no	literature notes	-2.65	Poor
Rv0674	Rv0674	Conserved hypothetical protein	Conserved hypothetical protein					no	no	no	no	no	unassigned	1.1	Pass
Rv0678	Rv0678	Conserved protein	MarR-like transcriptional regulator		24737322; 27726334; 24590481			yes	no	no	no	no	manual	0.37	Pass
Rv0679c	Rv0679c	Conserved threonine rich protein	Antigen		28506215; 22485162; 28182078; 28246463			yes	no	no	no	no	manual	-1.76	Poor
Rv0680c	Rv0680c	Probable conserved transmembrane protein	Probable conserved transmembrane protein					no	no	no	no	no	unassigned	-2.59	Poor
Rv0686	Rv0686	Probable membrane protein	T-cell antigen		17922044; 16844784			yes	no	no	no	no	manual	-3.58	Poor
Rv0689c	Rv0689c	Hypothetical protein	Hypothetical protein					no	no	no	no	no	unassigned	-0.54	Pass
Rv0690c	Rv0690c	Conserved hypothetical protein	Conserved hypothetical protein					no	no	no	no	no	unassigned	-4.59	Poor
Rv0691c	Rv0691c	Probable transcriptional regulatory protein	Probable transcriptional regulatory protein	probable transcriptional regulator	10565547; 27029515	Arc Repressor Mutant, subunit A/Tetracycline Repressor; domain 2		no	yes	yes	yes	no	structure-inferred	0.21	Pass
Rv0692	Rv0692	Conserved hypothetical protein	Conserved hypothetical protein					no	no	no	no	no	unassigned	-1.93	Poor
Rv0695	Rv0695	Conserved hypothetical protein	Conserved hypothetical protein	putative creatininase		Rossmann fold		no	yes	no	yes	no	structure-inferred	1.05	Pass
Rv0698	Rv0698	Conserved hypothetical protein	Conserved hypothetical protein					no	no	no	no	no	unassigned	-4.75	Poor
Rv0699	Rv0699	Hypothetical protein	Hypothetical protein					no	no	no	no	no	unassigned	-2.33	Poor
Rv0712	Rv0712	Conserved protein	Formylglycine-generating enzyme		28505176; 18390551	paralog of FGE (formylglycine-generating enzyme)		yes	no	no	yes	no	manual	1.25	Pass
Rv0713	Rv0713	Probable conserved transmembrane protein	Probable conserved transmembrane protein		28442606			no	no	yes	no	no	literature notes	-2.83	Poor
Rv0724A	Rv0724A	Conserved hypothetical protein	Conserved hypothetical protein	probable methyltransferase				no	yes	no	no	no	structure-inferred	0.39	Pass
Rv0725c	Rv0725c	Conserved hypothetical protein	Conserved hypothetical protein	probable methyltransferase		Rossmann fold		no	yes	no	yes	no	structure-inferred	1	Pass
Rv0737	Rv0737	Possible transcriptional regulatory protein	Possible transcriptional regulatory protein	putative transcription factor	27432954; 23146828	Arc Repressor Mutant, subunit A		no	yes	yes	yes	no	structure-inferred	0.86	Pass
Rv0738	Rv0738	Conserved protein	Conserved protein	putative thiol-dependent DinB-like metalloenzyme	26536359		ZN	no	yes	yes	no	yes	structure-inferred	0.52	Pass
Rv0739	Rv0739	Conserved hypothetical protein	Conserved hypothetical protein					no	no	no	no	no	unassigned	-3.16	Poor
Rv0740	Rv0740	Conserved hypothetical protein	Conserved hypothetical protein		25753779			no	no	yes	no	no	literature notes	-4.2	Poor
Rv0742	PE_PGRS8	PE-PGRS family protein PE_PGRS8	PE-PGRS family protein PE_PGRS8					no	no	no	no	no	unassigned	-0.22	Pass
Rv0743c	Rv0743c	Hypothetical protein	Hypothetical protein					no	no	no	no	no	unassigned	-3.26	Poor
Rv0744c	Rv0744c	Possible transcriptional regulatory protein	Possible transcriptional regulatory protein		26270051			no	no	yes	no	no	literature notes	-3.67	Poor
Rv0745	Rv0745	Conserved hypothetical protein	Conserved hypothetical protein					no	no	no	no	no	unassigned	-4.37	Poor
Rv0746	PE_PGRS9	PE-PGRS family protein PE_PGRS9	PE-PGRS family protein PE_PGRS9		21085642			no	no	yes	no	no	unassigned	1.79	Pass
Rv0747	PE_PGRS10	PE-PGRS family protein PE_PGRS10	PE-PGRS family protein PE_PGRS10		21085642			no	no	yes	no	no	unassigned	2	Pass
Rv0749A	Rv0749A	Hypothetical protein (fragment)	Hypothetical protein (fragment)					no	no	no	no	no	unassigned	-2.15	Poor
Rv0750	Rv0750	Conserved hypothetical protein	Conserved hypothetical protein		21401735			no	no	yes	no	no	literature notes	-2.82	Poor
Rv0754	PE_PGRS11	PE-PGRS family protein PE_PGRS11	Immunodominant antigen | phosphoglycerate mutase		20558725; 21085642; 20176745			yes	no	no	no	no	manual	0.42	Pass
Rv0755c	PPE12	PPE family protein PPE12	PPE family protein PPE12		21085642			no	no	yes	no	no	unassigned	0.23	Pass
Rv0756c	Rv0756c	Unknown protein	Unknown protein		24874799; 27247233			no	no	yes	no	no	literature notes	-3.83	Poor
Rv0759c	Rv0759c	Conserved hypothetical protein	Conserved hypothetical protein	putative acid anhydride phosphatase/putative nucleotidyltransferase		HIT family, subunit A/Nitrilase/N-carbamoyl-D-aminoacid amidohydrolase/Single alpha-helices involved in coiled-coils or other helix-helix interfaces	AP2	no	yes	no	yes	yes	structure-inferred	1.58	Pass
Rv0760c	Rv0760c	Conserved protein	Conserved protein	putative intramolecular isomerase/putative ether hydrolase	18589008; 26536359	Nuclear Transport Factor 2; Chain: A,		no	yes	yes	yes	no	structure-inferred	1.13	Pass
Rv0762c	Rv0762c	Conserved hypothetical protein	Conserved hypothetical protein		22485162; 27803888			no	no	yes	no	no	literature notes	-1.44	Pass
Rv0767c	Rv0767c	Conserved hypothetical protein	Conserved hypothetical protein	putative transcription factor				no	yes	no	no	no	structure-inferred	-1.14	Pass
Rv0774c	Rv0774c	Probable conserved exported protein	esterase	esterase/putative carboxylic ester hydrolase	28161108; 27050490; 26853625			yes	yes	no	no	no	manual	-1.43	Pass
Rv0775	Rv0775	Conserved hypothetical protein	Conserved hypothetical protein	putative transcription factor		Tetracycline Repressor; domain 2		no	yes	no	yes	no	structure-inferred	0.14	Pass
Rv0776c	Rv0776c	Conserved hypothetical protein	Conserved hypothetical protein					no	no	no	no	no	unassigned	-1.85	Poor
Rv0779c	Rv0779c	Possible conserved transmembrane protein	Possible conserved transmembrane protein					no	no	no	no	no	unassigned	-2.69	Poor
Rv0784	Rv0784	Conserved hypothetical protein	Conserved hypothetical protein			TIM Barrel		no	no	no	yes	no	CATH	-0.36	Pass
Rv0785	Rv0785	Conserved protein	Conserved protein	putative oxidoreductase				no	yes	no	no	no	structure-inferred	0.36	Pass
Rv0786c	Rv0786c	Conserved protein	Conserved protein			Metallo-beta-lactamase; Chain A		no	no	no	yes	no	CATH	0.6	Pass
Rv0787	Rv0787	Unknown protein	Unknown protein					no	no	no	no	no	unassigned	-5	Poor
Rv0787A	Rv0787A	Conserved protein	Conserved protein	Probable Phosphoribosylformylglycinamidine synthase.		Mth169; Chain: A ,/Gyrase A; domain 2/Nucleotidyltransferase; domain 5/Taq DNA Polymerase; Chain T, domain 4/Alpha-Beta Plaits/DNA polymerase; domain 1		no	yes	no	yes	no	structure-inferred	1.86	Pass
Rv0789c	Rv0789c	Hypothetical protein	Hypothetical protein		20061478			no	no	yes	no	no	literature notes	-1.89	Poor
Rv0790c	Rv0790c	Hypothetical protein	Hypothetical protein					no	no	no	no	no	unassigned	-0.88	Pass
Rv0791c	Rv0791c	Conserved protein	Conserved protein	putative F420-dependent oxidoreductase		TIM Barrel		no	yes	no	yes	no	structure-inferred	0.25	Pass
Rv0798c	cfp29	29 KDa antigen CFP29	Encapsulin (Enc)		24855650	phage-related protein like fold/putative capsid protein of prophage fold/capsid protein of prophage fold		yes	no	no	yes	no	manual	2	Pass
Rv0799c	Rv0799c	Conserved protein	Heme-dependent peroxidase	Heme-dependent peroxidase	24855650		HEM	yes	yes	no	no	yes	manual	0.3	Pass
Rv0801	Rv0801	Conserved protein	Putative glyoxalase		22507203	2,3-Dihydroxybiphenyl 1,2-Dioxygenase; domain 1/Aminopeptidase		yes	no	no	yes	no	manual	0.41	Pass
Rv0804	Rv0804	Conserved hypothetical protein	Conserved hypothetical protein	putative peptidase				no	yes	no	no	no	structure-inferred	0.01	Pass
Rv0807	Rv0807	Conserved hypothetical protein	Conserved hypothetical protein					no	no	no	no	no	unassigned	0.66	Pass
Rv0810c	Rv0810c	Conserved hypothetical protein	Conserved hypothetical protein					no	no	no	no	no	unassigned	-2.9	Poor
Rv0811c	Rv0811c	Conserved protein	conserved protein	putative one-carbon transferase/putative oxidase		Gyrase A; domain 2/Alpha-Beta Plaits/Aminomethyltransferase fragment/Elongation Factor Tu (Ef-tu); domain 3/D-Amino Acid Oxidase; Chain A, domain 2/FAD/NAD(P)-binding domain	THG	no	yes	no	yes	yes	structure-inferred	1.26	Pass
Rv0813c	Rv0813c	Conserved protein	Putative fatty acid-binding protein		17172346; 26536359	Lipocalin		yes	no	no	yes	no	manual	0.08	Pass
Rv0814c	sseC2	Conserved protein SseC2	Conserved protein SseC2	putative metallocarboxypeptidases				no	yes	no	no	no	structure-inferred	-1.07	Pass
Rv0817c	Rv0817c	Probable conserved exported protein	Probable conserved exported protein		28442606			no	no	yes	no	no	literature notes	-4.67	Poor
Rv0818	Rv0818	Transcriptional regulatory protein	GlnR transcriptional regulatory protein		19332834			no	no	no	no	no	unassigned	-0.59	Pass
Rv0822c	Rv0822c	Conserved protein	Conserved protein					no	no	no	no	no	unassigned	-3.36	Poor
Rv0823c	Rv0823c	Possible transcriptional regulatory protein	Possible transcriptional regulatory protein	putative CH-CH dehydrogenase	26337157		FMN	no	yes	yes	no	yes	structure-inferred	-1.08	Pass
Rv0825c	Rv0825c	Conserved protein	Conserved protein			Tetracycline Repressor; domain 2		no	no	no	yes	no	CATH	-0.3	Pass
Rv0826	Rv0826	Conserved hypothetical protein	Conserved hypothetical protein					no	no	no	no	no	unassigned	-2.23	Poor
Rv0831c	Rv0831c	Conserved protein	bifunctional probable ATP-binding protein/putative T-cell antigen		23352146; 15908384			yes	no	no	no	no	manual	-1.94	Poor
Rv0832	PE_PGRS12	PE-PGRS family protein PE_PGRS12	PE-PGRS family protein PE_PGRS12		21920479			no	no	yes	no	no	literature notes	-2.6	Poor
Rv0833	PE_PGRS13	PE-PGRS family protein PE_PGRS13	PE-PGRS family protein PE_PGRS13					no	no	no	no	no	unassigned	2	Pass
Rv0834c	PE_PGRS14	PE-PGRS family protein PE_PGRS14	PE-PGRS family protein PE_PGRS14		21085642; 12595455			no	no	yes	no	no	literature notes	0.13	Pass
Rv0836c	Rv0836c	Hypothetical protein	conserved protein		24465005			no	no	no	no	no	unassigned	-1.9	Poor
Rv0837c	Rv0837c	Hypothetical protein	conserved protein		24465005			no	no	no	no	no	unassigned	-3.9	Poor
Rv0839	Rv0839	Conserved hypothetical protein	Antigen	putative methyltransferase/Antigen	28438994	Rossmann fold	GEK	yes	yes	no	yes	yes	manual	0.79	Pass
Rv0841	Rv0841	Probable conserved transmembrane protein	Probable conserved transmembrane protein					no	no	no	no	no	unassigned	-2.14	Poor
Rv0842	Rv0842	Probable conserved integral membrane protein	Probable conserved integral membrane protein	Putative transporter	25690361	Growth Hormone; Chain: A;		no	yes	yes	yes	no	structure-inferred	1.51	Pass
Rv0849	Rv0849	Probable conserved integral membrane transport protein	Probable efflux pump/antigen	Putative transporter	22314527; 25695504; 23562345; 23169589	Growth Hormone; Chain: A;		yes	yes	no	yes	no	manual	1.51	Pass
Rv0854	Rv0854	Conserved protein	Conserved protein	putative methyltransferase	27667981	Alpha-D-Glucose-1,6-Bisphosphate; Chain A, domain 4		no	yes	yes	yes	no	structure-inferred	0.98	Pass
Rv0856	Rv0856	Conserved hypothetical protein	Conserved hypothetical protein		21079673	Alpha-D-Glucose-1,6-Bisphosphate; Chain A, domain 4		no	no	yes	yes	no	literature notes	0.81	Pass
Rv0857	Rv0857	Conserved hypothetical protein	Conserved hypothetical protein	putative methyltransferase	22485162	Alpha-D-Glucose-1,6-Bisphosphate; Chain A, domain 4		no	yes	yes	yes	no	structure-inferred	0.43	Pass
Rv0862c	Rv0862c	Conserved protein	Conserved protein					no	no	no	no	no	unassigned	-1.66	Poor
Rv0863	Rv0863	Conserved hypothetical protein	Conserved hypothetical protein		22485162			no	no	yes	no	no	unassigned	-3.55	Poor
Rv0870c	Rv0870c	Possible conserved integral membrane protein	Possible conserved integral membrane protein	Putative transporter				no	yes	no	no	no	structure-inferred	-0.72	Pass
Rv0871	cspB	Probable cold shock-like protein B CspB	Probable cold shock-like protein B CspB					no	no	no	no	no	unassigned	-2.34	Poor
Rv0872c	PE_PGRS15	PE-PGRS family protein PE_PGRS15	PE-PGRS family protein PE_PGRS15		21085642			no	no	yes	no	no	unassigned	-0.31	Pass
Rv0874c	Rv0874c	Conserved hypothetical protein	Conserved hypothetical protein					no	no	no	no	no	unassigned	-2.14	Poor
Rv0875c	Rv0875c	Possible conserved exported protein	Possible conserved exported protein					no	no	no	no	no	unassigned	-4.21	Poor
Rv0876c	Rv0876c	Possible conserved transmembrane protein	Possible conserved transmembrane protein		25690361; 25766777			no	no	yes	no	no	literature notes	-2.02	Poor
Rv0877	Rv0877	Conserved hypothetical protein	Conserved hypothetical protein		22485162; 26536359			no	no	yes	no	no	literature notes	-4.73	Poor
Rv0878c	PPE13	PPE family protein PPE13	PPE family protein PPE13					no	no	no	no	no	unassigned	-3.18	Poor
Rv0879c	Rv0879c	Possible conserved transmembrane protein	Possible conserved transmembrane protein					no	no	no	no	no	unassigned	-2	Poor
Rv0882	Rv0882	Probable transmembrane protein	Probable transmembrane protein		22484107			no	no	yes	no	no	literature notes	-1.2	Pass
Rv0883c	Rv0883c	Conserved hypothetical protein	Conserved hypothetical protein					no	no	no	no	no	unassigned	-3.39	Poor
Rv0885	Rv0885	Conserved hypothetical protein	Conserved hypothetical protein		21902733			no	no	yes	no	no	literature notes	-0.57	Pass
Rv0887c	Rv0887c	Conserved hypothetical protein	Conserved hypothetical protein	putative transferase	23871545			no	yes	yes	no	no	structure-inferred	-0.31	Pass
Rv0888	Rv0888	Probable exported protein	Sphingomyelinase/major hemolytic factor/Probable extracellular non-specific nuclease		26742696; 26036301; 28442606			yes	no	no	no	no	manual	-1.33	Pass
Rv0891c	Rv0891c	Possible transcriptional regulatory protein	Possible transcriptional regulatory protein	putative phosphorus-oxygen lyase	21199259			no	yes	yes	no	no	structure-inferred	-0.6	Pass
Rv0898c	Rv0898c	Conserved hypothetical protein	Conserved hypothetical protein					no	no	no	no	no	unassigned	-1.31	Pass
Rv0899	ompA	Outer membrane protein A OmpA	Peptidoglycan-binding protein arfA/probable membrane-anchoring protein		22206986; 22108166; 21410778; 20199110			yes	no	no	no	no	manual	-2.18	Poor
Rv0900	Rv0900	Possible membrane protein	Possible membrane protein		22206986; 21410778			no	no	yes	no	no	literature notes	-1.94	Poor
Rv0901	Rv0901	Possible conserved exported or membrane protein	antigen		19168955; 22206986; 21410778; 21802366			yes	no	no	no	no	manual	-4.64	Poor
Rv0906	Rv0906	Conserved protein	Conserved protein	Putative N-acetylphosphatidylethanolamine-hydrolyzing phospholipase D				no	yes	no	no	no	structure-inferred	-1.11	Pass
Rv0907	Rv0907	Conserved protein	putative beta-lactamase	putative beta-lactamase/putative cyclic amide hydrolase	18022770; 27759369; 23434859; 27936238			yes	yes	no	no	no	manual	-0.87	Pass
Rv0909	Rv0909	Conserved hypothetical protein	putative Type II Antitoxin		24662523			yes	no	no	no	no	manual	-0.76	Pass
Rv0910	Rv0910	Conserved hypothetical protein	putative Type II toxin		24662523	Alpha-D-Glucose-1,6-Bisphosphate; Chain A, domain 4/Rieske Iron-sulfur Protein		yes	no	no	yes	no	manual	0.68	Pass
Rv0911	Rv0911	Conserved protein	Conserved protein		23871545	2,3-Dihydroxybiphenyl 1,2-Dioxygenase; domain 1/homoprotocatechuate 2,3-dioxygenase fold		no	no	yes	yes	no	literature notes	1.64	Pass
Rv0912	Rv0912	Probable conserved transmembrane protein	Probable conserved transmembrane protein		23871545			no	no	yes	no	no	literature notes	-1.81	Poor
Rv0915c	PPE14	PPE family protein PPE14	T cell antigen		15917115			yes	no	no	no	no	manual	-2.47	Poor
Rv0916c	PE7	PE family protein PE7	PE family protein PE7		11120845	Helix Hairpins/Substrate Binding Domain Of Dnak; Chain:A; Domain 2/Globin-like/Colicin Ia; domain 2/Colicin Ia; domain 1		no	no	yes	yes	no	literature notes	0.08	Pass
Rv0918	Rv0918	Conserved protein	Conserved protein		19493340; 22485162			no	no	yes	no	no	literature notes	-3.22	Poor
Rv0923c	Rv0923c	Conserved hypothetical protein	Conserved hypothetical protein					no	no	no	no	no	unassigned	-2.43	Poor
Rv0925c	Rv0925c	Conserved protein	Conserved protein					no	no	no	no	no	unassigned	-0.59	Pass
Rv0926c	Rv0926c	Conserved hypothetical protein	Conserved hypothetical protein					no	no	no	no	no	unassigned	-2.13	Poor
Rv0941c	Rv0941c	Conserved hypothetical protein	Conserved hypothetical protein		22307756			no	no	yes	no	no	literature notes	-0.91	Pass
Rv0942	Rv0942	Hypothetical protein	Hypothetical protein					no	no	no	no	no	unassigned	-3.06	Poor
Rv0950c	Rv0950c	Conserved hypothetical protein	Conserved hypothetical protein					no	no	no	no	no	unassigned	-1.82	Poor
Rv0954	Rv0954	Probable conserved transmembrane protein	Probable conserved transmembrane protein		10068253			no	no	yes	no	no	literature notes	-2.99	Poor
Rv0955	Rv0955	Probable conserved integral membrane protein	Persistence-associated integral membrane protein		25658098; 18641659; 22280836			yes	no	no	no	no	manual	-2.91	Poor
Rv0959	Rv0959	Conserved hypothetical protein	Conserved hypothetical protein					no	no	no	no	no	unassigned	-1.99	Poor
Rv0961	Rv0961	Probable integral membrane protein	Probable integral membrane protein		15184436			no	no	yes	no	no	literature notes	-2.16	Poor
Rv0963c	Rv0963c	Conserved hypothetical protein	Conserved hypothetical protein					no	no	no	no	no	unassigned	-2.55	Poor
Rv0964c	Rv0964c	Hypothetical protein	Hypothetical protein		25434965; 22485162			no	no	yes	no	no	literature notes	-2.49	Poor
Rv0965c	Rv0965c	Conserved hypothetical protein	Putative ESAT-6 like protein		25467293			yes	no	no	no	no	manual	-1.78	Poor
Rv0966c	Rv0966c	Conserved protein	Conserved protein		16586367			no	no	yes	no	no	literature notes	-1.2	Pass
Rv0968	Rv0968	Conserved protein	Conserved protein					no	no	no	no	no	unassigned	-2.91	Poor
Rv0970	Rv0970	Probable conserved integral membrane protein	Probable conserved integral membrane protein		17143269; 21166899; 27803888			no	no	yes	no	no	literature notes	-2.69	Poor
Rv0976c	Rv0976c	Conserved hypothetical protein	Conserved hypothetical protein		22485162			no	no	yes	no	no	unassigned	-3.88	Poor
Rv0977	PE_PGRS16	PE-PGRS family protein PE_PGRS16	Probable cell surface antigen		18957600; 23923105			yes	no	no	no	no	manual	0.58	Pass
Rv0978c	PE_PGRS17	PE-PGRS family protein PE_PGRS17	B-cell antigen		17687113; 21085642; 20176745; 23663047			yes	no	no	no	no	manual	-1.07	Pass
Rv0979c	Rv0979c	Hypothetical protein	Hypothetical protein					no	no	no	no	no	unassigned	-3.01	Poor
Rv0980c	PE_PGRS18	PE-PGRS family protein PE_PGRS18	PE-PGRS family protein PE_PGRS18		27987050			no	no	yes	no	no	literature notes	-1.67	Poor
Rv0988	Rv0988	Possible conserved exported protein	Possible conserved exported protein		15070764			no	no	yes	no	no	literature notes	-1.31	Pass
Rv0990c	Rv0990c	Hypothetical protein	Probable heat shock protein (22.5 kDa)		21602349			yes	no	no	no	no	manual	-3.1	Poor
Rv0991c	Rv0991c	Conserved serine rich protein	Conserved serine rich protein		22485162			no	no	yes	no	no	unassigned	-3.67	Poor
Rv0992c	Rv0992c	Conserved hypothetical protein	probable 5,10-Methenyltetrahydrofolate synthase		21372133	Rossmann fold/Four Helix Bundle (Hemerythrin (Met), subunit A)/Glutaconate Coenzyme A-transferase	ADP	yes	no	no	yes	yes	manual	1.58	Pass
Rv0996	Rv0996	Probable conserved transmembrane protein	Probable conserved transmembrane protein		24056838			no	no	yes	no	no	literature notes	-3.67	Poor
Rv0997	Rv0997	Hypothetical protein	Hypothetical protein		20061478			no	no	yes	no	no	literature notes	-3.95	Poor
Rv0998	Rv0998	Conserved hypothetical protein	cAMP-dependent lysine acetyltransferase		23553634			yes	no	no	no	no	manual	1.74	Pass
Rv0999	Rv0999	Unknown protein	Unknown protein					no	no	no	no	no	unassigned	-1.27	Pass
Rv1000c	Rv1000c	Conserved hypothetical protein	Conserved hypothetical protein	putative oxidoreductase		Jelly Rolls		no	yes	no	yes	no	structure-inferred	0.52	Pass
Rv1002c	Rv1002c	Conserved membrane protein	polyprenyl-phosphate dependent protein O-mannosyltransferase (PMT)		16081738; 17975704; 23550160; 21512166			yes	no	no	no	no	manual	-0.19	Pass
Rv1003	Rv1003	Conserved protein	Conserved protein	putative rRNA (cytosine-2'-O-)-methyltransferase			SAM	no	yes	no	no	yes	structure-inferred	-1.03	Pass
Rv1004c	Rv1004c	Probable membrane protein	Probable membrane protein					no	no	no	no	no	unassigned	1.28	Pass
Rv1006	Rv1006	Unknown protein	Unknown protein					no	no	no	no	no	unassigned	-2.96	Poor
Rv1012	Rv1012	Hypothetical protein	Hypothetical protein					no	no	no	no	no	unassigned	-2.22	Poor
Rv1021	Rv1021	Conserved protein	nucleoside triphosphate pyrophosphohydrolase	nucleoside triphosphate pyrophosphohydrolase	20529853			yes	yes	no	no	no	manual	-2.43	Poor
Rv1024	Rv1024	Possible conserved membrane protein	Possible conserved membrane protein					no	no	no	no	no	unassigned	-2.54	Poor
Rv1025	Rv1025	Conserved protein	Conserved protein		22485162			no	no	yes	no	no	unassigned	-2.28	Poor
Rv1026	Rv1026	Conserved protein	exopolyphosphatase	exopolyphosphatase/Putative Guanosine-5'-triphosphate,3'-diphosphate diphosphatase	25784702; 19304823; 28442606	Nucleotidyltransferase; domain 5		yes	yes	no	yes	no	manual	1.46	Pass
Rv1028A	kdpF	Probable membrane protein KdpF	Probable membrane protein KdpF			TIM Barrel/Myeloperoxidase, subunit C/Actin-binding Protein, T-fimbrin; domain 1/Helix Hairpins/Beta-Lactamase/Four Helix Bundle (Hemerythrin (Met), subunit A)/HP0242-like fold/Aspartate Aminotransferase, domain 1/Aspartate Aminotransferase; domain 2		no	no	no	yes	no	CATH	0.4	Pass
Rv1039c	PPE15	PPE family protein PPE15	Probable mycobacterial perilipin-1		27325376; 21085642			yes	no	no	no	no	manual	-4.38	Poor
Rv1040c	PE8	PE family protein PE8	PE family protein PE8					no	no	no	no	no	unassigned	-2.16	Poor
Rv1041c	Rv1041c	Probable is like-2 transposase	Probable is like-2 transposase					no	no	no	no	no	unassigned	-2.63	Poor
Rv1042c	Rv1042c	Probable is like-2 transposase	Probable is like-2 transposase					no	no	no	no	no	unassigned	-4.04	Poor
Rv1043c	Rv1043c	Conserved hypothetical protein	Conserved hypothetical protein		20688819			no	no	yes	no	no	literature notes	-2.84	Poor
Rv1044	Rv1044	Conserved hypothetical protein	Conserved hypothetical protein		21908672			no	no	yes	no	no	literature notes	-1.16	Pass
Rv1045	Rv1045	Hypothetical protein	Hypothetical protein		21908672			no	no	yes	no	no	literature notes	-1.34	Pass
Rv1046c	Rv1046c	Hypothetical protein	Hypothetical protein					no	no	no	no	no	unassigned	-3.49	Poor
Rv1048c	Rv1048c	Hypothetical protein	Hypothetical protein					no	no	no	no	no	unassigned	-2.76	Poor
Rv1049	Rv1049	Probable transcriptional repressor protein	Probable transcriptional repressor protein	probable transcription factor	25232098; 27356881; 27573104; 27029515; 22992749	Arc Repressor Mutant, subunit A		no	yes	yes	yes	no	structure-inferred	1.01	Pass
Rv1051c	Rv1051c	Conserved hypothetical protein	Conserved hypothetical protein					no	no	no	no	no	unassigned	-3.42	Poor
Rv1052	Rv1052	Hypothetical protein	Hypothetical protein					no	no	no	no	no	unassigned	-3.92	Poor
Rv1053c	Rv1053c	Hypothetical protein	Hypothetical protein					no	no	no	no	no	unassigned	-3.47	Poor
Rv1056	Rv1056	Conserved protein	Putative Antigen		28438994			yes	no	no	no	no	manual	-3.48	Poor
Rv1057	Rv1057	Conserved hypothetical protein	putative seven-bladed beta-propeller of unknown function		16352831; 28240248			yes	no	no	no	no	manual	-0.86	Pass
Rv1059	Rv1059	Conserved protein	Conserved protein					no	no	no	no	no	unassigned	-1.46	Pass
Rv1060	Rv1060	Unknown protein	Unknown protein			Alpha-D-Glucose-1,6-Bisphosphate; Chain A, domain 4		no	no	no	yes	no	CATH	0.38	Pass
Rv1061	Rv1061	Conserved protein	Conserved protein	putative pentosyltransferase/putative linear amide hydrolase		Glutamine Phosphoribosylpyrophosphate, subunit 1, domain 1/Rossmann fold/Pectate Lyase C-like/TIM Barrel	ONL	no	yes	no	yes	yes	structure-inferred	1.17	Pass
Rv1062	Rv1062	Conserved hypothetical protein	probable serine hydrolase		26853625			yes	no	no	no	no	manual	0.22	Pass
Rv1063c	Rv1063c	Conserved hypothetical protein	Conserved hypothetical protein					no	no	no	no	no	unassigned	-1.89	Poor
Rv1065	Rv1065	Conserved hypothetical protein	Conserved hypothetical protein	putative dioxygenase		Jelly Rolls/Single alpha-helices involved in coiled-coils or other helix-helix interfaces		no	yes	no	yes	no	structure-inferred	0.79	Pass
Rv1066	Rv1066	Conserved hypothetical protein	Conserved hypothetical protein	putative sulfurtransferase		Oxidized Rhodanese; domain 1/3-mercaptopyruvate sulfurtransferase, domain 3		no	yes	no	yes	no	structure-inferred	0.89	Pass
Rv1067c	PE_PGRS19	PE-PGRS family protein PE_PGRS19	PE-PGRS family protein PE_PGRS19		21085642			no	no	yes	no	no	unassigned	0.33	Pass
Rv1068c	PE_PGRS20	PE-PGRS family protein PE_PGRS20	PE-PGRS family protein PE_PGRS20					no	no	no	no	no	unassigned	0.72	Pass
Rv1069c	Rv1069c	Conserved protein	Conserved protein					no	no	no	no	no	unassigned	-3.27	Poor
Rv1072	Rv1072	Probable conserved transmembrane protein	Probable conserved transmembrane protein		25422323			no	no	yes	no	no	literature notes	-1.68	Poor
Rv1073	Rv1073	Conserved hypothetical protein	Conserved hypothetical protein		22485162; 25422323			no	no	yes	no	no	literature notes	-4.9	Poor
Rv1075c	Rv1075c	Conserved exported protein	Conserved exported protein					no	no	no	no	no	unassigned	-3.03	Poor
Rv1078	pra	Probable proline-rich antigen homolog Pra	Probable proline-rich antigen homolog Pra					no	no	no	no	no	unassigned	-4.55	Poor
Rv1081c	Rv1081c	Probable conserved membrane protein	Probable conserved membrane protein					no	no	no	no	no	unassigned	-3.69	Poor
Rv1083	Rv1083	Conserved hypothetical protein	Conserved hypothetical protein		22485162			no	no	yes	no	no	unassigned	-2.7	Poor
Rv1084	Rv1084	Conserved protein	Conserved protein					no	no	no	no	no	unassigned	-3.06	Poor
Rv1085c	Rv1085c	Possible hemolysin-like protein	Possible hemolysin-like protein	putative membrane transporter receptor protein	26536359	Rhopdopsin 7-helix transmembrane proteins		no	yes	yes	yes	no	structure-inferred	1.14	Pass
Rv1087	PE_PGRS21	PE-PGRS family protein PE_PGRS21	PE-PGRS family protein PE_PGRS21		21085642			no	no	yes	no	no	unassigned	1.47	Pass
Rv1087A	Rv1087A	Conserved hypothetical protein	Conserved hypothetical protein	Putative prenyltransferase				no	yes	no	no	no	structure-inferred	-0.54	Pass
Rv1088	PE9	PE family protein PE9	CD8 T cell Antigen		21085642; 23805289; 26031846; 26851205			yes	no	no	no	no	manual	-2.13	Poor
Rv1089	PE10	PE family protein PE10	PE family protein PE10		26031846			no	no	yes	no	no	literature notes	-3.22	Poor
Rv1091	PE_PGRS22	PE-PGRS family protein PE_PGRS22	PE-PGRS family protein PE_PGRS22		21085642			no	no	yes	no	no	unassigned	-0.28	Pass
Rv1097c	Rv1097c	Probable membrane glycine and proline rich protein	Probable membrane glycine and proline rich protein					no	no	no	no	no	unassigned	-3.17	Poor
Rv1100	Rv1100	Conserved protein	Conserved protein					no	no	no	no	no	unassigned	-4.56	Poor
Rv1101c	Rv1101c	Conserved membrane protein	Conserved membrane protein					no	no	no	no	no	unassigned	-1.99	Poor
Rv1109c	Rv1109c	Conserved protein	Conserved protein					no	no	no	no	no	unassigned	-2.95	Poor
Rv1111c	Rv1111c	Conserved hypothetical protein	Conserved hypothetical protein					no	no	no	no	no	unassigned	-4.69	Poor
Rv1112	Rv1112	Probable GTP binding protein	Probable GTP binding protein	probable GTPase		Rossmann fold/Ubiquitin-like (UB roll)/DNA polymerase; domain 1	GDP	no	yes	no	yes	yes	structure-inferred	1.59	Pass
Rv1115	Rv1115	Possible exported protein	Probable T-cell antigen/Possible exported protein/reactivation-associated antigen		19440342; 17158685; 16322769			yes	no	no	no	no	manual	-2.93	Poor
Rv1116	Rv1116	Hypothetical protein	Hypothetical protein					no	no	no	no	no	unassigned	-2.42	Poor
Rv1116A	Rv1116A	Conserved hypothetical protein (fragment)	Conserved hypothetical protein (fragment)					no	no	no	no	no	unassigned	-2.75	Poor
Rv1117	Rv1117	Conserved protein	Conserved protein	putative monooxygenase		Alpha-Beta Plaits		no	yes	no	yes	no	structure-inferred	0.32	Pass
Rv1118c	Rv1118c	Conserved protein	Conserved protein		26536359			no	no	yes	no	no	unassigned	-3.07	Poor
Rv1119c	Rv1119c	Hypothetical protein	Hypothetical protein	Putative adenylate cyclase				no	yes	no	no	no	structure-inferred	-0.52	Pass
Rv1120c	Rv1120c	Conserved hypothetical protein	putative pseudogene from adenylyl cyclase	putative phosphorus-oxygen lyase	18629044		APC	yes	yes	no	no	yes	manual	-1.54	Poor
Rv1125	Rv1125	Conserved hypothetical protein	Conserved hypothetical protein					no	no	no	no	no	unassigned	-0.82	Pass
Rv1126c	Rv1126c	Conserved protein	Conserved protein					no	no	no	no	no	unassigned	-3.26	Poor
Rv1128c	Rv1128c	Conserved hypothetical protein	Conserved hypothetical protein					no	no	no	no	no	unassigned	-2.99	Poor
Rv1129c	Rv1129c	Probable transcriptional regulator protein	Propionate regulator, transcriptional regulator protein (regulation of methylcitrate and glyoxylate cycles)		22365605; 22916289; 24268774; 21193605			yes	no	no	no	no	manual	-3.6	Poor
Rv1132	Rv1132	Conserved membrane protein	Conserved membrane protein					no	no	no	no	no	unassigned	-1.79	Poor
Rv1134	Rv1134	Hypothetical protein	Hypothetical protein					no	no	no	no	no	unassigned	-2.7	Poor
Rv1135c	PPE16	PPE family protein PPE16	PPE family protein PPE16					no	no	no	no	no	unassigned	-0.68	Pass
Rv1137c	Rv1137c	Hypothetical protein	Hypothetical protein					no	no	no	no	no	unassigned	-3.73	Poor
Rv1139c	Rv1139c	Conserved hypothetical membrane protein	Conserved hypothetical membrane protein	putative methyltransferase	23826872			no	yes	yes	no	no	structure-inferred	1.24	Pass
Rv1140	Rv1140	Probable integral membrane protein	Probable integral membrane protein					no	no	no	no	no	unassigned	-3.24	Poor
Rv1147	Rv1147	Conserved protein	Conserved protein	putative methyltransferase		Rossmann fold/DNA polymerase; domain 1/N-terminal domain of TfIIb		no	yes	no	yes	no	structure-inferred	0.1	Pass
Rv1148c	Rv1148c	Conserved hypothetical protein	Conserved hypothetical protein		22528497			no	no	yes	no	no	literature notes	-1.65	Poor
Rv1151c	Rv1151c	Transcriptional regulatory protein	NAD-dependent protein deacetylase/Transcriptional regulatory protein	NAD-dependent protein deacetylase/Transcriptional regulatory protein	27242704; 21627103; 19747094; 27566542	SIR2/SIRT2 'Small Domain'/Rossmann fold	NAD	yes	yes	no	yes	yes	manual	1.61	Pass
Rv1152	Rv1152	Probable transcriptional regulatory protein	GntR family transcriptional regulator		27349953	Arc Repressor Mutant, subunit A/Chorismate lyase		yes	no	no	yes	no	manual	0.74	Pass
Rv1154c	Rv1154c	Hypothetical protein	hypothetical protein					no	no	no	no	no	unassigned	-0.46	Pass
Rv1156	Rv1156	Conserved protein	Conserved protein					no	no	no	no	no	unassigned	-0.4	Pass
Rv1157c	Rv1157c	Conserved ala-, pro-rich protein	Conserved ala-, pro-rich protein					no	no	no	no	no	unassigned	-2.25	Poor
Rv1158c	Rv1158c	Conserved hypothetical ala-, pro-rich protein	Conserved hypothetical ala-, pro-rich protein					no	no	no	no	no	unassigned	-3.64	Poor
Rv1159A	Rv1159A	Unknown protein	Unknown protein	Putative 4a-hydroxytetrahydrobiopterin dehydratase		Gyrase A; domain 2/Vanillyl-alcohol Oxidase; Chain A, domain 4/Vanillyl-alcohol Oxidase; Chain A, domain 3/Uridine Diphospho-n-acetylenolpyruvylglucosamine Reductase; domain 3/Uridine Diphospho-n-acetylenolpyruvylglucosamine Reductase; domain 2/Yope Regulator; Chain: A,/SH3 type barrels./BirA Bifunctional Protein; domain 2/Arc Repressor Mutant, subunit A/OB fold (Dihydrolipoamide Acetyltransferas…		no	yes	no	yes	no	structure-inferred	2	Pass
Rv1167c	Rv1167c	Probable transcriptional regulatory protein	Probable transcriptional regulatory protein	putative transcription factor		Arc Repressor Mutant, subunit A/Tetracycline Repressor; domain 2		no	yes	no	yes	no	structure-inferred	0.54	Pass
Rv1168c	PPE17	PPE family protein PPE17	T-cell Antigen		18400969; 22427668; 26364913			yes	no	no	no	no	manual	-3.86	Poor
Rv1171	Rv1171	Conserved hypothetical protein	Conserved hypothetical protein					no	no	no	no	no	unassigned	-1.01	Pass
Rv1172c	PE12	PE family protein PE12	PE family protein PE12		21920479			no	no	yes	no	no	literature notes	-2.14	Poor
Rv1174c	TB8.4	Low molecular weight T-cell antigen TB8.4	Low molecular weight T-cell antigen TB8.4		17443846			no	no	yes	no	no	literature notes	-2.11	Poor
Rv1176c	Rv1176c	Conserved hypothetical protein	Conserved hypothetical protein	putative transcriptional regulator				no	yes	no	no	no	structure-inferred	0.74	Pass
Rv1179c	Rv1179c	Unknown protein	unknown protein					yes	no	no	no	no	manual	0.01	Pass
Rv1184c	Rv1184c	Possible exported protein	mycoacyltransferase		25331437; 25124040			yes	no	no	no	no	manual	-3.23	Poor
Rv1186c	Rv1186c	Conserved protein	Conserved protein					no	no	no	no	no	unassigned	-3.64	Poor
Rv1190	Rv1190	Conserved hypothetical protein	Conserved hypothetical protein	putative C-halide hydrolase		Rossmann fold/DNA polymerase; domain 1		no	yes	no	yes	no	structure-inferred	0.24	Pass
Rv1191	Rv1191	Conserved protein	esterase	esterase/putative acyltransferase	27050490	Rossmann fold/DNA polymerase; domain 1		yes	yes	no	yes	no	manual	1.13	Pass
Rv1192	Rv1192	Unknown protein	probable protease	probable protease/putative carboxylic ester hydrolase	26853625; 26536359	Rossmann fold		yes	yes	no	yes	no	manual	-0.22	Pass
Rv1194c	Rv1194c	Conserved protein	Conserved protein					no	no	no	no	no	unassigned	0.01	Pass
Rv1195	PE13	PE family protein PE13	PE family protein PE13		21920479; 27147522	Helix Hairpins		no	no	yes	yes	no	literature notes	-0.13	Pass
Rv1196	PPE18	PPE family protein PPE18	Surfaced-exposed antigen		22427668; 21085642; 21527209			yes	no	no	no	no	manual	-3.41	Poor
Rv1200	Rv1200	Probable conserved integral membrane transport protein	Probable conserved integral membrane transport protein	putative transport protein		Growth Hormone; Chain: A;		no	yes	no	yes	no	structure-inferred	1.35	Pass
Rv1203c	Rv1203c	Hypothetical protein	Hypothetical protein					no	no	no	no	no	unassigned	-2.06	Poor
Rv1204c	Rv1204c	Conserved hypothetical protein	Conserved hypothetical protein					no	no	no	no	no	unassigned	-1.29	Pass
Rv1205	Rv1205	Conserved hypothetical protein	riboside monophosphate phosphoribohydrolase		25728768	Rossmann fold/MCP/YpsA-like/Arc Repressor Mutant, subunit A	AMP	yes	no	no	yes	yes	manual	1	Pass
Rv1209	Rv1209	Conserved protein	Conserved protein		21573108			no	no	yes	no	no	literature notes	-2.77	Poor
Rv1211	Rv1211	Conserved protein	putative calmodulin-like protein (CAMLP)		25359006			yes	no	no	no	no	manual	-2.52	Poor
Rv1214c	PE14	PE family protein PE14	PE family protein PE14		21085642			no	no	yes	no	no	unassigned	-1.45	Pass
Rv1215c	Rv1215c	Conserved protein	Conserved protein	putative dipeptidyl-peptidase	25012658	Rossmann fold/Jelly Rolls/alpha-amino acid ester hydrolase ( Helical cap domain)		no	yes	yes	yes	no	structure-inferred	0.5	Pass
Rv1216c	Rv1216c	Probable conserved integral membrane protein	Probable conserved integral membrane protein					no	no	no	no	no	unassigned	0.14	Pass
Rv1219c	Rv1219c	Probable transcriptional regulatory protein	TetR-like transcriptional regulator Raas (regulator of antimicrobial-assisted survival)		24424575; 25012658; 26337157	Tetracycline Repressor; domain 2		yes	no	no	yes	no	manual	1.02	Pass
Rv1224	tatB	Probable protein TatB	Probable protein TatB		16267291; 16452415; 16267291,16452415; 12657046			no	no	yes	no	no	literature notes	-1.4	Pass
Rv1225c	Rv1225c	Conserved hypothetical protein	Conserved hypothetical protein	putative acid anhydride phophatase		Rossmann fold	CA	no	yes	no	yes	yes	structure-inferred	1	Pass
Rv1226c	Rv1226c	Probable transmembrane protein	Probable transmembrane protein					no	no	no	no	no	unassigned	-4.14	Poor
Rv1227c	Rv1227c	Probable transmembrane protein	Probable transmembrane protein					no	no	no	no	no	unassigned	-3.82	Poor
Rv1230c	Rv1230c	Possible membrane protein	Possible membrane protein		24816602			no	no	yes	no	no	literature notes	-2.22	Poor
Rv1231c	Rv1231c	Probable membrane protein	Probable membrane protein					no	no	no	no	no	unassigned	-2.61	Poor
Rv1232c	Rv1232c	Conserved protein	putative magnesium transporter		23287603			yes	no	no	no	no	manual	-3.24	Poor
Rv1233c	Rv1233c	Conserved hypothetical membrane protein	Conserved hypothetical membrane protein					no	no	no	no	no	unassigned	-4.04	Poor
Rv1234	Rv1234	Probable transmembrane protein	Probable transmembrane protein					no	no	no	no	no	unassigned	-2.73	Poor
Rv1243c	PE_PGRS23	PE-PGRS family protein PE_PGRS23	PE-PGRS family protein PE_PGRS23		21085642	Methylamine Dehydrogenase; Chain H		no	no	yes	yes	no	CATH	1.93	Pass
Rv1249c	Rv1249c	Possible membrane protein	Possible membrane protein					no	no	no	no	no	unassigned	-3.46	Poor
Rv1250	Rv1250	Probable drug-transport integral membrane protein	Probable drug-transport integral membrane protein		25680943			no	no	yes	no	no	literature notes	-1.21	Pass
Rv1251c	Rv1251c	Conserved hypothetical protein	Conserved hypothetical protein	putative ester hydrolase				no	yes	no	no	no	structure-inferred	-0.49	Pass
Rv1255c	Rv1255c	Probable transcriptional regulatory protein	Probable transcriptional regulatory protein	putative transcription factor				no	yes	no	no	no	structure-inferred	-0.42	Pass
Rv1258c	Rv1258c	Probable conserved integral membrane transport protein	Efflux pump/conserved integral membrane transport protein	Putative transporter	21376383; 22314527; 18321205; 15057575; 27999020; 27936238; 27324481			yes	yes	no	no	no	manual	0.87	Pass
Rv1261c	Rv1261c	Conserved protein	probable F420-H2-dependent quinone reductase		23240649	Pnp Oxidase; Chain A	F42	yes	no	no	yes	yes	manual	1.17	Pass
Rv1262c	Rv1262c	Hypothetical hit-like protein	Hypothetical hit-like protein	putative nucleotidyltransferase		HIT family, subunit A/Nitrilase/N-carbamoyl-D-aminoacid amidohydrolase/Single alpha-helices involved in coiled-coils or other helix-helix interfaces	5AS	no	yes	no	yes	yes	structure-inferred	0.64	Pass
Rv1265	Rv1265	Unknown protein	Unknown protein		26156642			no	no	yes	no	no	literature notes	-4.08	Poor
Rv1268c	Rv1268c	Hypothetical protein	Hypothetical protein		10722636			no	no	yes	no	no	literature notes	-1.54	Poor
Rv1269c	Rv1269c	Conserved probable secreted protein	Conserved probable secreted protein		10722636			no	no	yes	no	no	literature notes	-2.11	Poor
Rv1271c	Rv1271c	Conserved hypothetical secreted protein	Conserved hypothetical secreted protein					no	no	no	no	no	unassigned	-3.79	Poor
Rv1276c	Rv1276c	Conserved hypothetical protein	Conserved hypothetical protein	putative phosphoprotein phosphatase		Rossmann fold	PO4	no	yes	no	yes	yes	structure-inferred	1.63	Pass
Rv1277	Rv1277	Conserved hypothetical protein	Conserved hypothetical protein		12705867			no	no	yes	no	no	literature notes	-1.04	Pass
Rv1278	Rv1278	Hypothetical protein	Hypothetical protein	putative transport protein				no	yes	no	no	no	structure-inferred	0.3	Pass
Rv1287	Rv1287	Conserved hypothetical protein	Conserved hypothetical protein					no	no	no	no	no	unassigned	0.09	Pass
Rv1288	Rv1288	Conserved protein	Putative lipolytic enzyme		27890013			yes	no	no	no	no	manual	-2.74	Poor
Rv1289	Rv1289	Unknown protein	Unknown protein		26762852			no	no	yes	no	no	literature notes	-4.61	Poor
Rv1290A	Rv1290A	Hypothetical protein	Hypothetical protein					no	no	no	no	no	unassigned	-2.75	Poor
Rv1290c	Rv1290c	Conserved protein	Conserved protein		12368431			no	no	yes	no	no	literature notes	-3.22	Poor
Rv1291c	Rv1291c	Conserved hypothetical secreted protein	Conserved hypothetical secreted protein		27176494			no	no	yes	no	no	literature notes	-2.22	Poor
Rv1297	rho	Probable transcription termination factor Rho homolog	5â€²â†’3â€²-directional, ATP-dependent RNA helicase, transcription termination factor, Rho	5â€²â†’3â€²-directional, ATP-dependent RNA helicase, transcription termination factor, Rho	25229539; 25999346; 26536359			yes	yes	no	no	no	manual	-2.65	Poor
Rv1301	Rv1301	Conserved protein	Conserved protein	Putative L-threonylcarbamoyladenylate synthase	26536359	DHBP synthase	AMP	no	yes	yes	yes	yes	structure-inferred	1.92	Pass
Rv1303	Rv1303	Conserved hypothetical transmembrane protein	Conserved hypothetical transmembrane protein		26786219			no	no	yes	no	no	literature notes	-2.97	Poor
Rv1312	Rv1312	Conserved hypothetical secreted protein	Conserved hypothetical secreted protein					no	no	no	no	no	unassigned	-2.98	Poor
Rv1314c	Rv1314c	Conserved protein	putative PduO-type ATP co(I)rrinoid adenosyltransferase	putative PduO-type ATP co(I)rrinoid adenosyltransferase	23407640	Hypothetical Protein Ta1238; Chain: A;		yes	yes	no	yes	no	manual	1.07	Pass
Rv1321	Rv1321	Conserved hypothetical protein	Conserved hypothetical protein	putative ester hydrolase				no	yes	no	no	no	structure-inferred	0.22	Pass
Rv1322	Rv1322	Conserved hypothetical protein	Conserved hypothetical protein		18253472			no	no	yes	no	no	literature notes	-2.84	Poor
Rv1322A	Rv1322A	Conserved protein	Putative GntR family transcriptional regulator	Putative GntR family transcriptional regulator/Putative Methylmalonyl-CoA epimerase/putative carbon-sulfur lyase	15758213	2,3-Dihydroxybiphenyl 1,2-Dioxygenase; domain 1	MN	yes	yes	no	yes	yes	manual	0.79	Pass
Rv1325c	PE_PGRS24	PE-PGRS family protein PE_PGRS24	PE-PGRS family protein PE_PGRS24		21085642	Methylamine Dehydrogenase; Chain H		no	no	yes	yes	no	CATH	1.85	Pass
Rv1331	Rv1331	Conserved hypothetical protein	Conserved hypothetical protein			Ribosomal Protein L30; Chain: A,	III	no	no	no	yes	yes	CATH	1.13	Pass
Rv1332	Rv1332	Probable transcriptional regulatory protein	Transcriptional regulatory protein		25581030			yes	no	no	no	no	manual	-2.4	Poor
Rv1337	Rv1337	Probable integral membrane protein	Probable rhomboid protease/integral membrane protein		19165721; 23029216			yes	no	no	no	no	manual	-0.99	Pass
Rv1339	Rv1339	Conserved protein	Conserved protein	Probable ribonuclease		Metallo-beta-lactamase; Chain A		no	yes	no	yes	no	structure-inferred	0.04	Pass
Rv1341	Rv1341	Conserved protein	Conserved protein	Probable Nucleotide diphosphatase		Maf protein	ITT	no	yes	no	yes	yes	structure-inferred	1.74	Pass
Rv1342c	Rv1342c	Conserved membrane protein	Conserved membrane protein					no	no	no	no	no	unassigned	-1.05	Pass
Rv1351	Rv1351	Hypothetical protein	putative outer membrane protein/surface antigen		12648932; 20466765			yes	no	no	no	no	manual	-2.76	Poor
Rv1352	Rv1352	Conserved protein	Conserved protein		20466765			no	no	yes	no	no	literature notes	-1.75	Poor
Rv1353c	Rv1353c	Probable transcriptional regulatory protein	Probable transcriptional regulatory protein	putative transcriptional regulator	26353937			no	yes	yes	no	no	structure-inferred	-0.52	Pass
Rv1354c	Rv1354c	Conserved hypothetical protein	bifunctional di-guanylate cyclase/cyclic di-guanylate phosphodiesterase		21151497			yes	no	no	no	no	manual	-2.7	Poor
Rv1356c	Rv1356c	Hypothetical protein	Hypothetical protein					no	no	no	no	no	unassigned	-3.32	Poor
Rv1357c	Rv1357c	Conserved hypothetical protein	cyclic diguanylate phosphodiesterase	cyclic diguanylate phosphodiesterase/Putative Diguanylate cyclase	21151497	TIM Barrel/Single alpha-helices involved in coiled-coils or other helix-helix interfaces/Beta-Lactamase	C2E	yes	yes	no	yes	yes	manual	1.64	Pass
Rv1358	Rv1358	Probable transcriptional regulatory protein	Probable transcriptional regulatory protein		26547230; 21199259; 22307756; 26035295			no	no	yes	no	no	literature notes	-2.87	Poor
Rv1359	Rv1359	Probable transcriptional regulatory protein	Probable transcriptional regulatory protein		21199259			no	no	yes	no	no	literature notes	-0.8	Pass
Rv1361c	PPE19	PPE family protein PPE19	PPE family protein PPE19		21085642			no	no	yes	no	no	unassigned	-3.54	Poor
Rv1362c	Rv1362c	Possible membrane protein	Possible membrane protein					no	no	no	no	no	unassigned	-3.04	Poor
Rv1363c	Rv1363c	Possible membrane protein	Possible membrane protein					no	no	no	no	no	unassigned	-4.08	Poor
Rv1366	Rv1366	Hypothetical protein	Hypothetical protein	putative diphosphotransferase				no	yes	no	no	no	structure-inferred	-1.86	Poor
Rv1366A	Rv1366A	Conserved protein	Conserved protein					no	no	no	no	no	unassigned	-2.88	Poor
Rv1367c	Rv1367c	Conserved protein	probable serine hydrolase	probable serine hydrolase, Putative Carboxylesterase.	26853625	Beta-lactamase/Lipocalin		yes	yes	no	yes	no	manual	1.01	Pass
Rv1371	Rv1371	Probable conserved membrane protein	Probable conserved membrane protein		23915284; 14569030			no	no	yes	no	no	literature notes	-3.39	Poor
Rv1372	Rv1372	Conserved hypothetical protein	Alpha-pyrone synthesis polyketide synthase-like Pks18		12941968	Peroxisomal Thiolase; Chain A, domain 1		yes	no	no	yes	no	manual	1.13	Pass
Rv1374c	Rv1374c	Hypothetical protein	probable small intergenic RNA		22072964			yes	no	no	no	no	manual	-3.19	Poor
Rv1375	Rv1375	Conserved hypothetical protein	Conserved hypothetical protein					no	no	no	no	no	unassigned	-0.77	Pass
Rv1376	Rv1376	Conserved hypothetical protein	Conserved hypothetical protein					no	no	no	no	no	unassigned	-2.22	Poor
Rv1378c	Rv1378c	Conserved hypothetical protein	Conserved hypothetical protein					no	no	no	no	no	unassigned	-2.43	Poor
Rv1382	Rv1382	Probable export or membrane protein	Probable export or membrane protein					no	no	no	no	no	unassigned	-3.16	Poor
Rv1386	PE15	PE family protein PE15	PE family protein PE15		23284742; 17443846; 21261938; 21920479; 21261938,21920479	Globin-like/Colicin Ia; domain 2/Colicin Ia; domain 1/Helix Hairpins/SHC Adaptor Protein		no	no	yes	yes	no	literature notes	-0.04	Pass
Rv1387	PPE20	PPE family protein PPE20	PPE family protein PPE20		21261938; 21920479; 21920479,21261938			no	no	yes	no	no	literature notes	-2.03	Poor
Rv1395	Rv1395	Transcriptional regulatory protein	Transcriptional regulatory protein	putative transcriptional regulatory protein	27176494; 25443504; 10564470			no	yes	yes	no	no	structure-inferred	0.13	Pass
Rv1396c	PE_PGRS25	PE-PGRS family protein PE_PGRS25	PE-PGRS family protein PE_PGRS25					no	no	no	no	no	unassigned	1.17	Pass
Rv1401	Rv1401	Possible membrane protein	Possible membrane protein					no	no	no	no	no	unassigned	-2.74	Poor
Rv1404	Rv1404	Probable transcriptional regulatory protein	MarR family transcription factor		26615221; 20386700			yes	no	no	no	no	manual	-0.1	Pass
Rv1413	Rv1413	Conserved hypothetical protein	Conserved hypothetical protein	Putative Threo-3-hydroxy-D-aspartate ammonia-lyase	12648932	TIM Barrel/Lyase, Ornithine Decarboxylase; Chain A, domain 1		no	yes	yes	yes	no	structure-inferred	0.94	Pass
Rv1414	Rv1414	Conserved hypothetical protein	Conserved hypothetical protein			TIM Barrel/Lyase, Ornithine Decarboxylase; Chain A, domain 1		no	no	no	yes	no	CATH	1.37	Pass
Rv1417	Rv1417	Possible conserved membrane protein	Possible conserved membrane protein		19159459			no	no	yes	no	no	literature notes	-3.87	Poor
Rv1419	Rv1419	Unknown protein	probable lectin	putative glycosidase	21139219	Trefoil (Acidic Fibroblast Growth Factor, subunit A)/TIM Barrel/Immunoglobulin-like		yes	yes	no	yes	no	manual	0.3	Pass
Rv1421	Rv1421	Conserved protein	conserved protein					no	no	no	no	no	unassigned	-3.8	Poor
Rv1422	Rv1422	Conserved hypothetical protein	conserved protein		15985609			no	no	no	no	no	unassigned	0.15	Pass
Rv1424c	Rv1424c	Possible membrane protein	Possible membrane protein					no	no	no	no	no	unassigned	-2.27	Poor
Rv1428c	Rv1428c	Conserved hypothetical protein	conserved hypothetical protein					no	no	no	no	no	unassigned	-1.65	Poor
Rv1429	Rv1429	Conserved protein	Conserved protein					no	no	no	no	no	unassigned	-2.7	Poor
Rv1430	PE16	PE family protein PE16	Esterase		23383323			yes	no	no	no	no	manual	0.24	Pass
Rv1431	Rv1431	Conserved membrane protein	Conserved membrane protein					no	no	no	no	no	unassigned	-2.46	Poor
Rv1433	Rv1433	Possible conserved exported protein	Probable l,d-transpeptidase LdtMt3	Probable l,d-transpeptidase LdtMt3	24041897			yes	yes	no	no	no	manual	-0.51	Pass
Rv1434	Rv1434	Hypothetical protein	Hypothetical protein					no	no	no	no	no	unassigned	-1.85	Poor
Rv1435c	Rv1435c	Probable conserved proline, glycine, valine-rich secreted protein	Probable conserved proline, glycine, valine-rich secreted protein					no	no	no	no	no	unassigned	-3.23	Poor
Rv1439c	Rv1439c	Unknown protein	Unknown protein	putative ether hydrolase		Nuclear Transport Factor 2; Chain: A,		no	yes	no	yes	no	structure-inferred	0.13	Pass
Rv1441c	PE_PGRS26	PE-PGRS family protein PE_PGRS26	PE-PGRS family protein PE_PGRS26		18957600			no	no	yes	no	no	literature notes	0.76	Pass
Rv1443c	Rv1443c	Unknown protein	Unknown protein					no	no	no	no	no	unassigned	-0.35	Pass
Rv1444c	Rv1444c	Unknown protein	Unknown protein					no	no	no	no	no	unassigned	-2.21	Poor
Rv1450c	PE_PGRS27	PE-PGRS family protein PE_PGRS27	PE-PGRS family protein PE_PGRS27		20825248; 16199577			no	no	yes	no	no	literature notes	2	Pass
Rv1452c	PE_PGRS28	PE-PGRS family protein PE_PGRS28	PE-PGRS family protein PE_PGRS28			Methylamine Dehydrogenase; Chain H		no	no	no	yes	no	CATH	2	Pass
Rv1453	Rv1453	Possible transcriptional activator protein	Possible transcriptional activator protein					no	no	no	no	no	unassigned	-2.28	Poor
Rv1455	Rv1455	Conserved protein	Conserved protein			Dna Ligase; domain 1/Rossmann fold/D-amino Acid Aminotransferase; Chain A, domain 1/Carbamoyl Phosphate Synthetase; Chain A, domain 4		no	no	no	yes	no	CATH	0.4	Pass
Rv1459c	Rv1459c	Possible conserved integral membrane protein	Î±(1,6) mannopyranosyltransferase		18452585			yes	no	no	no	no	manual	-3.28	Poor
Rv1460	Rv1460	Probable transcriptional regulatory protein	Probable transcriptional regulatory protein		16109955; 21734908; 24155985			no	no	yes	no	no	literature notes	-3.66	Poor
Rv1461	Rv1461	Conserved protein	Conserved protein					no	no	no	no	no	unassigned	-4.07	Poor
Rv1462	Rv1462	Conserved hypothetical protein	Conserved hypothetical protein	putative transporter				no	yes	no	no	no	structure-inferred	1.08	Pass
Rv1465	Rv1465	Possible nitrogen fixation related protein	Possible nitrogen fixation related protein			Sufe protein. Chain: A	ZN	no	no	no	yes	yes	CATH	0.36	Pass
Rv1466	Rv1466	Conserved protein	probable transcription activator		16109955; 27517714			yes	no	no	no	no	manual	0.47	Pass
Rv1468c	PE_PGRS29	PE-PGRS family protein PE_PGRS29	Probable antigen		20690665; 21261938; 21085642; 21920479; 21256084; 16725220; 21261938,21920479			yes	no	no	no	no	manual	-2.66	Poor
Rv1473A	Rv1473A	Possible transcriptional regulatory protein	Possible transcriptional regulatory protein					no	no	no	no	no	unassigned	-1.22	Pass
Rv1474c	Rv1474c	Probable transcriptional regulatory protein	Probable TetR-like transcriptional repressor of aconitase		26902658	Tetracycline Repressor; domain 2/Arc Repressor Mutant, subunit A		yes	no	no	yes	no	manual	0.72	Pass
Rv1476	Rv1476	Possible membrane protein	Possible membrane protein					no	no	no	no	no	unassigned	-3.48	Poor
Rv1478	Rv1478	Possible invasion protein	peptidoglycan hydrolase RipB	peptidoglycan hydrolase RipB/Probable Gamma-D-glutamyl-meso-diaminopimelate peptidase	21864539			yes	yes	no	no	no	manual	-0.87	Pass
Rv1480	Rv1480	Conserved protein	Conserved protein					no	no	no	no	no	unassigned	-3.77	Poor
Rv1481	Rv1481	Probable membrane protein	Probable membrane protein				MG	no	no	no	no	yes	LBS	-3.1	Poor
Rv1482c	Rv1482c	Conserved hypothetical protein	Conserved hypothetical protein					no	no	no	no	no	unassigned	-4.24	Poor
Rv1486c	Rv1486c	Conserved hypothetical protein	Conserved hypothetical protein					no	no	no	no	no	unassigned	-2.22	Poor
Rv1487	Rv1487	Conserved membrane protein	Conserved membrane protein					no	no	no	no	no	unassigned	-2.93	Poor
Rv1488	Rv1488	Possible exported conserved protein	Probable antigen		26481294			yes	no	no	no	no	manual	-5	Poor
Rv1489	Rv1489	Conserved protein	Conserved protein					no	no	no	no	no	unassigned	-1.72	Poor
Rv1489A	Rv1489A	Conserved protein	Conserved protein	probable mutase (Intramolecular transferase)				no	yes	no	no	no	structure-inferred	-1.32	Pass
Rv1490	Rv1490	Probable membrane protein	Probable receptor binding T-cell antigen/membrane protein		18585422			yes	no	no	no	no	manual	-2.6	Poor
Rv1491c	Rv1491c	Conserved membrane protein	Conserved membrane protein					no	no	no	no	no	unassigned	-2.8	Poor
Rv1498A	Rv1498A	Conserved protein	Dodecin		21539921	Dodecin subunit-like/Nucleotidyltransferase; domain 5/Actin; Chain A, domain 4/Dna Ligase; domain 1/OB fold (Dihydrolipoamide Acetyltransferase, E2P)/Alpha-Beta Plaits/BirA Bifunctional Protein; domain 2/Phenylalanyl-tRNA Synthetase; Chain B, domain 1/Phenylalanyl-tRNA Synthetase; Chain B, domain 3/60s Ribosomal Protein L30; Chain: A;/Phosphoribosyl-aminoimidazole Synthetase; Chain A, domain 2/Ri…	FAD	yes	no	no	yes	yes	manual	1.91	Pass
Rv1499	Rv1499	Hypothetical protein	Hypothetical protein					no	no	no	no	no	unassigned	-2.11	Poor
Rv1501	Rv1501	Conserved hypothetical protein	Conserved hypothetical protein	putative oxoglutarate dioxygenase		Jelly Rolls		no	yes	no	yes	no	structure-inferred	0.76	Pass
Rv1502	Rv1502	Hypothetical protein	Hypothetical protein			Jelly Rolls/Tachylectin-2; Chain A		no	no	no	yes	no	CATH	-0.24	Pass
Rv1503c	Rv1503c	Conserved hypothetical protein	Conserved hypothetical protein	Putative dTDP-4-amino-4,6-dideoxygalactose transaminase	20844580	Aspartate Aminotransferase, domain 1/Aspartate Aminotransferase; domain 2		no	yes	yes	yes	no	structure-inferred	0.9	Pass
Rv1504c	Rv1504c	Conserved hypothetical protein	Conserved hypothetical protein	Probable transaminase		Aspartate Aminotransferase; domain 2/Aspartate Aminotransferase, domain 1	PXG	no	yes	no	yes	yes	structure-inferred	1.68	Pass
Rv1505c	Rv1505c	Conserved hypothetical protein	Conserved hypothetical protein	probable acyltransferase		Rossmann fold/UDP N-Acetylglucosamine Acyltransferase; domain 1		no	yes	no	yes	no	structure-inferred	1.38	Pass
Rv1506c	Rv1506c	Hypothetical protein	Hypothetical protein					no	no	no	no	no	unassigned	-0.57	Pass
Rv1507A	Rv1507A	Hypothetical protein	Hypothetical protein					no	no	no	no	no	unassigned	-4.06	Poor
Rv1507c	Rv1507c	Conserved protein	Conserved protein					no	no	no	no	no	unassigned	-2.15	Poor
Rv1508A	Rv1508A	Conserved hypothetical protein	Conserved hypothetical protein	Putative GDP-mannose 4,6-dehydratase		UDP-galactose 4-epimerase; domain 1/Rossmann fold		no	yes	no	yes	no	structure-inferred	0.51	Pass
Rv1508c	Rv1508c	Probable membrane protein	Antigen		21177915; 28442606			yes	no	no	no	no	manual	-2.26	Poor
Rv1509	Rv1509	Hypothetical protein	Hypothetical protein					no	no	no	no	no	unassigned	-0.7	Pass
Rv1510	Rv1510	Conserved probable membrane protein	Conserved probable membrane protein	putative Na+/H+ antiporter drug efflux protein				no	yes	no	no	no	structure-inferred	-0.53	Pass
Rv1513	Rv1513	Conserved protein	Conserved protein					no	no	no	no	no	unassigned	-0.72	Pass
Rv1514c	Rv1514c	Conserved hypothetical protein	Conserved hypothetical protein			Spore Coat Polysaccharide Biosynthesis Protein SpsA; Chain A/Trefoil (Acidic Fibroblast Growth Factor, subunit A)		no	no	no	yes	no	CATH	0.41	Pass
Rv1515c	Rv1515c	Conserved hypothetical protein	Conserved hypothetical protein					no	no	no	no	no	unassigned	-0.03	Pass
Rv1517	Rv1517	Conserved hypothetical transmembrane protein	Conserved hypothetical transmembrane protein		16573683; 28442606			no	no	yes	no	no	literature notes	-3.22	Poor
Rv1518	Rv1518	Conserved hypothetical protein	Conserved hypothetical protein	putative hexosyltransferase			UGA	no	yes	no	no	yes	structure-inferred	-0.45	Pass
Rv1519	Rv1519	Conserved hypothetical protein	Conserved hypothetical protein		16113319			no	no	yes	no	no	literature notes	-1.75	Poor
Rv1525	wbbL2	Possible rhamnosyl transferase WbbL2	Putative rhamnosyl transferase WbbL2		25497094	Trefoil (Acidic Fibroblast Growth Factor, subunit A)		yes	no	no	yes	no	manual	0.11	Pass
Rv1531	Rv1531	Conserved protein	Conserved protein			AhpD-like/Single alpha-helices involved in coiled-coils or other helix-helix interfaces		no	no	no	yes	no	CATH	1.09	Pass
Rv1532c	Rv1532c	Conserved hypothetical protein	Conserved hypothetical protein	putative thioester hydrolase	26536359	Thiol Ester Dehydrase; Chain A/Methane Monooxygenase Hydroxylase; Chain G, domain 1		no	yes	yes	yes	no	structure-inferred	1.06	Pass
Rv1533	Rv1533	Conserved protein	putative nitronate monooxygenase		23408846		FMN	yes	no	no	no	yes	manual	1.13	Pass
Rv1534	Rv1534	Probable transcriptional regulator	Probable transcriptional regulator	putative transcription factor				no	yes	no	no	no	structure-inferred	-0.47	Pass
Rv1535	Rv1535	Unknown protein	Unknown protein					no	no	no	no	no	unassigned	-2.12	Poor
Rv1540	Rv1540	Conserved hypothetical protein member of yabO/yceC/yfiI family	Conserved hypothetical protein member of yabO/yceC/yfiI family	Conserved hypothetical protein member of yabO/yceC/yfiI family, Putative 23S rRNA pseudouridine(1911/1915/1917) synthase.		Structural Genomics Hypothetical 15.5 Kd Protein In mrcA-pckA Intergenic Region; Chain A/Pseudouridine synthase		no	yes	no	yes	no	structure-inferred	2	Pass
Rv1545	Rv1545	Hypothetical protein	Hypothetical protein					no	no	no	no	no	unassigned	-3.03	Poor
Rv1546	Rv1546	Conserved protein	Conserved protein			Alpha-D-Glucose-1,6-Bisphosphate; Chain A, domain 4/Rieske Iron-sulfur Protein		no	no	no	yes	no	CATH	0.18	Pass
Rv1548c	PPE21	PPE family protein PPE21	PPE family protein PPE21		21085642			no	no	yes	no	no	unassigned	-0.72	Pass
Rv1556	Rv1556	Possible regulatory protein	Possible regulatory protein	putative transcription factor	26536359	Arc Repressor Mutant, subunit A		no	yes	yes	yes	no	structure-inferred	0.24	Pass
Rv1558	Rv1558	Conserved protein	F420-H2-dependent quinone reductase		23240649	Pnp Oxidase; Chain A/Split barrel-like	F42	yes	no	no	yes	yes	manual	1.4	Pass
Rv1565c	Rv1565c	Conserved hypothetical membrane protein	Conserved hypothetical membrane protein		20688818			no	no	yes	no	no	literature notes	-2.47	Poor
Rv1566c	Rv1566c	Possible Inv protein	probable non-catalytic peptidoglycan binding RipD protein | probable antigen		24107184; 26481294			yes	no	no	no	no	manual	-2.23	Poor
Rv1567c	Rv1567c	Probable hypothetical membrane protein	Probable hypothetical membrane protein					no	no	no	no	no	unassigned	-1.13	Pass
Rv1571	Rv1571	Conserved protein	Conserved protein			Cyclic Phosphodiesterase; Chain: A,		no	no	no	yes	no	CATH	0.5	Pass
Rv1572c	Rv1572c	Conserved hypothetical protein	Conserved hypothetical protein					no	no	no	no	no	unassigned	-1.32	Pass
Rv1590	Rv1590	Conserved hypothetical protein	Conserved hypothetical protein					no	no	no	no	no	unassigned	-3.11	Poor
Rv1591	Rv1591	Probable transmembrane protein	Probable transmembrane protein					no	no	no	no	no	unassigned	-3.94	Poor
Rv1592c	Rv1592c	Conserved hypothetical protein	esterase		27050490			yes	no	no	no	no	manual	-0.03	Pass
Rv1593c	Rv1593c	Conserved protein	Conserved protein	putative hydrolase		Arc Repressor Mutant, subunit A/Nucleoside Triphosphate Pyrophosphohydrolase/Helix Hairpins		no	yes	no	yes	no	structure-inferred	0.73	Pass
Rv1597	Rv1597	Hypothetical protein	Hypothetical protein	putative methyltransferase				no	yes	no	no	no	structure-inferred	-0.52	Pass
Rv1598c	Rv1598c	Conserved protein	Conserved protein			Pnp Oxidase; Chain A	F42	no	no	no	yes	yes	CATH	-0.15	Pass
Rv1610	Rv1610	Possible conserved membrane protein	Possible conserved membrane protein					no	no	no	no	no	unassigned	-3.58	Poor
Rv1615	Rv1615	Probable membrane protein	Probable membrane protein					no	no	no	no	no	unassigned	-2.51	Poor
Rv1616	Rv1616	Conserved membrane protein	Conserved membrane protein					no	no	no	no	no	unassigned	-1.93	Poor
Rv1619	Rv1619	Conserved membrane protein	Conserved membrane protein					no	no	no	no	no	unassigned	-1.36	Pass
Rv1624c	Rv1624c	Probable conserved membrane protein	Probable conserved membrane protein	putative membrane transport protein				no	yes	no	no	no	structure-inferred	-0.44	Pass
Rv1628c	Rv1628c	Conserved protein	Conserved protein				ZN	no	no	no	no	yes	LBS	-0.8	Pass
Rv1632c	Rv1632c	Hypothetical protein	Hypothetical protein	putative cytidylyl-2-hydroxypropylphosphonate hydrolase		FomD barrel-like fold		no	yes	no	yes	no	structure-inferred	1.5	Pass
Rv1636	TB15.3	Iron-regulated universal stress protein family protein TB15.3	universal stress protein family protein		25802331; 27895634	Rossmann fold	AMP	no	no	no	yes	yes	CATH	1.62	Pass
Rv1637c	Rv1637c	Conserved protein	Conserved protein	putative thiolester hydrolase/putative dioxygenase	26536359		FEO	no	yes	yes	no	yes	structure-inferred	-2.25	Poor
Rv1638A	Rv1638A	Conserved hypothetical protein	Conserved hypothetical protein					no	no	no	no	no	unassigned	-1.79	Poor
Rv1639c	Rv1639c	Conserved hypothetical membrane protein	Conserved hypothetical membrane protein		21552395; 28442606			no	no	yes	no	no	literature notes	-3.43	Poor
Rv1645c	Rv1645c	Conserved hypothetical protein	Conserved hypothetical protein					no	no	no	no	no	unassigned	-2.14	Poor
Rv1646	PE17	PE family protein PE17	PE family protein PE17		21920479			no	no	yes	no	no	literature notes	-3.69	Poor
Rv1648	Rv1648	Probable transmembrane protein	Probable transmembrane protein					no	no	no	no	no	unassigned	-2.31	Poor
Rv1651c	PE_PGRS30	PE-PGRS family protein PE_PGRS30	PE-PGRS family protein PE_PGRS30		21732963; 22050772; 25390359; 27129781; 24530527; 21085642			no	no	yes	no	no	literature notes	-1.24	Pass
Rv1669	Rv1669	Hypothetical protein	Hypothetical protein					no	no	no	no	no	unassigned	-3.06	Poor
Rv1670	Rv1670	Conserved hypothetical protein	Conserved hypothetical protein					no	no	no	no	no	unassigned	0.27	Pass
Rv1671	Rv1671	Probable membrane protein	Probable membrane protein					no	no	no	no	no	unassigned	-1.96	Poor
Rv1672c	Rv1672c	Probable conserved integral membrane transport protein	Probable conserved integral membrane transport protein	Putative transporter	25690361	Growth Hormone; Chain: A;		no	yes	yes	yes	no	structure-inferred	1.22	Pass
Rv1673c	Rv1673c	Conserved hypothetical protein	Conserved hypothetical protein	putative hydrolase				no	yes	no	no	no	structure-inferred	0.64	Pass
Rv1674c	Rv1674c	Probable transcriptional regulatory protein	Probable transcriptional regulatory protein	Probable bifunctional transcriptional regulatory protein/putative thioreductase	25760714			no	yes	yes	no	no	structure-inferred	-1.19	Pass
Rv1676	Rv1676	Unknown protein	putative peroxiredoxin		20060836			yes	no	no	no	no	manual	-2.59	Poor
Rv1678	Rv1678	Probable integral membrane protein	Probable integral membrane protein					no	no	no	no	no	unassigned	-3.04	Poor
Rv1680	Rv1680	Hypothetical protein	Hypothetical protein	Putative phosphonate transporter component		D-Maltodextrin-Binding Protein; domain 2	UNL	no	yes	no	yes	yes	structure-inferred	0.94	Pass
Rv1682	Rv1682	Probable coiled-coil structural protein	Probable coiled-coil structural protein					no	no	no	no	no	unassigned	-3.15	Poor
Rv1684	Rv1684	Conserved hypothetical protein	Conserved hypothetical protein			N-terminal domain of TfIIb		no	no	no	yes	no	CATH	0.83	Pass
Rv1685c	Rv1685c	Conserved hypothetical protein	Conserved hypothetical protein	putative transcription factor				no	yes	no	no	no	structure-inferred	-1.19	Pass
Rv1691	Rv1691	Conserved hypothetical protein	Conserved hypothetical protein					no	no	no	no	no	unassigned	-1.02	Pass
Rv1693	Rv1693	Conserved hypothetical protein	Conserved hypothetical protein					no	no	no	no	no	unassigned	-2.24	Poor
Rv1697	Rv1697	Conserved hypothetical protein	Conserved hypothetical protein					no	no	no	no	no	unassigned	-3.79	Poor
Rv1698	mctB	Outer membrane protein MctB	Copper resistance protein/Putative porin MctB		21205886; 18434314; 23755283			yes	no	no	no	no	manual	-5	Poor
Rv1702c	Rv1702c	Conserved hypothetical protein	Putative Antigen		28438994; 22528497			yes	no	no	no	no	manual	-3.46	Poor
Rv1705c	PPE22	PPE family protein PPE22	T cell antigen/PPE family protein PPE22		26277695; 20690665; 21085642; 22520463; 26077160			yes	no	no	no	no	manual	-2.95	Poor
Rv1706A	Rv1706A	Conserved hypothetical protein	Conserved hypothetical protein					no	no	no	no	no	unassigned	-1.89	Poor
Rv1706c	PPE23	PPE family protein PPE23	PPE family protein PPE23		21085642; 26615221			no	no	yes	no	no	literature notes	-2.34	Poor
Rv1707	Rv1707	Probable conserved transmembrane protein	Probable conserved transmembrane protein	putative sulfate transport protein				no	yes	no	no	no	structure-inferred	1.12	Pass
Rv1711	Rv1711	Conserved hypothetical protein	Conserved hypothetical protein	Putative 23S rRNA pseudouridine(2604) synthase		Alpha-Beta Plaits/Structural Genomics Hypothetical 15.5 Kd Protein In mrcA-pckA Intergenic Region; Chain A/Pseudouridine synthase		no	yes	no	yes	no	structure-inferred	1.45	Pass
Rv1716	Rv1716	Conserved hypothetical protein	Conserved hypothetical protein	putative linear amide hydrolase				no	yes	no	no	no	structure-inferred	-0.56	Pass
Rv1717	Rv1717	Conserved hypothetical protein	Conserved hypothetical protein	putative dioxygenase		Jelly Rolls		no	yes	no	yes	no	structure-inferred	1.08	Pass
Rv1718	Rv1718	Conserved hypothetical protein	Conserved hypothetical protein	Probable 3-keto-5-aminohexanoate cleavage enzyme/probable carbon-carbon lyase		TIM Barrel/Glutamate mutase, C-terminal domain		no	yes	no	yes	no	structure-inferred	1.78	Pass
Rv1719	Rv1719	Probable transcriptional regulatory protein	Probable transcriptional regulatory protein	putative transcriptional regulator	DOI:10.1039/C6RA07733A; 26337157	Arc Repressor Mutant, subunit A/Beta-Lactamase	PYR	no	yes	yes	yes	yes	structure-inferred	1.1	Pass
Rv1724c	Rv1724c	Hypothetical protein	Hypothetical protein					no	no	no	no	no	unassigned	-3.74	Poor
Rv1725c	Rv1725c	Conserved hypothetical protein	Conserved hypothetical protein					no	no	no	no	no	unassigned	-2.81	Poor
Rv1727	Rv1727	Conserved hypothetical protein	Conserved hypothetical protein	putative thiol-dependent DinB-like metalloenzyme			FE	no	yes	no	no	yes	structure-inferred	0.15	Pass
Rv1728c	Rv1728c	Conserved hypothetical protein	Conserved hypothetical protein					no	no	no	no	no	unassigned	-3.16	Poor
Rv1732c	Rv1732c	Conserved protein	Conserved protein	putative peroxidase		Glutaredoxin/Jelly Rolls/Antioxidant, Horf6; Chain A, domain 2		no	yes	no	yes	no	structure-inferred	1.7	Pass
Rv1733c	Rv1733c	Probable conserved transmembrane protein	T-cell Antigen		26202436; 24498941; 28255560; 27780773; 28261197			yes	no	no	no	no	manual	-2.97	Poor
Rv1734c	Rv1734c	Conserved hypothetical protein	Conserved hypothetical protein	putative oxidoreductase	28261197	Chloramphenicol Acetyltransferase		no	yes	yes	yes	no	structure-inferred	1.04	Pass
Rv1735c	Rv1735c	Hypothetical membrane protein	Immunogenic Antigen		19553548; 28255560; 28261197			yes	no	no	no	no	manual	-3.17	Poor
Rv1738	Rv1738	Conserved protein	Putative hibernation promoting factor		25831534; 28261197	Double Stranded RNA Binding Domain/Single alpha-helices involved in coiled-coils or other helix-helix interfaces		yes	no	no	yes	no	manual	1.27	Pass
Rv1742	Rv1742	Unknown protein	Unknown protein					no	no	no	no	no	unassigned	-2.13	Poor
Rv1744c	Rv1744c	Probable membrane protein	Probable membrane protein					no	no	no	no	no	unassigned	-1.98	Poor
Rv1748	Rv1748	Unknown protein	Unknown protein					no	no	no	no	no	unassigned	-3.03	Poor
Rv1749c	Rv1749c	Possible integral membrane protein	Possible integral membrane protein					no	no	no	no	no	unassigned	-2.95	Poor
Rv1752	Rv1752	Conserved hypothetical protein	Conserved hypothetical protein	putative CH-CH dehydrogenase		Rossmann fold/Dihydrodipicolinate Reductase; domain 2		no	yes	no	yes	no	structure-inferred	0.77	Pass
Rv1753c	PPE24	PPE family protein PPE24	PPE family protein PPE24		21085642			no	no	yes	no	no	unassigned	-0.19	Pass
Rv1754c	Rv1754c	Conserved protein	Conserved protein					no	no	no	no	no	unassigned	-0.75	Pass
Rv1759c	wag22	PE-PGRS family protein Wag22	Antigen/PE-PGRS family protein Wag22		17399860; 10627046; 21085642; 17443846			yes	no	no	no	no	manual	-1.18	Pass
Rv1761c	Rv1761c	Possible exported protein	Possible exported protein					no	no	no	no	no	unassigned	1.27	Pass
Rv1762c	Rv1762c	Unknown protein	Unknown protein		26536359			no	no	yes	no	no	unassigned	-3.61	Poor
Rv1765c	Rv1765c	Conserved hypothetical protein	Conserved hypothetical protein					no	no	no	no	no	unassigned	-4.44	Poor
Rv1766	Rv1766	Conserved protein	Conserved protein	putative transcription factor	26536359	Globin-like/Colicin Ia; domain 2/Colicin Ia; domain 1/Serine Threonine Protein Phosphatase 5, Tetratricopeptide repeat/Fumarase C; Chain B, domain 1/Fumarase C; Chain A, domain 2/Enzyme I; Chain A, domain 2/Vitelline Membrane Outer Layer Protein I, subunit A/Delta-Endotoxin; domain 1/Jelly Rolls		no	yes	yes	yes	no	structure-inferred	1.4	Pass
Rv1767	Rv1767	Conserved protein	Conserved protein	Probable Peroxiredoxin		AhpD-like		no	yes	no	yes	no	structure-inferred	1.28	Pass
Rv1768	PE_PGRS31	PE-PGRS family protein PE_PGRS31	Probable T-cell antigen/PE-PGRS family protein PE_PGRS31		26318635; 21085642; 27328747			yes	no	no	no	no	manual	-0.73	Pass
Rv1769	Rv1769	Conserved protein	T-cell antigen/probable serine hydrolase	T-cell antigen/putative aldehyde-lyase	26853625; 15102765	TIM Barrel	PLP	yes	yes	no	yes	yes	manual	0.62	Pass
Rv1770	Rv1770	Conserved protein	probable serine hydrolase		26853625	Aminopeptidase/Glucose Oxidase; domain 1/Transcription Elongation Factor S-II; Chain A		yes	no	no	yes	no	manual	0.4	Pass
Rv1772	Rv1772	Hypothetical protein	Hypothetical protein					no	no	no	no	no	unassigned	-2.53	Poor
Rv1773c	Rv1773c	Probable transcriptional regulatory protein	Probable transcriptional regulatory protein	putative transcription factor	DOI:10.1039/C6RA07733A; 16246625	Arc Repressor Mutant, subunit A/Beta-Lactamase	PYR	no	yes	yes	yes	yes	structure-inferred	0.87	Pass
Rv1775	Rv1775	Conserved hypothetical protein	Conserved hypothetical protein	putative 3-oxo-carboxylic acid hydrolase				no	yes	no	no	no	structure-inferred	1.47	Pass
Rv1776c	Rv1776c	Possible transcriptional regulatory protein	Possible transcriptional regulatory protein	putative transcription factor		Tetracycline Repressor; domain 2/Arc Repressor Mutant, subunit A		no	yes	no	yes	no	structure-inferred	0.58	Pass
Rv1778c	Rv1778c	Unknown protein	Unknown protein					no	no	no	no	no	unassigned	-3.21	Poor
Rv1779c	Rv1779c	Possible integral membrane protein	Possible integral membrane protein					no	no	no	no	no	unassigned	-1.87	Poor
Rv1780	Rv1780	Conserved protein	Conserved protein					no	no	no	no	no	unassigned	-0.8	Pass
Rv1787	PPE25	PPE family protein PPE25	PPE family protein PPE25		22340629; 15760454; 22520463			no	no	yes	no	no	literature notes	-3.52	Poor
Rv1788	PE18	PE family protein PE18	T cell antigen/PE family protein PE18		26277695; 27328747; 23146828; 22520463	Globin-like/Colicin Ia; domain 2/Colicin Ia; domain 1/Helix Hairpins/Substrate Binding Domain Of Dnak; Chain:A; Domain 2/Ribonuclease domain of colicin e3 (Residues 456-551)		yes	no	no	yes	no	manual	0.14	Pass
Rv1789	PPE26	PPE family protein PPE26	Probable Antigen/PPE family protein PPE26		20719988; 26439698; 21261938; 21920479; 21920479,21261938; 22520463,27351106; 27351106; 23906890			yes	no	no	no	no	manual	-2.79	Poor
Rv1790	PPE27	PPE family protein PPE27	PPE family protein PPE27		21085642; 23195184; 26270051			no	no	yes	no	no	literature notes	-3.77	Poor
Rv1791	PE19	PE family protein PE19	Antigen/PE family protein PE19		26277695; 22340629	Globin-like/Colicin Ia; domain 2/Colicin Ia; domain 1/Helix Hairpins/SHC Adaptor Protein/Substrate Binding Domain Of Dnak; Chain:A; Domain 2/Ribonuclease domain of colicin e3 (Residues 456-551)		yes	no	no	yes	no	manual	0.22	Pass
Rv1794	Rv1794	Conserved protein	probable serine hydrolase		26853625			yes	no	no	no	no	manual	1.33	Pass
Rv1800	PPE28	PPE family protein PPE28	PPE family protein PPE28		26891364; 21347309			no	no	yes	no	no	literature notes	-1.95	Poor
Rv1801	PPE29	PPE family protein PPE29	PPE family protein PPE29		20825248; 16586367			no	no	yes	no	no	literature notes	-1.25	Pass
Rv1802	PPE30	PPE family protein PPE30	T cell antigen/PE family protein PPE30		26277695; 21085642			yes	no	no	no	no	manual	-0.58	Pass
Rv1803c	PE_PGRS32	PE-PGRS family protein PE_PGRS32	Probable antigen/PE family protein PE_PGRS32		20690665; 21085642			yes	no	no	no	no	manual	0.28	Pass
Rv1804c	Rv1804c	Conserved protein	Conserved protein					no	no	no	no	no	unassigned	-1.79	Poor
Rv1805c	Rv1805c	Hypothetical protein	Hypothetical protein					no	no	no	no	no	unassigned	-4.12	Poor
Rv1806	PE20	PE family protein PE20	PE family protein PE20		21920479; 20880640	Helix Hairpins		no	no	yes	yes	no	literature notes	-0.19	Pass
Rv1807	PPE31	PPE family protein PPE31	Probable T-cell antigen/PPE family protein PPE31		26599077; 21920479; 21261938; 19332811; 21261938,21920479; 18005756; 14569030; 26270051			yes	no	no	no	no	manual	-4.45	Poor
Rv1808	PPE32	PPE family protein PPE32	PPE family protein PPE32		24525621; 21920479; 21261938; 21261938,21920479			no	no	yes	no	no	literature notes	-3.14	Poor
Rv1809	PPE33	PPE family protein PPE33	PPE family protein PPE33		21261938; 21920479; 21085642; 21261938, 21920479; 24268774			no	no	yes	no	no	literature notes	-1.26	Pass
Rv1810	Rv1810	Conserved protein	Conserved protein					no	no	no	no	no	unassigned	-2.71	Poor
Rv1813c	Rv1813c	Conserved hypothetical protein	Conserved hypothetical protein		28261197			no	no	yes	no	no	literature notes	-2.23	Poor
Rv1815	Rv1815	Conserved protein	Conserved protein	putative serine endopeptidase	15375142			no	yes	yes	no	no	structure-inferred	-1.21	Pass
Rv1816	Rv1816	Possible transcriptional regulatory protein	Probable TetR family transcription factor regulator		26396194	Tetracycline Repressor; domain 2		yes	no	no	yes	no	manual	0.81	Pass
Rv1818c	PE_PGRS33	PE-PGRS family protein PE_PGRS33	PE-PGRS family protein PE_PGRS33		15101979; 17374885; 21081760; 26978522; 27483162; 19068228; 17223373; 16672626; 28484686			no	no	yes	no	no	literature notes	1.49	Pass
Rv1823	Rv1823	Conserved protein	Conserved protein					no	no	no	no	no	unassigned	-4.46	Poor
Rv1824	Rv1824	Conserved hypothetical membrane protein	Conserved hypothetical membrane protein					no	no	no	no	no	unassigned	-2.32	Poor
Rv1825	Rv1825	Conserved protein	Conserved protein		26536359			no	no	yes	no	no	unassigned	-4.24	Poor
Rv1827	garA	Conserved protein with FHA domain, GarA	Glycogen accumulation regulator (GarA) | Probable antigen	Glycogen accumulation regulator (GarA)/Probable antigen/putative phosphoric monoester hydrolase	19318624; 23962235; 28337993	Tumour Suppressor Smad4	III	yes	yes	no	yes	yes	manual	1.55	Pass
Rv1828	Rv1828	Conserved protein	Conserved protein					no	no	no	no	no	unassigned	-1.81	Poor
Rv1829	Rv1829	Conserved protein	Carbon monoxide resistance gene Cor		24255121			yes	no	no	no	no	manual	0.12	Pass
Rv1830	Rv1830	Conserved hypothetical protein	Conserved hypothetical protein					no	no	no	no	no	unassigned	-2.88	Poor
Rv1831	Rv1831	Hypothetical protein	Hypothetical protein					no	no	no	no	no	unassigned	-3.08	Poor
Rv1835c	Rv1835c	Conserved hypothetical protein	Conserved hypothetical protein	putative carboxylic ester hydrolase		Jelly Rolls/alpha-amino acid ester hydrolase ( Helical cap domain)/Rossmann fold		no	yes	no	yes	no	structure-inferred	0.33	Pass
Rv1836c	Rv1836c	Conserved protein	Conserved protein					no	no	no	no	no	unassigned	-3.22	Poor
Rv1840c	PE_PGRS34	PE-PGRS family protein PE_PGRS34	PE-PGRS family protein PE_PGRS34					no	no	no	no	no	unassigned	0.96	Pass
Rv1841c	Rv1841c	Conserved hypothetical membrane protein	Conserved hypothetical membrane protein					no	no	no	no	no	unassigned	-4.23	Poor
Rv1842c	Rv1842c	Conserved hypothetical membrane protein	Conserved hypothetical membrane protein					no	no	no	no	no	unassigned	-2.48	Poor
Rv1847	Rv1847	Conserved protein	Conserved protein	putative hydrolase		Thiol Ester Dehydrase; Chain A/Methane Monooxygenase Hydroxylase; Chain G, domain 1		no	yes	no	yes	no	structure-inferred	0.92	Pass
Rv1861	Rv1861	Probable conserved transmembrane protein	Probable conserved transmembrane protein					no	no	no	no	no	unassigned	-1.23	Pass
Rv1863c	Rv1863c	Probable conserved integral membrane protein	Probable conserved integral membrane protein					no	no	no	no	no	unassigned	-0.36	Pass
Rv1864c	Rv1864c	Conserved protein	Conserved protein					no	no	no	no	no	unassigned	-0.46	Pass
Rv1866	Rv1866	Conserved protein	Conserved protein					no	no	no	no	no	unassigned	-2.88	Poor
Rv1867	Rv1867	Conserved protein	putative acetyl-CoA acetyltransferase		25098602			yes	no	no	no	no	manual	0.72	Pass
Rv1868	Rv1868	Conserved hypothetical protein	Conserved hypothetical protein					no	no	no	no	no	unassigned	-1.77	Poor
Rv1870c	Rv1870c	Conserved hypothetical protein	Conserved hypothetical protein			Endonuclease III; domain 1/Endonuclease Iii, domain 2/TATA-Binding Protein		no	no	no	yes	no	CATH	0.36	Pass
Rv1871c	Rv1871c	Conserved protein	Conserved protein	putative oxidoreductase		Pnp Oxidase; Chain A/Split barrel-like	F42	no	yes	no	yes	yes	structure-inferred	1.09	Pass
Rv1873	Rv1873	Conserved hypothetical protein	Conserved hypothetical protein					no	no	no	no	no	unassigned	1.27	Pass
Rv1874	Rv1874	Unknown protein	Unknown protein					no	no	no	no	no	unassigned	-2.63	Poor
Rv1875	Rv1875	Conserved protein	Conserved protein	putative oxidoreductase	26536359	Pnp Oxidase; Chain A/Split barrel-like	FMN	no	yes	yes	yes	yes	structure-inferred	1.12	Pass
Rv1877	Rv1877	Probable conserved integral membrane protein	Probable conserved integral membrane protein					no	no	no	no	no	unassigned	-2.66	Poor
Rv1879	Rv1879	Conserved hypothetical protein	Conserved hypothetical protein	putative hydrolase		TIM Barrel/uronate isomerase, domain 2, chain A	FE	no	yes	no	yes	yes	structure-inferred	1.04	Pass
Rv1883c	Rv1883c	Conserved hypothetical protein	Conserved hypothetical protein			Alpha-D-Glucose-1,6-Bisphosphate; Chain A, domain 4		no	no	no	yes	no	CATH	0.58	Pass
Rv1887	Rv1887	Hypothetical protein	Hypothetical protein		10781540			no	no	yes	no	no	literature notes	-4.07	Poor
Rv1888A	Rv1888A	Conserved hypothetical protein	Conserved hypothetical protein					no	no	no	no	no	unassigned	-0.28	Pass
Rv1888c	Rv1888c	Possible transmembrane protein	Possible transmembrane protein					no	no	no	no	no	unassigned	-3.81	Poor
Rv1889c	Rv1889c	Conserved hypothetical protein	Conserved hypothetical protein	putative methyltransferase				no	yes	no	no	no	structure-inferred	-0.33	Pass
Rv1890c	Rv1890c	Hypothetical protein	Hypothetical protein				8PP	no	no	no	no	yes	LBS	-0.45	Pass
Rv1891	Rv1891	Conserved protein	Conserved protein					no	no	no	no	no	unassigned	-4.12	Poor
Rv1892	Rv1892	Probable membrane protein	Probable membrane protein					no	no	no	no	no	unassigned	-2.96	Poor
Rv1893	Rv1893	Conserved hypothetical protein	Conserved hypothetical protein					no	no	no	no	no	unassigned	-2.23	Poor
Rv1894c	Rv1894c	Conserved hypothetical protein	nitronate monooxygenase		23408846		FMN	yes	no	no	no	yes	manual	0.93	Pass
Rv1896c	Rv1896c	Conserved hypothetical protein	Conserved hypothetical protein	putative methyltransferase		Rossmann fold		no	yes	no	yes	no	structure-inferred	0.88	Pass
Rv1897c	Rv1897c	Conserved hypothetical protein	Conserved hypothetical protein	putative aminoacyl-tRNA forming ligase		D-tyrosyl-trna(Tyr) Deacylase; Chain: A;	A3S	no	yes	no	yes	yes	structure-inferred	1.91	Pass
Rv1898	Rv1898	Conserved hypothetical protein	Conserved hypothetical protein			Alpha-Beta Plaits/Aminopeptidase	VIB	no	no	no	yes	yes	CATH	1.04	Pass
Rv1903	Rv1903	Probable conserved membrane protein	Probable conserved membrane protein					no	no	no	no	no	unassigned	-1.89	Poor
Rv1904	Rv1904	Conserved hypothetical protein	Conserved hypothetical protein	putative transcription regulator				no	yes	no	no	no	structure-inferred	-0.19	Pass
Rv1906c	Rv1906c	Conserved protein	Conserved protein					no	no	no	no	no	unassigned	-2.43	Poor
Rv1907c	Rv1907c	Hypothetical protein	Hypothetical protein					no	no	no	no	no	unassigned	-3.02	Poor
Rv1910c	Rv1910c	Probable exported protein	Probable exported protein					no	no	no	no	no	unassigned	-1.06	Pass
Rv1913	Rv1913	Conserved hypothetical protein	Conserved hypothetical protein	putative cyclic amide hydrolase		Metallo-beta-lactamase; Chain A/Nonspecific Lipid-transfer Protein; Chain A/Rossmann fold	9BZ	no	yes	no	yes	yes	structure-inferred	0.74	Pass
Rv1914c	Rv1914c	Unknown protein	Unknown protein					no	no	no	no	no	unassigned	-4.16	Poor
Rv1917c	PPE34	PPE family protein PPE34	Probable T-cell antigen/PPE family protein PPE34		21085642; 20837474			yes	no	no	no	no	manual	-0.54	Pass
Rv1918c	PPE35	PPE family protein PPE35	PPE family protein PPE35		21085642; 23195184			no	no	yes	no	no	literature notes	-2.39	Poor
Rv1919c	Rv1919c	Conserved protein	Conserved protein			Alpha-D-Glucose-1,6-Bisphosphate; Chain A, domain 4		no	no	no	yes	no	CATH	0.77	Pass
Rv1920	Rv1920	Probable membrane protein	Probable membrane protein					no	no	no	no	no	unassigned	-1.78	Poor
Rv1922	Rv1922	Probable conserved lipoprotein	Probable conserved lipoprotein	putative beta-lactamase	27324481		4D6	no	yes	yes	no	yes	structure-inferred	-1	Pass
Rv1924c	Rv1924c	Unknown protein	Unknown protein					no	no	no	no	no	unassigned	-2.58	Poor
Rv1927	Rv1927	Conserved hypothetical protein	Conserved hypothetical protein					no	no	no	no	no	unassigned	-0.83	Pass
Rv1929c	Rv1929c	Conserved hypothetical protein	Conserved hypothetical protein					no	no	no	no	no	unassigned	0.4	Pass
Rv1930c	Rv1930c	Conserved hypothetical protein	Conserved hypothetical protein	putative hydro-lyase				no	yes	no	no	no	structure-inferred	-0.79	Pass
Rv1931c	Rv1931c	Probable transcriptional regulatory protein	AraC Family Transcriptional Regulator Protein		15322050			yes	no	no	no	no	manual	-2.31	Poor
Rv1944c	Rv1944c	Conserved protein	Conserved protein					no	no	no	no	no	unassigned	-3.22	Poor
Rv1945	Rv1945	Conserved hypothetical protein	Conserved hypothetical protein		14617159			no	no	yes	no	no	literature notes	-3.25	Poor
Rv1947	Rv1947	Hypothetical protein	Hypothetical protein					no	no	no	no	no	unassigned	-3.03	Poor
Rv1948c	Rv1948c	Hypothetical protein	Hypothetical protein					no	no	no	no	no	unassigned	-2.13	Poor
Rv1949c	Rv1949c	Conserved hypothetical protein	Conserved hypothetical protein					no	no	no	no	no	unassigned	-2.48	Poor
Rv1950c	Rv1950c	Conserved hypothetical protein	Conserved hypothetical protein					no	no	no	no	no	unassigned	-2.14	Poor
Rv1951c	Rv1951c	Conserved hypothetical protein	Conserved hypothetical protein					no	no	no	no	no	unassigned	-2.18	Poor
Rv1954A	Rv1954A	Hypothetical protein	Hypothetical protein					no	no	no	no	no	unassigned	-0.88	Pass
Rv1954c	Rv1954c	Hypothetical protein	Hypothetical protein					no	no	no	no	no	unassigned	-3.23	Poor
Rv1957	Rv1957	Hypothetical protein	Probable SecB-like chaperone		21536872; 26536359			yes	no	no	no	no	manual	-1.14	Pass
Rv1958c	Rv1958c	Hypothetical protein	Hypothetical protein					no	no	no	no	no	unassigned	-4.5	Poor
Rv1961	Rv1961	Hypothetical protein	Hypothetical protein					no	no	no	no	no	unassigned	-2.07	Poor
Rv1964	yrbE3A	Conserved hypothetical integral membrane protein YrbE3A	Conserved hypothetical integral membrane protein YrbE3A					no	no	no	no	no	unassigned	-3.63	Poor
Rv1965	yrbE3B	Conserved hypothetical integral membrane protein YrbE3B	Conserved hypothetical integral membrane protein YrbE3B		28442606			no	no	yes	no	no	literature notes	-2.4	Poor
Rv1972	Rv1972	Probable conserved Mce associated membrane protein	Probable conserved Mce associated membrane protein					no	no	no	no	no	unassigned	-3.47	Poor
Rv1973	Rv1973	Possible conserved Mce associated membrane protein	Possible conserved Mce associated membrane protein					no	no	no	no	no	unassigned	-2.22	Poor
Rv1974	Rv1974	Probable conserved membrane protein	Probable conserved membrane protein					no	no	no	no	no	unassigned	-3.08	Poor
Rv1975	Rv1975	Conserved hypothetical protein	Conserved hypothetical protein					no	no	no	no	no	unassigned	-2.32	Poor
Rv1976c	Rv1976c	Conserved hypothetical protein	Conserved hypothetical protein					no	no	no	no	no	unassigned	-1.22	Pass
Rv1977	Rv1977	Conserved protein	Conserved protein					no	no	no	no	no	unassigned	-3.22	Poor
Rv1978	Rv1978	Conserved protein	Probable T-cell Antigen		19467342			yes	no	no	no	no	manual	-1.57	Poor
Rv1980c	mpt64	Immunogenic protein Mpt64 (antigen Mpt64/MPB64)	Immunogenic protein Mpt64 (antigen Mpt64/MPB64)		20134175; 27602573			no	no	yes	no	no	literature notes	-0.19	Pass
Rv1983	PE_PGRS35	PE-PGRS family protein PE_PGRS35	PE-PGRS family protein PE_PGRS35		21085642			no	no	yes	no	no	unassigned	-1.5	Poor
Rv1986	Rv1986	Probable conserved integral membrane protein	EHR T-cell antigen		21203487; 27780773			yes	no	no	no	no	manual	-2.15	Poor
Rv1989c	Rv1989c	Hypothetical protein	Hypothetical protein					no	no	no	no	no	unassigned	-3.74	Poor
Rv1990c	Rv1990c	Probable transcriptional regulatory protein	Probable transcriptional regulatory protein					no	no	no	no	no	unassigned	-0.86	Pass
Rv1993c	Rv1993c	Conserved protein	putative chaperone		21925112			yes	no	no	no	no	manual	-2.99	Poor
Rv1995	Rv1995	Unknown protein	Unknown protein					no	no	no	no	no	unassigned	-2.11	Poor
Rv1996	Rv1996	Universal stress protein family protein	latency-related universal stress protein/T-cell antigen		23676169; 25664397; 20541977; 28261197	Rossmann fold		yes	no	no	yes	no	manual	1.15	Pass
Rv1998c	Rv1998c	Conserved protein	Conserved protein	Putative oxo-acid lyase/putative phosphotransferase	28261197	TIM Barrel/Single alpha-helices involved in coiled-coils or other helix-helix interfaces/FAD/NAD(P)-binding domain/Rossmann fold/GI Alpha 1, domain 2-like	GLV	no	yes	yes	yes	yes	structure-inferred	1.07	Pass
Rv1999c	Rv1999c	Probable conserved integral membrane protein	Probable conserved integral membrane protein	putative amino acid transport protein				no	yes	no	no	no	structure-inferred	0.37	Pass
Rv2000	Rv2000	Unknown protein	Unknown protein					no	no	no	no	no	unassigned	-2.46	Poor
Rv2001	Rv2001	Conserved hypothetical protein	Conserved hypothetical protein	putative thioester hydrolase		Thiol Ester Dehydrase; Chain A		no	yes	no	yes	no	structure-inferred	1.03	Pass
Rv2003c	Rv2003c	Conserved hypothetical protein	Conserved hypothetical protein	putative methyltransferase	28261197		SAH	no	yes	yes	no	yes	structure-inferred	-1.98	Poor
Rv2004c	Rv2004c	Conserved protein	Conserved protein		28261197; 16199660			no	no	yes	no	no	literature notes	-2.07	Poor
Rv2005c	Rv2005c	Universal stress protein family protein	putative universal stress protein family protein/T-cell antigen	putative metal ion transporter	19440342; 26436944; 20541977; 27895634; 28261197	Rossmann fold		yes	yes	no	yes	no	manual	1.9	Pass
Rv2008c	Rv2008c	Conserved hypothetical protein	Conserved hypothetical protein					no	no	no	no	no	unassigned	-2.2	Poor
Rv2011c	Rv2011c	Conserved hypothetical protein, probable transcription repressor.	Conserved hypothetical protein, probable transcription repressor.	putative transcription factor		Arc Repressor Mutant, subunit A		no	yes	no	yes	no	structure-inferred	0.19	Pass
Rv2012	Rv2012	Conserved hypothetical protein	Conserved hypothetical protein					no	no	no	no	no	unassigned	-1.23	Pass
Rv2015c	Rv2015c	Conserved hypothetical protein	Conserved hypothetical protein					no	no	no	no	no	unassigned	-2.66	Poor
Rv2016	Rv2016	Hypothetical protein	Hypothetical protein					no	no	no	no	no	unassigned	-4.17	Poor
Rv2017	Rv2017	Transcriptional regulatory protein	Transcriptional regulatory protein					no	no	no	no	no	unassigned	-2.88	Poor
Rv2018	Rv2018	Conserved protein	Probable antitoxin VapB/Antigen		28066388; 23140854			yes	no	no	no	no	manual	0.72	Pass
Rv2019	Rv2019	Conserved protein	Probable toxin VapC | Probable ribonuclease		28066388			yes	no	no	no	no	manual	-1.68	Poor
Rv2020c	Rv2020c	Conserved hypothetical protein	Conserved hypothetical protein					no	no	no	no	no	unassigned	0.65	Pass
Rv2021c	Rv2021c	Transcriptional regulatory protein	Transcriptional regulatory protein				NUC	no	no	no	no	yes	LBS	-1.2	Pass
Rv2022c	Rv2022c	Conserved protein	Conserved protein		23169589			no	no	yes	no	no	literature notes	-3.73	Poor
Rv2023A	Rv2023A	Hypothetical protein, pseudogene	Hypothetical protein, pseudogene					no	no	no	no	no	unassigned	no model	Failed
Rv2023c	Rv2023c	Hypothetical protein	Hypothetical protein					no	no	no	no	no	unassigned	-1.79	Poor
Rv2024c	Rv2024c	Conserved hypothetical protein	Restriction enzyme/m-6-adenine DNA methyltransferase (Mycobacterial adenine methyltransferase B MamB)		26704977			yes	no	no	no	no	manual	-0.95	Pass
Rv2025c	Rv2025c	Conserved membrane protein	Conserved membrane protein	putative cation transport protein	17726022; 24587015			no	yes	yes	no	no	structure-inferred	-0.18	Pass
Rv2026c	Rv2026c	Universal stress protein family protein	Universal stress protein family protein		27698396	Rossmann fold	ATP	no	no	yes	yes	yes	literature notes	1.82	Pass
Rv2028c	Rv2028c	Universal stress protein family protein	putative universal stress protein family protein/T-cell antigen	Putative transport protein	23676169; 25964780; 20541977; 28261197	Rossmann fold	ATP	yes	yes	no	yes	yes	manual	1.31	Pass
Rv2030c	Rv2030c	Conserved protein	Conserved protein		28261197			no	no	yes	no	no	literature notes	-3.04	Poor
Rv2032	acg	Conserved protein Acg	Conserved protein Acg | Latency antigen		25025278; 28261197; 11854240			yes	no	no	no	no	manual	1.89	Pass
Rv2033c	Rv2033c	Conserved hypothetical protein	Conserved hypothetical protein					no	no	no	no	no	unassigned	-1.86	Poor
Rv2035	Rv2035	Conserved hypothetical protein	Putative Type II toxin		27917833; 18231589			yes	no	no	no	no	manual	0.55	Pass
Rv2036	Rv2036	Conserved hypothetical protein	Conserved hypothetical protein	putative thiol-dependent DinB-like metalloenzyme				no	yes	no	no	no	structure-inferred	0.56	Pass
Rv2037c	Rv2037c	Conserved transmembrane protein	Conserved transmembrane protein	Putative lipase	26536359			no	yes	yes	no	no	structure-inferred	0.15	Pass
Rv2042c	Rv2042c	Conserved protein	Conserved protein	Putative intramolecular lyase				no	yes	no	no	no	structure-inferred	-1.21	Pass
Rv2044c	Rv2044c	Conserved hypothetical protein	Conserved hypothetical protein					no	no	no	no	no	unassigned	-1.26	Pass
Rv2047c	Rv2047c	Conserved hypothetical protein	Conserved hypothetical protein					no	no	no	no	no	unassigned	-0.58	Pass
Rv2049c	Rv2049c	Conserved hypothetical protein	Conserved hypothetical protein					no	no	no	no	no	unassigned	-2.04	Poor
Rv2050	Rv2050	Conserved protein	RNA polymerase-binding protein A (RbpA)		23548911; 22570422; 27342278; 28067618			yes	no	no	no	no	manual	-1.02	Pass
Rv2052c	Rv2052c	Conserved protein	Conserved protein	putative endodeoxyribonuclease			ZN	no	yes	no	no	yes	structure-inferred	-0.16	Pass
Rv2053c	fxsA	Probable transmembrane protein FxsA	Probable transmembrane protein FxsA		20386700			no	no	yes	no	no	literature notes	-2.54	Poor
Rv2054	Rv2054	Conserved protein	Conserved protein	putative peptidase		Rossmann fold/Methylamine Dehydrogenase; Chain H/Methanol Dehydrogenase; Chain A		no	yes	no	yes	no	structure-inferred	0.75	Pass
Rv2059	Rv2059	Conserved hypothetical protein	Conserved hypothetical protein		27630619			no	no	yes	no	no	literature notes	-3.57	Poor
Rv2060	Rv2060	Possible conserved integral membrane protein	Possible conserved integral membrane protein	putative transport protein	24155985; 25481572	ABC transporter involved in vitamin B12 uptake, BtuC		no	yes	yes	yes	no	structure-inferred	0	Pass
Rv2061c	Rv2061c	Conserved protein	probable serine hydrolase		26853625; 26536359	Pnp Oxidase; Chain A/Split barrel-like		yes	no	no	yes	no	manual	0.77	Pass
Rv2067c	Rv2067c	Conserved protein	Conserved protein	Putative one-carbon transferase				no	yes	no	no	no	structure-inferred	-0.82	Pass
Rv2075c	Rv2075c	Possible hypothetical exported or envelope protein	Possible hypothetical exported or envelope protein					no	no	no	no	no	unassigned	-3.61	Poor
Rv2076c	Rv2076c	Conserved hypothetical protein	Conserved hypothetical protein					no	no	no	no	no	unassigned	-3.38	Poor
Rv2077A	Rv2077A	Conserved hypothetical protein	Conserved hypothetical protein					no	no	no	no	no	unassigned	-2.27	Poor
Rv2077c	Rv2077c	Possible conserved transmembrane protein	Possible conserved transmembrane protein					no	no	no	no	no	unassigned	-4.01	Poor
Rv2078	Rv2078	Conserved hypothetical protein	Conserved hypothetical protein					no	no	no	no	no	unassigned	-1.9	Poor
Rv2079	Rv2079	Conserved hypothetical protein	Conserved hypothetical protein					no	no	no	no	no	unassigned	-2.81	Poor
Rv2081c	Rv2081c	Conserved transmembrane protein	Conserved transmembrane protein					no	no	no	no	no	unassigned	-2.01	Poor
Rv2082	Rv2082	Conserved hypothetical protein	Conserved hypothetical protein					no	no	no	no	no	unassigned	-0.89	Pass
Rv2083	Rv2083	Conserved hypothetical protein	Conserved hypothetical protein					no	no	no	no	no	unassigned	-3.14	Poor
Rv2084	Rv2084	Hypothetical protein	Hypothetical protein					no	no	no	no	no	unassigned	-2.8	Poor
Rv2085	Rv2085	Conserved hypothetical protein	Conserved hypothetical protein					no	no	no	no	no	unassigned	-1.28	Pass
Rv2086	Rv2086	Conserved hypothetical protein	Conserved hypothetical protein					no	no	no	no	no	unassigned	-3.77	Poor
Rv2087	Rv2087	Conserved hypothetical protein	Conserved hypothetical protein					no	no	no	no	no	unassigned	-2.72	Poor
Rv2091c	Rv2091c	Probable membrane protein	Probable membrane protein					no	no	no	no	no	unassigned	-3.98	Poor
Rv2098c	PE_PGRS36	PE-PGRS family protein PE_PGRS36	PE-PGRS family protein PE_PGRS36					no	no	no	no	no	unassigned	no model	Failed
Rv2099c	PE21	PE family protein PE21	PE family protein PE21		22618876			no	no	yes	no	no	literature notes	no model	Failed
Rv2100	Rv2100	Conserved hypothetical protein	Conserved hypothetical protein		22528497			no	no	yes	no	no	literature notes	-3.87	Poor
Rv2102	Rv2102	Conserved hypothetical protein	Conserved hypothetical protein					no	no	no	no	no	unassigned	-3.98	Poor
Rv2107	PE22	PE family protein PE22	PE family protein PE22		26001906; 28119467	Helix Hairpins/Substrate Binding Domain Of Dnak; Chain:A; Domain 2		no	no	yes	yes	no	literature notes	0.04	Pass
Rv2108	PPE36	PPE family protein PPE36	Probable IgA antigen/PPE family protein PPE36		15958258; 18289677; 23140854; 28119467			yes	no	no	no	no	manual	-1.26	Pass
Rv2113	Rv2113	Probable integral membrane protein	Probable integral membrane protein					no	no	no	no	no	unassigned	-2.32	Poor
Rv2114	Rv2114	Conserved protein	Conserved protein					no	no	no	no	no	unassigned	-3.05	Poor
Rv2117	Rv2117	Conserved hypothetical protein	Conserved hypothetical protein			Alpha-Beta Plaits/Aminopeptidase/Gyrase A; domain 2/DNA polymerase; domain 1/OB fold (Dihydrolipoamide Acetyltransferase, E2P)/Creatine Kinase; Chain A, domain 2/Transferase Creatine Kinase; Chain A, domain 1		no	no	no	yes	no	CATH	1.76	Pass
Rv2119	Rv2119	Conserved hypothetical protein	Conserved hypothetical protein					no	no	no	no	no	unassigned	-0.5	Pass
Rv2120c	Rv2120c	Probable conserved integral membrane protein	Probable conserved integral membrane protein					no	no	no	no	no	unassigned	-1.57	Poor
Rv2123	PPE37	PPE family protein PPE37	PPE family protein PPE37		21233299			no	no	yes	no	no	literature notes	-2.64	Poor
Rv2125	Rv2125	Conserved hypothetical protein	Conserved hypothetical protein		21734908	Helix Hairpins		no	no	yes	yes	no	literature notes	1.3	Pass
Rv2126c	PE_PGRS37	PE-PGRS family protein PE_PGRS37	PE-PGRS family protein PE_PGRS37		21085642; 21678479			no	no	yes	no	no	literature notes	-2.67	Poor
Rv2128	Rv2128	Conserved transmembrane protein	Conserved transmembrane protein					no	no	no	no	no	unassigned	-0.49	Pass
Rv2132	Rv2132	Conserved hypothetical protein	Conserved hypothetical protein					no	no	no	no	no	unassigned	-2.72	Poor
Rv2133c	Rv2133c	Conserved hypothetical protein	Conserved hypothetical protein					no	no	no	no	no	unassigned	-1.17	Pass
Rv2134c	Rv2134c	Conserved protein	Conserved protein					no	no	no	no	no	unassigned	-3.12	Poor
Rv2135c	Rv2135c	Conserved protein	acid phosphatase	acid phosphatase/putative phosphotransferase	24330471	Rossmann fold		yes	yes	no	yes	no	manual	0.29	Pass
Rv2136c	Rv2136c	Possible conserved transmembrane protein	Possible conserved transmembrane protein		21778115			no	no	yes	no	no	literature notes	-4.37	Poor
Rv2137c	Rv2137c	Conserved hypothetical protein	Conserved hypothetical protein					no	no	no	no	no	unassigned	-3.2	Poor
Rv2140c	TB18.6	Conserved protein TB18.6	Phosphatidylethanolamine-binding protein TB18.6		23907008; 27895634; 26238929	Phosphatidylethanolamine-binding Protein		yes	no	no	yes	no	manual	2	Pass
Rv2141c	Rv2141c	Conserved protein	Conserved protein	putative linear amide hydrolase	26536359	Aminopeptidase/Alpha-Beta Plaits		no	yes	yes	yes	no	structure-inferred	1.16	Pass
Rv2143	Rv2143	Conserved hypothetical protein	Conserved hypothetical protein		27973588			no	no	yes	no	no	literature notes	-1.64	Poor
Rv2144c	Rv2144c	Probable transmembrane protein	Probable transmembrane protein		28442606			no	no	yes	no	no	literature notes	-4.01	Poor
Rv2146c	Rv2146c	Possible conserved transmembrane protein	Possible conserved transmembrane protein					no	no	no	no	no	unassigned	-0.7	Pass
Rv2147c	Rv2147c	Conserved hypothetical protein	conserved protein		25971440			no	no	no	no	no	unassigned	-3.9	Poor
Rv2148c	Rv2148c	Conserved protein	Conserved protein			TIM Barrel/Lyase, Ornithine Decarboxylase; Chain A, domain 1	PLP	no	no	no	yes	yes	CATH	1.32	Pass
Rv2149c	yfiH	Conserved protein YfiH	Conserved protein YfiH		22485162	CNF1/YfiH-like putative cysteine hydrolases		no	no	yes	yes	no	CATH	1.83	Pass
Rv2159c	Rv2159c	Conserved protein	Alkylhydroperoxidase		27818650; 26546727			yes	no	no	no	no	manual	-2.58	Poor
Rv2160A	Rv2160A	Conserved hypothetical protein	Conserved hypothetical protein	putative transcription factor	28321208	Arc Repressor Mutant, subunit A/Tetracycline Repressor; domain 2		no	yes	yes	yes	no	structure-inferred	0.41	Pass
Rv2160c	Rv2160c	Conserved hypothetical protein	Conserved hypothetical protein	putative transcription factor		Tetracycline Repressor; domain 2/Arc Repressor Mutant, subunit A		no	yes	no	yes	no	structure-inferred	0.54	Pass
Rv2161c	Rv2161c	Conserved protein	Conserved protein	putative monooxygenase	12456788	TIM Barrel		no	yes	yes	yes	no	structure-inferred	0.78	Pass
Rv2162c	PE_PGRS38	PE-PGRS family protein PE_PGRS38	PE-PGRS family protein PE_PGRS38		21085642; 21261938			no	no	yes	no	no	literature notes	-1.63	Poor
Rv2164c	Rv2164c	Probable conserved proline rich membrane protein	Probable conserved proline rich membrane protein		27936238			no	no	yes	no	no	literature notes	-2.74	Poor
Rv2165c	Rv2165c	Conserved protein	conserved protein		12657046; 26983646; 27936238		SAH	no	no	no	no	yes	LBS	-2.03	Poor
Rv2166c	Rv2166c	Conserved protein	Conserved protein	putative transcription factor				no	yes	no	no	no	structure-inferred	1.83	Pass
Rv2169c	Rv2169c	Probable conserved transmembrane protein	Probable conserved transmembrane protein					no	no	no	no	no	unassigned	-1.91	Poor
Rv2172c	Rv2172c	Conserved protein	Conserved protein		19247286; 22485162	TIM Barrel		no	no	yes	yes	no	literature notes	0.21	Pass
Rv2175c	Rv2175c	Conserved regulatory protein	Probable transcriptional regulator of cell wall biosynthesis		19457863; 18175374			yes	no	no	no	no	manual	2	Pass
Rv2179c	Rv2179c	Conserved hypothetical protein	DEDD-type exoribonuclease		24311791	Nucleotidyltransferase; domain 5/DNA Polymerase; Chain A, domain 1/Ribonuclease H-like motif		yes	no	no	yes	no	manual	1.63	Pass
Rv2180c	Rv2180c	Probable conserved integral membrane protein	Probable antigen		20690665; 21256084			yes	no	no	no	no	manual	-3.87	Poor
Rv2182c	Rv2182c	1-acylglycerol-3-phosphate O-acyltransferase	1-acylglycerol-3-phosphate O-acyltransferase			Glycerol-3-phosphate (1)-acyltransferase/Non-ribosomal Peptide Synthetase Peptidyl Carrier Protein; Chain A		no	no	no	yes	no	CATH	-0.26	Pass
Rv2183c	Rv2183c	Conserved protein	Conserved protein		22485162			no	no	yes	no	no	unassigned	-3.54	Poor
Rv2184c	Rv2184c	Conserved hypothetical protein	Conserved hypothetical protein					no	no	no	no	no	unassigned	-0.25	Pass
Rv2185c	TB16.3	Conserved protein TB16.3	Conserved protein TB16.3	putative methyltransferase	25771181; 27895634	Alpha-D-Glucose-1,6-Bisphosphate; Chain A, domain 4		no	yes	yes	yes	no	structure-inferred	0.95	Pass
Rv2186c	Rv2186c	Conserved hypothetical protein	Conserved hypothetical protein		22485162			no	no	yes	no	no	unassigned	-1.01	Pass
Rv2189c	Rv2189c	Conserved hypothetical protein	Putative Antigen		28438994			yes	no	no	no	no	manual	-0.52	Pass
Rv2190c	Rv2190c	Conserved hypothetical protein	peptidoglycan peptidase RipC/Antigen		24843173; 22952680; 28241799			yes	no	no	no	no	manual	-3.06	Poor
Rv2191	Rv2191	Conserved hypothetical protein	Conserved hypothetical protein					no	no	no	no	no	unassigned	-3.33	Poor
Rv2197c	Rv2197c	Probable conserved transmembrane protein	Probable conserved transmembrane protein					no	no	no	no	no	unassigned	-3.4	Poor
Rv2199c	Rv2199c	Possible conserved integral membrane protein	putative glycoprotein		22053987			yes	no	no	no	no	manual	-1.67	Poor
Rv2203	Rv2203	Possible conserved membrane protein	Possible conserved membrane protein					no	no	no	no	no	unassigned	-2.84	Poor
Rv2204c	Rv2204c	Conserved protein	probable serine hydrolase		26298037; 26853625; 26536359	Hypothetical Protein Aq_1857; Chain: A;		yes	no	no	yes	no	manual	1.16	Pass
Rv2205c	Rv2205c	Conserved hypothetical protein	Conserved hypothetical protein	Putative Glycerate 3-kinase		Rossmann fold/Glycerate kinase, domain 2		no	yes	no	yes	no	structure-inferred	1.67	Pass
Rv2206	Rv2206	Probable conserved transmembrane protein	Probable conserved transmembrane protein		25690095			no	no	yes	no	no	literature notes	-2.55	Poor
Rv2209	Rv2209	Probable conserved integral membrane protein	Probable conserved integral membrane protein	putative MFS membrane transporter	20001742; 25690361			no	yes	yes	no	no	structure-inferred	-0.35	Pass
Rv2216	Rv2216	Conserved protein	Morphology altering division regulator protein 1 (MadR1)		25829286	Rossmann fold/UDP-galactose 4-epimerase; domain 1	NDP	yes	no	no	yes	yes	manual	1.3	Pass
Rv2219	Rv2219	Probable conserved transmembrane protein	Probable conserved transmembrane protein					no	no	no	no	no	unassigned	-3	Poor
Rv2219A	Rv2219A	Probable conserved membrane protein	Probable conserved membrane protein					no	no	no	no	no	unassigned	-3.87	Poor
Rv2226	Rv2226	Conserved protein	Conserved protein					no	no	no	no	no	unassigned	0.03	Pass
Rv2227	Rv2227	Conserved hypothetical protein	Conserved hypothetical protein					no	no	no	no	no	unassigned	-1.25	Pass
Rv2229c	Rv2229c	Conserved protein	Conserved protein					no	no	no	no	no	unassigned	1.09	Pass
Rv2230c	Rv2230c	Conserved protein	Conserved protein		22485162	Alpha-Beta Plaits		no	no	yes	yes	no	CATH	0.89	Pass
Rv2235	Rv2235	Probable conserved transmembrane protein	Probable conserved transmembrane protein					no	no	no	no	no	unassigned	-2.89	Poor
Rv2237	Rv2237	Conserved protein	Conserved protein					no	no	no	no	no	unassigned	-2.23	Poor
Rv2237A	Rv2237A	Conserved protein	Conserved protein					no	no	no	no	no	unassigned	-3.23	Poor
Rv2239c	Rv2239c	Conserved hypothetical protein	Conserved hypothetical protein		22485162; 26536359			no	no	yes	no	no	literature notes	-2.36	Poor
Rv2240c	Rv2240c	Unknown protein	conserved protein					no	no	no	no	no	unassigned	-1.08	Pass
Rv2242	Rv2242	Conserved hypothetical protein	transcriptional regulator (repressor) of fasII operon/Mycolic acid biosynthesis regulator (MabR)		20659288			yes	no	no	no	no	manual	-3.09	Poor
Rv2248	Rv2248	Conserved hypothetical protein	Conserved hypothetical protein					no	no	no	no	no	unassigned	-4.64	Poor
Rv2250c	Rv2250c	Possible transcriptional regulatory protein	Possible transcriptional regulatory protein	putative transcription factor		Tetracycline Repressor; domain 2/Arc Repressor Mutant, subunit A		no	yes	no	yes	no	structure-inferred	0.48	Pass
Rv2253	Rv2253	Possible secreted unknown protein	Possible secreted unknown protein					no	no	no	no	no	unassigned	-4.04	Poor
Rv2254c	Rv2254c	Probable integral membrane protein	Probable integral membrane protein					no	no	no	no	no	unassigned	-2.8	Poor
Rv2255c	Rv2255c	Hypothetical protein	hypothetical protein					no	no	no	no	no	unassigned	-1.91	Poor
Rv2256c	Rv2256c	Conserved hypothetical protein	Conserved hypothetical protein					no	no	no	no	no	unassigned	-3.95	Poor
Rv2257c	Rv2257c	Conserved protein	Conserved protein	putative peptidase/putative acyltransferase	21573108	Beta-lactamase/Lipocalin	BSH	no	yes	yes	yes	yes	structure-inferred	1.72	Pass
Rv2258c	Rv2258c	Possible transcriptional regulatory protein	Probable S-adenosyl-L-methionine (SAM)-dependent methyltransferase (MTase)		26772148; 26536359	Arc Repressor Mutant, subunit A/Rossmann fold/Single alpha-helices involved in coiled-coils or other helix-helix interfaces		yes	no	no	yes	no	manual	1.72	Pass
Rv2260	Rv2260	Conserved hypothetical protein	Conserved hypothetical protein	putative dioxygenase		Metallo-beta-lactamase; Chain A/Nonspecific Lipid-transfer Protein; Chain A	FEO	no	yes	no	yes	yes	structure-inferred	1.04	Pass
Rv2261c	Rv2261c	Conserved hypothetical protein	Conserved hypothetical protein	putative linear amide hydrolase	24093492			no	yes	yes	no	no	structure-inferred	-1.82	Poor
Rv2262c	Rv2262c	Conserved hypothetical protein	Conserved hypothetical protein		24093492			no	no	yes	no	no	literature notes	-3.66	Poor
Rv2264c	Rv2264c	Conserved hypothetical proline rich protein	Conserved hypothetical proline rich protein	putative phosphorous-anhydride hydrolase			ATP	no	yes	no	no	yes	structure-inferred	-0.03	Pass
Rv2265	Rv2265	Possible conserved integral membrane protein	Possible conserved integral membrane protein	putative membrane transporter	23915284; 25695504	Growth Hormone; Chain: A;		no	yes	yes	yes	no	structure-inferred	0.49	Pass
Rv2267c	Rv2267c	Conserved hypothetical protein	Probable sulfotransferase		16537518; 12144918			yes	no	no	no	no	manual	1.04	Pass
Rv2269c	Rv2269c	Hypothetical protein	Hypothetical protein					no	no	no	no	no	unassigned	-4.25	Poor
Rv2271	Rv2271	Conserved hypothetical protein	Conserved hypothetical protein					no	no	no	no	no	unassigned	-3.02	Poor
Rv2272	Rv2272	Probable conserved transmembrane protein	Probable gamma delta T-cell activator		23389928			yes	no	no	no	no	manual	-2.89	Poor
Rv2273	Rv2273	Probable conserved transmembrane protein	Probable conserved transmembrane protein		28442606			no	no	yes	no	no	literature notes	-1.85	Poor
Rv2275	Rv2275	Conserved hypothetical protein	cyclodityrosine synthetase		20852636			yes	no	no	no	no	manual	-1.11	Pass
Rv2283	Rv2283	Hypothetical protein	Hypothetical protein					no	no	no	no	no	unassigned	-2.8	Poor
Rv2286c	Rv2286c	Conserved hypothetical protein	Conserved hypothetical protein	putative oxidoreductase				no	yes	no	no	no	structure-inferred	-0.7	Pass
Rv2288	Rv2288	Hypothetical protein	Hypothetical protein					no	no	no	no	no	unassigned	-3.85	Poor
Rv2292c	Rv2292c	Hypothetical protein	Hypothetical protein	putative adenosylhomocysteine nucleosidase/putative methylthioadenosine nucleosidase				no	yes	no	no	no	structure-inferred	-0.46	Pass
Rv2293c	Rv2293c	Conserved hypothetical protein	Conserved hypothetical protein	putative nucleosidase				no	yes	no	no	no	structure-inferred	-1.12	Pass
Rv2295	Rv2295	Conserved hypothetical protein	Conserved hypothetical protein					no	no	no	no	no	unassigned	-4.1	Poor
Rv2297	Rv2297	Unknown protein	Unknown protein					no	no	no	no	no	unassigned	-3.68	Poor
Rv2298	Rv2298	Conserved protein	Conserved protein	putative aldo-keto reductase	20975714	TIM Barrel	NAP	no	yes	yes	yes	yes	structure-inferred	1.62	Pass
Rv2300c	Rv2300c	Conserved protein	Conserved protein	putative phosphoric triester hydrolase		Metallo-beta-lactamase; Chain A	FEO	no	yes	no	yes	yes	structure-inferred	0	Pass
Rv2302	Rv2302	Conserved protein	Conserved protein		16885468			no	no	yes	no	no	literature notes	1.6	Pass
Rv2303c	Rv2303c	Probable antibiotic-resistance protein	Probable antibiotic-resistance protein	Probable antibiotic-resistance protein/putative hydrolase		TIM Barrel/Urease, subunit C; domain 1		no	yes	no	yes	no	structure-inferred	0.53	Pass
Rv2304c	Rv2304c	Hypothetical protein	Hypothetical protein					no	no	no	no	no	unassigned	-2.42	Poor
Rv2305	Rv2305	Unknown protein	Unknown protein					no	no	no	no	no	unassigned	0.59	Pass
Rv2306A	Rv2306A	Possible conserved membrane protein	Possible conserved membrane protein	putative drug transport protein (efflux pump)		Multidrug efflux transporter AcrB TolC docking domain; DN and DC subdomains/Alpha-Beta Plaits/Multidrug efflux transporter AcrB transmembrane fold		no	yes	no	yes	no	structure-inferred	-0.4	Pass
Rv2306B	Rv2306B	Possible conserved membrane protein	Possible conserved membrane protein					no	no	no	no	no	unassigned	-2.1	Poor
Rv2307A	Rv2307A	Hypothetical glycine rich protein	Hypothetical glycine rich protein					no	no	no	no	no	unassigned	-2.4	Poor
Rv2307B	Rv2307B	Hypothetical glycine rich protein	Hypothetical glycine rich protein					no	no	no	no	no	unassigned	-3.96	Poor
Rv2307c	Rv2307c	Conserved hypothetical protein	Conserved hypothetical protein	putative carboxylic ester hydrolase				no	yes	no	no	no	structure-inferred	-2.02	Poor
Rv2307D	Rv2307D	Hypothetical protein	Hypothetical protein					no	no	no	no	no	unassigned	-2.61	Poor
Rv2308	Rv2308	Conserved hypothetical protein	Conserved hypothetical protein					no	no	no	no	no	unassigned	0.64	Pass
Rv2309A	Rv2309A	Hypothetical protein	Hypothetical protein					no	no	no	no	no	unassigned	-3.54	Poor
Rv2311	Rv2311	Conserved hypothetical protein	Conserved hypothetical protein	putative ATPase				no	yes	no	no	no	structure-inferred	-1.72	Poor
Rv2312	Rv2312	Hypothetical protein	Hypothetical protein					no	no	no	no	no	unassigned	-2.15	Poor
Rv2313c	Rv2313c	Hypothetical protein	Hypothetical protein					no	no	no	no	no	unassigned	-3.11	Poor
Rv2314c	Rv2314c	Conserved protein	Conserved protein			PmbA/TldD fold		no	no	no	yes	no	CATH	1.15	Pass
Rv2315c	Rv2315c	Conserved protein	Conserved protein	putative peptidase		PmbA/TldD fold		no	yes	no	yes	no	structure-inferred	0.43	Pass
Rv2319c	Rv2319c	Universal stress protein family protein	Universal stress protein family protein		21261938; 23462205	Rossmann fold		no	no	yes	yes	no	literature notes	1.23	Pass
Rv2323c	Rv2323c	Conserved protein	probable arginine metabolism/catabolism protein	probable arginine metabolism protein/putative linear amidine deiminase	26368558	L-arginine/glycine Amidinotransferase; Chain A	CIR	yes	yes	no	yes	yes	manual	-0.16	Pass
Rv2325c	Rv2325c	Conserved hypothetical protein	Conserved hypothetical protein	putative transport protein				no	yes	no	no	no	structure-inferred	-0.27	Pass
Rv2327	Rv2327	Conserved protein	probable MarR transcriptional repressor		19959397			yes	no	no	no	no	manual	-0.48	Pass
Rv2328	PE23	PE family protein PE23	PE family protein PE23		21085642; 16725220			no	no	yes	no	no	literature notes	-2.35	Poor
Rv2331	Rv2331	Hypothetical protein	Hypothetical protein					no	no	no	no	no	unassigned	-2.87	Poor
Rv2331A	Rv2331A	Hypothetical protein	Hypothetical protein	putative oxidoreductase		Elongation Factor Tu (Ef-tu); domain 3/NADPH-cytochrome p450 Reductase; Chain A, domain 3/Rossmann fold/Globin-like		no	yes	no	yes	no	structure-inferred	1.32	Pass
Rv2336	Rv2336	Hypothetical protein	Hypothetical protein					no	no	no	no	no	unassigned	-3.88	Poor
Rv2337c	Rv2337c	Hypothetical protein	Hypothetical protein	putative oxidoreductase				no	yes	no	no	no	structure-inferred	0.21	Pass
Rv2340c	PE_PGRS39	PE-PGRS family protein PE_PGRS39	PE-PGRS family protein PE_PGRS39		21085642			no	no	yes	no	no	unassigned	-0.74	Pass
Rv2341	lppQ	Probable conserved lipoprotein LppQ	Probable conserved lipoprotein LppQ					no	no	no	no	no	unassigned	-4.11	Poor
Rv2342	Rv2342	Conserved hypothetical protein	Conserved hypothetical protein					no	no	no	no	no	unassigned	-2.02	Poor
Rv2345	Rv2345	Possible conserved transmembrane protein	Probable phosphatase		25782739			yes	no	no	no	no	manual	-2.56	Poor
Rv2348c	Rv2348c	Hypothetical protein	Hypothetical protein		26536359; 28387329			no	no	yes	no	no	literature notes	-4.17	Poor
Rv2352c	PPE38	PPE family protein PPE38	PPE family protein PPE38		21085642; 21261938; 21920479; 22038915; 28348981			no	no	yes	no	no	literature notes	-3.77	Poor
Rv2353c	PPE39	PPE family protein PPE39	PPE family protein PPE39		21261938			no	no	yes	no	no	literature notes	-2.6	Poor
Rv2356c	PPE40	PPE family protein PPE40	PPE family protein PPE40		21920479; 23195184			no	no	yes	no	no	literature notes	-0.97	Pass
Rv2360c	Rv2360c	Unknown protein	Unknown protein					no	no	no	no	no	unassigned	-1.38	Pass
Rv2365c	Rv2365c	Conserved hypothetical protein	Conserved hypothetical protein	putative cyclic amidine deaminase		Cytidine Deaminase; domain 2		no	yes	no	yes	no	structure-inferred	-0.09	Pass
Rv2366c	Rv2366c	Probable conserved transmembrane protein	Probable conserved transmembrane protein	putative oxidoreductase				no	yes	no	no	no	structure-inferred	-3.76	Poor
Rv2367c	Rv2367c	Conserved hypothetical protein	Conserved hypothetical protein	putative metal-dependent endoribonuclease	27151218		ZN	no	yes	yes	no	yes	structure-inferred	-0.52	Pass
Rv2369c	Rv2369c	Hypothetical protein	Hypothetical protein					no	no	no	no	no	unassigned	-3.42	Poor
Rv2370c	Rv2370c	Conserved hypothetical protein	Conserved hypothetical protein					no	no	no	no	no	unassigned	-2.01	Poor
Rv2371	PE_PGRS40	PE-PGRS family protein PE_PGRS40	PE-PGRS family protein PE_PGRS40					no	no	no	no	no	unassigned	-0.79	Pass
Rv2372c	Rv2372c	Conserved hypothetical protein	probable RsmE-like methyltransferase	probable RsmE-like methyltransferase	24598751	Alpha/beta knot/Ribosomal Protein L25; Chain P	SAH	yes	yes	no	yes	yes	manual	0.97	Pass
Rv2375	Rv2375	Conserved hypothetical protein	Conserved hypothetical protein					no	no	no	no	no	unassigned	-2.5	Poor
Rv2376c	cfp2	Low molecular weight antigen CFP2 (low molecular weight protein antigen 2) (CFP-2)	Low molecular weight antigen CFP2 (low molecular weight protein antigen 2) (CFP-2)		24874799; 20662102			no	no	yes	no	no	literature notes	-4.01	Poor
Rv2377c	mbtH	Putative conserved protein MbtH	Putative conserved protein MbtH		20434955; 20845982	Rubredoxin-like		no	no	yes	yes	no	literature notes	0.35	Pass
Rv2387	Rv2387	Conserved protein	Conserved protein					no	no	no	no	no	unassigned	-1.71	Poor
Rv2390c	Rv2390c	Conserved hypothetical protein	Conserved hypothetical protein		23592993			no	no	yes	no	no	literature notes	-2.96	Poor
Rv2395	Rv2395	Probable conserved integral membrane protein	Probable conserved integral membrane protein					no	no	no	no	no	unassigned	-2.43	Poor
Rv2395A	aprA	Acid and phagosome regulated protein A AprA	Acid and phagosome regulated protein A AprA					no	no	no	no	no	unassigned	-1.42	Pass
Rv2395B	aprB	Acid and phagosome regulated protein B AprB	Acid and phagosome regulated protein B AprB					no	no	no	no	no	unassigned	-2.23	Poor
Rv2396	PE_PGRS41	PE-PGRS family protein PE_PGRS41	PE-PGRS family protein PE_PGRS41		21401735; 28440335			no	no	yes	no	no	literature notes	-3.97	Poor
Rv2401	Rv2401	Hypothetical protein	Hypothetical protein					no	no	no	no	no	unassigned	-4	Poor
Rv2401A	Rv2401A	Possible conserved membrane protein	Possible conserved membrane protein					no	no	no	no	no	unassigned	-2.31	Poor
Rv2402	Rv2402	Conserved protein	Trehalase		17319935; 26536359	Beta-galactosidase; Chain A, domain 5/Glycosyltransferase/Immunoglobulin-like		yes	no	no	yes	no	manual	0.34	Pass
Rv2405	Rv2405	Conserved protein	Conserved protein		22485162			no	no	yes	no	no	unassigned	-3.26	Poor
Rv2406c	Rv2406c	Conserved protein	Conserved protein	putative hydro-lyase/putative oxidoreductase		CBS-domain	NAI	no	yes	no	yes	yes	structure-inferred	0.71	Pass
Rv2407	Rv2407	Conserved hypothetical protein	Type III sulfatase zinc-sulfatase		23878250	Metallo-beta-lactamase; Chain A		yes	no	no	yes	no	manual	0.9	Pass
Rv2408	PE24	Possible PE family-related protein PE24	Possible PE family-related protein PE24					no	no	no	no	no	unassigned	-3.33	Poor
Rv2409c	Rv2409c	Conserved protein	Conserved protein	putative hydrolase				no	yes	no	no	no	structure-inferred	1.43	Pass
Rv2410c	Rv2410c	Conserved protein	Conserved protein		22485162			no	no	yes	no	no	unassigned	-2.96	Poor
Rv2411c	Rv2411c	Conserved hypothetical protein	Conserved hypothetical protein		22485162			no	no	yes	no	no	unassigned	-0.13	Pass
Rv2413c	Rv2413c	Conserved hypothetical protein	Conserved hypothetical protein			Rossmann fold/Helicase, Ruva Protein; domain 3/Zinc Finger, Delta Prime; domain 3		no	no	no	yes	no	CATH	1.51	Pass
Rv2414c	Rv2414c	Conserved hypothetical protein	Conserved hypothetical protein					no	no	no	no	no	unassigned	-1.5	Poor
Rv2415c	Rv2415c	Conserved hypothetical protein	Conserved hypothetical protein			Arc Repressor Mutant, subunit A/Tex N-terminal region-like/Nucleotidyltransferase; domain 5/DNA polymerase; domain 1/OB fold (Dihydrolipoamide Acetyltransferase, E2P)		no	no	no	yes	no	CATH	-0.1	Pass
Rv2417c	Rv2417c	Conserved protein	Conserved protein			Hypothetical Protein Tm841; Chain: A;domain 3/Rubrerythrin, domain 2/Rossmann fold		no	no	no	yes	no	CATH	1.2	Pass
Rv2418c	Rv2418c	Unknown protein	probable acyltransferase (OctT)		26324178			yes	no	no	no	no	manual	-1.41	Pass
Rv2420c	Rv2420c	Conserved hypothetical protein	Conserved hypothetical protein	putative transcription factor		Beta Polymerase; domain 2/Beta Polymerase; domain 3/DNA polymerase; domain 1		no	yes	no	yes	no	structure-inferred	1.41	Pass
Rv2422	Rv2422	Hypothetical protein	Hypothetical protein					no	no	no	no	no	unassigned	-2.56	Poor
Rv2423	Rv2423	Hypothetical protein	Hypothetical protein					no	no	no	no	no	unassigned	-2.7	Poor
Rv2425c	Rv2425c	Conserved hypothetical protein	Conserved hypothetical protein					no	no	no	no	no	unassigned	-2.85	Poor
Rv2426c	Rv2426c	Conserved hypothetical protein	Conserved hypothetical protein	putative ATPase	26536359			no	yes	yes	no	no	structure-inferred	-0.24	Pass
Rv2430c	PPE41	PPE family protein PPE41	Probable Immunodominant B-cell antigen/PPE family protein PPE41		14573653; 21920479; 17443846; 15249047; 16458305			yes	no	no	no	no	manual	-0.29	Pass
Rv2431c	PE25	PE family protein PE25	PE family protein PE25		25379378; 21261938; 17443846; 21920479; 20825248; 16690741; 26318856; 16690741,26318856; 17443846,21920479; 21261938,21920479	Globin-like/Colicin Ia; domain 2/Colicin Ia; domain 1/Helix Hairpins		no	no	yes	yes	no	literature notes	-0.08	Pass
Rv2432c	Rv2432c	Hypothetical protein	Hypothetical protein					no	no	no	no	no	unassigned	-3.8	Poor
Rv2433c	Rv2433c	Hypothetical protein	Hypothetical protein					no	no	no	no	no	unassigned	-2.71	Poor
Rv2434c	Rv2434c	Probable conserved transmembrane protein	Probable conserved transmembrane protein		10673278			no	no	yes	no	no	literature notes	-2.72	Poor
Rv2437	Rv2437	Conserved transmembrane protein	Conserved transmembrane protein	putative methyltransferase				no	yes	no	no	no	structure-inferred	1.22	Pass
Rv2438A	Rv2438A	Conserved hypothetical protein	Conserved hypothetical protein					no	no	no	no	no	unassigned	-2.36	Poor
Rv2446c	Rv2446c	Probable conserved integral membrane protein	Probable conserved integral membrane protein					no	no	no	no	no	unassigned	-3.15	Poor
Rv2449c	Rv2449c	Conserved protein	Conserved protein					no	no	no	no	no	unassigned	-0.53	Pass
Rv2451	Rv2451	Hypothetical proline and serine rich protein	Hypothetical proline and serine rich protein					no	no	no	no	no	unassigned	-4.28	Poor
Rv2452c	Rv2452c	Hypothetical protein	Hypothetical protein					no	no	no	no	no	unassigned	-1.97	Poor
Rv2456c	Rv2456c	Probable conserved integral membrane transport protein	Probable conserved integral membrane transport protein	Putative transport protein		Growth Hormone; Chain: A;		no	yes	no	yes	no	structure-inferred	1.72	Pass
Rv2459	Rv2459	Probable conserved integral membrane transport protein	Probable drug efflux pump.		20716818; 20001742; 28496433			yes	no	no	no	no	manual	-0.7	Pass
Rv2462c	tig	Probable trigger factor (TF) protein Tig	Probable trigger factor (TF) protein Tig	Probable trigger factor (TF) protein Tig/putative cis-trans isomerase	26436944; 26536359; 27895634			no	yes	yes	no	no	structure-inferred	-0.23	Pass
Rv2466c	Rv2466c	Conserved protein	thioredoxin-like protein		24877756	Glutaredoxin		yes	no	no	yes	no	manual	1.05	Pass
Rv2468A	Rv2468A	Conserved protein	Conserved protein					no	no	no	no	no	unassigned	-3.2	Poor
Rv2468c	Rv2468c	Conserved protein	conserved protein		22158781			no	no	no	no	no	unassigned	-0.82	Pass
Rv2469c	Rv2469c	Conserved hypothetical protein	Conserved hypothetical protein					no	no	no	no	no	unassigned	-2.93	Poor
Rv2472	Rv2472	Conserved hypothetical protein	Conserved hypothetical protein					no	no	no	no	no	unassigned	-3.78	Poor
Rv2473	Rv2473	Possible alanine and proline rich membrane protein	Possible alanine and proline rich membrane protein					no	no	no	no	no	unassigned	-2.24	Poor
Rv2474c	Rv2474c	Conserved hypothetical protein	Conserved hypothetical protein					no	no	no	no	no	unassigned	-2.04	Poor
Rv2475c	Rv2475c	Conserved protein	Conserved protein	putative thioester hydrolase		Thiol Ester Dehydrase; Chain A		no	yes	no	yes	no	structure-inferred	1.27	Pass
Rv2478c	Rv2478c	Conserved hypothetical protein	Conserved hypothetical protein					no	no	no	no	no	unassigned	-1.07	Pass
Rv2481c	Rv2481c	Hypothetical protein	Hypothetical protein					no	no	no	no	no	unassigned	-2.23	Poor
Rv2487c	PE_PGRS42	PE-PGRS family protein PE_PGRS42	Probable CD8 antigen/PE-PGRS family protein PE_PGRS42		21085642; 23805289			yes	no	no	no	no	manual	-0.34	Pass
Rv2489c	Rv2489c	Hypothetical alanine rich protein	Hypothetical alanine rich protein					no	no	no	no	no	unassigned	-3.12	Poor
Rv2490c	PE_PGRS43	PE-PGRS family protein PE_PGRS43	PE-PGRS family protein PE_PGRS43		21085642; 26245027			no	no	yes	no	no	literature notes	no model	Failed
Rv2491	Rv2491	Conserved hypothetical protein	Conserved hypothetical protein	putative N-glycosyl compound hydrolase		Rossmann fold/MCP/YpsA-like/Arc Repressor Mutant, subunit A		no	yes	no	yes	no	structure-inferred	1.13	Pass
Rv2492	Rv2492	Hypothetical protein	Hypothetical protein			Thymidylate Synthase; Chain A	UMP	no	no	no	yes	yes	CATH	-0.35	Pass
Rv2499c	Rv2499c	Possible oxidase regulatory-related protein	Possible oxidase regulatory-related protein	putative hydro-lyase	15987908			no	yes	yes	no	no	structure-inferred	0.04	Pass
Rv2507	Rv2507	Possible conserved proline rich membrane protein	Possible conserved proline rich membrane protein					no	no	no	no	no	unassigned	-2.82	Poor
Rv2508c	Rv2508c	Probable conserved integral membrane leucine and alanine rich protein	Probable conserved integral membrane leucine and alanine rich protein	putative MFS membrane transporter				no	yes	no	no	no	structure-inferred	0.77	Pass
Rv2510c	Rv2510c	Conserved protein	Conserved protein				ADP	no	no	no	no	yes	LBS	-2.91	Poor
Rv2513	Rv2513	Hypothetical protein	Hypothetical protein					no	no	no	no	no	unassigned	-3.55	Poor
Rv2514c	Rv2514c	Conserved hypothetical protein	Conserved hypothetical protein	putative ester hydrolase	22485162			no	yes	yes	no	no	structure-inferred	0.09	Pass
Rv2515c	Rv2515c	Conserved hypothetical protein	Conserved hypothetical protein					no	no	no	no	no	unassigned	-3.42	Poor
Rv2516c	Rv2516c	Hypothetical protein	Hypothetical protein					no	no	no	no	no	unassigned	-5	Poor
Rv2517c	Rv2517c	Unknown protein	Unknown protein					no	no	no	no	no	unassigned	-1.33	Pass
Rv2519	PE26	PE family protein PE26	PE family protein PE26		18657035; 23923105			no	no	yes	no	no	literature notes	-2.29	Poor
Rv2520c	Rv2520c	Possible conserved membrane protein	Possible conserved membrane protein		12010964; 26536359			no	no	yes	no	no	literature notes	-2.54	Poor
Rv2522c	Rv2522c	Conserved hypothetical protein	Conserved hypothetical protein	putative metallopeptidase		Aminopeptidase/Alpha-Beta Plaits		no	yes	no	yes	no	structure-inferred	0.89	Pass
Rv2525c	Rv2525c	Conserved hypothetical protein. Secreted; predicted to be a substrate of the twin arginine translocation (tat) export system.	probable peptidoglycan hydrolase		16952959; 25869294; 25260828			yes	no	no	no	no	manual	-0.09	Pass
Rv2529	Rv2529	Hypothetical protein	Hypothetical protein		26536359			no	no	yes	no	no	unassigned	-0.54	Pass
Rv2532c	Rv2532c	Hypothetical protein	Hypothetical protein					no	no	no	no	no	unassigned	-1.73	Poor
Rv2536	Rv2536	Probable conserved transmembrane protein	Probable conserved transmembrane protein		28442606			no	no	yes	no	no	literature notes	-3.13	Poor
Rv2541	Rv2541	Hypothetical alanine rich protein	Hypothetical alanine rich protein					no	no	no	no	no	unassigned	-4.1	Poor
Rv2542	Rv2542	Conserved hypothetical protein	Conserved hypothetical protein					no	no	no	no	no	unassigned	-2.69	Poor
Rv2548A	Rv2548A	Conserved protein	Conserved protein					no	no	no	no	no	unassigned	-2.02	Poor
Rv2551c	Rv2551c	Conserved hypothetical protein	Conserved hypothetical protein					no	no	no	no	no	unassigned	-1.22	Pass
Rv2553c	Rv2553c	Probable conserved membrane protein	Probable conserved membrane protein	putative lyase				no	yes	no	no	no	structure-inferred	-2.43	Poor
Rv2554c	Rv2554c	Conserved protein	Probable Holliday junction (HJ) resolvase (RuvX)		27345943			yes	no	no	no	no	manual	-0.46	Pass
Rv2556c	Rv2556c	Conserved hypothetical protein	Conserved hypothetical protein			Jelly Rolls		no	no	no	yes	no	CATH	1.53	Pass
Rv2557	Rv2557	Conserved protein	Conserved protein					no	no	no	no	no	unassigned	-1.23	Pass
Rv2558	Rv2558	Conserved protein	Conserved protein					no	no	no	no	no	unassigned	-1.84	Poor
Rv2559c	Rv2559c	Conserved hypothetical alanine leucine valine rich protein	Conserved hypothetical alanine leucine valine rich protein				AGS	no	no	no	no	yes	LBS	0.66	Pass
Rv2560	Rv2560	Probable proline and glycine rich transmembrane protein	Probable proline and glycine rich transmembrane protein		18005255			no	no	yes	no	no	literature notes	-2.83	Poor
Rv2561	Rv2561	Conserved hypothetical protein	Conserved hypothetical protein	putative phosphorus-oxygen lyase		Alpha-Beta Plaits	APC	no	yes	no	yes	yes	structure-inferred	-0.88	Pass
Rv2562	Rv2562	Conserved hypothetical protein	Conserved hypothetical protein					no	no	no	no	no	unassigned	-4.09	Poor
Rv2565	Rv2565	Conserved protein	Conserved protein					no	no	no	no	no	unassigned	-4.16	Poor
Rv2566	Rv2566	Long conserved protein	long conserved protein		22485162			no	no	no	no	no	unassigned	0.05	Pass
Rv2567	Rv2567	Conserved hypothetical alanine and leucine rich protein	Conserved hypothetical alanine and leucine rich protein		22485162			no	no	yes	no	no	unassigned	-1.9	Poor
Rv2568c	Rv2568c	Conserved hypothetical protein	Conserved hypothetical protein					no	no	no	no	no	unassigned	-3.11	Poor
Rv2569c	Rv2569c	Conserved hypothetical protein	Conserved hypothetical protein	putative hydrolase	26536359			no	yes	yes	no	no	structure-inferred	0.95	Pass
Rv2570	Rv2570	Conserved hypothetical protein	Conserved hypothetical protein					no	no	no	no	no	unassigned	0	Pass
Rv2571c	Rv2571c	Probable transmembrane alanine and valine and leucine rich protein	Probable transmembrane alanine and valine and leucine rich protein					no	no	no	no	no	unassigned	-2.81	Poor
Rv2573	Rv2573	Conserved hypothetical protein	Conserved hypothetical protein	Probable 2-dehydropantoate 2-reductase	27676316	N-(1-d-carboxylethyl)-l-norvaline Dehydrogenase; domain 2/Rossmann fold		no	yes	yes	yes	no	structure-inferred	1.45	Pass
Rv2574	Rv2574	Conserved protein	conserved protein			Alpha-D-Glucose-1,6-Bisphosphate; Chain A, domain 4		no	no	no	yes	no	CATH	0.17	Pass
Rv2575	Rv2575	Possible conserved membrane glycine rich protein	Possible conserved membrane glycine rich protein		26536359			no	no	yes	no	no	unassigned	-4.76	Poor
Rv2576c	Rv2576c	Possible conserved membrane protein	Possible conserved membrane protein					no	no	no	no	no	unassigned	-3.01	Poor
Rv2577	Rv2577	Conserved protein	conserved protein	putative phosphoric monoester hydrolase				no	yes	no	no	no	structure-inferred	-0.42	Pass
Rv2578c	Rv2578c	Conserved hypothetical protein	Conserved hypothetical protein					no	no	no	no	no	unassigned	-0.18	Pass
Rv2585c	Rv2585c	Possible conserved lipoprotein	Possible conserved lipoprotein	putative ATP-binding cassette (ABC) transport protein (oligopeptide transport)		D-Maltodextrin-Binding Protein; domain 2/Dipeptide-binding Protein; domain 1/Dipeptide-binding Protein; domain 3		no	yes	no	yes	no	structure-inferred	0.4	Pass
Rv2591	PE_PGRS44	PE-PGRS family protein PE_PGRS44	PE-PGRS family protein PE_PGRS44					no	no	no	no	no	unassigned	-1	Pass
Rv2597	Rv2597	Probable membrane protein	Probable membrane protein					no	no	no	no	no	unassigned	-4.17	Poor
Rv2598	Rv2598	Conserved hypothetical protein	Conserved hypothetical protein		22485162			no	no	yes	no	no	unassigned	-2.37	Poor
Rv2599	Rv2599	Probable conserved membrane protein	Probable conserved membrane protein					no	no	no	no	no	unassigned	-4.04	Poor
Rv2600	Rv2600	Probable conserved integral membrane protein	Probable conserved integral membrane protein					no	no	no	no	no	unassigned	-0.58	Pass
Rv2603c	Rv2603c	Highly conserved protein	Highly conserved protein	putative transcription factor		Arc Repressor Mutant, subunit A/Alpha-Beta Plaits		no	yes	no	yes	no	structure-inferred	1.56	Pass
Rv2608	PPE42	PPE family protein PPE42	Probable Immunodominant Antigen/PPE family protein PPE42		15346333; 22671973; 22291184			yes	no	no	no	no	manual	-1.41	Pass
Rv2609c	Rv2609c	Probable conserved membrane protein	Probable conserved membrane protein					no	no	no	no	no	unassigned	-3.67	Poor
Rv2613c	Rv2613c	Conserved protein	diadenosine 5',5'''-P1,P4-tetraphosphate phosphorylase (Ap4A)		21565198			yes	no	no	no	no	manual	0.46	Pass
Rv2614A	Rv2614A	Conserved hypothetical protein	Conserved hypothetical protein					no	no	no	no	no	unassigned	-2.22	Poor
Rv2615c	PE_PGRS45	PE-PGRS family protein PE_PGRS45	PE-PGRS family protein PE_PGRS45		18054522			no	no	yes	no	no	literature notes	-0.11	Pass
Rv2616	Rv2616	Conserved protein	Conserved protein		26536359			no	no	yes	no	no	unassigned	-1.84	Poor
Rv2617c	Rv2617c	Probable transmembrane protein	Probable transmembrane protein		19159459; 12925133			no	no	yes	no	no	literature notes	-2.77	Poor
Rv2618	Rv2618	Conserved hypothetical protein	Conserved hypothetical protein					no	no	no	no	no	unassigned	-3.49	Poor
Rv2619c	Rv2619c	Conserved protein	Conserved protein					no	no	no	no	no	unassigned	-0.39	Pass
Rv2620c	Rv2620c	Probable conserved transmembrane protein	Probable conserved transmembrane protein		21734908			no	no	yes	no	no	literature notes	-2.04	Poor
Rv2621c	Rv2621c	Possible transcriptional regulatory protein	Possible transcriptional regulatory protein					no	no	no	no	no	unassigned	-2.7	Poor
Rv2623	TB31.7	Universal stress protein family protein TB31.7	Universal stress protein family protein/T-cell antigen	putative membrane transport protein	19478878; 26358810; 26964808; 27895634; 24167379; 24300592; 28261197	Rossmann fold	ATP	yes	yes	no	yes	yes	manual	1.9	Pass
Rv2624c	Rv2624c	Universal stress protein family protein	Nucleotide-binding universal stress protein	putative membrane transport protein	22260319; 27762279; 28261197	Rossmann fold	ATP	yes	yes	no	yes	yes	manual	1.32	Pass
Rv2625c	Rv2625c	Probable conserved transmembrane alanine and leucine rich protein	Probable conserved transmembrane alanine and leucine rich protein	putative metalloendopeptidase	19553548; 25645949; 28261197			no	yes	yes	no	no	structure-inferred	-3	Poor
Rv2626c	hrp1	Hypoxic response protein 1 Hrp1	Hypoxic response protein 1 Hrp1/Probable Multi-stage Antigen	Hypoxic response protein 1 Hrp1/Probable Multi-stage Antigen/putative aldoseâ€“ketose isomerase/putative oxidoreductase	26605666; 28505176; 20201990; 27566581; 28376709; 28261197	CBS-domain	AMP	yes	yes	no	yes	yes	manual	0.72	Pass
Rv2627c	Rv2627c	Conserved protein	Conserved protein	putative aminopeptidase	19159459; 27780773; 28261197			no	yes	yes	no	no	structure-inferred	-0.82	Pass
Rv2628	Rv2628	Hypothetical protein	Latency Antigen		16931093; 27489136; 27936238; 28261197			yes	no	no	no	no	manual	-3.71	Poor
Rv2629	Rv2629	Conserved protein	Conserved protein	putative translation release factor	17970586; 28261197			no	yes	yes	no	no	structure-inferred	0.81	Pass
Rv2630	Rv2630	Hypothetical protein	Antigen		23015647; 28261197			yes	no	no	no	no	manual	-0.71	Pass
Rv2631	Rv2631	Conserved hypothetical protein	Conserved hypothetical protein	putative RNA ligase	28261197			no	yes	yes	no	no	structure-inferred	2	Pass
Rv2632c	Rv2632c	Conserved protein	Conserved protein	putative membrane transport protein	21134965	Single alpha-helices involved in coiled-coils or other helix-helix interfaces/Double Stranded RNA Binding Domain		no	yes	yes	yes	no	structure-inferred	1.5	Pass
Rv2633c	Rv2633c	Hypothetical protein	Hypothetical protein		17501996	Beta-Lactamase/Four Helix Bundle (Hemerythrin (Met), subunit A)		no	no	yes	yes	no	literature notes	0.2	Pass
Rv2634c	PE_PGRS46	PE-PGRS family protein PE_PGRS46	PE-PGRS family protein PE_PGRS46		21085642; 21678479	Methylamine Dehydrogenase; Chain H		no	no	yes	yes	no	literature notes	2	Pass
Rv2635	Rv2635	Hypothetical protein	Hypothetical protein					no	no	no	no	no	unassigned	-2.98	Poor
Rv2636	Rv2636	Conserved hypothetical protein	Conserved hypothetical protein	putative phosphotransferase			ADP	no	yes	no	no	yes	structure-inferred	-0.43	Pass
Rv2637	dedA	Possible transmembrane protein DedA	Possible transmembrane protein DedA					no	no	no	no	no	unassigned	-2.83	Poor
Rv2638	Rv2638	Conserved hypothetical protein	Conserved hypothetical protein	putative transcription factor				no	yes	no	no	no	structure-inferred	-0.45	Pass
Rv2639c	Rv2639c	Probable conserved integral membrane protein	Probable conserved integral membrane protein					no	no	no	no	no	unassigned	-0.8	Pass
Rv2641	cadI	Cadmium inducible protein CadI	Cadmium inducible protein CadI				FE2	no	no	no	no	yes	LBS	0.07	Pass
Rv2644c	Rv2644c	Hypothetical protein	Hypothetical protein					no	no	no	no	no	unassigned	-3.46	Poor
Rv2645	Rv2645	Hypothetical protein	Hypothetical protein					no	no	no	no	no	unassigned	-1.83	Poor
Rv2647	Rv2647	Hypothetical protein	Hypothetical protein					no	no	no	no	no	unassigned	-1.98	Poor
Rv2660c	Rv2660c	Hypothetical protein	Hypothetical protein		25622945; 27733848; 24348997			no	no	yes	no	no	literature notes	-3	Poor
Rv2661c	Rv2661c	Hypothetical protein	Hypothetical protein					no	no	no	no	no	unassigned	-4.4	Poor
Rv2662	Rv2662	Hypothetical protein	Hypothetical protein					no	no	no	no	no	unassigned	-4.09	Poor
Rv2663	Rv2663	Hypothetical protein	Hypothetical protein					no	no	no	no	no	unassigned	-1.57	Poor
Rv2664	Rv2664	Hypothetical protein	Hypothetical protein					no	no	no	no	no	unassigned	-1.77	Poor
Rv2665	Rv2665	Hypothetical arginine rich protein	Hypothetical arginine rich protein					no	no	no	no	no	unassigned	-3.57	Poor
Rv2668	Rv2668	Possible exported alanine and valine rich protein	Possible exported alanine and valine rich protein					no	no	no	no	no	unassigned	-1.93	Poor
Rv2670c	Rv2670c	Conserved hypothetical protein	Conserved hypothetical protein					no	no	no	no	no	unassigned	-3.74	Poor
Rv2675c	Rv2675c	Conserved hypothetical protein	Conserved hypothetical protein	putative methyltransferase				no	yes	no	no	no	structure-inferred	-0.18	Pass
Rv2676c	Rv2676c	Conserved protein	Conserved protein	putative peroxidase	22485162	Alpha-Beta Plaits	HEM	no	yes	yes	yes	yes	structure-inferred	1.65	Pass
Rv2680	Rv2680	Conserved protein	Conserved protein		22485162; 26536359			no	no	yes	no	no	literature notes	-2.55	Poor
Rv2681	Rv2681	Conserved hypothetical alanine rich protein	Conserved hypothetical alanine rich protein	putative exonuclease				no	yes	no	no	no	structure-inferred	-0.1	Pass
Rv2683	Rv2683	Conserved protein	Conserved protein	putative membrane-bound signal transduction protein				no	yes	no	no	no	structure-inferred	0.6	Pass
Rv2689c	Rv2689c	Conserved alanine and valine and glycine rich protein	Conserved alanine and valine and glycine rich protein	putative methyltransferase		Rossmann fold/OB fold (Dihydrolipoamide Acetyltransferase, E2P)		no	yes	no	yes	no	structure-inferred	0.84	Pass
Rv2690c	Rv2690c	Probable conserved integral membrane alanine and valine and leucine rich protein	Probable conserved integral membrane alanine and valine and leucine rich protein					no	no	no	no	no	unassigned	-2.86	Poor
Rv2693c	Rv2693c	Probable conserved integral membrane alanine and leucine rich protein	Antigen		25359354			yes	no	no	no	no	manual	-2.67	Poor
Rv2694c	Rv2694c	Conserved protein	Conserved protein	putative ATP hydrolase				no	yes	no	no	no	structure-inferred	-1.19	Pass
Rv2695	Rv2695	Conserved hypothetical alanine rich protein	Probable serine hydrolase	probable serine hydrolase/putative peroxidase/putative carboxylic ester hydrolase	26853625	Rossmann fold		yes	yes	no	yes	no	manual	0.36	Pass
Rv2696c	Rv2696c	Conserved alanine and glycine and valine rich protein	Conserved alanine and glycine and valine rich protein		22485162			no	no	yes	no	no	unassigned	-3.18	Poor
Rv2698	Rv2698	Probable conserved alanine rich transmembrane protein	Probable conserved alanine rich transmembrane protein					no	no	no	no	no	unassigned	-3.14	Poor
Rv2699c	Rv2699c	Conserved hypothetical protein	Conserved hypothetical protein					no	no	no	no	no	unassigned	-3.75	Poor
Rv2700	Rv2700	Possible conserved secreted alanine rich protein	Possible conserved secreted alanine rich protein					no	no	no	no	no	unassigned	-3.31	Poor
Rv2704	Rv2704	Conserved protein	conserved protein	probable ester hydrolase/putative oxo-acid lyase	19899170	60s Ribosomal Protein L30; Chain: A;	BEZ	no	yes	no	yes	yes	structure-inferred	0.67	Pass
Rv2705c	Rv2705c	Conserved hypothetical protein	Conserved hypothetical protein					no	no	no	no	no	unassigned	1.25	Pass
Rv2706c	Rv2706c	Hypothetical protein	Hypothetical protein					no	no	no	no	no	unassigned	-2.34	Poor
Rv2707	Rv2707	Probable conserved transmembrane alanine and leucine rich protein	Probable conserved transmembrane alanine and leucine rich protein		22485162			no	no	yes	no	no	unassigned	-3.85	Poor
Rv2708c	Rv2708c	Conserved hypothetical protein	Conserved hypothetical protein		22703188			no	no	yes	no	no	literature notes	-3.35	Poor
Rv2709	Rv2709	Probable conserved transmembrane protein	Probable conserved transmembrane protein					no	no	no	no	no	unassigned	-2.11	Poor
Rv2712c	Rv2712c	Hypothetical protein	Hypothetical protein					no	no	no	no	no	unassigned	-4.11	Poor
Rv2714	Rv2714	Conserved alanine and leucine rich protein	Conserved alanine and leucine rich protein			Helix Hairpins		no	no	no	yes	no	CATH	0.82	Pass
Rv2716	Rv2716	Conserved protein	Conserved protein	putative amino acid racemase		Diaminopimelate Epimerase; Chain A, domain 1		no	yes	no	yes	no	structure-inferred	1.49	Pass
Rv2717c	Rv2717c	Conserved protein	Conserved protein	putative transport protein		Lipocalin/Rossmann fold/Porin/Outer membrane phospholipase (ompla); Chain C/Lipovitellin-phosvitin complex, chain A, domain 4/Outer Surface Protein A; domain 2/Leucine-rich Repeat Variant/Lipovitellin-phosvitin complex; beta-sheet shell regions		no	yes	no	yes	no	structure-inferred	1.96	Pass
Rv2719c	Rv2719c	Possible conserved membrane protein	probable cell wall hydrolase		16942606; 16885473			yes	no	no	no	no	manual	-1.31	Pass
Rv2721c	Rv2721c	Possible conserved transmembrane alanine and glycine rich protein	Antigen		27404979			yes	no	no	no	no	manual	-0.71	Pass
Rv2722	Rv2722	Conserved hypothetical protein	Conserved hypothetical protein					no	no	no	no	no	unassigned	-3.65	Poor
Rv2723	Rv2723	Probable conserved integral membrane protein	Probable conserved integral membrane protein					no	no	no	no	no	unassigned	-3.2	Poor
Rv2728c	Rv2728c	Conserved alanine rich protein	Conserved alanine rich protein			Protocatechuate 4,5-dioxygenase; Chain B		no	no	no	yes	no	CATH	0.83	Pass
Rv2729c	Rv2729c	Probable conserved integral membrane alanine valine and leucine rich protein	Probable conserved integral membrane alanine valine and leucine rich protein					no	no	no	no	no	unassigned	-1.5	Poor
Rv2730	Rv2730	Hypothetical protein	Hypothetical protein					no	no	no	no	no	unassigned	-4	Poor
Rv2731	Rv2731	Conserved alanine and arginine rich protein	Conserved alanine and arginine rich protein		22590585			no	no	yes	no	no	literature notes	-0.24	Pass
Rv2732c	Rv2732c	Probable conserved transmembrane protein	Probable conserved transmembrane protein		26536359			no	no	yes	no	no	unassigned	-3.69	Poor
Rv2733c	Rv2733c	Conserved hypothetical alanine, arginine-rich protein	Conserved hypothetical alanine, arginine-rich protein	putative protein methylthiotransferase				no	yes	no	no	no	structure-inferred	-0.92	Pass
Rv2734	Rv2734	Conserved hypothetical protein	Conserved hypothetical protein					no	no	no	no	no	unassigned	-2.33	Poor
Rv2735c	Rv2735c	Conserved hypothetical protein	Conserved hypothetical protein		23519100			no	no	yes	no	no	literature notes	-3.9	Poor
Rv2737A	Rv2737A	Conserved hypothetical cysteine rich protein (fragment)	Conserved hypothetical cysteine rich protein (fragment)					no	no	no	no	no	unassigned	-1.83	Poor
Rv2738c	Rv2738c	Conserved hypothetical protein	Conserved hypothetical protein					no	no	no	no	no	unassigned	-1.88	Poor
Rv2741	PE_PGRS47	PE-PGRS family protein PE_PGRS47	Probable antigen/PE-PGRS family protein PE_PGRS47		21085642; 20690665; 27562263			yes	no	no	no	no	manual	1.3	Pass
Rv2742c	Rv2742c	Conserved hypothetical arginine rich protein	Conserved hypothetical arginine rich protein		27002134			no	no	yes	no	no	literature notes	-4.8	Poor
Rv2743c	Rv2743c	Possible conserved transmembrane alanine rich protein	Possible conserved transmembrane alanine rich protein		25899163			no	no	yes	no	no	literature notes	-2.46	Poor
Rv2744c	35kd_ag	Conserved 35 kDa alanine rich protein	phage shock protein A (PspA)		27002134; 26238929; 27895634			yes	no	no	no	no	manual	-3.22	Poor
Rv2749	Rv2749	Conserved protein	Conserved protein	putative dioxygenase	22485162	Alpha-Beta Plaits	ADL	no	yes	yes	yes	yes	structure-inferred	0.91	Pass
Rv2751	Rv2751	Conserved protein	Conserved protein	putative oxidoreductase		Rossmann fold		no	yes	no	yes	no	structure-inferred	1.24	Pass
Rv2752c	Rv2752c	Conserved hypothetical protein	Probable beta-lactamase/RNase		21568871; 19298676			yes	no	no	no	no	manual	1.18	Pass
Rv2762c	Rv2762c	Conserved hypothetical protein	Conserved hypothetical protein					no	no	no	no	no	unassigned	-1.37	Pass
Rv2767c	Rv2767c	Possible membrane protein	Possible membrane protein					no	no	no	no	no	unassigned	-2.5	Poor
Rv2768c	PPE43	PPE family protein PPE43	PPE family protein PPE43		21085642; 17105670			no	no	yes	no	no	literature notes	-4.3	Poor
Rv2769c	PE27	PE family protein PE27	PE family protein PE27		21085642; 26655143			no	no	yes	no	no	literature notes	-1.82	Poor
Rv2770c	PPE44	PPE family protein PPE44	Protective B cell and T-cell antigen		18822333; 21085642; 15824420			yes	no	no	no	no	manual	-2.11	Poor
Rv2771c	Rv2771c	Conserved hypothetical protein	Conserved hypothetical protein	putative oxidoreductase		Rossmann fold/Metallo-beta-lactamase; Chain A	FMN	no	yes	no	yes	yes	structure-inferred	1.05	Pass
Rv2772c	Rv2772c	Probable conserved transmembrane protein	Probable conserved transmembrane protein					no	no	no	no	no	unassigned	-2.07	Poor
Rv2774c	Rv2774c	Hypothetical protein	Hypothetical protein					no	no	no	no	no	unassigned	-4.36	Poor
Rv2777c	Rv2777c	Conserved hypothetical protein	Conserved hypothetical protein					no	no	no	no	no	unassigned	-3.69	Poor
Rv2778c	Rv2778c	Conserved protein	Conserved protein			Alpha-D-Glucose-1,6-Bisphosphate; Chain A, domain 4		no	no	no	yes	no	CATH	0.61	Pass
Rv2787	Rv2787	Conserved hypothetical alanine rich protein	Conserved hypothetical alanine rich protein					no	no	no	no	no	unassigned	-3.43	Poor
Rv2795c	Rv2795c	Conserved hypothetical protein	Conserved hypothetical protein					no	no	no	no	no	unassigned	-1.34	Pass
Rv2797c	Rv2797c	Conserved hypothetical protein	Conserved hypothetical protein		22485162			no	no	yes	no	no	unassigned	-4.37	Poor
Rv2798c	Rv2798c	Conserved hypothetical protein	Conserved hypothetical protein			Helix Hairpins		no	no	no	yes	no	CATH	-0.51	Pass
Rv2799	Rv2799	Probable membrane protein	Probable membrane protein					no	no	no	no	no	unassigned	-3.82	Poor
Rv2802c	Rv2802c	Hypothetical arginine and alanine rich protein	Hypothetical arginine and alanine rich protein					no	no	no	no	no	unassigned	-4.07	Poor
Rv2803	Rv2803	Conserved hypothetical protein	Conserved hypothetical protein					no	no	no	no	no	unassigned	-2.18	Poor
Rv2804c	Rv2804c	Hypothetical protein	Hypothetical protein					no	no	no	no	no	unassigned	-3.25	Poor
Rv2805	Rv2805	Conserved hypothetical protein	Conserved hypothetical protein					no	no	no	no	no	unassigned	-2.77	Poor
Rv2806	Rv2806	Possible membrane protein	Possible membrane protein					no	no	no	no	no	unassigned	-2.53	Poor
Rv2807	Rv2807	Conserved hypothetical protein	Conserved hypothetical protein					no	no	no	no	no	unassigned	-1.06	Pass
Rv2808	Rv2808	Hypothetical protein	hypothetical protein		22485162			no	no	no	no	no	unassigned	-1.32	Pass
Rv2809	Rv2809	Hypothetical protein	Hypothetical protein					no	no	no	no	no	unassigned	-3.28	Poor
Rv2811	Rv2811	Conserved hypothetical protein	Conserved hypothetical protein					no	no	no	no	no	unassigned	-2.67	Poor
Rv2813	Rv2813	Conserved hypothetical protein	Conserved hypothetical protein			Helicase, Ruva Protein; domain 3/Rossmann fold/Arc Repressor Mutant, subunit A	08T	no	no	no	yes	yes	CATH	-0.18	Pass
Rv2816c	Rv2816c	Conserved hypothetical protein	putative endoribonuclease		26498723			yes	no	no	no	no	manual	-0.34	Pass
Rv2817c	Rv2817c	Conserved hypothetical protein	Conserved hypothetical protein	putative endodeoxyribonuclease	22703188; 28201993			no	yes	yes	no	no	structure-inferred	1.16	Pass
Rv2818c	Rv2818c	Hypothetical protein	Hypothetical protein	putative CRISPR-associated ribonuclease				no	yes	no	no	no	structure-inferred	-0.94	Pass
Rv2819c	Rv2819c	Hypothetical protein	Hypothetical protein					no	no	no	no	no	unassigned	-3.41	Poor
Rv2820c	Rv2820c	Hypothetical protein	Hypothetical protein	putative CRISPR associated RNA-binding protein	21362467; 11952905			no	yes	yes	no	no	structure-inferred	0.94	Pass
Rv2821c	Rv2821c	Conserved hypothetical protein	Conserved hypothetical protein					no	no	no	no	no	unassigned	0.11	Pass
Rv2822c	Rv2822c	Hypothetical protein	Hypothetical protein	putative CRISPR associated protein	22485162			no	yes	yes	no	no	structure-inferred	0.55	Pass
Rv2823c	Rv2823c	Conserved protein	Conserved protein	putative CRISPR associated endonuclease/exonuclease	23985924			no	yes	yes	no	no	structure-inferred	-0.21	Pass
Rv2824c	Rv2824c	Hypothetical protein	Hypothetical protein		22485162			no	no	yes	no	no	unassigned	-1.43	Pass
Rv2825c	Rv2825c	Conserved hypothetical protein	Conserved hypothetical protein					no	no	no	no	no	unassigned	-2.89	Poor
Rv2826c	Rv2826c	Hypothetical protein	Hypothetical protein		24662523			no	no	yes	no	no	literature notes	-1.26	Pass
Rv2827c	Rv2827c	Hypothetical protein	Hypothetical protein		24662523			no	no	yes	no	no	literature notes	1.66	Pass
Rv2828A	Rv2828A	Conserved hypothetical protein	Conserved hypothetical protein					no	no	no	no	no	unassigned	-2.22	Poor
Rv2828c	Rv2828c	Conserved hypothetical protein	Conserved hypothetical protein					no	no	no	no	no	unassigned	-2.15	Poor
Rv2837c	Rv2837c	Conserved protein	nanoRNase A (NrnA): PAP phosphatase (3'-phosphoadenosine 5'-phosphate phosphatase); cyclic-dinucleotide-AMP specific phosphodiesterase (3'(2'),5'-bisphosphate nucleotidase)		24465894; 22114320; 26668313		MN	yes	no	no	no	yes	manual	0.53	Pass
Rv2840c	Rv2840c	Conserved hypothetical protein	Conserved hypothetical protein			Hypothetical Cytosolic Protein; Chain: A;		no	no	no	yes	no	CATH	0.78	Pass
Rv2842c	Rv2842c	Conserved protein	Conserved protein		22485162	SH3 type barrels./GMP Synthetase; Chain A, domain 3		no	no	yes	yes	no	CATH	0.04	Pass
Rv2843	Rv2843	Probable conserved transmembrane alanine rich protein	Probable conserved transmembrane alanine rich protein					no	no	no	no	no	unassigned	-3.72	Poor
Rv2844	Rv2844	Conserved alanine rich protein	Conserved alanine rich protein		15743935; 17970224; 26536359	Ferritin;/Ribonucleotide Reductase, subunit A/manganese catalase, domain 2, chain A		no	no	yes	yes	no	literature notes	0.75	Pass
Rv2853	PE_PGRS48	PE-PGRS family protein PE_PGRS48	PE-PGRS family protein PE_PGRS48/T-cell antigen		21085642; 26277695			yes	no	no	no	no	manual	0.95	Pass
Rv2854	Rv2854	Unknown protein	Unknown protein					no	no	no	no	no	unassigned	-0.59	Pass
Rv2862c	Rv2862c	Conserved hypothetical protein	Conserved hypothetical protein					no	no	no	no	no	unassigned	-1.45	Pass
Rv2868c	gcpE	Probable GcpE protein	Probable GcpE protein	Probable (E)-4-hydroxy-3-methylbut-2-enyl-diphosphate synthase (flavodoxin)	26536359		SF4	no	yes	yes	no	yes	structure-inferred	0.5	Pass
Rv2876	Rv2876	Possible conserved transmembrane protein	Possible conserved transmembrane protein					no	no	no	no	no	unassigned	-2.8	Poor
Rv2877c	Rv2877c	Probable conserved integral membrane protein	Probable conserved integral membrane protein		20030828; 16552079			no	no	yes	no	no	literature notes	-1.29	Pass
Rv2879c	Rv2879c	Conserved hypothetical protein	Conserved hypothetical protein	Putative 23S rRNA (adenine(2503)-C(2))-methyltransferase				no	yes	no	no	no	structure-inferred	0.42	Pass
Rv2880c	Rv2880c	Conserved hypothetical protein	Conserved hypothetical protein	putative methyltransferase				no	yes	no	no	no	structure-inferred	-0.74	Pass
Rv2884	Rv2884	Probable transcriptional regulatory protein	Probable transcriptional regulatory protein	putative transcriptional activator				no	yes	no	no	no	structure-inferred	-0.19	Pass
Rv2887	Rv2887	Probable transcriptional regulatory protein	Probable transcriptional regulatory protein	putative transcription factor	1,2-a; 26303802; 28106797	Arc Repressor Mutant, subunit A		no	yes	yes	yes	no	structure-inferred	1.03	Pass
Rv2891	Rv2891	Conserved hypothetical protein	Conserved hypothetical protein	putative metalloendopeptidase				no	yes	no	no	no	structure-inferred	0	Pass
Rv2892c	PPE45	PPE family protein PPE45	PPE family protein PPE45		21085642			no	no	yes	no	no	unassigned	-2.5	Poor
Rv2896c	Rv2896c	Conserved hypothetical protein	Conserved hypothetical protein			Arc Repressor Mutant, subunit A		no	no	no	yes	no	CATH	0.5	Pass
Rv2897c	Rv2897c	Conserved hypothetical protein	Conserved hypothetical protein					no	no	no	no	no	unassigned	-2.8	Poor
Rv2898c	Rv2898c	Conserved hypothetical protein	Conserved hypothetical protein					no	no	no	no	no	unassigned	0.34	Pass
Rv2899c	fdhD	Possible FdhD protein homolog	Possible FdhD protein homolog	putative sulfurtransferase/putative transport protein		Cytidine Deaminase; domain 2/Ubiquitin-like (UB roll)/Rhinovirus 14, subunit 4		no	yes	no	yes	no	structure-inferred	0.34	Pass
Rv2901c	Rv2901c	Conserved protein	Conserved protein					no	no	no	no	no	unassigned	-2.38	Poor
Rv2908c	Rv2908c	Conserved hypothetical protein	Conserved hypothetical protein			Rossmann fold/GMP Synthetase; Chain A, domain 3		no	no	no	yes	no	CATH	0.05	Pass
Rv2910c	Rv2910c	Conserved hypothetical protein	Conserved hypothetical protein	putative lyase		Nuclear Transport Factor 2; Chain: A,		no	yes	no	yes	no	structure-inferred	1.1	Pass
Rv2915c	Rv2915c	Conserved protein	Conserved protein	putative metal-dependent amidohydrolase		TIM Barrel/Urease, subunit C; domain 1/Dna Ligase; domain 1/Single alpha-helices involved in coiled-coils or other helix-helix interfaces	EFS	no	yes	no	yes	yes	structure-inferred	0.98	Pass
Rv2916c	ffh	Probable signal recognition particle protein Ffh (fifty-four homolog) (SRP protein)	Probable signal recognition particle protein Ffh (fifty-four homolog) (SRP protein)	putative GTPase	26536359		GNP	no	yes	yes	no	yes	structure-inferred	0.14	Pass
Rv2917	Rv2917	Conserved hypothetical alanine and arginine rich protein	Conserved hypothetical alanine and arginine rich protein		28659881			no	no	yes	no	no	literature notes	-3.37	Poor
Rv2923c	Rv2923c	Conserved protein	probable Osmotically induced bacterial protein C (OsmC, a probable peroxide reductase)		22088319	N-terminal domain of TfIIb/GMP Synthetase; Chain A, domain 3		yes	no	no	yes	no	manual	1.67	Pass
Rv2926c	Rv2926c	Conserved protein	Conserved protein					no	no	no	no	no	unassigned	-4.13	Poor
Rv2927c	Rv2927c	Conserved hypothetical protein	Conserved hypothetical protein					no	no	no	no	no	unassigned	-1.65	Poor
Rv2929	Rv2929	Hypothetical protein	Hypothetical protein					no	no	no	no	no	unassigned	-3.96	Poor
Rv2954c	Rv2954c	Hypothetical protein	Probable Methyltransferase	probable methyltransferase	23536839			yes	yes	no	no	no	manual	-0.55	Pass
Rv2955c	Rv2955c	Conserved protein	Probable Methyltransferase		23536839			yes	no	no	no	no	manual	-1.88	Poor
Rv2956	Rv2956	Conserved protein	probable S-adenosylmethionine-dependent methyltransferase		23536839			yes	no	no	no	no	manual	-0.94	Pass
Rv2960c	Rv2960c	Hypothetical protein	Hypothetical protein					no	no	no	no	no	unassigned	-1.83	Poor
Rv2963	Rv2963	Probable integral membrane protein	Probable integral membrane protein	putative ion transporter	28240248; 21166899			no	yes	yes	no	no	structure-inferred	-0.76	Pass
Rv2968c	Rv2968c	Probable conserved integral membrane protein	Probable conserved integral membrane protein	Putative Vitamin K epoxide reductase	20018758			no	yes	yes	no	no	structure-inferred	-0.81	Pass
Rv2969c	Rv2969c	Possible conserved membrane or secreted protein	Periplasmic disulfide-bonding forming (Dsb) Enzyme		24100317; 18539140			yes	no	no	no	no	manual	0.01	Pass
Rv2970A	Rv2970A	Conserved hypothetical protein	Conserved hypothetical protein	Probable oxidoreductase		TIM Barrel		no	yes	no	yes	no	structure-inferred	0.94	Pass
Rv2972c	Rv2972c	Possible conserved membrane or exported protein	Possible conserved membrane or exported protein					no	no	no	no	no	unassigned	-3.58	Poor
Rv2974c	Rv2974c	Conserved hypothetical alanine rich protein	Conserved hypothetical alanine rich protein					no	no	no	no	no	unassigned	-4.04	Poor
Rv2975c	Rv2975c	Conserved hypothetical protein	Conserved hypothetical protein				MG	no	no	no	no	yes	LBS	-0.66	Pass
Rv2980	Rv2980	Possible conserved secreted protein	Possible conserved secreted protein					no	no	no	no	no	unassigned	-3.77	Poor
Rv2983	Rv2983	Conserved hypothetical alanine rich protein	Conserved hypothetical alanine rich protein	putative nucleotidyltransferase		Spore Coat Polysaccharide Biosynthesis Protein SpsA; Chain A		no	yes	no	yes	no	structure-inferred	0.3	Pass
Rv2989	Rv2989	Probable transcriptional regulatory protein	IclR family transcriptional factor		27936238	Arc Repressor Mutant, subunit A/Beta-Lactamase	3HB	yes	no	no	yes	yes	manual	1.31	Pass
Rv2990c	Rv2990c	Hypothetical protein	Hypothetical protein		27936238			no	no	yes	no	no	literature notes	-0.98	Pass
Rv2991	Rv2991	Conserved protein	probable flavin/deazaflavin oxidoreductase	ab initio p	26434506	Pnp Oxidase; Chain A/Split barrel-like		yes	yes	no	yes	no	manual	1.35	Pass
Rv2994	Rv2994	Probable conserved integral membrane protein	Antigen	putative phosphate transporter	28217905; 12520088	Growth Hormone; Chain: A;		yes	yes	no	yes	no	manual	1.14	Pass
Rv2998	Rv2998	Hypothetical protein	Hypothetical protein					no	no	no	no	no	unassigned	-4.48	Poor
Rv2998A	Rv2998A	Conserved hypothetical protein	Conserved hypothetical protein	putative phosphorelay sensor kinase		Methane Monooxygenase Hydroxylase; Chain G, domain 1/Beta Polymerase; domain 2/Dbl Homology Domain; Chain A/PH-domain like		no	yes	no	yes	no	structure-inferred	1.18	Pass
Rv3000	Rv3000	Possible conserved transmembrane protein	Possible conserved transmembrane protein	Probable ABC transporter		ABC transporter transmembrane region fold/Rossmann fold	ADP	no	yes	no	yes	yes	structure-inferred	0.91	Pass
Rv3004	cfp6	Low molecular weight protein antigen 6 (CFP-6)	Low molecular weight protein antigen 6 (CFP-6)					no	no	no	no	no	unassigned	-2.21	Poor
Rv3005c	Rv3005c	Conserved hypothetical protein	Probable membrane oxidoreductase component (MRC) DoxX		26067605			yes	no	no	no	no	manual	-1.57	Poor
Rv3008	Rv3008	Hypothetical protein	Hypothetical protein					no	no	no	no	no	unassigned	-3.9	Poor
Rv3013	Rv3013	Conserved protein	Conserved protein					no	no	no	no	no	unassigned	-3.67	Poor
Rv3015c	Rv3015c	Conserved hypothetical protein	Conserved hypothetical protein	putative methyltransferase		TIM Barrel		no	yes	no	yes	no	structure-inferred	0.31	Pass
Rv3018A	PE27A	PE family protein PE27A	PE family protein PE27A		21261938			no	no	yes	no	no	literature notes	-0.79	Pass
Rv3018c	PPE46	PPE family protein PPE46	T-cell antigen		18719176; 10564470; 22703188			yes	no	no	no	no	manual	-3	Poor
Rv3021c	PPE47	PPE family protein PPE47	PPE family protein PPE47					no	no	no	no	no	unassigned	no model	Failed
Rv3022A	PE29	PE family protein PE29	PE family protein PE29		17105670			no	no	yes	no	no	literature notes	-1.02	Pass
Rv3022c	PPE48	PPE family protein PPE48	PPE family protein PPE48/T-cell antigen		26277695; 15207491			yes	no	no	no	no	manual	no model	Failed
Rv3026c	Rv3026c	Conserved hypothetical protein	Conserved hypothetical protein					no	no	no	no	no	unassigned	-2.53	Poor
Rv3030	Rv3030	Conserved protein	Conserved protein		17640872			no	no	yes	no	no	literature notes	-0.87	Pass
Rv3031	Rv3031	Conserved protein	Conserved protein	Putative 1,4-alpha-glucan branching enzyme		7-stranded beta/alpha barrel/immunoglobulin/albumin-binding domain-like		no	yes	no	yes	no	structure-inferred	1.08	Pass
Rv3032A	Rv3032A	Conserved protein	Conserved protein					no	no	no	no	no	unassigned	-3.86	Poor
Rv3033	Rv3033	Unknown protein	Unknown protein					no	no	no	no	no	unassigned	-4.19	Poor
Rv3035	Rv3035	Conserved protein	Conserved protein	putative oxidoreductase		Methanol Dehydrogenase; Chain A/Cytochrome Bc1 Complex; Chain D, domain 2		no	yes	no	yes	no	structure-inferred	-0.06	Pass
Rv3036c	TB22.2	Probable conserved secreted protein TB22.2	esterase		25224799			yes	no	no	no	no	manual	-0.32	Pass
Rv3037c	Rv3037c	Conserved hypothetical protein	Conserved hypothetical protein		17640872	Rossmann fold		no	no	yes	yes	no	literature notes	1.37	Pass
Rv3038c	Rv3038c	Conserved protein	Conserved protein					no	no	no	no	no	unassigned	-0.92	Pass
Rv3040c	Rv3040c	Conserved protein	Conserved protein	putative hydrolase				no	yes	no	no	no	structure-inferred	-0.58	Pass
Rv3046c	Rv3046c	Conserved protein	Conserved protein					no	no	no	no	no	unassigned	0.56	Pass
Rv3047c	Rv3047c	Hypothetical protein	Hypothetical protein					no	no	no	no	no	unassigned	-2.45	Poor
Rv3054c	Rv3054c	Conserved hypothetical protein	Conserved hypothetical protein	putative oxidoreductase		Rossmann fold	FMN	no	yes	no	yes	yes	structure-inferred	1.19	Pass
Rv3064c	Rv3064c	Probable conserved integral membrane protein	Probable conserved integral membrane protein					no	no	no	no	no	unassigned	-2.25	Poor
Rv3065	mmr	Multidrugs-transport integral membrane protein Mmr	Multidrug-transport efflux pump emrE	Probable multidrug transport protein	22314527			no	yes	no	no	no	structure-inferred	0.32	Pass
Rv3067	Rv3067	Conserved hypothetical protein	Conserved hypothetical protein					no	no	no	no	no	unassigned	-1.85	Poor
Rv3069	Rv3069	Probable conserved transmembrane protein	Probable conserved transmembrane protein	putative inorganic anion transport protein		Ammonium transporter fold/Glycerol uptake facilitator protein/Ribonucleotide Reductase, subunit A		no	yes	no	yes	no	structure-inferred	1.86	Pass
Rv3070	Rv3070	Probable conserved integral membrane protein	Probable conserved integral membrane protein	putative inorganic anion transport protein				no	yes	no	no	no	structure-inferred	1.45	Pass
Rv3071	Rv3071	Conserved hypothetical protein	Conserved hypothetical protein					no	no	no	no	no	unassigned	-1.24	Pass
Rv3072c	Rv3072c	Conserved hypothetical protein	Conserved hypothetical protein	putative NAD(P)H monooxygenase				no	yes	no	no	no	structure-inferred	-0.45	Pass
Rv3073c	Rv3073c	Conserved hypothetical protein	Conserved hypothetical protein					no	no	no	no	no	unassigned	-2.65	Poor
Rv3074	Rv3074	Conserved hypothetical protein	Probable hydrolase/endonuclease		27724857			yes	no	no	no	no	manual	-2.21	Poor
Rv3075c	Rv3075c	Conserved protein	Conserved protein	putative oxo-acid lyase	26536359	TIM Barrel		no	yes	yes	yes	no	structure-inferred	0.32	Pass
Rv3076	Rv3076	Conserved hypothetical protein	Conserved hypothetical protein	putative lyase/putative protein phosphatase inhibitor		Alpha-D-Glucose-1,6-Bisphosphate; Chain A, domain 4		no	yes	no	yes	no	structure-inferred	0.63	Pass
Rv3079c	Rv3079c	Conserved protein	Conserved protein	putative oxidoreductase		TIM Barrel		no	yes	no	yes	no	structure-inferred	0.36	Pass
Rv3081	Rv3081	Conserved hypothetical protein	Conserved hypothetical protein					no	no	no	no	no	unassigned	-3.78	Poor
Rv3090	Rv3090	Unknown alanine and valine rich protein	Unknown alanine and valine rich protein					no	no	no	no	no	unassigned	-3.79	Poor
Rv3091	Rv3091	Conserved protein	Conserved protein					no	no	no	no	no	unassigned	-2.99	Poor
Rv3092c	Rv3092c	Probable conserved integral membrane protein	Probable conserved integral membrane protein	Putative membrane transport protein	26337157			no	yes	yes	no	no	structure-inferred	-1.24	Pass
Rv3094c	Rv3094c	Conserved hypothetical protein	Conserved hypothetical protein	putative flavin-dependent oxidoreductase		Butyryl-Coa Dehydrogenase, subunit A; domain 1/Butyryl-CoA Dehydrogenase, subunit A; domain 2/Butyryl-CoA Dehydrogenase, subunit A; domain 3		no	yes	no	yes	no	structure-inferred	1.24	Pass
Rv3095	Rv3095	Hypothetical transcriptional regulatory protein	Hypothetical transcriptional regulatory protein	putative transcription factor		Arc Repressor Mutant, subunit A		no	yes	no	yes	no	structure-inferred	1.09	Pass
Rv3096	Rv3096	Conserved hypothetical protein	Conserved hypothetical protein					no	no	no	no	no	unassigned	-1.16	Pass
Rv3098c	Rv3098c	Hypothetical protein	Hypothetical protein					no	no	no	no	no	unassigned	-4.07	Poor
Rv3099c	Rv3099c	Conserved protein	Conserved protein					no	no	no	no	no	unassigned	-0.78	Pass
Rv3103c	Rv3103c	Hypothetical proline-rich protein	Hypothetical proline-rich protein					no	no	no	no	no	unassigned	-3.56	Poor
Rv3104c	Rv3104c	Possible conserved transmembrane protein	Possible conserved transmembrane protein	putative membrane channel				no	yes	no	no	no	structure-inferred	-0.1	Pass
Rv3108	Rv3108	Hypothetical protein	Hypothetical protein					no	no	no	no	no	unassigned	-4.44	Poor
Rv3114	Rv3114	Conserved hypothetical protein	Conserved hypothetical protein	putative cyclic amidine deminase		Cytidine Deaminase; domain 2/Dihydrofolate Reductase, subunit A	ZN	no	yes	no	yes	yes	structure-inferred	0.97	Pass
Rv3120	Rv3120	Conserved hypothetical protein	Conserved hypothetical protein	putative methyltransferase		Rossmann fold/Arc Repressor Mutant, subunit A/Single alpha-helices involved in coiled-coils or other helix-helix interfaces		no	yes	no	yes	no	structure-inferred	0.64	Pass
Rv3122	Rv3122	Hypothetical protein	Hypothetical protein					no	no	no	no	no	unassigned	-4.04	Poor
Rv3123	Rv3123	Hypothetical protein	Hypothetical protein					no	no	no	no	no	unassigned	-2.29	Poor
Rv3125c	PPE49	PPE family protein PPE49	PPE family protein PPE49		21085642			no	no	yes	no	no	unassigned	-2.68	Poor
Rv3126c	Rv3126c	Hypothetical protein	Hypothetical protein		28261197			no	no	yes	no	no	literature notes	-2.93	Poor
Rv3127	Rv3127	Conserved protein	Conserved protein	putative oxidoreductase	23287603			no	yes	yes	no	no	structure-inferred	0.24	Pass
Rv3128c	Rv3128c	Conserved hypothetical protein	Conserved hypothetical protein		22759512; 28261197			no	no	yes	no	no	literature notes	no model	Failed
Rv3129	Rv3129	Conserved hypothetical protein	Conserved hypothetical protein			Pnp Oxidase; Chain A		no	no	no	yes	no	CATH	0.07	Pass
Rv3131	Rv3131	Conserved protein	putative nitroreductase		27094446; 28261197			yes	no	no	no	no	manual	2	Pass
Rv3134c	Rv3134c	Universal stress protein family protein	Universal stress protein family protein		11416222; 28261197; 18359816	Rossmann fold	ATP	no	no	yes	yes	yes	literature notes	1.06	Pass
Rv3135	PPE50	PPE family protein PPE50	T-cell Antigen		26277695; 12657046; 23195184	Helix Hairpins/Substrate Binding Domain Of Dnak; Chain:A; Domain 2/Ribonuclease domain of colicin e3 (Residues 456-551)/SHC Adaptor Protein/Methane Monooxygenase Hydroxylase; Chain G, domain 1/Beta Polymerase; domain 2		yes	no	no	yes	no	manual	1.17	Pass
Rv3136	PPE51	PPE family protein PPE51	PPE family protein PPE51		21085642; 21261938; 20825248			no	no	yes	no	no	literature notes	-1.83	Poor
Rv3136A	Rv3136A	Conserved protein	Conserved protein					no	no	no	no	no	unassigned	-1.79	Poor
Rv3142c	Rv3142c	Hypothetical protein	Hypothetical protein					no	no	no	no	no	unassigned	-1.6	Poor
Rv3144c	PPE52	PPE family protein PPE52	PPE family protein PPE52		21085642; 21294723			no	no	yes	no	no	literature notes	-1.58	Poor
Rv3159c	PPE53	PPE family protein PPE53	PPE family protein PPE53	putative transporter (secretion system)	21085642			no	yes	yes	no	no	structure-inferred	1.28	Pass
Rv3162c	Rv3162c	Possible integral membrane protein	Possible integral membrane protein		20386700			no	no	yes	no	no	literature notes	-3.39	Poor
Rv3163c	Rv3163c	Possible conserved secreted protein	Possible conserved secreted protein					no	no	no	no	no	unassigned	-3.43	Poor
Rv3165c	Rv3165c	Unknown protein	Unknown protein					no	no	no	no	no	unassigned	-2.05	Poor
Rv3166c	Rv3166c	Conserved hypothetical protein	Conserved hypothetical protein		22427370			no	no	yes	no	no	literature notes	-1.82	Poor
Rv3169	Rv3169	Conserved protein	Conserved protein		28270579			no	no	yes	no	no	literature notes	-2.41	Poor
Rv3172c	Rv3172c	Hypothetical protein	Hypothetical protein					no	no	no	no	no	unassigned	-1.29	Pass
Rv3178	Rv3178	Conserved hypothetical protein	Conserved hypothetical protein	putative oxidoreductase		Pnp Oxidase; Chain A/Split barrel-like	F42	no	yes	no	yes	yes	structure-inferred	1.48	Pass
Rv3179	Rv3179	Conserved protein	Conserved protein					no	no	no	no	no	unassigned	-3.44	Poor
Rv3180c	Rv3180c	Hypothetical alanine rich protein	Probable VapC toxin	probable VapC toxin/putative ester hydrolase	28066388	Rossmann fold		yes	yes	no	yes	no	manual	0.95	Pass
Rv3181c	Rv3181c	Conserved protein	Probable VapB antitoxin		28066388			yes	no	no	no	no	manual	-1.97	Poor
Rv3182	Rv3182	Conserved hypothetical protein	Conserved hypothetical protein					no	no	no	no	no	unassigned	-0.27	Pass
Rv3183	Rv3183	Possible transcriptional regulatory protein	Possible transcriptional regulatory protein					no	no	no	no	no	unassigned	-1.18	Pass
Rv3188	Rv3188	Conserved hypothetical protein	Conserved hypothetical protein					no	no	no	no	no	unassigned	-1.41	Pass
Rv3189	Rv3189	Conserved hypothetical protein	Conserved hypothetical protein					no	no	no	no	no	unassigned	-2.05	Poor
Rv3190A	Rv3190A	Conserved protein	Conserved protein					no	no	no	no	no	unassigned	-1.73	Poor
Rv3190c	Rv3190c	Hypothetical protein	Hypothetical protein					no	no	no	no	no	unassigned	-3.68	Poor
Rv3192	Rv3192	Conserved hypothetical alanine and proline-rich protein	Conserved hypothetical alanine and proline-rich protein	putative monooxygenase		TIM Barrel		no	yes	no	yes	no	structure-inferred	1.38	Pass
Rv3193c	Rv3193c	Probable conserved transmembrane protein	Probable conserved transmembrane protein					no	no	no	no	no	unassigned	-1.9	Poor
Rv3194c	Rv3194c	Possible conserved secreted protein	Possible conserved secreted protein	putative peptidase	27858159			no	yes	yes	no	no	structure-inferred	-1.23	Pass
Rv3195	Rv3195	Conserved hypothetical protein	Conserved hypothetical protein					no	no	no	no	no	unassigned	-2.24	Poor
Rv3196	Rv3196	Conserved hypothetical protein	Conserved hypothetical protein					no	no	no	no	no	unassigned	-0.67	Pass
Rv3196A	Rv3196A	Unknown protein	Unknown protein					no	no	no	no	no	unassigned	-1.44	Pass
Rv3205c	Rv3205c	Conserved protein	Conserved protein					no	no	no	no	no	unassigned	-0.74	Pass
Rv3207c	Rv3207c	Conserved protein	Conserved protein					no	no	no	no	no	unassigned	-2.33	Poor
Rv3208A	TB9.4	Conserved protein TB9.4	Conserved protein TB9.4		25802331; 27895634			no	no	yes	no	no	literature notes	-1.73	Poor
Rv3209	Rv3209	Conserved hypothetical threonine and proline rich protein	Conserved hypothetical threonine and proline rich protein					no	no	no	no	no	unassigned	-3.16	Poor
Rv3210c	Rv3210c	Conserved protein	Conserved protein			Ribonucleotide Reductase, subunit A/Ferritin;		no	no	no	yes	no	CATH	0.88	Pass
Rv3212	Rv3212	Conserved alanine valine rich protein	Conserved alanine valine rich protein					no	no	no	no	no	unassigned	-0.24	Pass
Rv3213c	Rv3213c	Possible SOJ/para-related protein	Possible SOJ/para-related protein	putative transmembrane ATPase	20006309	Rossmann fold/Domain 2, N(10)-formyltetrahydrofolate synthetase/Formyltetrahydrofolate synthetase; domain 3	CTP	no	yes	yes	yes	yes	structure-inferred	1.86	Pass
Rv3217c	Rv3217c	Probable conserved integral membrane protein	Probable conserved integral membrane protein					no	no	no	no	no	unassigned	-2.38	Poor
Rv3218	Rv3218	Conserved protein	Conserved protein	putative phosphotransferase		Rossmann fold		no	yes	no	yes	no	structure-inferred	0.98	Pass
Rv3221c	TB7.3	Biotinylated protein TB7.3	Biotinylated protein TB7.3	Putative Dihydrolipoyllysine-residue acetyltransferase		OB fold (Dihydrolipoamide Acetyltransferase, E2P)/Glucose Permease (Domain IIA)/Immunoglobulin-like/Rna Polymerase Beta Subunit; Chain: C, domain 4/Dna-directed Rna Polymerase Ii 140kd Polypeptide; Chain: B; domain 3/Rna Polymerase Beta Subunit; Chain: C,domain 2/Dna-directed Rna Polymerase Ii 140kd Polypeptide; Chain: B; Domain 6/Single alpha-helices involved in coiled-coils or other helix-helix…		no	yes	no	yes	no	structure-inferred	1.73	Pass
Rv3222c	Rv3222c	Conserved hypothetical protein	Conserved hypothetical protein					no	no	no	no	no	unassigned	-3.97	Poor
Rv3224A	Rv3224A	Conserved hypothetical protein	Conserved hypothetical protein					no	no	no	no	no	unassigned	-2.47	Poor
Rv3224B	Rv3224B	Conserved hypothetical protein	Conserved hypothetical protein	putative trans-editing enzyme		YbaK protein		no	yes	no	yes	no	structure-inferred	0.62	Pass
Rv3226c	Rv3226c	Conserved hypothetical protein	Conserved hypothetical protein	putative peptidase		hypothetical protein yedk fold		no	yes	no	yes	no	structure-inferred	0.94	Pass
Rv3228	Rv3228	Conserved hypothetical protein	Conserved hypothetical protein	putative acid anhydride phosphatase	26536359			no	yes	yes	no	no	structure-inferred	-0.09	Pass
Rv3230c	Rv3230c	Hypothetical oxidoreductase	probable NADPH oxidoreductase	probable NADPH oxidoreductase/putative ferredoxin reductase	17087501	Ubiquitin-like (UB roll)/Rossmann fold/Elongation Factor Tu (Ef-tu); domain 3	FAD	yes	yes	no	yes	yes	manual	0.64	Pass
Rv3231c	Rv3231c	Conserved protein	Conserved protein					no	no	no	no	no	unassigned	-1.04	Pass
Rv3235	Rv3235	Hypothetical alanine arginine proline rich protein	Hypothetical alanine arginine proline rich protein					no	no	no	no	no	unassigned	-4.77	Poor
Rv3236c	Rv3236c	Probable conserved integral membrane transport protein	Potassium/proton antiporter	Probable Na(+)/H(+) antiporter	14569030; 24346161	Na+/H+ antiporter like fold		yes	yes	no	yes	no	manual	1.99	Pass
Rv3237c	Rv3237c	Conserved protein	Conserved protein					no	no	no	no	no	unassigned	-0.69	Pass
Rv3238c	Rv3238c	Probable conserved integral membrane protein	Probable conserved integral membrane protein					no	no	no	no	no	unassigned	-1.89	Poor
Rv3239c	Rv3239c	Probable conserved transmembrane transport protein	Probable conserved membrane transport protein		12520088; 21512166			no	no	no	no	no	unassigned	-2.21	Poor
Rv3241c	Rv3241c	Conserved protein	Conserved protein					no	no	no	no	no	unassigned	-2.76	Poor
Rv3242c	Rv3242c	Conserved hypothetical protein	phosphoribosyltransferase		25825498			yes	no	no	no	no	manual	-3.66	Poor
Rv3243c	Rv3243c	Unknown protein	Unknown protein					no	no	no	no	no	unassigned	-3.69	Poor
Rv3254	Rv3254	Conserved hypothetical protein	Conserved hypothetical protein					no	no	no	no	no	unassigned	-1.18	Pass
Rv3256c	Rv3256c	Conserved protein	Conserved protein					no	no	no	no	no	unassigned	-0.77	Pass
Rv3258c	Rv3258c	Conserved hypothetical protein	Conserved hypothetical protein					no	no	no	no	no	unassigned	-2.23	Poor
Rv3259	Rv3259	Conserved hypothetical protein	Conserved hypothetical protein					no	no	no	no	no	unassigned	0.2	Pass
Rv3267	Rv3267	Conserved protein (CPSA-related protein)	probable peptidoglycan-arabinogalactan ligase		27486192			yes	no	no	no	no	manual	-2.6	Poor
Rv3268	Rv3268	Conserved hypothetical protein	Conserved hypothetical protein	putative acid-thiol ligase		GMP Synthetase; Chain A, domain 3/Rossmann fold/Luciferase; domain 3		no	yes	no	yes	no	structure-inferred	0.71	Pass
Rv3271c	Rv3271c	Probable conserved integral membrane protein	Probable conserved integral membrane protein	putative cation transport protein				no	yes	no	no	no	structure-inferred	0.12	Pass
Rv3272	Rv3272	Conserved hypothetical protein	Conserved hypothetical protein	putative acetyl-CoA:oxalate CoA-transferase		Rossmann fold/formyl-coa transferase, domain 3		no	yes	no	yes	no	structure-inferred	1.69	Pass
Rv3277	Rv3277	Probable conserved transmembrane protein	Probable conserved transmembrane protein					no	no	no	no	no	unassigned	-3.88	Poor
Rv3278c	Rv3278c	Probable conserved transmembrane protein	Probable conserved transmembrane protein					no	no	no	no	no	unassigned	-4.36	Poor
Rv3282	Rv3282	Conserved hypothetical protein	Conserved hypothetical protein	putative nucleoside-triphosphate diphosphatase		Maf protein		no	yes	no	yes	no	structure-inferred	0.86	Pass
Rv3284	Rv3284	Conserved hypothetical protein	Conserved hypothetical protein			Sufe protein. Chain: A		no	no	no	yes	no	CATH	0.86	Pass
Rv3288c	usfY	Putative protein UsfY	Putative protein UsfY					no	no	no	no	no	unassigned	-2.69	Poor
Rv3289c	Rv3289c	Possible transmembrane protein	Possible transmembrane protein		24268774			no	no	yes	no	no	literature notes	-1.42	Pass
Rv3292	Rv3292	Conserved hypothetical protein	Conserved hypothetical protein				FE2	no	no	no	no	yes	LBS	0.94	Pass
Rv3294c	Rv3294c	Conserved hypothetical protein	Conserved hypothetical protein					no	no	no	no	no	unassigned	-3.9	Poor
Rv3300c	Rv3300c	Conserved hypothetical protein	Conserved hypothetical protein	putative pseudouridine synthase protein		Structural Genomics Hypothetical 15.5 Kd Protein In mrcA-pckA Intergenic Region; Chain A/Pseudouridine synthase		no	yes	no	yes	no	structure-inferred	1.9	Pass
Rv3304	Rv3304	Conserved protein	Conserved protein	putative aminoacyltransferase		Hypothetical upf0131 protein ytfp		no	yes	no	yes	no	structure-inferred	1.7	Pass
Rv3311	Rv3311	Conserved protein	probable protease		26853625			yes	no	no	no	no	manual	-3.22	Poor
Rv3312A	Rv3312A	Secreted protein antigen	pilin subunit protein		17360408; 23907521; 20973567			yes	no	no	no	no	manual	-3.33	Poor
Rv3312c	Rv3312c	Conserved hypothetical protein	probable serine hydrolase	probable serine hydrolase/putative peroxidase/putative carboxylic ester hydrolase	26853625	Rossmann fold		yes	yes	no	yes	no	manual	-0.66	Pass
Rv3333c	Rv3333c	Hypothetical proline rich protein	probable PDZ-interacting protease regulator (adaptor protein)/Ppr1		24218594			yes	no	no	no	no	manual	-3.2	Poor
Rv3335c	Rv3335c	Probable conserved integral membrane protein	Probable conserved integral membrane protein					no	no	no	no	no	unassigned	-2.54	Poor
Rv3337	Rv3337	Conserved hypothetical protein	Conserved hypothetical protein	putative hydrolase		Rossmann fold/DNA polymerase; domain 1		no	yes	no	yes	no	structure-inferred	0.46	Pass
Rv3338	Rv3338	Conserved hypothetical protein	Conserved hypothetical protein	putative carboxylic ester hydrolase		Rossmann fold		no	yes	no	yes	no	structure-inferred	0.5	Pass
Rv3343c	PPE54	PPE family protein PPE54	PPE family protein PPE54		21085642; 12657046; 22703188; 28442606			no	no	yes	no	no	literature notes	no model	Failed
Rv3344c	PE_PGRS49	PE-PGRS family protein PE_PGRS49	PE-PGRS family protein PE_PGRS49			Methylamine Dehydrogenase; Chain H		no	no	no	yes	no	CATH	1.5	Pass
Rv3345c	PE_PGRS50	PE-PGRS family protein PE_PGRS50	PE-PGRS family protein PE_PGRS50		21085642; 26270051; 18267304			no	no	yes	no	no	literature notes	no model	Failed
Rv3346c	Rv3346c	Conserved transmembrane protein	Conserved transmembrane protein					no	no	no	no	no	unassigned	-1.57	Poor
Rv3347c	PPE55	PPE family protein PPE55	Antigen/PPE family protein PPE55		28217905; 21085642; 16041015; 23497342			yes	no	no	no	no	manual	no model	Failed
Rv3350c	PPE56	PPE family protein PPE56	PPE family protein PPE56		21085642; 26536359			no	no	yes	no	no	literature notes	no model	Failed
Rv3351c	Rv3351c	Conserved hypothetical protein	Conserved hypothetical protein					no	no	no	no	no	unassigned	-2.5	Poor
Rv3353c	Rv3353c	Conserved hypothetical protein	Conserved hypothetical protein					no	no	no	no	no	unassigned	-1.1	Pass
Rv3354	Rv3354	Conserved hypothetical protein	protein kinase		25139900			yes	no	no	no	no	manual	-2.1	Poor
Rv3355c	Rv3355c	Probable integral membrane protein	Probable integral membrane protein					no	no	no	no	no	unassigned	-0.46	Pass
Rv3360	Rv3360	Conserved hypothetical protein	Conserved hypothetical protein	putative phospho-dependent signal transduction protein			III	no	yes	no	no	yes	structure-inferred	-0.37	Pass
Rv3361c	Rv3361c	Conserved protein	DNA topoisomerase (ATP-hydrolyzing) inhibitor, MfpA	DNA topoisomerase (ATP-hydrolyzing) inhibitor, MfpA	19060136	Pectate Lyase C-like		yes	yes	no	yes	no	manual	2	Pass
Rv3362c	Rv3362c	Probable ATP/GTP-binding protein	DNA topoisomerase (ATP-hydrolyzing) inhibitor/GTPase, MfpB		19060136	Rossmann fold/GI Alpha 1, domain 2-like	GNP	yes	no	no	yes	yes	manual	0.18	Pass
Rv3363c	Rv3363c	Conserved hypothetical protein	Conserved hypothetical protein					no	no	no	no	no	unassigned	-3.49	Poor
Rv3364c	Rv3364c	Conserved protein	Cathepsin G inhibitor/secreted effector		22275911	Beta-Lactamase/Arc Repressor Mutant, subunit A/Penicillin-binding protein 2a (Domain 2)		yes	no	no	yes	no	manual	1.26	Pass
Rv3365c	Rv3365c	Conserved protein	Conserved protein		26536359			no	no	yes	no	no	unassigned	-3.07	Poor
Rv3367	PE_PGRS51	PE-PGRS family protein PE_PGRS51	PE-PGRS family protein PE_PGRS51		21085642; 21678479			no	no	yes	no	no	literature notes	-1.98	Poor
Rv3369	Rv3369	Conserved protein	Conserved protein	Putative oxidoreductase		Pnp Oxidase; Chain A/Split barrel-like		no	yes	no	yes	no	structure-inferred	0.93	Pass
Rv3376	Rv3376	Conserved hypothetical protein	Phosphatase	phosphatase/putative phosphotransferase	21228491	DNA polymerase; domain 1/Rossmann fold	MG	yes	yes	no	yes	yes	manual	0.65	Pass
Rv3388	PE_PGRS52	PE-PGRS family protein PE_PGRS52	PE-PGRS family protein PE_PGRS52		21085642			no	no	yes	no	no	unassigned	0.13	Pass
Rv3394c	Rv3394c	Conserved hypothetical protein	Conserved hypothetical protein					no	no	no	no	no	unassigned	-1.56	Poor
Rv3395A	Rv3395A	Probable membrane protein	Probable membrane protein					no	no	no	no	no	unassigned	-3.91	Poor
Rv3395c	Rv3395c	Conserved hypothetical protein	Conserved hypothetical protein	NTP-dependent DNA damage response protein		Rossmann fold/Rec A Protein; domain 2		no	yes	no	yes	no	structure-inferred	0.43	Pass
Rv3401	Rv3401	Conserved protein	probable serine hydrolase	probable serine hydrolase, Putative Maltose phosphorylase	26853625; 15703182	Maltose phosphorylase, domain 3/Glycosyltransferase/Beta-galactosidase; Chain A, domain 5		yes	yes	no	yes	no	manual	0.99	Pass
Rv3402c	Rv3402c	Conserved hypothetical protein	cell envelope-associated protein		24722253; 11722747	Aspartate Aminotransferase; domain 2/Aspartate Aminotransferase, domain 1		yes	no	no	yes	no	manual	0.52	Pass
Rv3403c	Rv3403c	Hypothetical protein	Hypothetical protein					no	no	no	no	no	unassigned	-0.82	Pass
Rv3404c	Rv3404c	Conserved hypothetical protein	Conserved hypothetical protein	putative sugar N-formyltransferase		Rossmann fold/Methionyl-tRNA Fmet Formyltransferase; Chain A, domain 2/Alpha-Beta Plaits		no	yes	no	yes	no	structure-inferred	2	Pass
Rv3405c	Rv3405c	Possible transcriptional regulatory protein	Possible transcriptional regulatory protein	putative transcription factor	17954004; 25427196	Tetracycline Repressor; domain 2		no	yes	yes	yes	no	structure-inferred	-0.05	Pass
Rv3412	Rv3412	Conserved hypothetical protein	Conserved hypothetical protein					no	no	no	no	no	unassigned	-3.92	Poor
Rv3413c	Rv3413c	Unknown alanine and proline rich protein	Unknown alanine and proline rich protein					no	no	no	no	no	unassigned	-4.99	Poor
Rv3415c	Rv3415c	Conserved hypothetical protein	Conserved hypothetical protein					no	no	no	no	no	unassigned	-1.87	Poor
Rv3421c	Rv3421c	Conserved hypothetical protein	Conserved hypothetical protein	putative tRNA threonylcarbamoyladenosine biosynthesis protein		Nucleotidyltransferase; domain 5		no	yes	no	yes	no	structure-inferred	0.85	Pass
Rv3422c	Rv3422c	Conserved hypothetical protein	Conserved hypothetical protein	putative tRNA modification enzyme	27353550	Rossmann fold		no	yes	yes	yes	no	structure-inferred	-0.09	Pass
Rv3424c	Rv3424c	Hypothetical protein	Hypothetical protein					no	no	no	no	no	unassigned	-3.94	Poor
Rv3425	PPE57	PPE family protein PPE57	B-cell antigen		17328725; 22537173; 18426397; 23136116	Substrate Binding Domain Of Dnak; Chain:A; Domain 2/Hemolysin E; Chain: A;		yes	no	no	yes	no	manual	1.26	Pass
Rv3426	PPE58	PPE family protein PPE58	PPE family protein PPE58					no	no	no	no	no	unassigned	-1.52	Poor
Rv3429	PPE59	PPE family protein PPE59	PPE family protein PPE59					no	no	no	no	no	unassigned	1.13	Pass
Rv3433c	Rv3433c	Conserved protein	Conserved protein	putative NAD(P)H-hydrate repair enzyme		Rossmann fold/UDP-N-acetylmuramoyl-L-alanine:D-glutamate ligase		no	yes	no	yes	no	structure-inferred	1.09	Pass
Rv3434c	Rv3434c	Possible conserved transmembrane protein	Possible conserved transmembrane protein		27328747			no	no	yes	no	no	literature notes	-1.05	Pass
Rv3435c	Rv3435c	Probable conserved transmembrane protein	Probable conserved transmembrane protein		25645949			no	no	yes	no	no	literature notes	-1.67	Poor
Rv3437	Rv3437	Possible conserved transmembrane protein	Possible conserved transmembrane protein					no	no	no	no	no	unassigned	-2.84	Poor
Rv3438	Rv3438	Conserved protein	Conserved protein	putative Carboxylic Ester Hydrolase		Rossmann fold		no	yes	no	yes	no	structure-inferred	-0.01	Pass
Rv3439c	Rv3439c	Conserved hypothetical alanine and proline rich protein	Conserved hypothetical alanine and proline rich protein					no	no	no	no	no	unassigned	-3.28	Poor
Rv3440c	Rv3440c	Hypothetical protein	Hypothetical protein			Helix Hairpins		no	no	no	yes	no	CATH	-0.21	Pass
Rv3446c	Rv3446c	Hypothetical alanine and valine rich protein	Hypothetical alanine and valine rich protein					no	no	no	no	no	unassigned	-4.26	Poor
Rv3453	Rv3453	Possible conserved transmembrane protein	Possible conserved transmembrane protein					no	no	no	no	no	unassigned	-2.45	Poor
Rv3454	Rv3454	Probable conserved integral membrane protein	Probable conserved integral membrane protein					no	no	no	no	no	unassigned	-1.66	Poor
Rv3463	Rv3463	Conserved protein	Conserved protein	putative F420-dependent oxidoreductase	26536359	TIM Barrel/Chitinase A; domain 3		no	yes	yes	yes	no	structure-inferred	0.89	Pass
Rv3466	Rv3466	Conserved hypothetical protein	Conserved hypothetical protein		14617159	Arc Repressor Mutant, subunit A/Tetracycline Repressor; domain 2		no	no	yes	yes	no	literature notes	-0.61	Pass
Rv3467	Rv3467	Conserved hypothetical protein	Conserved hypothetical protein					no	no	no	no	no	unassigned	-3.36	Poor
Rv3471c	Rv3471c	Conserved hypothetical protein	Conserved hypothetical protein			Jelly Rolls		no	no	no	yes	no	CATH	0.25	Pass
Rv3472	Rv3472	Conserved protein	Conserved protein	putative oxidoreductase		Nuclear Transport Factor 2; Chain: A,		no	yes	no	yes	no	structure-inferred	1.86	Pass
Rv3477	PE31	PE family protein PE31	PE family protein PE31		21920479	Helix Hairpins/Substrate Binding Domain Of Dnak; Chain:A; Domain 2		no	no	yes	yes	no	literature notes	0.02	Pass
Rv3478	PPE60	PE family protein PPE60	PE family protein PPE60		21085642; 21261938; 23906890; 28442606			no	no	yes	no	no	literature notes	-3.33	Poor
Rv3479	Rv3479	Possible transmembrane protein	Possible transmembrane protein		26822628			no	no	yes	no	no	literature notes	-2.66	Poor
Rv3481c	Rv3481c	Probable integral membrane protein	Probable integral membrane protein		12081975			no	no	yes	no	no	literature notes	-2.2	Poor
Rv3482c	Rv3482c	Probable conserved membrane protein	Probable conserved membrane protein					no	no	no	no	no	unassigned	-3.66	Poor
Rv3483c	Rv3483c	Possible exported protein	Possible exported protein					no	no	no	no	no	unassigned	-4.66	Poor
Rv3484	cpsA	Possible conserved protein CpsA	Possible conserved protein CpsA					no	no	no	no	no	unassigned	-2.75	Poor
Rv3486	Rv3486	Conserved protein	Conserved protein		26536359			no	no	yes	no	no	unassigned	-1.91	Poor
Rv3488	Rv3488	Conserved hypothetical protein	Conserved hypothetical protein	putative transcription factor		Arc Repressor Mutant, subunit A		no	yes	no	yes	no	structure-inferred	0.98	Pass
Rv3489	Rv3489	Unknown protein	Unknown protein					no	no	no	no	no	unassigned	-2.08	Poor
Rv3491	Rv3491	Unknown protein	Unknown protein					no	no	no	no	no	unassigned	-3.75	Poor
Rv3492c	Rv3492c	Conserved hypothetical Mce associated protein	Conserved hypothetical Mce associated protein					no	no	no	no	no	unassigned	-2.1	Poor
Rv3493c	Rv3493c	Conserved hypothetical Mce associated alanine and valine rich protein	Conserved hypothetical Mce associated alanine and valine rich protein		26536359			no	no	yes	no	no	unassigned	-3.57	Poor
Rv3507	PE_PGRS53	PE-PGRS family protein PE_PGRS53	PE-PGRS family protein PE_PGRS53		21085642; 23195184			no	no	yes	no	no	literature notes	1.67	Pass
Rv3508	PE_PGRS54	PE-PGRS family protein PE_PGRS54	PE-PGRS family protein PE_PGRS54		21085642; 12694625			no	no	yes	no	no	literature notes	no model	Failed
Rv3510c	Rv3510c	Conserved protein	Conserved protein			TIM Barrel/Urease, subunit C; domain 1/uronate isomerase, domain 2, chain A		no	no	no	yes	no	CATH	1.44	Pass
Rv3511	PE_PGRS55	PE-PGRS family protein PE_PGRS55	PE-PGRS family protein PE_PGRS55					no	no	no	no	no	unassigned	-1.13	Pass
Rv3512	PE_PGRS56	PE-PGRS family protein PE_PGRS56	PE-PGRS family protein PE_PGRS56		21085642; 21924330			no	no	yes	no	no	literature notes	2	Pass
Rv3514	PE_PGRS57	PE-PGRS family protein PE_PGRS57	PE-PGRS family protein PE_PGRS57		21085642; 23195184			no	no	yes	no	no	literature notes	2	Pass
Rv3517	Rv3517	Conserved hypothetical protein	Conserved hypothetical protein					no	no	no	no	no	unassigned	-3.76	Poor
Rv3519	Rv3519	Unknown protein	Unknown protein	putative carboxy-lyase		Acetoacetate decarboxylase-like		no	yes	no	yes	no	structure-inferred	0.65	Pass
Rv3521	Rv3521	Conserved hypothetical protein	Conserved hypothetical protein					no	no	no	no	no	unassigned	-3.75	Poor
Rv3524	Rv3524	Probable conserved membrane protein	Probable conserved membrane protein					no	no	no	no	no	unassigned	-1.82	Poor
Rv3527	Rv3527	Hypothetical protein	Hypothetical protein					no	no	no	no	no	unassigned	-1.75	Poor
Rv3528c	Rv3528c	Unknown protein	probable serine hydrolase		26853625			yes	no	no	no	no	manual	-2.07	Poor
Rv3529c	Rv3529c	Conserved hypothetical protein	Conserved hypothetical protein					no	no	no	no	no	unassigned	1.73	Pass
Rv3531c	Rv3531c	Hypothetical protein	Hypothetical protein					no	no	no	no	no	unassigned	-2.24	Poor
Rv3532	PPE61	PPE family protein PPE61	PPE family protein PPE61		23195184			no	no	yes	no	no	literature notes	-1.93	Poor
Rv3533c	PPE62	PPE family protein PPE62	PPE family protein PPE62		28119467			no	no	yes	no	no	literature notes	-0.04	Pass
Rv3539	PPE63	PPE family protein PPE63	PPE family protein PPE63					no	no	no	no	no	unassigned	-2.07	Poor
Rv3541c	Rv3541c	Conserved protein	(R)-enoyl-coA dehydrogenase (ChsH1)	Putative cysteine endopeptidase/(R)-enoyl-coA dehydrogenase (ChsH1)/Putative oxidoreductase	25203216	Thiol Ester Dehydrase; Chain A		yes	yes	no	yes	no	manual	1.98	Pass
Rv3542c	Rv3542c	Conserved hypothetical protein	(R)-enoyl-coA dehydrogenase (ChsH2)		25203216			yes	no	no	no	no	manual	-1.95	Poor
Rv3555c	Rv3555c	Conserved protein	Conserved protein					no	no	no	no	no	unassigned	-4.54	Poor
Rv3558	PPE64	PPE family protein PPE64	PPE family protein PPE64					no	no	no	no	no	unassigned	-0.38	Pass
Rv3566A	Rv3566A	Hypothetical protein	Hypothetical protein					no	no	no	no	no	unassigned	-2.48	Poor
Rv3572	Rv3572	Unknown protein	Unknown protein					no	no	no	no	no	unassigned	-3.39	Poor
Rv3577	Rv3577	Conserved hypothetical protein	Conserved hypothetical protein			Metallo-beta-lactamase; Chain A		no	no	no	yes	no	CATH	0.46	Pass
Rv3583c	Rv3583c	Possible transcription factor	Transcription factor		23858468; 28067618; 27342278			yes	no	no	no	no	manual	1.56	Pass
Rv3586	Rv3586	Conserved hypothetical protein	diadenylate cyclase (DacA)		22529992; 24465894		3AT	yes	no	no	no	yes	manual	1.89	Pass
Rv3587c	Rv3587c	Probable conserved membrane protein	Probable antigen		18208443			yes	no	no	no	no	manual	-4.45	Poor
Rv3590c	PE_PGRS58	PE-PGRS family protein PE_PGRS58	PE-PGRS family protein PE_PGRS58		21085642			no	no	yes	no	no	unassigned	0.36	Pass
Rv3594	Rv3594	Conserved hypothetical protein	Conserved hypothetical protein					no	no	no	no	no	unassigned	-0.76	Pass
Rv3595c	PE_PGRS59	PE-PGRS family protein PE_PGRS59	PE-PGRS family protein PE_PGRS59		21085642			no	no	yes	no	no	unassigned	-2.21	Poor
Rv3599c	Rv3599c	Hypothetical short protein	Hypothetical short protein					no	no	no	no	no	unassigned	-0.8	Pass
Rv3600c	Rv3600c	Conserved protein	Conserved protein	Putative Pantothenate kinase		Nucleotidyltransferase; domain 5/Hexokinase; domain 1	PAU	no	yes	no	yes	yes	structure-inferred	1.23	Pass
Rv3603c	Rv3603c	Conserved hypothetical alanine and leucine rich protein	Conserved hypothetical alanine and leucine rich protein					no	no	no	no	no	unassigned	-0.35	Pass
Rv3604c	Rv3604c	Probable conserved transmembrane protein rich in alanine and arginine and proline	Probable conserved transmembrane protein rich in alanine and arginine and proline					no	no	no	no	no	unassigned	-2.9	Poor
Rv3605c	Rv3605c	Probable conserved secreted protein	Probable conserved secreted protein					no	no	no	no	no	unassigned	-1.63	Poor
Rv3611	Rv3611	Hypothetical arginine and proline rich protein	Hypothetical arginine and proline rich protein					no	no	no	no	no	unassigned	-3.72	Poor
Rv3612c	Rv3612c	Conserved hypothetical protein	Conserved hypothetical protein					no	no	no	no	no	unassigned	-2.61	Poor
Rv3613c	Rv3613c	Hypothetical protein	Hypothetical protein					no	no	no	no	no	unassigned	-2.18	Poor
Rv3621c	PPE65	PPE family protein PPE65	Antigen		21085642; 21288992; 27242739			yes	no	no	no	no	manual	-2.47	Poor
Rv3622c	PE32	PE family protein PE32	Probable T-cell Antigen		27242739; 26303392,27200304	Globin-like/Colicin Ia; domain 2/Colicin Ia; domain 1/Helix Hairpins		yes	no	no	yes	no	manual	-0.05	Pass
Rv3626c	Rv3626c	Conserved hypothetical protein	Conserved hypothetical protein					no	no	no	no	no	unassigned	-0.39	Pass
Rv3627c	Rv3627c	Conserved protein	Conserved protein	putative serine-type carboxypeptidase			FP5	no	yes	no	no	yes	structure-inferred	-1.93	Poor
Rv3629c	Rv3629c	Probable conserved integral membrane protein	Probable conserved integral membrane protein					no	no	no	no	no	unassigned	-2.83	Poor
Rv3630	Rv3630	Probable conserved integral membrane protein	Probable conserved integral membrane protein	putative Na+/H+ antiporter drug efflux protein	25467293			no	yes	yes	no	no	structure-inferred	0.27	Pass
Rv3632	Rv3632	Possible conserved membrane protein	Putative flippase		21030587			yes	no	no	no	no	manual	-2.92	Poor
Rv3633	Rv3633	Conserved protein	Conserved protein	putative ester hydrolase				no	yes	no	no	no	structure-inferred	0.18	Pass
Rv3635	Rv3635	Probable conserved transmembrane protein	Probable conserved transmembrane protein					no	no	no	no	no	unassigned	-2.5	Poor
Rv3639c	Rv3639c	Conserved hypothetical protein	Conserved hypothetical protein					no	no	no	no	no	unassigned	-2.14	Poor
Rv3642c	Rv3642c	Hypothetical protein	Hypothetical protein	putative protein adenylylation inhibitor				no	yes	no	no	no	structure-inferred	-0.14	Pass
Rv3643	Rv3643	Hypothetical protein	Hypothetical protein					no	no	no	no	no	unassigned	-1.83	Poor
Rv3645	Rv3645	Probable conserved transmembrane protein	class III adenylyl cyclase		15182360; 19923210; 18022770; 27624961			yes	no	no	no	no	manual	-0.97	Pass
Rv3647c	Rv3647c	Conserved hypothetical protein	Conserved hypothetical protein			Endonuclease - Pi-scei; Chain A, domain 1/Double Stranded RNA Binding Domain/Endonuclease I-creI		no	no	no	yes	no	CATH	-0.37	Pass
Rv3650	PE33	PE family protein PE33	PE family protein PE33		18022770			no	no	yes	no	no	literature notes	-0.02	Pass
Rv3651	Rv3651	Conserved hypothetical protein	Conserved hypothetical protein					no	no	no	no	no	unassigned	0.68	Pass
Rv3652	PE_PGRS60	PE-PGRS family-related protein PE_PGRS60	PE-PGRS family-related protein PE_PGRS60		26158346			no	no	yes	no	no	literature notes	-0.66	Pass
Rv3653	PE_PGRS61	PE-PGRS family-related protein PE_PGRS61	PE-PGRS family-related protein PE_PGRS61		27483162; 26337157; 27872707			no	no	yes	no	no	literature notes	-3.14	Poor
Rv3654c	Rv3654c	Conserved hypothetical protein	Conserved hypothetical protein		28442606; 20454556			no	no	yes	no	no	literature notes	-1	Pass
Rv3655c	Rv3655c	Conserved hypothetical protein	Conserved hypothetical protein					no	no	no	no	no	unassigned	-2.21	Poor
Rv3656c	Rv3656c	Conserved hypothetical protein	Conserved hypothetical protein					no	no	no	no	no	unassigned	-2.22	Poor
Rv3657c	Rv3657c	Possible conserved alanine rich membrane protein	Possible conserved alanine rich membrane protein					no	no	no	no	no	unassigned	-1.93	Poor
Rv3658c	Rv3658c	Probable conserved transmembrane protein	Probable conserved transmembrane protein					no	no	no	no	no	unassigned	-3.54	Poor
Rv3659c	Rv3659c	Conserved hypothetical protein	Conserved hypothetical protein	putative ATPase				no	yes	no	no	no	structure-inferred	0.52	Pass
Rv3660c	Rv3660c	Conserved hypothetical protein	putative septum site determining protein (Ssd) (a group of FtsZ regulatory proteins)	putative septum site determining protein (Ssd) (a group of FtsZ regulatory proteins)	21504606			yes	yes	no	no	no	manual	-2.96	Poor
Rv3661	Rv3661	Conserved hypothetical protein	Conserved hypothetical protein		26536359		MG	no	no	yes	no	yes	LBS	-0.71	Pass
Rv3662c	Rv3662c	Conserved hypothetical protein	Conserved hypothetical protein	putative nucleotidyltransferase		Fic-like fold		no	yes	no	yes	no	structure-inferred	1.04	Pass
Rv3669	Rv3669	Probable conserved transmembrane protein	Probable conserved transmembrane protein					no	no	no	no	no	unassigned	-2.36	Poor
Rv3672c	Rv3672c	Conserved hypothetical protein	Conserved hypothetical protein	putative acid anhydride phosphatase	26536359			no	yes	yes	no	no	structure-inferred	-2.33	Poor
Rv3675	Rv3675	Possible membrane protein	Possible membrane protein					no	no	no	no	no	unassigned	-2.28	Poor
Rv3678A	Rv3678A	Conserved hypothetical protein	Conserved hypothetical protein		26536359			no	no	yes	no	no	unassigned	-1.38	Pass
Rv3678c	Rv3678c	Conserved protein	Conserved protein	putative deaminase		60s Ribosomal Protein L30; Chain: A;		no	yes	no	yes	no	structure-inferred	1.97	Pass
Rv3683	Rv3683	Conserved protein	Conserved protein					no	no	no	no	no	unassigned	-1.67	Poor
Rv3686c	Rv3686c	Conserved hypothetical protein	Conserved hypothetical protein					no	no	no	no	no	unassigned	-2.74	Poor
Rv3688c	Rv3688c	Conserved protein	Conserved protein	putative carbon-nitrogen ligase		Hypothetical Protein Yqey; Chain: A; domain1/Arc Repressor Mutant, subunit A		no	yes	no	yes	no	structure-inferred	1.12	Pass
Rv3689	Rv3689	Probable conserved transmembrane protein	Probable conserved transmembrane protein					no	no	no	no	no	unassigned	-2.27	Poor
Rv3690	Rv3690	Probable conserved membrane protein	Probable conserved membrane protein					no	no	no	no	no	unassigned	-1.97	Poor
Rv3691	Rv3691	Conserved protein	Conserved protein					no	no	no	no	no	unassigned	-2.22	Poor
Rv3693	Rv3693	Possible conserved membrane protein	Possible conserved membrane protein		24564223			no	no	yes	no	no	literature notes	-3.8	Poor
Rv3694c	Rv3694c	Possible conserved transmembrane protein	Possible conserved transmembrane protein		26536359			no	no	yes	no	no	unassigned	-3.5	Poor
Rv3695	Rv3695	Possible conserved membrane protein	Possible conserved membrane protein					no	no	no	no	no	unassigned	-2.34	Poor
Rv3698	Rv3698	Conserved protein	Conserved protein					no	no	no	no	no	unassigned	-0.39	Pass
Rv3699	Rv3699	Conserved protein	Conserved protein	putative methyltransferase	26536359		SAH	no	yes	yes	no	yes	structure-inferred	0.01	Pass
Rv3700c	Rv3700c	Conserved hypothetical protein	pyridoxal 5-phosphate-binding protein involved in ergothioneine (EGT) biosynthesis	pyridoxal 5-phosphate-binding protein involved in ergothioneine (EGT) biosynthesis/putative transaminase/putative carbon-sulfur lyase	26774486; 26229105	Aspartate Aminotransferase, domain 1/Aspartate Aminotransferase; domain 2	P61	yes	yes	no	yes	yes	manual	1.13	Pass
Rv3701c	Rv3701c	Conserved hypothetical protein	histidine methyltransferase EgtD	histidine methyltransferase EgtD, Probable L-histidine N(alpha)-methyltransferase	26229105; 28442606	Rossmann fold		yes	yes	no	yes	no	manual	1.79	Pass
Rv3702c	Rv3702c	Conserved hypothetical protein	Conserved hypothetical protein	Probable Gamma-glutamyl hercynylcysteine S-oxide hydrolase/Putative pentosyltransferase		Glutamine Phosphoribosylpyrophosphate, subunit 1, domain 1/Rossmann fold/Pectate Lyase C-like/TIM Barrel	ONL	no	yes	no	yes	yes	structure-inferred	1.91	Pass
Rv3703c	Rv3703c	Conserved hypothetical protein	Conserved hypothetical protein	Probable Gamma-glutamyl hercynylcysteine S-oxide synthase				no	yes	no	no	no	structure-inferred	2	Pass
Rv3705A	Rv3705A	Conserved hypothetical proline rich protein	Conserved hypothetical proline rich protein					no	no	no	no	no	unassigned	-1.61	Poor
Rv3705c	Rv3705c	Conserved protein	Conserved protein	putative extracellular sensor				no	yes	no	no	no	structure-inferred	-0.03	Pass
Rv3706c	Rv3706c	Conserved hypothetical proline rich protein	Conserved hypothetical proline rich protein		26536359			no	no	yes	no	no	unassigned	-4.61	Poor
Rv3707c	Rv3707c	Conserved hypothetical protein	Conserved hypothetical protein		16322769; 28442606			no	no	yes	no	no	literature notes	-1.06	Pass
Rv3714c	Rv3714c	Conserved hypothetical protein	Conserved hypothetical protein					no	no	no	no	no	unassigned	-4.76	Poor
Rv3716c	Rv3716c	Conserved protein	Conserved protein		26536359			no	no	yes	no	no	unassigned	-0.26	Pass
Rv3717	Rv3717	Conserved hypothetical protein	N-acetylmuramyl-L-alanine amidase		24019530,; 24311595		ZN	yes	no	no	no	yes	manual	0.43	Pass
Rv3718c	Rv3718c	Conserved protein	Conserved protein			Alpha-D-Glucose-1,6-Bisphosphate; Chain A, domain 4/Rieske Iron-sulfur Protein		no	no	no	yes	no	CATH	0.08	Pass
Rv3719	Rv3719	Conserved protein	Conserved protein	putative amide-bond oxidoreductase		Uridine Diphospho-n-acetylenolpyruvylglucosamine Reductase; domain 3/Vanillyl-alcohol Oxidase; Chain A, domain 3		no	yes	no	yes	no	structure-inferred	-0.54	Pass
Rv3722c	Rv3722c	Conserved protein	probable serine hydrolase	probable serine hydrolase, Probable Aspartate transaminase	26853625; 26536359	Aspartate Aminotransferase, domain 1/Aspartate Aminotransferase; domain 2	PGU	yes	yes	no	yes	yes	manual	1.69	Pass
Rv3723	Rv3723	Probable conserved transmembrane protein	Probable conserved transmembrane protein					no	no	no	no	no	unassigned	-2.91	Poor
Rv3728	Rv3728	Probable conserved two-domain membrane protein	Probable conserved two-domain membrane protein		20001742			no	no	yes	no	no	literature notes	-1.98	Poor
Rv3730c	Rv3730c	Conserved hypothetical protein	putative DNA polymerase PolD1	putative DNA polymerase PolD1	23198659			yes	yes	no	no	no	manual	-0.27	Pass
Rv3732	Rv3732	Conserved protein	Conserved protein					no	no	no	no	no	unassigned	-3.65	Poor
Rv3733c	Rv3733c	Conserved hypothetical protein	Conserved hypothetical protein	putative acid anhydride phosphatase		Nucleoside Triphosphate Pyrophosphohydrolase	MN	no	yes	no	yes	yes	structure-inferred	-0.13	Pass
Rv3735	Rv3735	Conserved hypothetical protein	Conserved hypothetical protein			hypothetical protein tt1634/Complement Module; domain 1	ADN	no	no	no	yes	yes	CATH	2	Pass
Rv3737	Rv3737	Probable conserved transmembrane protein	Probable conserved transmembrane protein	putative importer subunit				no	yes	no	no	no	structure-inferred	0.01	Pass
Rv3738c	PPE66	PPE family protein PPE66	PPE family protein PPE66		27931684			no	no	yes	no	no	literature notes	-3.17	Poor
Rv3739c	PPE67	PPE family protein PPE67	PPE family protein PPE67		26615221			no	no	yes	no	no	literature notes	0.11	Pass
Rv3745c	Rv3745c	Conserved hypothetical protein	Conserved hypothetical protein					no	no	no	no	no	unassigned	-0.16	Pass
Rv3746c	PE34	Probable PE family protein PE34 (PE family-related protein)	Probable PE family protein PE34 (PE family-related protein)		23195184; 26615221			no	no	yes	no	no	literature notes	-2.71	Poor
Rv3747	Rv3747	Conserved protein	Conserved protein		26536359			no	no	yes	no	no	unassigned	-2.3	Poor
Rv3748	Rv3748	Conserved hypothetical protein	Conserved hypothetical protein					no	no	no	no	no	unassigned	-2.14	Poor
Rv3749c	Rv3749c	Conserved hypothetical protein	Conserved hypothetical protein		24662523			no	no	yes	no	no	literature notes	-3.32	Poor
Rv3753c	Rv3753c	Conserved protein	Conserved protein					no	no	no	no	no	unassigned	-2.11	Poor
Rv3755c	Rv3755c	Conserved protein	Conserved protein					no	no	no	no	no	unassigned	0.93	Pass
Rv3760	Rv3760	Possible conserved membrane protein	Possible conserved membrane protein		26536359			no	no	yes	no	no	unassigned	-2.38	Poor
Rv3763	lpqH	19 kDa lipoprotein antigen precursor LpqH	bifunctional adhesin/antigen LpqH		16098710; 12594264			yes	no	no	no	no	manual	-1.7	Poor
Rv3766	Rv3766	Hypothetical protein	Hypothetical protein					no	no	no	no	no	unassigned	-2.25	Poor
Rv3768	Rv3768	Unknown protein	Unknown protein	putative ether hydrolase/putative alkene transposase		Nuclear Transport Factor 2; Chain: A,		no	yes	no	yes	no	structure-inferred	0.9	Pass
Rv3769	Rv3769	Hypothetical protein	Hypothetical protein			Methane Monooxygenase Hydroxylase; Chain G, domain 1/Beta Polymerase; domain 2/Glutathione S-transferase Yfyf (Class Pi); Chain A, domain 2/Immunoglobulin-like/Recoverin; domain 1/SHC Adaptor Protein		no	no	no	yes	no	CATH	-0.43	Pass
Rv3770c	Rv3770c	Hypothetical leucine rich protein	Hypothetical leucine rich protein	putative light-activated ion channel protein				no	yes	no	no	no	structure-inferred	-2.3	Poor
Rv3771c	Rv3771c	Conserved hypothetical protein	Conserved hypothetical protein					no	no	no	no	no	unassigned	-1.94	Poor
Rv3773c	Rv3773c	Conserved protein	Conserved protein					no	no	no	no	no	unassigned	0	Pass
Rv3776	Rv3776	Conserved hypothetical protein	Conserved hypothetical protein					no	no	no	no	no	unassigned	-2.41	Poor
Rv3779	Rv3779	Probable conserved transmembrane protein alanine and leucine rich	bifunctional polyprenylphosphomannosyl synthase/galactosaminyltransferase		21030587; 19717608			yes	no	no	no	no	manual	-3.18	Poor
Rv3780	Rv3780	Conserved protein	proteasome accessory factor E (PafE)		25469515; 25831519; 27001842			yes	no	no	no	no	manual	-1.98	Poor
Rv3785	Rv3785	Hypothetical protein	Hypothetical protein					no	no	no	no	no	unassigned	-2.91	Poor
Rv3786c	Rv3786c	Unknown protein	Unknown protein	Putative peptidase				no	yes	no	no	no	structure-inferred	-0.54	Pass
Rv3787c	Rv3787c	Conserved hypothetical protein	Conserved hypothetical protein	putative methyltransferase		Rossmann fold		no	yes	no	yes	no	structure-inferred	1.04	Pass
Rv3788	Rv3788	Hypothetical protein	probable secondary channel binding-factor of RNA polymerase		22194445	Helix Hairpins/Chitinase A; domain 3		yes	no	no	yes	no	manual	1.48	Pass
Rv3796	Rv3796	Conserved protein	Conserved protein	putative 5'-Phosphomonoester producing endoribonuclease				no	yes	no	no	no	structure-inferred	-2.44	Poor
Rv3802c	Rv3802c	Probable conserved membrane protein	bifunctional phospholipase acylhydrolase/thioesterase		26853625; 19169353; 17416658			yes	no	no	no	no	manual	-0.5	Pass
Rv3807c	Rv3807c	Possible conserved transmembrane protein	Putative decaprenylphosphoryl-Î²-d-5-phosphoribose phosphatase	Putative decaprenylphosphoryl-Î²-d-5-phosphoribose phosphatase/putative peroxidase	25223716; 24426166	Vanadium-containing Chloroperoxidase; domain 1/Vanadium-containing Chloroperoxidase; domain 2	MOO	yes	yes	no	yes	yes	manual	0.62	Pass
Rv3811	Rv3811	Conserved hypothetical protein	Conserved hypothetical protein			Methylamine Dehydrogenase; Chain H		no	no	no	yes	no	CATH	0.49	Pass
Rv3812	PE_PGRS62	PE-PGRS family protein PE_PGRS62	T cell antigen		17709160; 21085642; 23788727; 20221673; 22658664; 18719176			yes	no	no	no	no	manual	0.63	Pass
Rv3813c	Rv3813c	Conserved protein	Conserved protein	putative phosphatase		Rossmann fold/Hypothetical Protein, Haloacid Dehalogenase-like Hydrolase; Chain: A; domain 2/Hypothetical Protein Ta0175; Chain: A, domain 2/Threonyl-tRNA Synthetase; Chain A, domain 2	MG	no	yes	no	yes	yes	structure-inferred	1.51	Pass
Rv3818	Rv3818	Unknown protein	Unknown protein					no	no	no	no	no	unassigned	-3.77	Poor
Rv3819	Rv3819	Unknown protein	Unknown protein					no	no	no	no	no	unassigned	-2.21	Poor
Rv3821	Rv3821	Probable conserved integral membrane protein	Probable sulfolipid-1-addressing protein (Sap)		22194604			yes	no	no	no	no	manual	-2.53	Poor
Rv3822	Rv3822	Conserved hypothetical protein	acyltransferase		25124040; 22194604			yes	no	no	no	no	manual	-1.54	Poor
Rv3831	Rv3831	Hypothetical protein	Hypothetical protein					no	no	no	no	no	unassigned	-1.39	Pass
Rv3832c	Rv3832c	Conserved protein	Conserved protein	putative methyltransferase		Rossmann fold/N-terminal domain of TfIIb/S-adenosyl-L-methionine-dependent methyltransferases/DNA polymerase; domain 1		no	yes	no	yes	no	structure-inferred	0.6	Pass
Rv3835	Rv3835	Conserved membrane protein	Conserved membrane protein					no	no	no	no	no	unassigned	-3.26	Poor
Rv3836	Rv3836	Conserved hypothetical protein	Conserved hypothetical protein					no	no	no	no	no	unassigned	0.47	Pass
Rv3839	Rv3839	Conserved hypothetical protein	Conserved hypothetical protein					no	no	no	no	no	unassigned	0.8	Pass
Rv3840	Rv3840	Possible transcriptional regulatory protein	Possible transcriptional regulatory protein	Probable transcriptional regulator			ZTP	no	yes	no	no	yes	structure-inferred	0.91	Pass
Rv3843c	Rv3843c	Probable conserved transmembrane protein	Probable conserved transmembrane protein					no	no	no	no	no	unassigned	-4.44	Poor
Rv3845	Rv3845	Hypothetical protein	Hypothetical protein					no	no	no	no	no	unassigned	-3.09	Poor
Rv3847	Rv3847	Hypothetical protein	Hypothetical protein					no	no	no	no	no	unassigned	-4.08	Poor
Rv3848	Rv3848	Probable conserved transmembrane protein	Probable conserved transmembrane protein					no	no	no	no	no	unassigned	-3.97	Poor
Rv3850	Rv3850	Conserved protein	Conserved protein					no	no	no	no	no	unassigned	-1.49	Pass
Rv3851	Rv3851	Possible membrane protein	Possible membrane protein					no	no	no	no	no	unassigned	-3.29	Poor
Rv3856c	Rv3856c	Conserved hypothetical protein	Conserved hypothetical protein	putative phosphoric monoester hydrolase			FE	no	yes	no	no	yes	structure-inferred	-2.24	Poor
Rv3857c	Rv3857c	Possible membrane protein	Possible membrane protein					no	no	no	no	no	unassigned	-1.44	Pass
Rv3860	Rv3860	Conserved protein	Conserved protein					no	no	no	no	no	unassigned	-4.34	Poor
Rv3861	Rv3861	Hypothetical protein	Hypothetical protein					no	no	no	no	no	unassigned	-2.48	Poor
Rv3863	Rv3863	Unknown alanine rich protein	Unknown alanine rich protein		26536359			no	no	yes	no	no	unassigned	-4.08	Poor
Rv3872	PE35	PE family-related protein PE35	T-Cell Antigen		17328726; 21261938; 17443846; 21920479; 24467650; 17443846,21920479			yes	no	no	no	no	manual	-1.21	Pass
Rv3873	PPE68	PPE family protein PPE68	T-cell Antigen		14573626; 21261938; 21920479; 24467650; 15039340; 26605779; 21920479,21261938; 21852544; 26605666			yes	no	no	no	no	manual	-2.09	Poor
Rv3888c	Rv3888c	Probable conserved membrane protein	Probable conserved membrane protein		26536359		ADP	no	no	yes	no	yes	LBS	0	Pass
Rv3892c	PPE69	PPE family protein PPE69	PPE family protein PPE69		21085642			no	no	yes	no	no	unassigned	-4.19	Poor
Rv3893c	PE36	PE family protein PE36	PE family protein PE36					no	no	no	no	no	unassigned	-0.6	Pass
Rv3896c	Rv3896c	Conserved hypothetical protein	Conserved hypothetical protein					no	no	no	no	no	unassigned	-3.4	Poor
Rv3897c	Rv3897c	Conserved hypothetical protein	Conserved hypothetical protein					no	no	no	no	no	unassigned	-2.9	Poor
Rv3898c	Rv3898c	Conserved hypothetical protein	Conserved hypothetical protein					no	no	no	no	no	unassigned	-3.8	Poor
Rv3899c	Rv3899c	Conserved hypothetical protein	Conserved hypothetical protein					no	no	no	no	no	unassigned	-1.65	Poor
Rv3900c	Rv3900c	Conserved hypothetical alanine rich protein	Conserved hypothetical alanine rich protein					no	no	no	no	no	unassigned	-1.76	Poor
Rv3901c	Rv3901c	Possible membrane protein	Possible membrane protein					no	no	no	no	no	unassigned	-4.02	Poor
Rv3902c	Rv3902c	Hypothetical protein	Immunity factor for TNT (tuberculosis necrotizing toxin) (IFT)		24699730; 26237511			yes	no	no	no	no	manual	1.93	Pass
Rv3903c	Rv3903c	Hypothetical alanine and proline rich protein	channel protein with necrosis-inducing toxin (CpnT) | (NAD+) glycohydrolase		24753609; 26237511			yes	no	no	no	no	manual	-0.16	Pass
Rv3906c	Rv3906c	Conserved hypothetical protein	Conserved hypothetical protein					no	no	no	no	no	unassigned	-0.42	Pass
Rv3909	Rv3909	Conserved protein	Conserved protein	putative host-directed protease effector				no	yes	no	no	no	structure-inferred	-0.23	Pass
Rv3910	Rv3910	Probable conserved transmembrane protein	Probable peptidoglycan biosynthetic protein		22275220; 26536359			yes	no	no	no	no	manual	-1.52	Poor
Rv3912	Rv3912	Hypothetical alanine rich protein	Hypothetical alanine rich protein					no	no	no	no	no	unassigned	-4.02	Poor
Rv3916c	Rv3916c	Conserved hypothetical protein	Conserved hypothetical protein					no	no	no	no	no	unassigned	-1.73	Poor
Rv3920c	Rv3920c	Conserved protein similar to jag protein	Conserved protein similar to jag protein			Ribosomal Protein S8; Chain: A, domain 1/GMP Synthetase; Chain A, domain 3/Defensin A-like		no	no	no	yes	no	CATH	1.24	Pass
Rv3921c	Rv3921c	Probable conserved transmembrane protein	putative translocase		27166092			yes	no	no	no	no	manual	-3.26	Poor

## Sheet: C. Novel manual curations
Rv number	product	PMID	TubercuList	UniProt	Mtb Net Portal
Novel
Rv0199	Orphaned Mce-associated membrane (Mam) protein A (OmamA)	26712165; 21148733	Probable conserved membrane protein	Membrane protein (Probable conserved membrane protein)	Possible membrane protein
Rv0309	Adhesin/Putative L,D-transpeptidase	23922800; 23889607; 26201501	Possible conserved exported protein	Possible conserved exported protein
Rv0394c	Hyaluronidase/ Chondrosulfatase	23465892	Possible secreted protein	Possible secreted protein	Possible membrane protein
Rv0431	probable vesiculogenesis/immune response regulator	24248369; 21170273; 17436267; 26324094; 27765619	Putative tuberculin related peptide	Putative tuberculin related peptide	Tuberculin related peptide
Rv0519c	esterase	27050490	Possible conserved membrane protein	Membrane protein (Possible conserved membrane protein)	Possible membrane protein
Rv1430	Esterase	23383323	PE family protein PE16	PE family protein (PE family protein PE16)	PE family protein
Rv1566c	probable non-catalytic peptidoglycan binding RipD protein/probable antigen	24107184; 26481294	Possible Inv protein	Possible Inv protein	Invasion protein
Rv1993c	putative chaperone	21925112	Conserved protein	Uncharacterized protein Rv1993c
Rv2272	Probable gamma delta T-cell activator	23389928	Probable conserved transmembrane protein	Uncharacterized protein Rv2272	Possible membrane protein
Rv2345	Probable phosphatase	25782739	Possible conserved transmembrane protein	UPF0603 protein Rv2345	Possible membrane protein
Rv2923c	probable Osmotically induced bacterial protein C (OsmC, a probable peroxide reductase)	22088319	Conserved protein	Uncharacterized protein Rv2923c
Rv2954c	Probable Methyltransferase	23536839	Hypothetical protein	Uncharacterized protein
Rv2969c	Periplasmic disulfide-bond forming (Dsb) Enzyme	24100317; 18539140	Possible conserved membrane or secreted protein	Membrane protein (Possible conserved membrane or secreted protein)	POSSIBLE CONSERVED MEMBRANE OR SECRETED PROTEIN
Rv3528c	probable serine hydrolase	26853625	Unknown protein	Uncharacterized protein
Rv3802c	bifunctional phospholipase acylhydrolase/thioesterase	26853625; 19169353; 17416658	Probable conserved membrane protein	Cutinase (Probable conserved membrane protein)
Greater specificity
Rv0024	Probable peptidoglycan hydrolase	26706821	Putative secreted protein P60-related protein	Putative secreted protein P60-related protein	NlpC/P60 family, cell wall-associated hydrolase, invasion-associated protein
Rv0040c	Probable PsbP and Ran-binding protein (Mog1p) Mtc28/Antigen	27189947; 9393781	Secreted proline rich protein Mtc28 (proline rich 28 kDa antigen)	Proline-rich 28 kDa antigen	Proline-rich 28 kDa antigen
Rv0059	Probable toxin DarT/Probable DNA ADP-ribosyl transferase	27939941	Hypothetical protein	Uncharacterized protein
Rv0060	Probable antitoxin DarG/Probable DNA ADP-ribosyl glycohydrolase	27939941	Conserved hypothetical protein	Uncharacterized protein	ADP-ribose 1-phosphate phophatase related protein
Rv0272c	probable serine hydrolase	26853625	Unknown protein	Alpha/beta hydrolase
Rv0799c	Heme-dependent peroxidase	24855650	Conserved protein	Conserved protein	Predicted dye-decolorizing peroxidase (DyP), encapsulated subgroup
Rv1337	Probable rhomboid protease/integral membrane protein	19165721; 23029216	Probable integral membrane protein	Uncharacterized protein Rv1337	Rhomboid membrane family protein
Rv1357c	cyclic diguanylate phosphodiesterase	21151497	Conserved hypothetical protein	Uncharacterized protein Rv1357c	Sensory box/GGDEF family protein
Rv1566c	probable non-catalytic peptidoglycan binding RipD protein/probable antigen	24107184; 26481294	Possible Inv protein	Possible Inv protein	Invasion protein
Rv2024c	Restriction enzyme/m-6-adenine DNA methyltransferase (Mycobacterial adenine methyltransferase B "MamB")	26704977	Conserved hypothetical protein	Uncharacterized protein	putative helicase
Rv2190c	peptidoglycan peptidase RipC/Antigen	24843173; 22952680; 28241799	Conserved hypothetical protein	Probable endopeptidase Rv2190c (EC 3.4.-.-)	Probable endopeptidase
Rv2216	Morphology altering division regulator protein 1 (MadR1)	25829286	Conserved protein	Epimerase family protein Rv2216	Cell division inhibitor
Rv2695	Probable serine hydrolase	26853625	Conserved hypothetical alanine rich protein	Conserved hypothetical alanine rich protein
Rv2991	probable flavin/deazaflavin oxidoreductase	26434506	Conserved protein	Conserved protein (F420-dependent protein)
Rv3005c	Probable membrane oxidoreductase component (MRC) DoxX	26067605	Conserved hypothetical protein	Membrane protein	Membrane protein 2, distant similarity to thiosulphate:quinone oxidoreductase DoxD
Rv3036c	esterase	25224799	Probable conserved secreted protein TB22.2	Probable conserved secreted protein TB22.2	Possible membrane protein
Rv3267	probable peptidoglycan-arabinogalactan ligase	27486192	Conserved protein (CPSA-related protein)	Conserved protein (CPSA-related protein)	Cell envelope-associated transcriptional attenuator LytR-CpsA-Psr, subfamily A1 (as in PMID19099556)
Rv3354	protein kinase	25139900	Conserved hypothetical protein	Lipoprotein	Possible lipoprotein LprJ
Rv3632	Putative flippase	21030587	Possible conserved membrane protein	Membrane protein (Possible conserved membrane protein)	Cell division protein DivIC (FtsB), stabilizes FtsL against RasP cleavage
Orthogonal annotation
Rv0256c	B cell Antigen/probable INOS promoter binding protein	23827809; 28071726	PPE family protein PPE2	Uncharacterized PPE family protein PPE2	Predicted cobalt transporter in Mycobacteria
Rv0818	GlnR transcriptional regulatory protein	19332834	Transcriptional regulatory protein	Transcriptional regulatory protein	Phosphate regulon transcriptional regulatory protein PhoB (SphR)
Rv0955	Persistence-associated integral membrane protein	25658098; 18641659; 22280836	Probable conserved integral membrane protein	Uncharacterized protein Rv0955	FIG021574: Possible membrane protein related to de Novo purine biosynthesis
Rv1288	Putative lipolytic enzyme	27890013	Conserved protein	Uncharacterized protein Rv1288	Putative esterase
Rv1466	probable transcription activator	16109955; 27517714	Conserved protein	Conserved protein (Metal-sulfur cluster biosynthetic enzyme)	PaaD-like protein (DUF59) involved in Fe-S cluster assembly
Rv1770	probable serine hydrolase	26853625	Conserved protein	Conserved protein	Putative aminopeptidase
Rv2190c	peptidoglycan peptidase RipC/Antigen	24843173; 22952680; 28241799	Conserved hypothetical protein	Probable endopeptidase Rv2190c (EC 3.4.-.-)	Probable endopeptidase
Rv2204c	probable serine hydrolase	26298037; 26853625; 26536359	Conserved protein	Protein Rv2204c	probable iron binding protein from the HesB_IscA_SufA family
Rv2719c	probable cell wall hydrolase	16942606; 16885473	Possible conserved membrane protein	Membrane protein (Possible conserved membrane protein)	Cell division protein DivIC (FtsB), stabilizes FtsL against RasP cleavage
Rv3779	bifunctional polyprenylphosphomannosyl synthase/galactosaminyltransferase	21030587; 19717608	Probable conserved transmembrane protein alanine and leucine rich	Membrane protein (Probable conserved transmembrane protein alanine and leucine rich)

## Sheet: D. Training set genes
Locus tag	Selection source
Rv0006	UniProt
Rv0054	UniProt
Rv0067c	UniProt
Rv0082	UniProt
Rv0115	UniProt
Rv0129c	UniProt
Rv0147	UniProt
Rv0156	UniProt
Rv0169	UniProt
Rv0183	UniProt
Rv0186	UniProt
Rv0189c	UniProt
Rv0244c	UniProt
Rv0245	UniProt
Rv0281	UniProt
Rv0287	UniProt
Rv0296c	UniProt
Rv0317c	UniProt
Rv0385	UniProt
Rv0389	UniProt
Rv0422c	UniProt
Rv0425c	UniProt
Rv0444c	UniProt
Rv0450c	UniProt
Rv0522	UniProt
Rv0542c	UniProt
Rv0581	UniProt
Rv0586	UniProt
Rv0596c	UniProt
Rv0609	UniProt
Rv0630c	UniProt
Rv0642c	UniProt
Rv0643c	UniProt
Rv0664	UniProt
Rv0673	UniProt
Rv0718	UniProt
Rv0720	UniProt
Rv0727c	UniProt
Rv0755A	UniProt
Rv0757	UniProt
Rv0769	UniProt
Rv0773c	UniProt
Rv0796	UniProt
Rv0812	UniProt
Rv0827c	UniProt
Rv0913c	UniProt
Rv0917	UniProt
Rv0927c	UniProt
Rv0951	UniProt
Rv0953c	UniProt
Rv0985c	UniProt
Rv0989c	UniProt
Rv0993	UniProt
Rv1007c	UniProt
Rv1017c	UniProt
Rv1022	UniProt
Rv1023	UniProt
Rv1086	UniProt
Rv1095	UniProt
Rv1133c	UniProt
Rv1138c	UniProt
Rv1141c	UniProt
Rv1170	UniProt
Rv1210	UniProt
Rv1223	UniProt
Rv1236	UniProt
Rv1241	UniProt
Rv1245c	UniProt
Rv1272c	UniProt
Rv1292	UniProt
Rv1296	UniProt
Rv1308	UniProt
Rv1317c	UniProt
Rv1336	UniProt
Rv1360	UniProt
Rv1364c	UniProt
Rv1365c	UniProt
Rv1368	UniProt
Rv1385	UniProt
Rv1454c	UniProt
Rv1477	UniProt
Rv1551	UniProt
Rv1560	UniProt
Rv1573	UniProt
Rv1586c	UniProt
Rv1595	UniProt
Rv1604	UniProt
Rv1611	UniProt
Rv1613	UniProt
Rv1614	UniProt
Rv1630	UniProt
Rv1640c	UniProt
Rv1696	UniProt
Rv1703c	UniProt
Rv1760	UniProt
Rv1771	UniProt
Rv1777	UniProt
Rv1796	UniProt
Rv1848	UniProt
Rv1856c	UniProt
Rv1869c	UniProt
Rv1880c	UniProt
Rv1882c	UniProt
Rv1900c	UniProt
Rv1925	UniProt
Rv1941	UniProt
Rv1946c	UniProt
Rv1953	UniProt
Rv1962c	UniProt
Rv1969	UniProt
Rv2068c	UniProt
Rv2073c	UniProt
Rv2088	UniProt
Rv2094c	UniProt
Rv2111c	UniProt
Rv2127	UniProt
Rv2131c	UniProt
Rv2213	UniProt
Rv2259	UniProt
Rv2338c	UniProt
Rv2343c	UniProt
Rv2385	UniProt
Rv2391	UniProt
Rv2398c	UniProt
Rv2484c	UniProt
Rv2500c	UniProt
Rv2539c	UniProt
Rv2612c	UniProt
Rv2648	UniProt
Rv2669	UniProt
Rv2682c	UniProt
Rv2711	UniProt
Rv2718c	UniProt
Rv2724c	UniProt
Rv2779c	UniProt
Rv2785c	UniProt
Rv2789c	UniProt
Rv2792c	UniProt
Rv2800	UniProt
Rv2830c	UniProt
Rv2845c	UniProt
Rv2849c	UniProt
Rv2850c	UniProt
Rv2859c	UniProt
Rv2860c	UniProt
Rv2871	UniProt
Rv2875	UniProt
Rv2905	UniProt
Rv2914c	UniProt
Rv2928	UniProt
Rv2941	UniProt
Rv2961	UniProt
Rv2966c	UniProt
Rv2986c	UniProt
Rv2987c	UniProt
Rv3020c	UniProt
Rv3028c	UniProt
Rv3049c	UniProt
Rv3057c	UniProt
Rv3111	UniProt
Rv3119	UniProt
Rv3121	UniProt
Rv3150	UniProt
Rv3155	UniProt
Rv3160c	UniProt
Rv3201c	UniProt
Rv3206c	UniProt
Rv3249c	UniProt
Rv3266c	UniProt
Rv3293	UniProt
Rv3324c	UniProt
Rv3342	UniProt
Rv3387	UniProt
Rv3393	UniProt
Rv3443c	UniProt
Rv3451	UniProt
Rv3460c	UniProt
Rv3470c	UniProt
Rv3530c	UniProt
Rv3563	UniProt
Rv3585	UniProt
Rv3591c	UniProt
Rv3628	UniProt
Rv3637	UniProt
Rv3663c	UniProt
Rv3724A	UniProt
Rv3777	UniProt
Rv3795	UniProt
Rv3810	UniProt
Rv3829c	UniProt
Rv3837c	UniProt
Rv3838c	UniProt
Rv3854c	UniProt
Rv3858c	UniProt
Rv3866	UniProt
Rv3876	UniProt
Rv3880c	UniProt
Rv3883c	UniProt
Rv3890c	UniProt
Rv3918c	UniProt
Rv0008c	Manual annotation
Rv0019c	Manual annotation
Rv0100	Manual annotation
Rv0160c	Manual annotation
Rv0164	Manual annotation
Rv0188	Manual annotation
Rv0199	Manual annotation
Rv0203	Manual annotation
Rv0246	Manual annotation
Rv0256c	Manual annotation
Rv0288	Manual annotation
Rv0295c	Manual annotation
Rv0394c	Manual annotation
Rv0421c	Manual annotation
Rv0431	Manual annotation
Rv0443	Manual annotation
Rv0465c	Manual annotation
Rv0496	Manual annotation
Rv0519c	Manual annotation
Rv0538	Manual annotation
Rv0678	Manual annotation
Rv0679c	Manual annotation
Rv0686	Manual annotation
Rv0712	Manual annotation
Rv0754	Manual annotation
Rv0774c	Manual annotation
Rv0798c	Manual annotation
Rv0799c	Manual annotation
Rv0818	Manual annotation
Rv0839	Manual annotation
Rv0901	Manual annotation
Rv0915c	Manual annotation
Rv0955	Manual annotation
Rv0977	Manual annotation
Rv0978c	Manual annotation
Rv0998	Manual annotation
Rv1002c	Manual annotation
Rv1021	Manual annotation
Rv1026	Manual annotation
Rv1088	Manual annotation
Rv1129c	Manual annotation
Rv1151c	Manual annotation
Rv1152	Manual annotation
Rv1168c	Manual annotation
Rv1184c	Manual annotation
Rv1191	Manual annotation
Rv1196	Manual annotation
Rv1205	Manual annotation
Rv1219c	Manual annotation
Rv1258c	Manual annotation
Rv1297	Manual annotation
Rv1332	Manual annotation
Rv1354c	Manual annotation
Rv1357c	Manual annotation
Rv1372	Manual annotation
Rv1404	Manual annotation
Rv1430	Manual annotation
Rv1459c	Manual annotation
Rv1478	Manual annotation
Rv1498A	Manual annotation
Rv1508c	Manual annotation
Rv1558	Manual annotation
Rv1592c	Manual annotation
Rv1705c	Manual annotation
Rv1733c	Manual annotation
Rv1735c	Manual annotation
Rv1759c	Manual annotation
Rv1788	Manual annotation
Rv1791	Manual annotation
Rv1802	Manual annotation
Rv1829	Manual annotation
Rv1894c	Manual annotation
Rv1931c	Manual annotation
Rv1986	Manual annotation
Rv1996	Manual annotation
Rv2024c	Manual annotation
Rv2032	Manual annotation
Rv2050	Manual annotation
Rv2135c	Manual annotation
Rv2140c	Manual annotation
Rv2159c	Manual annotation
Rv2179c	Manual annotation
Rv2190c	Manual annotation
Rv2216	Manual annotation
Rv2242	Manual annotation
Rv2275	Manual annotation
Rv2402	Manual annotation
Rv2407	Manual annotation
Rv2466c	Manual annotation
Rv2608	Manual annotation
Rv2613c	Manual annotation
Rv2623	Manual annotation
Rv2624c	Manual annotation
Rv2626c	Manual annotation
Rv2628	Manual annotation
Rv2630	Manual annotation
Rv2693c	Manual annotation
Rv2721c	Manual annotation
Rv2744c	Manual annotation
Rv2770c	Manual annotation
Rv2837c	Manual annotation
Rv2853	Manual annotation
Rv2969c	Manual annotation
Rv2989	Manual annotation
Rv2994	Manual annotation
Rv3018c	Manual annotation
Rv3022c	Manual annotation
Rv3036c	Manual annotation
Rv3135	Manual annotation
Rv3236c	Manual annotation
Rv3242c	Manual annotation
Rv3312A	Manual annotation
Rv3347c	Manual annotation
Rv3354	Manual annotation
Rv3361c	Manual annotation
Rv3362c	Manual annotation
Rv3364c	Manual annotation
Rv3376	Manual annotation
Rv3402c	Manual annotation
Rv3425	Manual annotation
Rv3541c	Manual annotation
Rv3542c	Manual annotation
Rv3583c	Manual annotation
Rv3586	Manual annotation
Rv3621c	Manual annotation
Rv3645	Manual annotation
Rv3700c	Manual annotation
Rv3701c	Manual annotation
Rv3717	Manual annotation
Rv3763	Manual annotation
Rv3779	Manual annotation
Rv3780	Manual annotation
Rv3802c	Manual annotation
Rv3812	Manual annotation
Rv3822	Manual annotation
Rv3872	Manual annotation
Rv3873	Manual annotation
Rv3902c	Manual annotation
Rv3903c	Manual annotation
Rv0011c	Manual annotation
Rv0020c	Manual annotation
Rv0024	Manual annotation
Rv0040c	Manual annotation
Rv0059	Manual annotation
Rv0060	Manual annotation
Rv0104	Manual annotation
Rv0164	Manual annotation
Rv0180c	Manual annotation
Rv0181c	Manual annotation
Rv0190	Manual annotation
Rv0192	Manual annotation
Rv0227c	Manual annotation
Rv0256c	Manual annotation
Rv0272c	Manual annotation
Rv0431	Manual annotation
Rv0476	Manual annotation
Rv0525	Manual annotation
Rv0571c	Manual annotation
Rv0574c	Manual annotation
Rv0613c	Manual annotation
Rv0831c	Manual annotation
Rv0849	Manual annotation
Rv0888	Manual annotation
Rv0899	Manual annotation
Rv0977	Manual annotation
Rv0990c	Manual annotation
Rv0992c	Manual annotation
Rv1039c	Manual annotation
Rv1062	Manual annotation
Rv1115	Manual annotation
Rv1192	Manual annotation
Rv1261c	Manual annotation
Rv1337	Manual annotation
Rv1367c	Manual annotation
Rv1374c	Manual annotation
Rv1419	Manual annotation
Rv1433	Manual annotation
Rv1466	Manual annotation
Rv1468c	Manual annotation
Rv1474c	Manual annotation
Rv1488	Manual annotation
Rv1490	Manual annotation
Rv1566c	Manual annotation
Rv1768	Manual annotation
Rv1769	Manual annotation
Rv1770	Manual annotation
Rv1789	Manual annotation
Rv1794	Manual annotation
Rv1803c	Manual annotation
Rv1807	Manual annotation
Rv1816	Manual annotation
Rv1827	Manual annotation
Rv1917c	Manual annotation
Rv1957	Manual annotation
Rv1978	Manual annotation
Rv2018	Manual annotation
Rv2019	Manual annotation
Rv2061c	Manual annotation
Rv2108	Manual annotation
Rv2175c	Manual annotation
Rv2180c	Manual annotation
Rv2204c	Manual annotation
Rv2258c	Manual annotation
Rv2267c	Manual annotation
Rv2272	Manual annotation
Rv2323c	Manual annotation
Rv2327	Manual annotation
Rv2345	Manual annotation
Rv2372c	Manual annotation
Rv2418c	Manual annotation
Rv2430c	Manual annotation
Rv2459	Manual annotation
Rv2487c	Manual annotation
Rv2525c	Manual annotation
Rv2554c	Manual annotation
Rv2608	Manual annotation
Rv2626c	Manual annotation
Rv2695	Manual annotation
Rv2719c	Manual annotation
Rv2741	Manual annotation
Rv2752c	Manual annotation
Rv2923c	Manual annotation
Rv2954c	Manual annotation
Rv2955c	Manual annotation
Rv2956	Manual annotation
Rv2991	Manual annotation
Rv3005c	Manual annotation
Rv3074	Manual annotation
Rv3180c	Manual annotation
Rv3181c	Manual annotation
Rv3230c	Manual annotation
Rv3267	Manual annotation
Rv3311	Manual annotation
Rv3312c	Manual annotation
Rv3333c	Manual annotation
Rv3364c	Manual annotation
Rv3401	Manual annotation
Rv3528c	Manual annotation
Rv3587c	Manual annotation
Rv3622c	Manual annotation
Rv3722c	Manual annotation
Rv3788	Manual annotation
Rv3821	Manual annotation
Rv3910	Manual annotation

## Sheet: E. All manual annotations
Gene	Product	Confidence	Source	Source 2	Source 3	Source 4
Rv0008c	cell wall synthesis and cell shape protein A (CwsA)	High	PMID: 23002219
Rv0019c	FtsZ-interacting protein A, FipA	High	PMID: 20066037
Rv0100	acyl carrier protein	High	PMID: 23625916
Rv0160c	Immunodominant antigen	High	PMID: 23104642
Rv0164	Probable antigen	High	PMID: 28337993	PMID:15019734
Rv0188	enduring hypoxic response (EHR) antigen	High	PMID: 21712953	PMID: 15882420
Rv0199	Orphaned Mce-associated membrane (Mam) protein A (OmamA)	High	PMID: 26712165
Rv0203	Heme-binding protein	High	PMID: 22283334	PMID: 23760277
Rv0246	Immunogenic antigen	High	PMID: 23015647
Rv0256c	bifunctional B cell Antigen and probable INOS promoter binding protein	High	PMID: 23827809	PMID: 28071726
Rv0288	Low molecular weight protein antigen 7 EsxH (10 kDa antigen) (CFP-7) (protein TB10.4) | Type VII secreted effector human hepatocyte growth factor-regulated tyrosine kinase substrate binding protein	High	PMID: 24204276	PMID: 24677089	PMID: 27918526
Rv0295c	Trehalose 2-sulfotransferase	High	PMID: 15258569
Rv0394c	Hyaluronidase/ Chondrosulfatase	High	PMID: 23465892
Rv0421c	esterase	High	PMID 27050490	PMID: 26853625
Rv0431	probable vesiculogenesis/immune response regulator	High	PMID: 24248369	PMID: 21170273
Rv0443	Mycothiol S-transferase	High	PMID: 22059487
Rv0465c	Transcriptional regulatory protein, local regulatory protein of icl1	High	PMID: 21193605
Rv0496	Exopolyphosphatase	High	PMID: 22880033
Rv0519c	esterase	High	PMID: 27050490
Rv0538	Immunodominant antigen	High	PMID: 19604115
Rv0678	MarR-like transcriptional regulator	High	PMID: 24737322
Rv0679c	Antigen	High	PMID: 28506215	PMID: 28246463	PMID: 28182078
Rv0686	T-cell antigen	High	PMID: 17922044
Rv0712	Formylglycine-generating enzyme	High	PMID: 18390551
Rv0754	Immunodominant antigen | phosphoglycerate mutase	High	PMID: 20558725
Rv0774c	esterase	High	PMID: 28161108	PMID: 27050490	PMID: 26853625
Rv0798c	Encapsulin (Enc)	High	PMID: 24855650
Rv0799c	Heme-dependent peroxidase	High	PMID: 24855650
Rv0818	GlnR transcriptional regulatory protein	High	PMID: 19332834
Rv0839	Antigen	High	PMID: 28438994
Rv0901	antigen	High	PMID: 19168955
Rv0915c	T cell antigen	High	PMID: 15917115
Rv0955	Persistence-associated integral membrane protein	High	PMID: 25658098
Rv0977	Probable cell surface antigen	High	PMID: 18957600
Rv0978c	B-cell antigen	High	PMID: 17687113
Rv0998	cAMP-dependent lysine acetyltransferase	High	PMID: 23553634
Rv1002c	polyprenyl-phosphate dependent protein O-mannosyltransferase (PMT)	High	PMID: 16081738
Rv1021	nucleoside triphosphate pyrophosphohydrolase	High	PMID: 20529853
Rv1026	exopolyphosphatase	High	PMID: 25784702
Rv1088	CD8 T cell Antigen	High	PMID: 23805289
Rv1129c	Propionate regulator, transcriptional regulator protein (regulation of methylcitrate and glyoxylate cycles)	High	PMID: 22365605	PMID: 22916289
Rv1151c	NAD-dependent protein deacetylase/Transcriptional regulatory protein	High	PMID: 27242704	PMID: 21627103	PMID: 19747094	PMID: 27566542
Rv1152	GntR family transcriptional regulator	High	PMID: 27349953
Rv1168c	T-cell Antigen	High	PMID: 18400969
Rv1184c	mycoacyltransferase	High	PMID: 25331437	PMID: 25124040
Rv1191	esterase	High	PMID: 27050490
Rv1196	Surfaced-exposed antigen	High	PMID: 22427668
Rv1205	riboside monophosphate phosphoribohydrolase	High	PMID: 25728768
Rv1219c	TetR-like transcriptional regulator Raas (regulator of antimicrobial-assisted survival)	High	PMID: 24424575
Rv1258c	Efflux pump/conserved integral membrane transport protein	High	PMID: 21376383
Rv1297	5′→3′-directional, ATP-dependent RNA helicase, transcription termination factor, Rho	High	PMID: 25229539	PMID: 25999346
Rv1332	Transcriptional regulatory protein	High	PMID: 25581030
Rv1354c	bifunctional di-guanylate cyclase/cyclic di-guanylate phosphodiesterase	High	PMID: 21151497
Rv1357c	cyclic diguanylate phosphodiesterase	High	PMID: 21151497
Rv1372	Alpha-pyrone synthesis polyketide synthase-like Pks18	High	PMID: 12941968
Rv1404	MarR family transcription factor	High	PMID: 26615221
Rv1430	Esterase	High	PMID: 23383323
Rv1459c	α(1,6) mannopyranosyltransferase	High	PMID: 18452585
Rv1478	peptidoglycan hydrolase RipB	High	PMID: 21864539
Rv1498A	Dodecin	High	PMID: 21539921
Rv1508c	Antigen	High	PMID: 21177915
Rv1558	F420-H2-dependent quinone reductase	High	PMID: 23240649
Rv1592c	esterase	High	PMID: 27050490
Rv1705c	T cell antigen/PPE family protein PPE22	High	PMID: 26277695	PMID: 20690665
Rv1733c	T-cell Antigen	High	PMID: 26202436
Rv1735c	Immunogenic Antigen	High	PMID: 19553548
Rv1759c	Antigen/PE-PGRS family protein Wag22	High	PMID: 17399860	PMID: 10627046
Rv1788	T cell antigen/PE family protein PE18	High	PMID: 26277695
Rv1791	Antigen/PE family protein PE19	High	PMID: 26277695
Rv1802	T cell antigen/PE family protein PPE30	High	PMID: 26277695
Rv1829	Carbon monoxide resistance gene Cor	High	PMID: 24255121
Rv1894c	nitronate monooxygenase	High	PMID: 23408846
Rv1931c	AraC Family Transcriptional Regulator Protein	High	PMID: 15322050
Rv1986	EHR T-cell antigen	High	PMID: 21203487
Rv1996	latency-related universal stress protein/T-cell antigen	High	PMID: 23676169	PMID: 25664397
Rv2024c	Restriction enzyme/m-6-adenine DNA methyltransferase (Mycobacterial adenine methyltransferase B "MamB")	High	PMID: 26704977
Rv2032	Conserved protein Acg | Latency antigen	High	PMID: 25025278
Rv2050	RNA polymerase-binding protein A (RbpA)	High	PMID: 23548911	PMID: 22570422	PMID: 27342278
Rv2135c	acid phosphatase	High	PMID: 24330471
Rv2140c	Phosphatidylethanolamine-binding protein TB18.6	High	PMID: 23907008	PMID: 27895634
Rv2159c	Alkylhydroperoxidase	High	PMID: 27818650	PMID: 26546727
Rv2179c	DEDD-type exoribonuclease	High	PMID: 24311791
Rv2190c	peptidoglycan peptidase RipC/Antigen	High	PMID: 24843173	PMID: 22952680	PMID: 28241799
Rv2216	Morphology altering division regulator protein 1 (MadR1)	High	PMID: 25829286
Rv2242	transcriptional regulator (repressor) of fasII operon/Mycolic acid biosynthesis regulator (MabR)	High	PMID: 20659288
Rv2275	cyclodityrosine synthetase	High	PMID: 20852636
Rv2402	Trehalase	High	PMID: 17319935
Rv2407	Type III sulfatase zinc-sulfatase	High	PMID: 23878250
Rv2466c	thioredoxin-like protein	High	PMID: 24877756
Rv2608	Probable Immunodominant Antigen/PPE family protein PPE42	High	PMID: 15346333	PMID: 22671973
Rv2613c	diadenosine 5',5'''-P1,P4-tetraphosphate phosphorylase (Ap4A)	High	PMID: 21565198
Rv2623	Universal stress protein family protein/T-cell antigen	High	PMID: 19478878	PMID: 26358810	PMID: 27895634
Rv2624c	Nucleotide-binding universal stress protein	High	PMID: 22260319	PMID: 27762279
Rv2626c	Hypoxic response protein 1 Hrp1/Probable Multi-stage Antigen	High	PMID: 26605666
Rv2628	Latency Antigen	High	PMID: 27489136	PMID: 27936238
Rv2630	Antigen	High	PMID: 23015647
Rv2693c	Antigen	High	PMID: 25359354
Rv2721c	Antigen	High	PMID: 27404979
Rv2744c	phage shock protein A (PspA)	High	PMID: 27002134
Rv2770c	Protective B cell and T-cell antigen	High	PMID: 18822333
Rv2837c	nanoRNase A (NrnA): PAP phosphatase (3'-phosphoadenosine 5'-phosphate phosphatase); cyclic-dinucleotide-AMP specific phosphodiesterase (3'(2'),5'-bisphosphate nucleotidase)	High	PMID: 24465894	PMID: 22114320	PMID: 26668313
Rv2853	PE-PGRS family protein PE_PGRS48/T-cell antigen	High	PMID: 26277695
Rv2969c	Periplasmic disulfide-bonding forming (Dsb) Enzyme	High	PMID: 24100317
Rv2989	IclR family transcriptional factor	High	DOI:10.1039/C6RA07733A
Rv2994	Antigen	High	PMID: 28217905
Rv3018c	T-cell antigen	High	PMID: 18719176
Rv3022c	PPE family protein PPE48/T-cell antigen	High	PMID: 26277695
Rv3036c	esterase	High	PMID: 25224799
Rv3135	T-cell Antigen	High	PMID: 26277695
Rv3236c	Potassium/proton antiporter	High	PMID: 14569030	PMID: 24346161
Rv3242c	phosphoribosyltransferase	High	PMID: 25825498
Rv3312A	Carbon monoxide resistance gene Cor	High	PMID: 17360408	PMID: 23907521
Rv3347c	Antigen/PPE family protein PPE55	High	PMID: 28217905
Rv3354	protein kinase	High	PMID: 25139900
Rv3361c	DNA topoisomerase (ATP-hydrolyzing) inhibitor, MfpA	High	PMID: 19060136
Rv3362c	DNA topoisomerase (ATP-hydrolyzing) inhibitor/GTPase, MfpB	High	PMID: 19060136
Rv3364c	Cathepsin G inhibitor/secreted effector	High	PMID: 22275911
Rv3376	Phosphatase	High	PMID: 21228491
Rv3402c	cell envelope-associated protein	High	PMID: 24722253
Rv3425	B-cell antigen	High	PMID: 17328725
Rv3541c	(R)-enoyl-coA dehydrogenase (ChsH1)	High	PMID: 25203216
Rv3542c	(R)-enoyl-coA dehydrogenase (ChsH2)	High	PMID: 25203216
Rv3583c	Transcription factor	High	PMID: 23858468	PMID: 27342278	PMID: 28067618
Rv3586	diadenylate cyclase (DacA)	High	PMID: 22529992	PMID: 24465894
Rv3621c	Antigen	High	PMID: 21288992
Rv3645	class III adenylyl cyclase	High	PMID: 15182360
Rv3700c	pyridoxal 5-phosphate-binding protein involved in ergothioneine (EGT) biosynthesis	High	PMID: 26774486
Rv3701c	histidine methyltransferase EgtD	High	PMID: 26229105
Rv3717	N-acetylmuramyl-L-alanine amidase	High	PMID: 24019530	PMID: 24311595
Rv3763	bifunctional adhesin/antigen LpqH	High	PMID: 16098710
Rv3779	bifunctional polyprenylphosphomannosyl synthase/galactosaminyltransferase	High	PMID: 21030587	PMID: 19717608
Rv3780	proteasome accessory factor E (PafE)	High	PMID: 25469515	PMID: 25831519	PMID: 27001842
Rv3802c	bifunctional phospholipase acylhydrolase/thioesterase	High	PMID: 26853625	PMID: 19169353	PMID: 17416658
Rv3812	T cell antigen	High	PMID: 17709160
Rv3822	acyltransferase	High	PMID: 25124040	PMID: 22194604
Rv3872	T-Cell Antigen	High	PMID: 17328726
Rv3873	T-cell Antigen	High	PMID: 14573626
Rv3902c	Immunity factor for TNT (tuberculosis necrotizing toxin) (IFT)	High	PMID: 24699730	PMID: 26237511
Rv3903c	channel protein with necrosis-inducing toxin (CpnT) | (NAD+) glycohydrolase	High	PMID: 24753609	PMID: 26237511
Rv0021c	putative nitronate monooxygenase	Putative	PMID: 23408846
Rv0079	Putative Dormancy Associated Translation Inhibitor (DATIN)	Putative	PMID:22719925
Rv0110	Putative rhomboid protease 1	Putative	PMID: 23029216
Rv0191	Putative efflux pump	Putative	PMID: 25690361
Rv0269c	putative DNA polymerase PolD2	Putative	PMID: 23198659
Rv0298	Putative Antitoxin	Putative	PMID: 20011113
Rv0299	Putative toxin	Putative	PMID: 20011113
Rv0309	Adhesin/Putative L,D-transpeptidase	Putative	PMID: 23922800
Rv0569	Putative hypoxic signal transduction protein	Putative	PMID: 24275361
Rv0577	Putative Antigen	Putative	PMID: 22415304
Rv0801	Putative glyoxalase	Putative	PMID: 22507203
Rv0813c	Putative fatty acid-binding protein	Putative	PMID: 17172346
Rv0831c	bifunctional probable ATP-binding protein/putative T-cell antigen	Putative	PMID: 23352146
Rv0907	putative beta-lactamase	Putative	PMID: 18022770
Rv0909	putative Type II Antitoxin	Putative	PMID: 24662523
Rv0910	putative Type II toxin	Putative	PMID: 24662523
Rv0965c	Putative ESAT-6 like protein	Putative	PMID: 25467293
Rv1056	Putative Antigen	Putative	PMID: 28438994
Rv1057	putative seven-bladed beta-propeller	Putative	PMID: 16352831
Rv1120c	putative pseudogene from adenylyl cyclase	Putative	PMID: 18629044
Rv1211	putative calmodulin-like protein (CAMLP)	Putative	PMID: 25359006
Rv1232c	putative magnesium transporter	Putative	PMID: 23287603
Rv1288	Putative lipolytic enzyme	Putative	PMID: 27890013
Rv1314c	putative PduO-type ATP co(I)rrinoid adenosyltransferase	Putative	PMID: 23407640
Rv1322A	Putative GntR family transcriptional regulator	Putative	PMID: 15758213]
Rv1351	putative outer membrane protein/surface antigen	Putative	PMID: 12648932
Rv1525	Putative rhamnosyl transferase WbbL2	Putative	PMID: 25497094
Rv1533	putative nitronate monooxygenase	Putative	PMID: 23408846
Rv1676	putative peroxiredoxin	Putative	PMID: 20060836
Rv1698	Copper resistance protein/Putative porin MctB	Putative	PMID: 21205886
Rv1702c	Putative Antigen	Putative	PMID: 28438994
Rv1738	Putative hibernation promoting factor	Putative	PMID: 25831534
Rv1867	putative acetyl-CoA acetyltransferase	Putative	PMID: 25098602
Rv1993c	putative chaperone	Putative	PMID: 21925112
Rv2005c	putative universal stress protein family protein/T-cell antigen	Putative	PMID: 19440342
Rv2028c	putative universal stress protein family protein/T-cell antigen	Putative	PMID: 23676169
Rv2035	Putative Type II toxin	Putative	PMID: 27917833
Rv2189c	Putative Antigen	Putative	PMID: 28438994
Rv2199c	putative glycoprotein	Putative	PMID: 22053987
Rv2816c	putative endoribonuclease	Putative	PMID: 26498723
Rv3131	putative nitroreductase	Putative	PMID: 27094446
Rv3361c	putative DNA topoisomerase (ATP-hydrolyzing) inhibitor	Putative	PMID: 19060136
Rv3632	Putative flippase	Putative	PMID: 21030587
Rv3660c	putative septum site determining protein (Ssd) (a group of FtsZ regulatory proteins)	Putative	PMID: 21504606
Rv3730c	putative DNA polymerase PolD1	Putative	PMID: 23198659
Rv3807c	Putative decaprenylphosphoryl-?-d-5-phosphoribose phosphatase	Putative	PMID: 25223716
Rv3921c	putative translocase	Putative	PMID: 27166092
Rv0011c	probable cell division protein CrgA	Probable	PMID: 23002219	PMID: 21531798
Rv0020c	Probable Cell wall synthesis protein with FHA domain, FhaA	Probable	PMID: 22275220
Rv0024	Probable peptidoglycan hydrolase	Probable	PMID: 26706821
Rv0040c	Probable PsbP and Ran-binding protein (Mog1p) Mtc28/Antigen	Probable	PMID: 27189947
Rv0059	Probable toxin DarT/Probable DNA ADP-ribosyl transferase	Probable	PMID: 27939941
Rv0060	Probable antitoxin DarG/Probable DNA ADP-ribosyl glycohydrolase	Probable	PMID: 27939941
Rv0104	Probable CRP binding protein	Probable	PMID: 25940627
Rv0164	Probable antigen	Probable	PMID: 28337993	PMID:15019734
Rv0180c	Probable cell surface protein	Probable	PMID: 20883740
Rv0181c	probable quercetin 2,3-dioxygenase	Probable	PMID: 23871545
Rv0190	Probable Copper-responsive gene ricR; probable serine hydrolase	Probable	PMID: 21166899	PMID: 21166899	PMID: 26853625
Rv0192	Probable L,D-transpeptidase	Probable	PMID: 24041897	PMID: 23519418
Rv0227c	Probable cell-surface protein	Probable	PMID: 23000473
Rv0256c	bifunctional B cell Antigen and probable INOS promoter binding protein	Probable	PMID: 23827809	PMID: 28071726
Rv0272c	probable serine hydrolase	Probable	PMID: 26853625
Rv0431	probable vesiculogenesis/immune response regulator	Probable	PMID: 24248369	PMID: 21170273
Rv0476	Probable antigen	Probable	PMID: 20690665
Rv0525	probable protease	Probable	PMID: 26853625
Rv0571c	probable serine hydrolase	Probable	PMID: 26853625
Rv0574c	Probable poly-glutamate synthesis accessory protein	Probable	PMID: 25312955
Rv0613c	probable protease	Probable	PMID: 26853625
Rv0831c	bifunctional probable ATP-binding protein/putative T-cell antigen	Probable	PMID: 23352146	PMID: 15908384
Rv0849	Probable efflux pump/antigen	Probable	PMID: 22314527
Rv0888	Sphingomyelinase/major hemolytic factor/Probable extracellular non-specific nuclease	Probable	PMID: 26742696	PMID: 26036301
Rv0899	Peptidoglycan-binding protein arfA/probable membrane-anchoring protein	Probable	PMID: 22206986	PMID: 22108166
Rv0977	Probable cell surface antigen	Probable	PMID: 18957600
Rv0990c	Probable heat shock protein (22.5 kDa)	Probable	PMID: 21602349
Rv0992c	probable 5,10-Methenyltetrahydrofolate synthase	Probable	PMID: 21372133
Rv1039c	Probable mycobacterial perilipin-1	Probable	PMID: 27325376
Rv1062	probable serine hydrolase	Probable	PMID: 26853625
Rv1115	Probable T-cell antigen/Possible exported protein/reactivation-associated antigen	Probable	PMID: 19440342
Rv1192	probable protease	Probable	PMID: 26853625
Rv1261c	probable F420-H2-dependent quinone reductase	Probable	PMID: 23240649
Rv1337	Probable rhomboid protease/integral membrane protein	Probable	PMID: 19165721
Rv1367c	probable serine hydrolase	Probable	PMID: 26853625
Rv1374c	probable small intergenic RNA	Probable	PMID: 22072964
Rv1419	probable lectin	Probable	PMID: 21139219
Rv1433	Probable l,d-transpeptidase LdtMt3	Probable	PMID: 24041897
Rv1466	probable transcription activator	Probable	PMID: 16109955
Rv1468c	Probable antigen	Probable	PMID: 20690665
Rv1474c	Probable TetR-like transcriptional repressor of aconitase	Probable	PMID: 26902658
Rv1488	Probable antigen	Probable	PMID: 26481294
Rv1490	Probable receptor binding T-cell antigen/membrane protein	Probable	PMID: 1858542
Rv1566c	probable non-catalytic peptidoglycan binding RipD protein | probable antigen	Probable	PMID: 24107184	PMID: 26481294
Rv1768	Probable T-cell antigen/PE-PGRS family protein PE_PGRS31	Probable	PMID: 26318635
Rv1769	T-cell antigen/probable serine hydrolase	Probable	PMID: 26853625	PMID: 15102765
Rv1770	probable serine hydrolase	Probable	PMID: 26853625
Rv1789	Probable Antigen/PPE family protein PPE26	Probable	PMID: 20719988	PMID: 26439698
Rv1794	probable serine hydrolase	Probable	PMID: 26853625
Rv1803c	Probable antigen/PE family protein PE_PGRS32	Probable	PMID: 20690665
Rv1807	Probable T-cell antigen/PPE family protein PPE31	Probable	PMID: 26599077
Rv1816	Probable TetR family transcription factor regulator	Probable	PMID: 26396194
Rv1827	Glycogen accumulation regulator (GarA) | Probable antigen	Probable	PMID: 19318624	PMID: 23962235	PMID: 28337993
Rv1917c	Probable T-cell antigen/PPE family protein PPE34	Probable	PMID: 20837474
Rv1957	Probable SecB-like chaperone	Probable	PMID: 21536872
Rv1978	Probable T-cell Antigen	Probable	PMID: 19467342
Rv2018	Probable antitoxin VapB/Antigen	Probable	PMID: 28066388	PMID: 23140854
Rv2019	Probable toxin VapC | Probable ribonuclease	Probable	PMID: 28066388
Rv2061c	probable serine hydrolase	Probable	PMID: 26853625
Rv2108	Probable IgA antigen/PPE family protein PPE36	Probable	PMID: 15958258	PMID: 18289677	PMID: 23140854
Rv2175c	Probable transcriptional regulator of cell wall biosynthesis	Probable	PMID: 19457863	PMID: 18175374
Rv2180c	Probable antigen	Probable	PMID: 20690665
Rv2204c	probable serine hydrolase	Probable	PMID: 26298037	PMID: 26853625
Rv2258c	Probable S-adenosyl-L-methionine (SAM)-dependent methyltransferase (MTase)	Probable	PMID: 26772148
Rv2267c	Probable sulfotransferase	Probable	PMID: 16537518
Rv2272	Probable gamma delta T-cell activator	Probable	PMID: 23389928
Rv2323c	probable arginine metabolism/catabolism protein	Probable	PMID: 26368558
Rv2327	probable MarR transcriptional repressor	Probable	PMID: 19959397
Rv2345	Probable phosphatase	Probable	PMID: 25782739
Rv2372c	probable RsmE-like methyltransferase	Probable	PMID: 24598751
Rv2418c	probable acyltransferase (OctT)	Probable	PMID: 26324178
Rv2430c	Probable Immunodominant B-cell antigen/PPE family protein PPE41	Probable	PMID: 14573653
Rv2459	Probable drug efflux pump.	Probable	PMID: 20716818
Rv2487c	Probable CD8 antigen/PE-PGRS family protein PE_PGRS42	Probable	PMID: 23805289
Rv2525c	probable peptidoglycan hydrolase	Probable	PMID: 16952959	PMID: 25869294	PMID: 25260828
Rv2554c	Probable Holliday junction (HJ) resolvase (RuvX)	Probable	PMID: 27345943
Rv2608	Probable Immunodominant Antigen/PPE family protein PPE42	Probable	PMID: 15346333	PMID: 22671973
Rv2626c	Hypoxic response protein 1 Hrp1/Probable Multi-stage Antigen	Probable	PMID: 26605666
Rv2695	Probable serine hydrolase	Probable	PMID: 26853625
Rv2719c	probable cell wall hydrolase	Probable	PMID: 16942606	PMID: 16885473
Rv2741	Probable antigen/PE-PGRS family protein PE_PGRS47	Probable	PMID: 20690665	PMID: 27562263
Rv2752c	Probable beta-lactamase/RNase	Probable	PMID: 21568871	PMID: 19298676
Rv2923c	probable Osmotically induced bacterial protein C (OsmC, a probable peroxide reductase)	Probable	PMID: 22088319
Rv2954c	Probable Methyltransferase	Probable	PMID: 23536839
Rv2955c	Probable Methyltransferase	Probable	PMID: 23536839
Rv2956	probable S-adenosylmethionine-dependent methyltransferase	Probable	PMID: 23536839
Rv2991	probable flavin/deazaflavin oxidoreductase	Probable	PMID: 26434506
Rv3005c	Probable membrane oxidoreductase component (MRC) DoxX	Probable	PMID: 26067605
Rv3074	Probable hydrolase/endonuclease	Probable	PMID: 27724857
Rv3180c	Probable VapC toxin	Probable	PMID: 28066388
Rv3181c	Probable VapB antitoxin	Probable	PMID: 28066388
Rv3230c	probable NADPH oxidoreductase	Probable	PMID: 17087501
Rv3267	probable peptidoglycan-arabinogalactan ligase	Probable	PMID: 27486192
Rv3311	probable protease	Probable	PMID: 26853625
Rv3312c	probable serine hydrolase	Probable	PMID: 26853625
Rv3333c	probable PDZ-interacting protease regulator (adaptor protein)/Ppr1	Probable	PMID: 24218594
Rv3364c	Probable cathepsin G binding protein/cathepsin G inhibitor	Probable	PMID: 22275911
Rv3401	probable serine hydrolase	Probable	PMID: 26853625
Rv3528c	probable serine hydrolase	Probable	PMID: 26853625
Rv3587c	Probable antigen	Probable	PMID: 18208443
Rv3622c	Probable T-cell Antigen	Probable	PMID: 27242739
Rv3722c	probable serine hydrolase	Probable	PMID: 26853625
Rv3788	probable secondary channel binding-factor of RNA polymerase	Probable	PMID: 22194445
Rv3821	Probable sulfolipid-1-addressing protein (Sap)	Probable	PMID: 22194604
Rv3910	Probable peptidoglycan biosynthetic protein	Probable	PMID: 22275220

## Sheet: F. Still lacking annotation 
Rv number	gene	strand	C-score	Tuberculist Product	UniProt	review status	UniProt-annotated	MtbNet	MtbNet_EC	MtbNet-annotated	category	start	stop	tu_id
Rv0004	Rv0004	+	-2.43	Conserved hypothetical protein	UPF0232 protein Rv0004	reviewed	No	Zn-ribbon-containing, possibly RNA-binding protein and truncated derivatives		No	no annotation	4434	4997	TU0002
Rv0007	Rv0007	+	-3.49	Possible conserved membrane protein	Uncharacterized protein Rv0007	reviewed	No	Possible conserved membrane protein		No	no annotation	9914	10828	TU0004
Rv0012	Rv0012	+	-3.15	Probable conserved membrane protein	Probable conserved membrane protein	unreviewed	No	FIG215594: Membrane spanning protein		No	no annotation	14089	14877	TU0009
Rv0025	Rv0025	+	-3.4	Conserved hypothetical protein	Uncharacterized protein Rv0025	reviewed	No			No	no annotation	29245	29607	TU0015
Rv0026	Rv0026	+	-2.32	Conserved hypothetical protein	Uncharacterized protein Rv0026	reviewed	No			No	no annotation	29722	31068	TU0016
Rv0027	Rv0027	+	-1.82	Conserved hypothetical protein	Uncharacterized protein Rv0027	reviewed	No			No	no annotation	31189	31506	TU0017
Rv0028	Rv0028	+	-3.43	Conserved hypothetical protein	Uncharacterized protein Rv0028	reviewed	No			No	no annotation	31514	31819	TU0017
Rv0029	Rv0029	+	-4.26	Conserved hypothetical protein	Uncharacterized protein	unreviewed	No	Vegetative cell wall protein gp1 precursor		Yes	some annotation	32057	33154	TU0018
Rv0030	Rv0030	+	-3.12	Conserved hypothetical protein	Uncharacterized protein Rv0030	reviewed	No			No	no annotation	33224	33553	TU0019
Rv0039c	Rv0039c	-	-3.09	Possible conserved transmembrane protein	Uncharacterized protein Rv0039c	reviewed	No	Possible membrane protein		No	no annotation	42004	42351	TU0024
Rv0048c	Rv0048c	-	-2.47	Possible membrane protein	Uncharacterized protein Rv0048c	reviewed	No	Possible membrane protein		No	no annotation	51828	52697	TU0032
Rv0049	Rv0049	+	-2.98	Conserved hypothetical protein	Uncharacterized protein Rv0049	reviewed	No			No	no annotation	52831	53244	TU0033
Rv0051	Rv0051	+	-2.46	Probable conserved transmembrane protein	Membrane protein (Probable conserved transmembrane protein)	unreviewed	No	Multimodular transpeptidase-transglycosylase	EC 2.4.1.129	Yes	some annotation	55696	57378	TU0034
Rv0057	Rv0057	+	-3.41	Hypothetical protein	Uncharacterized protein Rv0057	reviewed	No			No	no annotation	59896	60417	TU0037
Rv0061c	Rv0061c	-	-3.38	Hypothetical protein	Uncharacterized protein	unreviewed	No			No	no annotation	65012	65350
Rv0064	Rv0064	+	-2.28	Probable conserved transmembrane protein	UPF0182 protein Rv0064	reviewed	No	INTEGRAL MEMBRANE PROTEIN (Rhomboid family)		No	no annotation	68620	71559	TU0041
Rv0076c	Rv0076c	-	-2.12	Probable membrane protein	Membrane protein (Probable membrane protein)	unreviewed	No	PROBABLE MEMBRANE PROTEIN		No	no annotation	85183	85572	TU0050
Rv0078A	Rv0078A	-	-0.72	Hypothetical protein	Uncharacterized protein	unreviewed	No			No	some annotation	87208	87801	TU0053
Rv0078B	Rv0078B	-	-2.06	Conserved protein	Conserved protein	unreviewed	No			No	no annotation	87798	88004
Rv0090	Rv0090	+	-4.3	Possible membrane protein	Uncharacterized protein Rv0090	reviewed	No	Possible membrane protein		No	no annotation	98480	99250	TU0057
Rv0093c	Rv0093c	-	-3.75	Probable conserved membrane protein	Uncharacterized protein Rv0093c	reviewed	No	Possible membrane protein		No	no annotation	102815	103663	TU0060
Rv0094c	Rv0094c	-	-3.95	Conserved hypothetical protein	REP13E12 repeat protein	unreviewed	No	Partial REP13E12 repeat protein		No	no annotation	103710	104663	TU0061
Rv0096	PPE1	+	-2.69	PPE family protein PPE1	Uncharacterized PPE family protein PPE1	reviewed	No	PPE family protein		No	no annotation	105324	106715	TU0063
Rv0106	Rv0106	+	-1.23	Conserved hypothetical protein	Uncharacterized protein Rv0106	reviewed	No	Putative metal chaperone, involved in Zn homeostasis, GTPase of COG0523 family		Yes	some annotation	124374	125570	TU0068
Rv0108c	Rv0108c	-	-1.59	Hypothetical protein	Uncharacterized protein	unreviewed	No			No	no annotation	130895	131104	TU0070
Rv0109	PE_PGRS1	+	-1.23	PE-PGRS family protein PE_PGRS1	PE-PGRS family protein PE_PGRS1	unreviewed	No	PE-PGRS FAMILY PROTEIN		No	some annotation	131382	132872	TU0071
Rv0122	Rv0122	+	-3.35	Hypothetical protein	Uncharacterized protein	unreviewed	No			No	no annotation	148491	148859	TU0082
Rv0123	Rv0123	+	-4.03	Unknown protein	DNA-binding protein	unreviewed	Yes	DNA-binding protein, CopG family		Yes	some annotation	148856	149224	TU0082
Rv0124	PE_PGRS2	+	-0.3	PE-PGRS family protein PE_PGRS2	PE-PGRS family protein PE_PGRS2	unreviewed	No	PE-PGRS family protein		No	some annotation	149533	150996	TU0083
Rv0128	Rv0128	+	-1.87	Probable conserved transmembrane protein	Membrane protein (Probable conserved transmembrane protein)	unreviewed	No	Possible membrane protein		No	no annotation	155667	156446	TU0087
Rv0140	Rv0140	+	1.25	Conserved protein	Conserved protein	unreviewed	No			No	some annotation	166910	167290	TU0098
Rv0150c	Rv0150c	-	-2.98	Conserved hypothetical protein	Uncharacterized protein	unreviewed	No			No	no annotation	176665	176952	TU0107
Rv0151c	PE1	-	-1.81	PE family protein PE1	PE family protein PE1	unreviewed	No	PE family protein		No	no annotation	177543	179309	TU0108
Rv0152c	PE2	-	-1.74	PE family protein PE2	PE family protein (PE family protein PE2)	unreviewed	No	PE family protein		No	no annotation	179319	180896	TU0108
Rv0157A	Rv0157A	-	-1.8	Conserved protein	Conserved protein	unreviewed	No			No	no annotation	186495	186623	TU0111
Rv0167	yrbE1A	+	-4.03	Conserved integral membrane protein YrbE1A	ABC transporter permease (Conserved integral membrane protein YrbE1A)	unreviewed	Yes			No	some annotation	196861	197658	TU0121
Rv0168	yrbE1B	+	-3.71	Conserved integral membrane protein YrbE1B	ABC transporter permease (Conserved integral membrane protein YrbE1B)	unreviewed	Yes			No	some annotation	197660	198529	TU0121
Rv0175	Rv0175	+	-3.86	Probable conserved Mce associated membrane protein	Probable conserved Mce associated membrane protein	unreviewed	Yes	FIG033430: Probable conserved MCE associated membrane protein		Yes	some annotation	206814	207455	TU0121
Rv0176	Rv0176	+	-4.02	Probable conserved Mce associated transmembrane protein	Membrane protein (Probable conserved Mce associated transmembrane protein)	unreviewed	Yes	FIG033285: Conserved MCE associated transmembrane protein		Yes	some annotation	207452	208420	TU0121
Rv0177	Rv0177	+	-3.56	Probable conserved Mce associated protein	Mammalian cell entry protein (Probable conserved Mce associated protein)	unreviewed	No	FIG034772: Probable conserved MCE associated protein		No	no annotation	208417	208971	TU0121
Rv0178	Rv0178	+	-3.58	Probable conserved Mce associated membrane protein	Mammalian cell entry protein (Probable conserved Mce associated membrane protein)	unreviewed	Yes	FIG030769: Probable conserved MCE associated membrane protein		Yes	some annotation	208938	209672	TU0121
Rv0184	Rv0184	+	-2	Conserved hypothetical protein	Uncharacterized protein	unreviewed	No			No	no annotation	214969	215718	TU0125
Rv0185	Rv0185	+	-2.9	Conserved hypothetical protein	Uncharacterized protein	unreviewed	No			No	no annotation	215715	216224	TU0125
Rv0192A	Rv0192A	+	-3.87	Conserved secreted protein	Conserved secreted protein	unreviewed	Yes			No	some annotation	223607	223909	TU0131
Rv0193c	Rv0193c	-	-0.55	Hypothetical protein	Uncharacterized protein	unreviewed	No			No	some annotation	224724	226571	TU0132
Rv0210	Rv0210	+	-1.62	Hypothetical protein	Uncharacterized protein	unreviewed	No			No	no annotation	250120	251598	TU0144
Rv0218	Rv0218	+	-4.39	Probable conserved transmembrane protein	Membrane protein (Probable conserved transmembrane protein)	unreviewed	No	Possible membrane protein		No	no annotation	260924	262252	TU0151
Rv0219	Rv0219	+	-2.51	Probable conserved transmembrane protein	Membrane protein (Probable conserved transmembrane protein)	unreviewed	No	PROBABLE CONSERVED TRANSMEMBRANE PROTEIN		No	no annotation	262254	262802	TU0151
Rv0226c	Rv0226c	-	-0.26	Probable conserved transmembrane protein	Membrane protein (Probable conserved transmembrane protein)	unreviewed	No	Possible membrane protein		No	some annotation	269834	271564	TU0156
Rv0236A	Rv0236A	-	-2.03	Small secreted protein	Putative secreted protein Rv0236.1	reviewed	No	SMALL SECRETED PROTEIN		No	no annotation	286898	287071	TU0162
Rv0257	Rv0257	+	-2.25	Conserved hypothetical protein	Uncharacterized protein	unreviewed	No			No	no annotation	309699	310073	TU0177
Rv0263c	Rv0263c	-	0.18	Conserved hypothetical protein	Allophanate hydrolase	unreviewed	Yes	Allophanate hydrolase 2 subunit 2	EC 3.5.1.54	Yes	some annotation	314864	315766	TU0180
Rv0268c	Rv0268c	-	-3.89	Hypothetical protein	Putative antitoxin Rv0268c	reviewed	Yes			No	some annotation	322764	323273	TU0183
Rv0276	Rv0276	+	-2.55	Conserved hypothetical protein	Uncharacterized protein	unreviewed	No			No	no annotation	331748	332668	TU0190
Rv0278c	PE_PGRS3	-	-1.73	PE-PGRS family protein PE_PGRS3	Uncharacterized PE-PGRS family protein PE_PGRS3	reviewed	No	PE-PGRS FAMILY PROTEIN		No	no annotation	333437	336310	TU0192
Rv0279c	PE_PGRS4	-	-0.88	PE-PGRS family protein PE_PGRS4	PE-PGRS family protein PE_PGRS4	unreviewed	No	PE-PGRS FAMILY PROTEIN		No	some annotation	336560	339073	TU0193
Rv0293c	Rv0293c	-	-1.15	Conserved protein	Conserved protein (Peptidase)	unreviewed	Yes			No	some annotation	356862	358064	TU0198
Rv0297	PE_PGRS5	+	1.69	PE-PGRS family protein PE_PGRS5	PE-PGRS family protein PE_PGRS5	unreviewed	No	PE-PGRS family protein		No	some annotation	361334	363109	TU0201
Rv0304c	PPE5	-		PPE family protein PPE5	PPE family protein PPE5	unreviewed	No	PPE family protein		No	some annotation	366150	372764	TU0205
Rv0305c	PPE6	-	-1.75	PPE family protein PPE6	PPE family protein PPE6	unreviewed	No	PPE family protein		No	no annotation	372820	375711	TU0206
Rv0307c	Rv0307c	-	-3.18	Unknown protein	Uncharacterized protein	unreviewed	No			No	no annotation	376573	377055	TU0208
Rv0308	Rv0308	+	-0.47	Probable conserved integral membrane protein	Membrane protein (Probable conserved integral membrane protein)	unreviewed	No	Possible membrane protein		No	some annotation	377113	377829	TU0209
Rv0311	Rv0311	+	-3.91	Unknown protein	Uncharacterized protein	unreviewed	No			No	no annotation	379172	380401	TU0212
Rv0313	Rv0313	+	-4.13	Conserved protein	Uncharacterized protein Rv0313	reviewed	No			No	no annotation	382490	382876	TU0214
[truncated: 721 more rows]

## Sheet: G. Syntenic unknown clusters
Rv number	gene	Tuberculist Product	Cscore	UniProt	review status	MtbNet	MtbNet-annotated	UniProt-annotated	strand	start	stop	tu_id	Nearby genes	Functional implication
[truncated: 99 more rows]

[truncated: 3 more sheets: H. Chromosomal bias, I. EC assignments, J. KEGG mappings]
