# Supplementary material for: Structure-Aware Mycobacterium tuberculosis Functional Annotation Uncloaks Resistance, Metabolic, and Virulence Genes
Source: mSystems. 2021 Nov 2;6(6):e00673-21. doi: 10.1128/mSystems.00673-21 (PMC8562490; doi:10.1128/mSystems.00673-21)
Supplement: DATA SET S2 [file msystems.00673-21-sd002.xlsx]

## Sheet: A. Uniprot all genes
Gene_id	Uniprot	Uniprot_id	Uniprot_status	Mannotation			Legend
Rv0008c	Cell wall synthesis protein CwsA (Cell wall synthesis and cell shape protein A)	P9WJF3	reviewed	cell wall synthesis and cell shape protein A (CwsA)			UniProt does not have a valid annotation
Rv0011c	Cell division protein CrgA	P9WP57	reviewed	probable cell division protein CrgA			UniProt annotation is more specific
Rv0019c	FHA domain-containing protein FhaB (FtsZ-interacting protein A)	P9WJB5	reviewed	FtsZ-interacting protein A, FipA			Mannotation is more specific
Rv0020c	FHA domain-containing protein FhaA	P71590	reviewed	Probable Cell wall synthesis protein with FHA domain, FhaA			UniProt annotation and Mannotation agree
Rv0021c	Oxidoreductase	P71591	unreviewed	putative nitronate monooxygenase			UniProt annotation and Mannotation disagree
Rv0024	Putative secreted protein P60-related protein	P71594	unreviewed	Putative endopeptidase
Rv0040c	Proline-rich 28 kDa antigen	P9WIM9	reviewed	putative PsbP and Ran-binding protein (Mog1p) Mtc28
Rv0059	Uncharacterized protein	O53604	unreviewed	Probable toxin DarT/Probable DNA ADP-ribosyl transferase
Rv0060	Uncharacterized protein	O53605	unreviewed	Probable antitoxin DarG/Probable DNA ADP-ribosyl glycohydrolase
Rv0079	Dormancy associated translation inhibitor (DATIN)	P9WMA9	reviewed	Putative Dormancy Associated Translation Inhibitor (DATIN)
Rv0100	Uncharacterized protein Rv0100	P9WM65	reviewed	acyl carrier protein
Rv0104	Uncharacterized protein Rv0104	P9WM61	reviewed	Probable CRP binding protein
Rv0110	Probable conserved integral membrane protein	O53632	unreviewed	Putative rhomboid protease 1
Rv0160c	PE family protein (PE family protein PE4)	L7N661	unreviewed	Immunodominant antigen
Rv0164	Conserved protein TB18.5	L7N657	unreviewed	Probable antigen
Rv0180c	Probable conserved transmembrane protein	O07424	unreviewed	Probable cell surface protein
Rv0181c	Putative quercetin 2,3-dioxygenase Rv0181c (Putative quercetinase) (EC 1.13.11.24) (Pirin-like protein Rv0181c)	P9WI85	reviewed	probable quercetin 2,3-dioxygenase
Rv0188	Probable conserved transmembrane protein	O07432	unreviewed	enduring hypoxic response (EHR) antigen
Rv0190	Copper-sensing transcriptional repressor RicR (Regulated in copper repressor)	O07434	reviewed	Probable Copper-responsive gene ricR; probable serine hydrolase
Rv0191	Uncharacterized MFS-type transporter Rv0191	P9WJX7	reviewed	Putative efflux pump
Rv0192	L,D-transpeptidase 4	O07436	reviewed	Probable L,D-transpeptidase
Rv0199	Membrane protein (Probable conserved membrane protein)	O53650	unreviewed	Orphaned Mce-associated membrane (Mam) protein A (OmamA)
Rv0203	Heme-binding protein Rv0203	I6X8R5	reviewed	Heme-binding protein (part of the heme uptake system)
Rv0227c	Probable conserved membrane protein	P96409	unreviewed	Probable cell surface protein
Rv0246	Membrane protein (Probable conserved integral membrane protein)	O53668	unreviewed	Immunogenic antigen
Rv0256c	Uncharacterized PPE family protein PPE2	P9WI47	reviewed	bifunctional B cell Antigen and probable INOS promoter binding protein
Rv0269c	DNA polymerase	P95226	unreviewed	putative DNA polymerase PolD2
Rv0272c	Alpha/beta hydrolase	P95229	unreviewed	probable serine hydrolase
Rv0288	ESAT-6-like protein EsxH	P9WNK3	reviewed	Low molecular weight protein antigen 7 EsxH (10 kDa antigen) (CFP-7) (protein TB10.4) | Type VII secreted effector human hepatocyte growth factor-regulated tyrosine kinase substrate binding protein
Rv0295c	Trehalose 2-sulfotransferase (EC 2.8.2.37)	O53699	reviewed	Trehalose 2-sulfotransferase
Rv0298	Antitoxin Rv0298	P9WJ09	reviewed	Putative Antitoxin
Rv0299	Toxin Rv0299	O07226	reviewed	Putative toxin
Rv0309	Possible conserved exported protein	O07236	unreviewed	Adhesin/Putative L,D-transpeptidase
Rv0394c	Possible secreted protein	P95202	unreviewed	Bifunctional Hyaluronidase | Chondrosulfatase
Rv0421c	Alpha/beta hydrolase	P96267	unreviewed	esterase
Rv0431	Putative tuberculin related peptide	P96277	unreviewed	probable vesiculogenesis/immune response regulator
Rv0443	Chorismate synthase (Conserved protein)	O53728	unreviewed	Mycothiol S-transferase
Rv0465c	HTH-type transcriptional regulator RamB (icl1 and ramB operon repressor protein)	P9WMI1	reviewed	Transcriptional regulatory protein, local regulatory protein of icl1
Rv0476	Uncharacterized protein Rv0476	P9WKW1	reviewed	putative antigenic protein
Rv0496	Uncharacterized protein Rv0496	P9WHV5	reviewed	Exopolyphosphatase
Rv0519c	Membrane protein (Possible conserved membrane protein)	O33364	unreviewed	esterase
Rv0525	Uncharacterized protein Rv0525	O06391	reviewed	probable protease
Rv0538	Possible conserved membrane protein	O06404	unreviewed	Immunodominant protein
Rv0569	Uncharacterized protein Rv0569	P9WM83	reviewed	Putative hypoxic signal transduction protein
Rv0571c	Putative phosphoribosyl transferase Rv0571c	P9WHK1	reviewed	probable serine hydrolase
Rv0574c	Probable polyglutamine synthesis accessory protein Rv0574c	P9WM79	reviewed	Probable poly-glutamate synthesis accessory protein
Rv0577	Putative glyoxylase CFP32	P9WIR3	reviewed	Putative antigen
Rv0613c	Tetratricopeptide repeat family protein	I6Y897	unreviewed	probable protease
Rv0678	HTH-type transcriptional regulator MmpR5	I6Y8F7	reviewed	MarR-like transcriptional regulator
Rv0679c	Conserved threonine rich protein	I6WZ30	unreviewed	Antigen
Rv0686	Probable membrane protein	I6XVZ6	unreviewed	T-cell Antigen
Rv0712	Conserved protein (Sulfatase-modifying factor 1)	I6Y8I5	unreviewed	Formylglycine-generating enzyme
Rv0754	PE-PGRS family protein PE_PGRS11 (PE-PGRS phosphoglycerate mutase) (EC 5.4.2.12)	Q79FW5	reviewed	Immunodominant antigen | phosphoglycerate mutase
Rv0774c	Esterase (Probable conserved exported protein)	I6Y8R4	unreviewed	esterase
Rv0798c	29 kDa antigen CFP29 (Bacteriocin)	I6WZG6	unreviewed	Encapsulin (Enc) protein (encapsulating protein with nanocompartment)
Rv0799c	Conserved protein	I6Y4U9	unreviewed	Heme-dependent peroxidase
Rv0801	Conserved protein (Glyoxalase)	O06633	unreviewed	Putative glyoxalase
Rv0813c	UPF0678 fatty acid-binding protein-like protein Rv0813c	P9WFG9	reviewed	Putative fatty acid-binding protein
Rv0818	Transcriptional regulatory protein	O53830	unreviewed	GlnR transcriptional regulatory protein
Rv0831c	Conserved protein	O53842	unreviewed	bifunctional probable ATP-binding protein/putative T-cell antigen
Rv0839	Uncharacterized protein	I6X9X6	unreviewed	Antigen
Rv0849	Uncharacterized MFS-type transporter Rv0849	P9WJX5	reviewed	Probable efflux pump/antigen
Rv0888	Sphingomyelinase (SMase) (EC 3.1.4.12)	P9WKQ1	reviewed	Sphingomyelinase/major hemolytic factor/Probable extracellular non-specific nuclease
Rv0899	Peptidoglycan-binding protein ArfA (Outer membrane porin A) (Outer membrane protein A) (OmpATb) (Outer membrane protein ArfA)	P9WIU5	reviewed	Peptidoglycan-binding protein arfA/probable membrane-anchoring protein
Rv0901	Uncharacterized membrane protein ArfC	P9WJG5	reviewed	Antigen
Rv0907	Conserved protein	O05900	unreviewed	putative beta-lactamase
Rv0909	Antitoxin Rv0909	P9WJ07	reviewed	putative Type II Antitoxin
Rv0910	Toxin Rv0910	P9WJ05	reviewed	putative Type II toxin
Rv0915c	Uncharacterized PPE family protein PPE14	P9WI33	reviewed	T cell antigen
Rv0955	Uncharacterized protein Rv0955	P9WKN3	reviewed	Persistence-associated integral membrane protein
Rv0965c	Uncharacterized protein Rv0965c	P9WKM3	reviewed	Putative ESAT-6 like protein
Rv0977	PE-PGRS family protein PE_PGRS16	Q79FU3	reviewed	Probable cell surface antigen
Rv0978c	PE-PGRS family protein PE_PGRS17	Q79FU2	reviewed	B-cell antigen
Rv0990c	Flagellar basal body P-ring biosynthesis protein FlgA	O05573	unreviewed	Probable heat shock protein (22.5 kDa)
Rv0992c	5-formyltetrahydrofolate cyclo-ligase (EC 6.3.3.2)	O05575	unreviewed	probable 5,10-Methenyltetrahydrofolate synthase
Rv0998	Acetyltransferase Pat (EC 2.3.1.-) (GCN5-like enzyme) (GCN5-related N-acetyltransferase) (GNAT) (Protein acetyltransferase) (Pat)	O05581	reviewed	cAMP-dependent lysine acetyltransferase
Rv1002c	Probable dolichyl-phosphate-mannose--protein mannosyltransferase (EC 2.4.1.109)	P9WN05	reviewed	polyprenyl-phosphate dependent protein O-mannosyltransferase (PMT)
Rv1021	Nucleoside triphosphate pyrophosphohydrolase (NTP-PPase) (EC 3.6.1.8)	P96379	reviewed	nucleoside triphosphate pyrophosphohydrolase
Rv1026	Conserved protein (Exopolyphosphatase)	P96374	unreviewed	exopolyphosphatase
Rv1039c	PPE family protein PPE15 (Mycobacterial perilipin-1) (MPER1)	P9WI31	reviewed	Mycobacterial perilipin-1 (Mycobacterial lipid droplet-associated protein-1)
Rv1056	Conserved protein	O53404	unreviewed	Putative antigen
Rv1057	Uncharacterized protein	O53405	unreviewed	putative seven-bladed beta-propeller of unknown function
Rv1062	Patatin	O53410	unreviewed	probable serine hydrolase
Rv1088	PE family protein PE9	Q79FS8	reviewed	CD8 T cell Antigens
Rv1115	Possible exported protein	O06567	unreviewed	Probable T-cell antigen | Possible exported protein | reactivation-associated antigen
Rv1120c	Uncharacterized protein	O06572	unreviewed	putative pseudogene from adenylyl cyclase
Rv1129c	HTH-type transcriptional regulator PrpR (Propionate regulator) (PRPR)	O06581	reviewed	Propionate regulator, transcriptional regulator protein (regulation of methylcitrate and glyoxylate cycles)
Rv1151c	NAD-dependent protein deacylase (EC 3.5.1.-) (Regulatory protein SIR2 homolog)	P9WGG3	reviewed	NAD-dependent protein deacetylase | Transcriptional regulatory protein
Rv1152	GntR family transcriptional regulator (Probable transcriptional regulatory protein)	O06550	unreviewed	GntR family transcriptional regulator
Rv1168c	Uncharacterized PPE family protein PPE17	P9WI27	reviewed	T-cell Antigen
Rv1184c	Diacyltrehalose acyltransferase Chp2 (EC 2.3.1.-)	O50440	reviewed	mycoacyltransferase
Rv1191	Alpha/beta hydrolase (Conserved protein)	O05293	unreviewed	esterase
Rv1192	Alpha/beta hydrolase	O05294	unreviewed	probable protease
Rv1196	PPE family protein PPE18	L7N675	reviewed	Surfaced-exposed antigen
Rv1205	Cytokinin riboside 5'-monophosphate phosphoribohydrolase (EC 3.2.2.n1) (Protein LONELY GUY homolog) (LOG homolog)	O05306	reviewed	riboside monophosphate phosphoribohydrolase
Rv1211	Conserved protein	O05312	unreviewed	putative calmodulin-like protein (CAMLP)
Rv1219c	Probable transcriptional regulatory protein (TetR family transcriptional regulator)	O86312	unreviewed	TetR-like transcriptional regulator Raas (regulator of antimicrobial-assisted survival)
Rv1232c	Conserved protein (Magnesium transporter)	O86315	unreviewed	putative magnesium transporter
Rv1258c	Probable multidrug-efflux transporter Rv1258c	P9WJX9	reviewed	Probable efflux pump | conserved integral membrane transport protein
Rv1261c	F420H(2)-dependent quinone reductase Rv1261c (Fqr) (EC 1.1.98.-)	P9WP13	reviewed	probable F420-H2-dependent quinone reductase
Rv1288	Uncharacterized protein Rv1288	P9WM39	reviewed	Putative lipolytic enzyme
Rv1297	Transcription termination factor Rho (EC 3.6.4.-) (ATP-dependent helicase Rho)	P9WHF3	reviewed	5′→3′-directional, ATP-dependent RNA helicase, transcription termination factor, Rho
Rv1314c	Cob(I)yrinic acid a,c-diamide adenosyltransferase (EC 2.5.1.17) (Cob(I)alamin adenosyltransferase)	P9WP99	reviewed	putative PduO-type ATP co(I)rrinoid adenosyltransferase
Rv1322A	Conserved protein	L7N6B1	unreviewed	Putative GntR family transcriptional regulator
Rv1332	Uncharacterized protein Rv1332	P9WM25	reviewed	Transcriptional regulatory protein
Rv1337	Uncharacterized protein Rv1337	P9WM21	reviewed	Probable rhomboid protease/integral membrane protein
Rv1351	Uncharacterized protein Rv1351	P9WM17	reviewed	putative outer membrane protein/surface antigen
Rv1354c	Uncharacterized protein Rv1354c	P9WM13	reviewed	bifunctional di-guanylate cyclase/cyclic diguanylate phosphodiesterase
Rv1357c	Uncharacterized protein Rv1357c	P9WM07	reviewed	cyclic diguanylate phosphodiesterase
Rv1367c	Uncharacterized protein Rv1367c	P9WLZ3	reviewed	probable serine hydrolase
Rv1372	Alpha-pyrone synthesis polyketide synthase-like Pks18 (EC 2.3.1.-) (Alpha-pyrone synthesis polyketide synthase type III Pks18) (Chalcone synthase-like protein) (CHS-like)	P9WPF1	reviewed	Alpha-pyrone synthesis polyketide synthase-like Pks18
Rv1374c	Uncharacterized protein	P71802	unreviewed	probable small intergenic RNA
Rv1404	Probable transcriptional regulatory protein	P71672	unreviewed	MarR family transcription factor
Rv1419	Uncharacterized protein Rv1419	P9WLX9	reviewed	probable lectin
Rv1430	PE family protein (PE family protein PE16)	L7N697	unreviewed	Esterase
Rv1433	Probable L,D-transpeptidase 3 (LDT 3) (EC 2.3.2.-) (Ldt(Mt3))	O06825	reviewed	Probable l,d-transpeptidase LdtMt3
Rv1459c	Alpha-(1->6)-mannopyranosyltransferase Rv1459c (EC 2.4.1.-)	O53150	reviewed	α(1,6) mannopyranosyltransferase
Rv1466	Conserved protein (Metal-sulfur cluster biosynthetic enzyme)	O53157	unreviewed	probable transcription activator
Rv1468c	PE-PGRS family protein PE_PGRS29	Q79FP0	unreviewed	Probable antigenic protein
Rv1474c	Probable transcriptional regulatory protein	O53165	unreviewed	Probable TetR-like transcriptional repressor of aconitase
Rv1478	Peptidoglycan endopeptidase RipB (EC 3.4.-.-) (Macrophage invasion and intracellular persistence protein B) (Resuscitation-promoting factor interaction partner B) (Rpf-interacting protein B)	P9WHU5	reviewed	peptidoglycan hydrolase RipB
Rv1488	Uncharacterized protein Rv1488	P9WPR9	reviewed	Probable antigen
Rv1490	Uncharacterized protein Rv1490	P9WLX1	reviewed	Bifunctional probable receptor binding T-cell antigen and membrane protein
Rv1498A	Conserved protein (Dodecin family protein)	I6XY36	unreviewed	Dodecin
Rv1508c	Probable membrane protein	P71787	unreviewed	Antigen
Rv1525	Uncharacterized protein Rv1525	P9WLV3	reviewed	Putative rhamnosyl transferase WbbL2
Rv1533	Putative monooxygenase Rv1533 (EC 1.13.12.-)	O06179	reviewed	putative nitronate monooxygenase
Rv1558	F420H(2)-dependent quinone reductase Rv1558 (Fqr) (EC 1.1.98.-)	P9WP11	reviewed	F420-H2-dependent quinone reductase
Rv1566c	Possible Inv protein	O06624	unreviewed	probable non-catalytic peptidoglycan binding RipD protein | probable antigen
Rv1592c	Probable inactive lipase Rv1592c	P9WK89	reviewed	esterase
Rv1676	Uncharacterized protein	O53923	unreviewed	putative peroxiredoxin
Rv1698	Copper transporter MctB (Mycobacterial copper transport protein B)	P9WJ83	reviewed	Copper resistance protein | Putative porin MctB
Rv1702c	Uncharacterized protein Rv1702cMb1728c	P9WLT3	reviewed	Putative antigen
Rv1705c	Uncharacterized PPE family protein PPE22	P9WI19	reviewed	T cell antigen
Rv1733c	Probable membrane protein Rv1733c	P9WLS9	reviewed	T-cell Antigen
Rv1735c	Uncharacterized membrane protein Rv1735c	P9WLS5	reviewed	Immunogenic Antigen
Rv1738	Uncharacterized protein Rv1738	P9WLS3	reviewed	Putative hybernation promoting factor
Rv1759c	Wag22 antigen	P9WIG5	reviewed	Antigen/PE-PGRS family protein Wag22
Rv1768	PE-PGRS family protein PE_PGRS31	Q79FK9	unreviewed	probable T-cell antigen
Rv1769	Alanine racemase (Conserved protein)	O06802	unreviewed	Bifunctional T-cell antigen\probable serine hydrolase
Rv1770	Conserved protein	O06803	unreviewed	probable serine hydrolase
Rv1788	PE family protein (PE family protein PE18)	L7N649	unreviewed	T cell antigen
Rv1789	PPE family protein PPE26	Q79FK6	reviewed	Antigen
Rv1791	PE family protein (PE family protein PE19)	Q79FK4	unreviewed	Antigen
Rv1794	ESX-5 secretion-associated protein EspG5	O53943	reviewed	probable serine hydrolase
Rv1802	Uncharacterized PPE family protein PPE30	P9WI07	reviewed	T cell antigen
Rv1803c	PE_PGRS family protein PE_PGRS32	Q79FJ9	unreviewed	Probable antigen/PE family protein PE_PGRS32
Rv1807	PPE family protein PPE31 (Fragment)	L0T7Y7	unreviewed	Probable T-cell antigen/PPE family protein PPE31
Rv1816	Uncharacterized HTH-type transcriptional regulator Rv1816	P9WMC9	reviewed	Probable TetR family transcription factor regulator
Rv1827	Glycogen accumulation regulator (GarA)	P9WJA9	reviewed	Glycogen accumulation regulator (GarA) | Probable antigen
Rv1829	Uncharacterized protein Rv1829	P9WLR5	reviewed	Carbon monoxide resistance gene Cor
Rv1867	Acetyl-CoA acetyltransferase (EC 2.3.1.9) (Conserved protein)	P95148	unreviewed	putative acetyl-CoA acetyltransferase
Rv1894c	Monooxygenase	O07738	unreviewed	nitronate monooxygenase
Rv1917c	PPE family protein PPE34	Q79FI9	reviewed	Probable antigen
Rv1931c	HTH-type transcriptional regulator Rv1931c	P95283	reviewed	AraC Family Transcriptional Regulator Protein
Rv1957	SecB-like chaperone Rv1957	P95257	reviewed	Probable SecB-like chaperone
Rv1978	Conserved protein (Methyltransferase type 11)	O53979	unreviewed	Probable T-cell Antigen
Rv1986	Putative amino-acid transporter Rv1986	P9WK31	reviewed	EHR T-cell antigen
Rv1993c	Uncharacterized protein Rv1993c	P9WLP5	reviewed	putative chaperone
Rv1996	Universal Stress Protein Rv1996	P9WLP1	reviewed	latency-related universal stress protein/T-cell antigen
Rv2005c	Universal stress protein Rv2005c (USP Rv2005c)	P9WLN1	reviewed	putative universal stress protein family protein/T-cell antigen
Rv2018	Putative antitoxin VapB45	O53464	reviewed	Probable antitoxin VapB/Antigen
Rv2019	Putative ribonuclease VapC45 (RNase VapC45) (Toxin VapC45)	O53465	reviewed	Probable toxin VapC | Probable ribonuclease
Rv2024c	Uncharacterized protein	O53470	unreviewed	Bifunctional restriction enzyme/m-6-adenine DNA methyltransferse (Mycobacterial adenine methyltransferase B "MamB")
Rv2028c	Universal stress protein Rv2028c (USP Rv2028c)	P9WFD9	reviewed	putative universal stress protein family protein/T-cell antigen
Rv2032	Putative NAD(P)H nitroreductase acg	P9WIZ9	reviewed	Conserved protein Acg | Latency antigen
Rv2035	ATPase	O53479	unreviewed	Putative Type II toxin
Rv2050	RNA polymerase-binding protein RbpA	P9WHJ5	reviewed	RNA polymerase-binding protein A (RbpA)
Rv2061c	Conserved protein (Pyridoxamine 5-phosphate oxidase)	O86340	unreviewed	probable serine hydrolase
Rv2108	Uncharacterized PPE family protein PPE36	P9WI01	reviewed	Probable IgA antigen/PPE family protein PPE36
Rv2135c	Conserved protein (Phosphoglycerate mutase)	O06240	unreviewed	acid phosphatase
Rv2140c	UPF0098 protein Rv2140c	P9WFN1	reviewed	Phosphatidylethanolamine-binding protein TB18.6
Rv2159c	Alkyl hydroperoxide reductase AhpD	O06218	reviewed	Alkylhydroperoxidase
Rv2175c	DNA-binding protein Rv2175c	O53509	reviewed	putative regulator of cell wall biosynthesis
Rv2179c	3'-5' exoribonuclease Rv2179c (EC 3.1.13.-)	P9WJ73	reviewed	DEDD-type exoribonuclease
Rv2180c	Probable conserved integral membrane protein	O53514	unreviewed	Probable antigen
Rv2189c	Uncharacterized protein	O53523	unreviewed	Putative Antigen
Rv2190c	Probable endopeptidase Rv2190c (EC 3.4.-.-)	P9WHU3	reviewed	peptidoglycan peptidase RipC/Antigen
Rv2199c	Probable cytochrome c oxidase polypeptide 4 (EC 1.9.3.1) (Cytochrome aa3 subunit 4) (Cytochrome c oxidase polypeptide IV)	P9WP45	reviewed	possible glycoprotein
Rv2204c	Protein Rv2204c	P9WMN5	reviewed	probable serine hydrolase
Rv2216	Epimerase family protein Rv2216	P9WGP7	reviewed	Morphology altering division regulator protein 1 (MadR1)
Rv2242	Uncharacterized protein Rv2242	P9WPH5	reviewed	transcriptional regulator (repressor) of fasII operon/Mycolic acid biosynthesis regulator (MabR)
Rv2258c	Methyltransferase (Possible transcriptional regulatory protein)	O53532	unreviewed	S-adenosyl-L-methionine (SAM)-dependent methyltransferase (MTase)
Rv2267c	PAPS-dependent sulfotransferase Stf3 (EC 2.8.2.-)	P9WLG1	reviewed	Probable sulfotransferase
Rv2272	Uncharacterized protein Rv2272	P9WLF5	reviewed	Probable gamma delta T-cell activator
Rv2275	Cyclo(L-tyrosyl-L-tyrosyl) synthase (EC 2.3.2.21) (Cyclodipeptide synthase) (CDPS) (Cyclodityrosine synthase)	P9WPF9	reviewed	cyclodityrosine synthetase
Rv2323c	Conserved protein	P71889	unreviewed	probable arginine metabolism/catabolism protein
Rv2327	Conserved protein (MarR family transcriptional regulator)	P71885	unreviewed	probable MarR transcriptional repressor
Rv2345	UPF0603 protein Rv2345	P9WFJ5	reviewed	Probable phosphatase
Rv2372c	Ribosomal RNA small subunit methyltransferase E (EC 2.1.1.193) (16S rRNA m3U1498 methyltransferase)	P9WGX1	reviewed	probable RsmE-like methyltransferase
Rv2402	Trehalase	P71741	reviewed	Trehalase
Rv2407	Ribonuclease Z (RNase Z) (EC 3.1.26.11) (tRNA 3 endonuclease) (tRNase Z)	P9WGZ5	reviewed	Type III sulfatase zinc-sulfatase
Rv2418c	Diglucosylglycerate octanoyltransferase (DGG octanoyltransferase) (EC 2.3.1.-)	P71725	reviewed	probable acyltransferase (OctT)
Rv2430c	PPE family protein PPE41	Q79FE1	reviewed	Probable Immunodominant B-cell antigen/PPE family protein PPE41
Rv2459	Uncharacterized MFS-type transporter Rv2459	P9WJW9	reviewed	Probable drug efflux pump
Rv2466c	Thioredoxin-like reductase Rv2466c	O53193	reviewed	thioredoxin-like protein
Rv2487c	PE-PGRS family protein PE_PGRS42	I6XEF1	unreviewed	Probable CD8 antigen [PMID:23805289], PE-PGRS family protein PE_PGRS42
Rv2525c	Putative peptidoglycan hydrolase Rv2525c (EC 3.2.1.17)	I6XEI5	reviewed	probable peptidoglycan hydrolase
Rv2554c	Putative pre-16S rRNA nuclease (EC 3.1.-.-)	P9WGV7	reviewed	Probable Holliday junction (HJ) resolvase (RuvX)
Rv2608	Uncharacterized PPE family protein PPE42	P9WHZ5	reviewed	Probable Immunodominant Antigen/PPE family protein PPE42
Rv2613c	AP-4-A phosphorylase (EC 2.7.7.53) (ATP adenylyltransferase) (Diadenosine 5',5'''-P1,P4-tetraphosphate phosphorylase) (AP,A phosphorylase)	P9WMK9	reviewed	diadenosine 5',5'''-P1,P4-teraphosphate phosporylase (Ap4A)
Rv2623	Universal Stress Protein Rv2623	P9WFD7	reviewed	Universal Stress Protein/T-cell antigen
Rv2624c	Universal stress protein Rv2624c (USP Rv2624c)	P9WFD5	reviewed	Nucleotide-binding universal stress protein
Rv2626c	Hypoxic response protein 1 (HRP1)	P9WJA3	reviewed	Hypoxic response protein 1 Hrp1/Probable Multi-stage Antigen
Rv2628	Putative uncharacterized protein Rv2628	P9WL65	reviewed	Latency Antigen
Rv2630	Probable protein archease	P9WQ03	reviewed	Antigen
Rv2693c	Membrane protein (Probable conserved integral membrane alanine and leucine rich protein)	I6X548	unreviewed	Antigen
Rv2695	Conserved hypothetical alanine rich protein	I6Y1I1	unreviewed	Probable serine hydrolase
Rv2719c	Membrane protein (Possible conserved membrane protein)	I6YA32	unreviewed	probable cell wall hydrolase
Rv2721c	Membrane protein (Possible conserved transmembrane alanine and glycine rich protein)	I6XF52	unreviewed	Antigen
Rv2741	PE-PGRS family protein PE_PGRS47	Q79FB3	reviewed	Probable antigen/PE-PGRS family protein PE_PGRS47
Rv2744c	35 kDa protein	P9WHP5	reviewed	phage shock protein A (PspA)
Rv2752c	Ribonuclease J (RNase J) (EC 3.1.-.-) (Beta-lactamase) (EC 3.5.2.6) (Penicillinase)	P9WGZ9	reviewed	Probable beta-lactamase | RNase
Rv2770c	Uncharacterized PPE family protein PPE44	P9WHZ3	reviewed	Protective B cell and T-cell antigen
Rv2816c	CRISPR-associated endoribonuclease Cas2 (EC 3.1.-.-)	P9WPJ3	reviewed	putative endoribonuclease
Rv2837c	Bifunctional oligoribonuclease and PAP phosphatase NrnA (EC 3.1.-.-) (3'(2'),5'-bisphosphate nucleotidase) (EC 3.1.3.7) (3'-phosphoadenosine 5'-phosphate phosphatase) (PAP phosphatase) (nanoRNase)	P71615	reviewed	nanoRNase A (NrnA): PAP phosphatase (3'-phosphoadenosine 5'-phosphate phosphatase); cyclic-dinucleotide-AMP specific phosphodiesterase (3'(2'),5'-bisphosphate nucleotidase)
Rv2853	PE-PGRS family protein PE_PGRS48	Q6MX26	unreviewed	PE-PGRS family protein PE_PGRS48 | T-cell antigen
Rv2923c	Uncharacterized protein Rv2923c	P9WL19	reviewed	probable Osmotically induced bacterial protein C (OsmC, a probable peroxide reductase)
Rv2954c	Uncharacterized protein	I6X5U4	unreviewed	Probable Methyltransferase
Rv2955c	Conserved protein (Methyltransferase)	P95137	unreviewed	Probable Methyltransferase
Rv2956	Conserved protein (FkbM family methyltransferase)	I6Y242	unreviewed	probable S-adenosylmethionine-dependent methyltransferase
Rv2969c	Membrane protein (Possible conserved membrane or secreted protein)	O33272	unreviewed	Periplasmic disulfide-bonding forming (Dsb) Enzyme
Rv2989	Probable transcriptional regulatory protein (Transcriptional regulator)	O53238	unreviewed	IclR family transcriptional factor
Rv2991	Conserved protein (F420-dependent protein)	O53240	unreviewed	probable flavin/deazaflavin oxidoreductase
Rv2994	Uncharacterized MFS-type transporter Rv2994	P9WJW7	reviewed	Antigen
Rv3005c	Membrane protein	I6YAV3	unreviewed	Probable membrane oxidoreductase component (MRC) DoxX
Rv3018c	Uncharacterized PPE family protein PPE46	P9WHY9	reviewed	T-cell antigen
Rv3022c	Uncharacterized PPE family protein PPE47/PPE48	P9WHY7	reviewed	PPE family protein PPE48 | T-cell antigen
Rv3036c	Probable conserved secreted protein TB22.2	I6YF08	unreviewed	esterase
Rv3065	Multidrug resistance protein Mmr	P9WGF1	reviewed	Multidrug-transport efflux pump emrE
Rv3074	HNH endonuclease	I6XG38	unreviewed	Probable hydrolase/endonuclease
Rv3131	Putative NAD(P)H nitroreductase Rv3131	P9WIZ7	reviewed	putative nitroreductase
Rv3135	Uncharacterized PPE family protein PPE50	Q6MX07	reviewed	Antigen
Rv3180c	Ribonuclease VapC49 (RNase VapC49) (Toxin VapC49)	P9WF51	reviewed	Probable VapC toxin
Rv3181c	Putative antitoxin VapB49	P9WF15	reviewed	Probable VapB antitoxin
Rv3230c	NADPH oxidoreductase (EC 1.-.-.-) (Stearoyl-CoA 9-desaturase electron transfer partner)	P9WNE9	reviewed	probable NADPH oxidoreductase
Rv3236c	Potassium transporter (Probable conserved integral membrane transport protein)	L7N665	unreviewed	Potassium/proton antiporter
Rv3242c	Phosphoribosyltransferase	O05887	unreviewed	phosphoribosyltransferase
Rv3267	Conserved protein (CPSA-related protein)	P96872	unreviewed	probable peptidoglycan-arabinogalactan ligase(CPSA-related protein)
Rv3311	Conserved protein (Primosomal protein)	O53362	unreviewed	probable protease
Rv3312A	Pilin (Pili structural subunit)	P9WI87	reviewed	pilin subunit protein
Rv3312c	Alpha/beta hydrolase	O53363	unreviewed	probable serine hydrolase
Rv3333c	Hypothetical proline rich protein	O53383	unreviewed	probable PDZ-interacting protease regulator (adaptor protein)/Ppr1
Rv3347c	PPE family protein PPE55	Q6MWX9	unreviewed	PPE family protein PPE55, Probable diagnostic antigen
Rv3354	Lipoprotein	O50383	unreviewed	protein kinase
Rv3361c	Pentapeptide repeat protein MfpA (MfpAMt)	I6YBX3	reviewed	putative DNA topoisomerase (ATP-hydrolyzing) inhibitor
Rv3362c	Probable ATP/GTP-binding protein	O50391	unreviewed	small GTPase
Rv3364c	Serine protease inhibitor	O50393	reviewed	Probable cathespin G binding protein/cathespin G inhibitor
Rv3376	Phosphatase Rv3376 (EC 3.1.-.-)	P9WMS5	reviewed	Phosphatase
Rv3401	Uncharacterized glycosyl hydrolase Rv3401 (EC 3.2.1.-)	P9WN13	reviewed	probable serine hydrolase
Rv3402c	Protein Rv3402c	P9WGJ7	reviewed	cell envelope-associated protein
Rv3425	PPE family protein PPE57	Q50703	reviewed	B-cell antigen
Rv3528c	Uncharacterized protein	I6YGE4	unreviewed	probable serine hydrolase
Rv3541c	Beta-hydroxyacyl-ACP dehydratase (Conserved protein)	I6XHI0	unreviewed	(R)-enoyl-coA dehydrogenase (ChsH1)
Rv3542c	Uncharacterized protein	I6YGF8	unreviewed	(R)-enoyl-coA dehydrogenase (ChsH2)
Rv3583c	RNA polymerase-binding transcription factor CarD	P9WJG3	reviewed	Transcription factor
Rv3586	DNA integrity scanning protein DisA (Cyclic-di-AMP synthase) (c-di-AMP synthase) (Diadenylate cyclase) (EC 2.7.7.85)	P9WNW5	reviewed	diadenylate cyclase (DacA)
Rv3587c	Probable conserved membrane protein	O53572	unreviewed	Probably novel antigen
Rv3621c	Uncharacterized PPE family protein PPE65	P9WHX3	reviewed	Antigen
Rv3622c	PE family protein (PE family protein PE32)	I6YGS7	unreviewed	T-cell Antigen
Rv3632	Membrane protein (Possible conserved membrane protein)	I6YGT7	unreviewed	Putative flippase
Rv3645	Probable conserved transmembrane protein	I6X7Z3	unreviewed	class III adenylyl cyclases
Rv3660c	Uncharacterized protein Rv3660c	P9WKX7	reviewed	putative septum site determining protein (Ssd) (a group of FtsZ regulatory proteins)
Rv3700c	Probable hercynylcysteine sulfoxide lyase (EC 4.4.-.-)	O69668	reviewed	pyridoxal 5-phosphate-binding protein involved in ergothioneine (EGT) biosynthesis
Rv3701c	Histidine N-alpha-methyltransferase (EC 2.1.1.44) (Histidine trimethyltransferase)	P9WN47	reviewed	histidine methyltransferase EgtD
Rv3717	N-acetylmuramoyl-L-alanine amidase Rv3717 (EC 3.5.1.28) (Zinc-dependent peptidoglycan amidase)	I6Y4D2	reviewed	N-acetylmuramyl-L-alanine amidase
Rv3722c	Aminotransferase (Conserved protein)	O69689	unreviewed	probable serine hydrolase
Rv3730c	ATP-dependent DNA ligase	O69697	unreviewed	putative DNA polymerase PolD1
Rv3763	Lipoprotein LpqH (19 kDa lipoprotein antigen) (Putative transporter LpqH) (p19)	P9WK61	reviewed	bifunctional adhesin/antigen LpqH
Rv3779	Membrane protein (Probable conserved transmembrane protein alanine and leucine rich)	P72045	unreviewed	bifunctional polyprenylphosphomannosyl synthase/galactosaminyltransferase
Rv3780	Bacterial proteasome activator	P9WKX3	reviewed	proteasome accessory factor E (PafE)
Rv3788	Uncharacterized protein Rv3788	P9WKW7	reviewed	Probable secondary channel binding-factor of RNA polymerase
Rv3802c	Cutinase (Probable conserved membrane protein)	O53581	unreviewed	bifunctional phospholipase acylhydrolase/thioesterase
Rv3807c	Putative decaprenylphosphoryl-5-phosphoribose phosphatase Rv3807c (DPPR phosphatase) (EC 3.1.3.-) (Phospholipid phosphatase)	P9WI53	reviewed	Putative decaprenylphosphoryl-β-d-5-phosphoribose phosphatase
Rv3812	PE-PGRS family protein PE_PGRS62	L7N680	unreviewed	T cell antigen
Rv3821	Sulfolipid-1 exporter Sap (Sulfolipid-1-addressing protein)	O07802	reviewed	Probable sulfolipid-1-addressing protein (Sap)
Rv3822	SL1278 acyltransferase Chp1 (EC 2.3.1.-) (Cutinase-like hydrolase protein)	O07801	reviewed	acyltransferase
Rv3872	PE family immunomodulator PE35	P9WIG7	reviewed	T-Cell Antigen
Rv3873	PPE family immunomodulator PPE68	P9WHW9	reviewed	T-Cell Antigen
Rv3902c	Immunity factor for TNT (IFT) (Tuberculosis necrotizing toxin antitoxin) (TNT antitoxin)	O05443	reviewed	Immunity factor for TNT (tuberculosis necrotizing toxin) (IFT)
Rv3903c	Outer membrane channel protein CpnT (Channel protein with necrosis-inducing toxin) [Cleaved into: N-terminal channel domain; Tuberculosis necrotizing toxin (TNT) (NAD(+) glycohydrolase) (EC 3.2.2.5)]	O05442	reviewed	channel protein with necrosis-inducing toxin (CpnT)
Rv3910	Probable peptidoglycan biosynthesis protein MviN	P9WJK3	reviewed	Probable peptidoglycan biosynthetic protein
Rv3921c	Membrane protein insertase YidC (Foldase YidC) (Membrane integrase YidC) (Membrane protein YidC)	P9WIT5	reviewed	putative translocase

## Sheet: B. Counts all genes
Category	Count
UniProt does not have a valid annotation	139
UniProt annotation is more specific	20
Mannotation is more specific	33
UniProt annotation and Mannotation agree	58
UniProt annotation and Mannotation disagree	33
Total	283

## Sheet: C. Uniprot excluding antigens
Gene_id	Uniprot	Uniprot_id	Uniprot_status	Mannotation			Legend
Rv0008c	Cell wall synthesis protein CwsA (Cell wall synthesis and cell shape protein A)	P9WJF3	reviewed	cell wall synthesis and cell shape protein A (CwsA)			UniProt does not have a valid annotation for one or more of the functions listed in Mannotation
Rv0011c	Cell division protein CrgA	P9WP57	reviewed	probable cell division protein CrgA			UniProt annotation is more specific
Rv0019c	FHA domain-containing protein FhaB (FtsZ-interacting protein A)	P9WJB5	reviewed	FtsZ-interacting protein A, FipA			Mannotation is more specific
Rv0020c	FHA domain-containing protein FhaA	P71590	reviewed	Probable Cell wall synthesis protein with FHA domain, FhaA			UniProt annotation and Mannotation agree
Rv0021c	Oxidoreductase	P71591	unreviewed	putative nitronate monooxygenase			UniProt annotation and Mannotation disagree
Rv0024	Putative secreted protein P60-related protein	P71594	unreviewed	Putative endopeptidase			Uniprot annotates a non-antigen function
Rv0040c	Proline-rich 28 kDa antigen	P9WIM9	reviewed	putative PsbP and Ran-binding protein (Mog1p) Mtc28
Rv0059	Uncharacterized protein	O53604	unreviewed	Probable toxin DarT/Probable DNA ADP-ribosyl transferase
Rv0060	Uncharacterized protein	O53605	unreviewed	Probable antitoxin DarG/Probable DNA ADP-ribosyl glycohydrolase
Rv0079	Dormancy associated translation inhibitor (DATIN)	P9WMA9	reviewed	Putative Dormancy Associated Translation Inhibitor (DATIN)
Rv0100	Uncharacterized protein Rv0100	P9WM65	reviewed	acyl carrier protein
Rv0104	Uncharacterized protein Rv0104	P9WM61	reviewed	Probable CRP binding protein
Rv0110	Probable conserved integral membrane protein	O53632	unreviewed	Putative rhomboid protease 1
Rv0180c	Probable conserved transmembrane protein	O07424	unreviewed	Probable cell surface protein
Rv0181c	Putative quercetin 2,3-dioxygenase Rv0181c (Putative quercetinase) (EC 1.13.11.24) (Pirin-like protein Rv0181c)	P9WI85	reviewed	probable quercetin 2,3-dioxygenase
Rv0188	Probable conserved transmembrane protein	O07432	unreviewed	enduring hypoxic response (EHR) antigen
Rv0190	Copper-sensing transcriptional repressor RicR (Regulated in copper repressor)	O07434	reviewed	Probable Copper-responsive gene ricR; probable serine hydrolase
Rv0191	Uncharacterized MFS-type transporter Rv0191	P9WJX7	reviewed	Putative efflux pump
Rv0192	L,D-transpeptidase 4	O07436	reviewed	Probable L,D-transpeptidase
Rv0199	Membrane protein (Probable conserved membrane protein)	O53650	unreviewed	Orphaned Mce-associated membrane (Mam) protein A (OmamA)
Rv0203	Heme-binding protein Rv0203	I6X8R5	reviewed	Heme-binding protein (part of the heme uptake system)
Rv0227c	Probable conserved membrane protein	P96409	unreviewed	Probable cell surface protein
Rv0256c	Uncharacterized PPE family protein PPE2	P9WI47	reviewed	Probable INOS promoter binding protein
Rv0269c	DNA polymerase	P95226	unreviewed	putative DNA polymerase PolD2
Rv0272c	Alpha/beta hydrolase	P95229	unreviewed	probable serine hydrolase
Rv0288	ESAT-6-like protein EsxH	P9WNK3	reviewed	Low molecular weight protein antigen 7 EsxH (10 kDa antigen) (CFP-7) (protein TB10.4) | Type VII secreted effector human hepatocyte growth factor-regulated tyrosine kinase substrate binding protein
Rv0295c	Trehalose 2-sulfotransferase (EC 2.8.2.37)	O53699	reviewed	Trehalose 2-sulfotransferase
Rv0298	Antitoxin Rv0298	P9WJ09	reviewed	Putative Antitoxin
Rv0299	Toxin Rv0299	O07226	reviewed	Putative toxin
Rv0309	Possible conserved exported protein	O07236	unreviewed	Adhesin/Putative L,D-transpeptidase
Rv0394c	Possible secreted protein	P95202	unreviewed	Bifunctional Hyaluronidase | Chondrosulfatase
Rv0421c	Alpha/beta hydrolase	P96267	unreviewed	esterase
Rv0431	Putative tuberculin related peptide	P96277	unreviewed	probable vesiculogenesis/immune response regulator
Rv0443	Chorismate synthase (Conserved protein)	O53728	unreviewed	Mycothiol S-transferase
Rv0465c	HTH-type transcriptional regulator RamB (icl1 and ramB operon repressor protein)	P9WMI1	reviewed	Transcriptional regulatory protein, local regulatory protein of icl1
Rv0496	Uncharacterized protein Rv0496	P9WHV5	reviewed	Exopolyphosphatase
Rv0519c	Membrane protein (Possible conserved membrane protein)	O33364	unreviewed	esterase
Rv0525	Uncharacterized protein Rv0525	O06391	reviewed	probable protease
Rv0569	Uncharacterized protein Rv0569	P9WM83	reviewed	Putative hypoxic signal transduction protein
Rv0571c	Putative phosphoribosyl transferase Rv0571c	P9WHK1	reviewed	probable serine hydrolase
Rv0574c	Probable polyglutamine synthesis accessory protein Rv0574c	P9WM79	reviewed	Probable poly-glutamate synthesis accessory protein
Rv0577	Putative glyoxylase CFP32	P9WIR3	reviewed	Putative antigen
Rv0613c	Tetratricopeptide repeat family protein	I6Y897	unreviewed	probable protease
Rv0678	HTH-type transcriptional regulator MmpR5	I6Y8F7	reviewed	MarR-like transcriptional regulator
Rv0712	Conserved protein (Sulfatase-modifying factor 1)	I6Y8I5	unreviewed	Formylglycine-generating enzyme
Rv0754	PE-PGRS family protein PE_PGRS11 (PE-PGRS phosphoglycerate mutase) (EC 5.4.2.12)	Q79FW5	reviewed	phosphoglycerate mutase
Rv0774c	Esterase (Probable conserved exported protein)	I6Y8R4	unreviewed	esterase
Rv0798c	29 kDa antigen CFP29 (Bacteriocin)	I6WZG6	unreviewed	Encapsulin (Enc) protein (encapsulating protein with nanocompartment)
Rv0799c	Conserved protein	I6Y4U9	unreviewed	Heme-dependent peroxidase
Rv0801	Conserved protein (Glyoxalase)	O06633	unreviewed	Putative glyoxalase
Rv0813c	UPF0678 fatty acid-binding protein-like protein Rv0813c	P9WFG9	reviewed	Putative fatty acid-binding protein
Rv0818	Transcriptional regulatory protein	O53830	unreviewed	GlnR transcriptional regulatory protein
Rv0831c	Conserved protein	O53842	unreviewed	probable ATP-binding protein
Rv0849	Uncharacterized MFS-type transporter Rv0849	P9WJX5	reviewed	Probable efflux pump
Rv0888	Sphingomyelinase (SMase) (EC 3.1.4.12)	P9WKQ1	reviewed	Sphingomyelinase/major hemolytic factor/Probable extracellular non-specific nuclease
Rv0899	Peptidoglycan-binding protein ArfA (Outer membrane porin A) (Outer membrane protein A) (OmpATb) (Outer membrane protein ArfA)	P9WIU5	reviewed	Peptidoglycan-binding protein arfA/probable membrane-anchoring protein
Rv0907	Conserved protein	O05900	unreviewed	putative beta-lactamase
Rv0909	Antitoxin Rv0909	P9WJ07	reviewed	putative Type II Antitoxin
Rv0910	Toxin Rv0910	P9WJ05	reviewed	putative Type II toxin
Rv0955	Uncharacterized protein Rv0955	P9WKN3	reviewed	Persistence-associated integral membrane protein
Rv0965c	Uncharacterized protein Rv0965c	P9WKM3	reviewed	Putative ESAT-6 like protein
Rv0990c	Flagellar basal body P-ring biosynthesis protein FlgA	O05573	unreviewed	Probable heat shock protein (22.5 kDa)
Rv0992c	5-formyltetrahydrofolate cyclo-ligase (EC 6.3.3.2)	O05575	unreviewed	probable 5,10-Methenyltetrahydrofolate synthase
Rv0998	Acetyltransferase Pat (EC 2.3.1.-) (GCN5-like enzyme) (GCN5-related N-acetyltransferase) (GNAT) (Protein acetyltransferase) (Pat)	O05581	reviewed	cAMP-dependent lysine acetyltransferase
Rv1002c	Probable dolichyl-phosphate-mannose--protein mannosyltransferase (EC 2.4.1.109)	P9WN05	reviewed	polyprenyl-phosphate dependent protein O-mannosyltransferase (PMT)
Rv1021	Nucleoside triphosphate pyrophosphohydrolase (NTP-PPase) (EC 3.6.1.8)	P96379	reviewed	nucleoside triphosphate pyrophosphohydrolase
Rv1026	Conserved protein (Exopolyphosphatase)	P96374	unreviewed	exopolyphosphatase
Rv1039c	PPE family protein PPE15 (Mycobacterial perilipin-1) (MPER1)	P9WI31	reviewed	Mycobacterial perilipin-1 (Mycobacterial lipid droplet-associated protein-1)
Rv1057	Uncharacterized protein	O53405	unreviewed	putative seven-bladed beta-propeller of unknown function
Rv1062	Patatin	O53410	unreviewed	probable serine hydrolase
Rv1120c	Uncharacterized protein	O06572	unreviewed	putative pseudogene from adenylyl cyclase
Rv1129c	HTH-type transcriptional regulator PrpR (Propionate regulator) (PRPR)	O06581	reviewed	Propionate regulator, transcriptional regulator protein (regulation of methylcitrate and glyoxylate cycles)
Rv1151c	NAD-dependent protein deacylase (EC 3.5.1.-) (Regulatory protein SIR2 homolog)	P9WGG3	reviewed	NAD-dependent protein deacetylase | Transcriptional regulatory protein
Rv1152	GntR family transcriptional regulator (Probable transcriptional regulatory protein)	O06550	unreviewed	GntR family transcriptional regulator
Rv1184c	Diacyltrehalose acyltransferase Chp2 (EC 2.3.1.-)	O50440	reviewed	mycoacyltransferase
Rv1191	Alpha/beta hydrolase (Conserved protein)	O05293	unreviewed	esterase
Rv1192	Alpha/beta hydrolase	O05294	unreviewed	probable protease
Rv1205	Cytokinin riboside 5'-monophosphate phosphoribohydrolase (EC 3.2.2.n1) (Protein LONELY GUY homolog) (LOG homolog)	O05306	reviewed	riboside monophosphate phosphoribohydrolase
Rv1211	Conserved protein	O05312	unreviewed	putative calmodulin-like protein (CAMLP)
Rv1219c	Probable transcriptional regulatory protein (TetR family transcriptional regulator)	O86312	unreviewed	TetR-like transcriptional regulator Raas (regulator of antimicrobial-assisted survival)
Rv1232c	Conserved protein (Magnesium transporter)	O86315	unreviewed	putative magnesium transporter
Rv1258c	Probable multidrug-efflux transporter Rv1258c	P9WJX9	reviewed	Probable efflux pump | conserved integral membrane transport protein
Rv1261c	F420H(2)-dependent quinone reductase Rv1261c (Fqr) (EC 1.1.98.-)	P9WP13	reviewed	probable F420-H2-dependent quinone reductase
Rv1288	Uncharacterized protein Rv1288	P9WM39	reviewed	Putative lipolytic enzyme
Rv1297	Transcription termination factor Rho (EC 3.6.4.-) (ATP-dependent helicase Rho)	P9WHF3	reviewed	5′→3′-directional, ATP-dependent RNA helicase, transcription termination factor, Rho
Rv1314c	Cob(I)yrinic acid a,c-diamide adenosyltransferase (EC 2.5.1.17) (Cob(I)alamin adenosyltransferase)	P9WP99	reviewed	putative PduO-type ATP co(I)rrinoid adenosyltransferase
Rv1322A	Conserved protein	L7N6B1	unreviewed	Putative GntR family transcriptional regulator
Rv1332	Uncharacterized protein Rv1332	P9WM25	reviewed	Transcriptional regulatory protein
Rv1337	Uncharacterized protein Rv1337	P9WM21	reviewed	Probable rhomboid protease/integral membrane protein
Rv1351	Uncharacterized protein Rv1351	P9WM17	reviewed	putative outer membrane protein
Rv1354c	Uncharacterized protein Rv1354c	P9WM13	reviewed	bifunctional di-guanylate cyclase/cyclic diguanylate phosphodiesterase
Rv1357c	Uncharacterized protein Rv1357c	P9WM07	reviewed	cyclic diguanylate phosphodiesterase
Rv1367c	Uncharacterized protein Rv1367c	P9WLZ3	reviewed	probable serine hydrolase
Rv1372	Alpha-pyrone synthesis polyketide synthase-like Pks18 (EC 2.3.1.-) (Alpha-pyrone synthesis polyketide synthase type III Pks18) (Chalcone synthase-like protein) (CHS-like)	P9WPF1	reviewed	Alpha-pyrone synthesis polyketide synthase-like Pks18
Rv1374c	Uncharacterized protein	P71802	unreviewed	probable small intergenic RNA
Rv1404	Probable transcriptional regulatory protein	P71672	unreviewed	MarR family transcription factor
Rv1419	Uncharacterized protein Rv1419	P9WLX9	reviewed	probable lectin
Rv1430	PE family protein (PE family protein PE16)	L7N697	unreviewed	Esterase
Rv1433	Probable L,D-transpeptidase 3 (LDT 3) (EC 2.3.2.-) (Ldt(Mt3))	O06825	reviewed	Probable l,d-transpeptidase LdtMt3
Rv1459c	Alpha-(1->6)-mannopyranosyltransferase Rv1459c (EC 2.4.1.-)	O53150	reviewed	α(1,6) mannopyranosyltransferase
Rv1466	Conserved protein (Metal-sulfur cluster biosynthetic enzyme)	O53157	unreviewed	probable transcription activator
Rv1474c	Probable transcriptional regulatory protein	O53165	unreviewed	Probable TetR-like transcriptional repressor of aconitase
Rv1478	Peptidoglycan endopeptidase RipB (EC 3.4.-.-) (Macrophage invasion and intracellular persistence protein B) (Resuscitation-promoting factor interaction partner B) (Rpf-interacting protein B)	P9WHU5	reviewed	peptidoglycan hydrolase RipB
Rv1498A	Conserved protein (Dodecin family protein)	I6XY36	unreviewed	Dodecin
Rv1525	Uncharacterized protein Rv1525	P9WLV3	reviewed	Putative rhamnosyl transferase WbbL2
Rv1533	Putative monooxygenase Rv1533 (EC 1.13.12.-)	O06179	reviewed	putative nitronate monooxygenase
Rv1558	F420H(2)-dependent quinone reductase Rv1558 (Fqr) (EC 1.1.98.-)	P9WP11	reviewed	F420-H2-dependent quinone reductase
Rv1566c	Possible Inv protein	O06624	unreviewed	probable non-catalytic peptidoglycan binding RipD protein | probable antigen
Rv1592c	Probable inactive lipase Rv1592c	P9WK89	reviewed	esterase
Rv1676	Uncharacterized protein	O53923	unreviewed	putative peroxiredoxin
Rv1698	Copper transporter MctB (Mycobacterial copper transport protein B)	P9WJ83	reviewed	Copper resistance protein | Putative porin MctB
Rv1738	Uncharacterized protein Rv1738	P9WLS3	reviewed	Putative hybernation promoting factor
Rv1769	Alanine racemase (Conserved protein)	O06802	unreviewed	probable serine hydrolase
Rv1770	Conserved protein	O06803	unreviewed	probable serine hydrolase
Rv1794	ESX-5 secretion-associated protein EspG5	O53943	reviewed	probable serine hydrolase
Rv1816	Uncharacterized HTH-type transcriptional regulator Rv1816	P9WMC9	reviewed	Probable TetR family transcription factor regulator
Rv1827	Glycogen accumulation regulator (GarA)	P9WJA9	reviewed	Glycogen accumulation regulator (GarA)
Rv1829	Uncharacterized protein Rv1829	P9WLR5	reviewed	Carbon monoxide resistance gene Cor
Rv1867	Acetyl-CoA acetyltransferase (EC 2.3.1.9) (Conserved protein)	P95148	unreviewed	putative acetyl-CoA acetyltransferase
Rv1894c	Monooxygenase	O07738	unreviewed	nitronate monooxygenase
Rv1931c	HTH-type transcriptional regulator Rv1931c	P95283	reviewed	AraC Family Transcriptional Regulator Protein
Rv1957	SecB-like chaperone Rv1957	P95257	reviewed	Probable SecB-like chaperone
Rv1978	Conserved protein (Methyltransferase type 11)	O53979	unreviewed	Probable T-cell Antigen
Rv1986	Putative amino-acid transporter Rv1986	P9WK31	reviewed	EHR T-cell antigen
Rv1993c	Uncharacterized protein Rv1993c	P9WLP5	reviewed	putative chaperone
Rv1996	Universal Stress Protein Rv1996	P9WLP1	reviewed	latency-related universal stress protein
Rv2005c	Universal stress protein Rv2005c (USP Rv2005c)	P9WLN1	reviewed	putative universal stress protein family protein
Rv2018	Putative antitoxin VapB45	O53464	reviewed	Probable antitoxin VapB
Rv2019	Putative ribonuclease VapC45 (RNase VapC45) (Toxin VapC45)	O53465	reviewed	Probable toxin VapC | Probable ribonuclease
Rv2024c	Uncharacterized protein	O53470	unreviewed	Bifunctional restriction enzyme/m-6-adenine DNA methyltransferse (Mycobacterial adenine methyltransferase B "MamB")
Rv2028c	Universal stress protein Rv2028c (USP Rv2028c)	P9WFD9	reviewed	putative universal stress protein family protein
Rv2032	Putative NAD(P)H nitroreductase acg	P9WIZ9	reviewed	Conserved protein Acg | Latency antigen
Rv2035	ATPase	O53479	unreviewed	Putative Type II toxin
Rv2050	RNA polymerase-binding protein RbpA	P9WHJ5	reviewed	RNA polymerase-binding protein A (RbpA)
Rv2061c	Conserved protein (Pyridoxamine 5-phosphate oxidase)	O86340	unreviewed	probable serine hydrolase
Rv2135c	Conserved protein (Phosphoglycerate mutase)	O06240	unreviewed	acid phosphatase
Rv2140c	UPF0098 protein Rv2140c	P9WFN1	reviewed	Phosphatidylethanolamine-binding protein TB18.6
Rv2159c	Alkyl hydroperoxide reductase AhpD	O06218	reviewed	Alkylhydroperoxidase
Rv2175c	DNA-binding protein Rv2175c	O53509	reviewed	putative regulator of cell wall biosynthesis
Rv2179c	3'-5' exoribonuclease Rv2179c (EC 3.1.13.-)	P9WJ73	reviewed	DEDD-type exoribonuclease
Rv2190c	Probable endopeptidase Rv2190c (EC 3.4.-.-)	P9WHU3	reviewed	peptidoglycan peptidase RipC
Rv2199c	Probable cytochrome c oxidase polypeptide 4 (EC 1.9.3.1) (Cytochrome aa3 subunit 4) (Cytochrome c oxidase polypeptide IV)	P9WP45	reviewed	possible glycoprotein
Rv2204c	Protein Rv2204c	P9WMN5	reviewed	probable serine hydrolase
Rv2216	Epimerase family protein Rv2216	P9WGP7	reviewed	Morphology altering division regulator protein 1 (MadR1)
Rv2242	Uncharacterized protein Rv2242	P9WPH5	reviewed	transcriptional regulator (repressor) of fasII operon/Mycolic acid biosynthesis regulator (MabR)
Rv2258c	Methyltransferase (Possible transcriptional regulatory protein)	O53532	unreviewed	S-adenosyl-L-methionine (SAM)-dependent methyltransferase (MTase)
Rv2267c	PAPS-dependent sulfotransferase Stf3 (EC 2.8.2.-)	P9WLG1	reviewed	Probable sulfotransferase
Rv2275	Cyclo(L-tyrosyl-L-tyrosyl) synthase (EC 2.3.2.21) (Cyclodipeptide synthase) (CDPS) (Cyclodityrosine synthase)	P9WPF9	reviewed	cyclodityrosine synthetase
Rv2323c	Conserved protein	P71889	unreviewed	probable arginine metabolism/catabolism protein
Rv2327	Conserved protein (MarR family transcriptional regulator)	P71885	unreviewed	probable MarR transcriptional repressor
Rv2345	UPF0603 protein Rv2345	P9WFJ5	reviewed	Probable phosphatase
Rv2372c	Ribosomal RNA small subunit methyltransferase E (EC 2.1.1.193) (16S rRNA m3U1498 methyltransferase)	P9WGX1	reviewed	probable RsmE-like methyltransferase
Rv2402	Trehalase	P71741	reviewed	Trehalase
Rv2407	Ribonuclease Z (RNase Z) (EC 3.1.26.11) (tRNA 3 endonuclease) (tRNase Z)	P9WGZ5	reviewed	Type III sulfatase zinc-sulfatase
Rv2418c	Diglucosylglycerate octanoyltransferase (DGG octanoyltransferase) (EC 2.3.1.-)	P71725	reviewed	probable acyltransferase (OctT)
Rv2459	Uncharacterized MFS-type transporter Rv2459	P9WJW9	reviewed	Probable drug efflux pump
Rv2466c	Thioredoxin-like reductase Rv2466c	O53193	reviewed	thioredoxin-like protein
Rv2525c	Putative peptidoglycan hydrolase Rv2525c (EC 3.2.1.17)	I6XEI5	reviewed	probable peptidoglycan hydrolase
Rv2554c	Putative pre-16S rRNA nuclease (EC 3.1.-.-)	P9WGV7	reviewed	Probable Holliday junction (HJ) resolvase (RuvX)
Rv2613c	AP-4-A phosphorylase (EC 2.7.7.53) (ATP adenylyltransferase) (Diadenosine 5',5'''-P1,P4-tetraphosphate phosphorylase) (AP,A phosphorylase)	P9WMK9	reviewed	diadenosine 5',5'''-P1,P4-teraphosphate phosporylase (Ap4A)
Rv2623	Universal Stress Protein Rv2623	P9WFD7	reviewed	Universal Stress Protein
Rv2624c	Universal stress protein Rv2624c (USP Rv2624c)	P9WFD5	reviewed	Nucleotide-binding universal stress protein
Rv2626c	Hypoxic response protein 1 (HRP1)	P9WJA3	reviewed	Hypoxic response protein 1 Hrp1
Rv2630	Probable protein archease	P9WQ03	reviewed	Antigen
Rv2695	Conserved hypothetical alanine rich protein	I6Y1I1	unreviewed	Probable serine hydrolase
Rv2719c	Membrane protein (Possible conserved membrane protein)	I6YA32	unreviewed	probable cell wall hydrolase
Rv2744c	35 kDa protein	P9WHP5	reviewed	phage shock protein A (PspA)
Rv2752c	Ribonuclease J (RNase J) (EC 3.1.-.-) (Beta-lactamase) (EC 3.5.2.6) (Penicillinase)	P9WGZ9	reviewed	Probable beta-lactamase | RNase
Rv2816c	CRISPR-associated endoribonuclease Cas2 (EC 3.1.-.-)	P9WPJ3	reviewed	putative endoribonuclease
Rv2837c	Bifunctional oligoribonuclease and PAP phosphatase NrnA (EC 3.1.-.-) (3'(2'),5'-bisphosphate nucleotidase) (EC 3.1.3.7) (3'-phosphoadenosine 5'-phosphate phosphatase) (PAP phosphatase) (nanoRNase)	P71615	reviewed	nanoRNase A (NrnA): PAP phosphatase (3'-phosphoadenosine 5'-phosphate phosphatase); cyclic-dinucleotide-AMP specific phosphodiesterase (3'(2'),5'-bisphosphate nucleotidase)
Rv2923c	Uncharacterized protein Rv2923c	P9WL19	reviewed	probable Osmotically induced bacterial protein C (OsmC, a probable peroxide reductase)
Rv2954c	Uncharacterized protein	I6X5U4	unreviewed	Probable Methyltransferase
Rv2955c	Conserved protein (Methyltransferase)	P95137	unreviewed	Probable Methyltransferase
Rv2956	Conserved protein (FkbM family methyltransferase)	I6Y242	unreviewed	probable S-adenosylmethionine-dependent methyltransferase
Rv2969c	Membrane protein (Possible conserved membrane or secreted protein)	O33272	unreviewed	Periplasmic disulfide-bonding forming (Dsb) Enzyme
Rv2989	Probable transcriptional regulatory protein (Transcriptional regulator)	O53238	unreviewed	IclR family transcriptional factor
Rv2991	Conserved protein (F420-dependent protein)	O53240	unreviewed	probable flavin/deazaflavin oxidoreductase
Rv2994	Uncharacterized MFS-type transporter Rv2994	P9WJW7	reviewed	Antigen
Rv3005c	Membrane protein	I6YAV3	unreviewed	Probable membrane oxidoreductase component (MRC) DoxX
Rv3036c	Probable conserved secreted protein TB22.2	I6YF08	unreviewed	esterase
Rv3065	Multidrug resistance protein Mmr	P9WGF1	reviewed	Multidrug-transport efflux pump emrE
Rv3074	HNH endonuclease	I6XG38	unreviewed	Probable hydrolase/endonuclease
Rv3131	Putative NAD(P)H nitroreductase Rv3131	P9WIZ7	reviewed	putative nitroreductase
Rv3180c	Ribonuclease VapC49 (RNase VapC49) (Toxin VapC49)	P9WF51	reviewed	Probable VapC toxin
Rv3181c	Putative antitoxin VapB49	P9WF15	reviewed	Probable VapB antitoxin
Rv3230c	NADPH oxidoreductase (EC 1.-.-.-) (Stearoyl-CoA 9-desaturase electron transfer partner)	P9WNE9	reviewed	probable NADPH oxidoreductase
Rv3236c	Potassium transporter (Probable conserved integral membrane transport protein)	L7N665	unreviewed	Potassium/proton antiporter
Rv3242c	Phosphoribosyltransferase	O05887	unreviewed	phosphoribosyltransferase
Rv3267	Conserved protein (CPSA-related protein)	P96872	unreviewed	probable peptidoglycan-arabinogalactan ligase(CPSA-related protein)
Rv3311	Conserved protein (Primosomal protein)	O53362	unreviewed	probable protease
Rv3312A	Pilin (Pili structural subunit)	P9WI87	reviewed	pilin subunit protein
Rv3312c	Alpha/beta hydrolase	O53363	unreviewed	probable serine hydrolase
Rv3333c	Hypothetical proline rich protein	O53383	unreviewed	probable PDZ-interacting protease regulator (adaptor protein)/Ppr1
Rv3354	Lipoprotein	O50383	unreviewed	protein kinase
Rv3361c	Pentapeptide repeat protein MfpA (MfpAMt)	I6YBX3	reviewed	putative DNA topoisomerase (ATP-hydrolyzing) inhibitor
Rv3362c	Probable ATP/GTP-binding protein	O50391	unreviewed	small GTPase
Rv3364c	Serine protease inhibitor	O50393	reviewed	Probable cathespin G binding protein/cathespin G inhibitor
Rv3376	Phosphatase Rv3376 (EC 3.1.-.-)	P9WMS5	reviewed	Phosphatase
Rv3401	Uncharacterized glycosyl hydrolase Rv3401 (EC 3.2.1.-)	P9WN13	reviewed	probable serine hydrolase
Rv3402c	Protein Rv3402c	P9WGJ7	reviewed	cell envelope-associated protein
Rv3528c	Uncharacterized protein	I6YGE4	unreviewed	probable serine hydrolase
Rv3541c	Beta-hydroxyacyl-ACP dehydratase (Conserved protein)	I6XHI0	unreviewed	(R)-enoyl-coA dehydrogenase (ChsH1)
Rv3542c	Uncharacterized protein	I6YGF8	unreviewed	(R)-enoyl-coA dehydrogenase (ChsH2)
Rv3583c	RNA polymerase-binding transcription factor CarD	P9WJG3	reviewed	Transcription factor
Rv3586	DNA integrity scanning protein DisA (Cyclic-di-AMP synthase) (c-di-AMP synthase) (Diadenylate cyclase) (EC 2.7.7.85)	P9WNW5	reviewed	diadenylate cyclase (DacA)
Rv3632	Membrane protein (Possible conserved membrane protein)	I6YGT7	unreviewed	Putative flippase
Rv3645	Probable conserved transmembrane protein	I6X7Z3	unreviewed	class III adenylyl cyclases
Rv3660c	Uncharacterized protein Rv3660c	P9WKX7	reviewed	putative septum site determining protein (Ssd) (a group of FtsZ regulatory proteins)
Rv3700c	Probable hercynylcysteine sulfoxide lyase (EC 4.4.-.-)	O69668	reviewed	pyridoxal 5-phosphate-binding protein involved in ergothioneine (EGT) biosynthesis
Rv3701c	Histidine N-alpha-methyltransferase (EC 2.1.1.44) (Histidine trimethyltransferase)	P9WN47	reviewed	histidine methyltransferase EgtD
Rv3717	N-acetylmuramoyl-L-alanine amidase Rv3717 (EC 3.5.1.28) (Zinc-dependent peptidoglycan amidase)	I6Y4D2	reviewed	N-acetylmuramyl-L-alanine amidase
Rv3722c	Aminotransferase (Conserved protein)	O69689	unreviewed	probable serine hydrolase
Rv3730c	ATP-dependent DNA ligase	O69697	unreviewed	putative DNA polymerase PolD1
Rv3763	Lipoprotein LpqH (19 kDa lipoprotein antigen) (Putative transporter LpqH) (p19)	P9WK61	reviewed	bifunctional adhesin
Rv3779	Membrane protein (Probable conserved transmembrane protein alanine and leucine rich)	P72045	unreviewed	bifunctional polyprenylphosphomannosyl synthase/galactosaminyltransferase
Rv3780	Bacterial proteasome activator	P9WKX3	reviewed	proteasome accessory factor E (PafE)
Rv3788	Uncharacterized protein Rv3788	P9WKW7	reviewed	Probable secondary channel binding-factor of RNA polymerase
Rv3802c	Cutinase (Probable conserved membrane protein)	O53581	unreviewed	bifunctional phospholipase acylhydrolase/thioesterase
Rv3807c	Putative decaprenylphosphoryl-5-phosphoribose phosphatase Rv3807c (DPPR phosphatase) (EC 3.1.3.-) (Phospholipid phosphatase)	P9WI53	reviewed	Putative decaprenylphosphoryl-β-d-5-phosphoribose phosphatase
Rv3821	Sulfolipid-1 exporter Sap (Sulfolipid-1-addressing protein)	O07802	reviewed	Probable sulfolipid-1-addressing protein (Sap)
Rv3822	SL1278 acyltransferase Chp1 (EC 2.3.1.-) (Cutinase-like hydrolase protein)	O07801	reviewed	acyltransferase
Rv3902c	Immunity factor for TNT (IFT) (Tuberculosis necrotizing toxin antitoxin) (TNT antitoxin)	O05443	reviewed	Immunity factor for TNT (tuberculosis necrotizing toxin) (IFT)
Rv3903c	Outer membrane channel protein CpnT (Channel protein with necrosis-inducing toxin) [Cleaved into: N-terminal channel domain; Tuberculosis necrotizing toxin (TNT) (NAD(+) glycohydrolase) (EC 3.2.2.5)]	O05442	reviewed	channel protein with necrosis-inducing toxin (CpnT)
Rv3910	Probable peptidoglycan biosynthesis protein MviN	P9WJK3	reviewed	Probable peptidoglycan biosynthetic protein
Rv3921c	Membrane protein insertase YidC (Foldase YidC) (Membrane integrase YidC) (Membrane protein YidC)	P9WIT5	reviewed	putative translocase

## Sheet: D. Counts excluding antigens
Catregory	Count
UniProt does not have a valid annotation	72
UniProt annotation is more specific	20
Mannotation is more specific	34
UniProt annotation and Mannotation agree	65
UniProt annotation and Mannotation disagree	28
Uniprot annotates a non-antigen function	6
total	225

## Sheet: E. Novelty comparison
	Manual annotation	MTB Network Portal	RefSeq/Entrez Protein	PATRIC	PATRIC comment	PATRIC comment evidence			Key
Rv0020c	Probable Cell wall synthesis protein with FHA domain, FhaA		FHA domain-containing protein FhaA	annexin VII						Our source has an annotation for a protein that mtb systems portal lacks
Rv0021c	putative nitronate monooxygenase	Nitronate monooxygenase	hypothetical protein Rv0021c	Enoyl-[acyl-carrier-protein] reductase [FMN] (EC 1.3.1.9)						Highlighted annotation is more specific than the annotation from the other source
Rv0024	Probable peptidoglycan hydrolase	NlpC/P60 family, cell wall-associated hydrolase, invasion-associated protein	NLP/P60 family protein	NlpC/P60 family, cell wall-associated hydrolase, invasion-associated protein						Annotations from both sources agree
Rv0040c	putative PsbP and Ran-binding protein (Mog1p) Mtc28 / Antigen	Proline-rich 28 kDa antigen	hypothetical protein Rv0040c	Proline-rich 28 kDa antigen	Biotin dependent carboxylase carboxyltransferase domain	ab initio prediction:Phyre 2				Annotations differ
Rv0059	Probable toxin DarT/Probable DNA ADP-ribosyl transferase		hypothetical protein Rv0059	hypothetical protein	ADP-ribosylation | Tpt1/KptA;	Phyre2 prediction			Blank fields indicate that a database did not provide a gene annotation
Rv0060	Probable antitoxin DarG/Probable DNA ADP-ribosyl glycohydrolase	ADP-ribose 1-phosphate phophatase related protein	hypothetical protein Rv0060	ADP-ribose 1-phosphate phophatase related protein
Rv0100	acyl carrier protein		hypothetical protein Rv0100	pp-binding family protein Rv0100	isochorismatase	ab initio prediction:Phyre 2
Rv0104	Probable CRP binding protein		hypothetical protein Rv0104	hypothetical protein	adenosylhomocysteinase	ab initio prediction:Phyre 2
Rv0110	Putative rhomboid protease 1	FIG056164: rhomboid family serine protease	integral membrane protein	FIG056164: rhomboid family serine protease
Rv0160c	Immunodominant antigen	PE family protein	PE family protein PE4	PE family protein
Rv0164	Probable antigen		hypothetical protein Rv0164	Cyclase/dehydrase family protein	oligoketide cyclase/dehydrase-like	Phyre2 prediction
Rv0180c	Probable cell surface protein	Possible membrane protein	transmembrane protein	putative membrane protein	putative abc type-2 transporter	ab initio prediction:Phyre 2
Rv0188	enduring hypoxic response (EHR) antigen	PROBABLE CONSERVED TRANSMEMBRANE PROTEIN	transmembrane protein	hypothetical protein	Chitosanase	Phyre2 prediction
Rv0190	Probable Copper-responsive gene ricR; probable serine hydrolase		hypothetical protein Rv0190	Metal-sensitive transcriptional repressor
Rv0199	Orphaned Mce-associated membrane (Mam) protein A (OmamA)	Possible membrane protein	membrane protein	Possible membrane protein	Association domain of calcium/calmodulin-dependent protein kinase type II alpha subunit, CAMK2A	ab initio prediction:Phyre 2
Rv0227c	Probable cell surface protein	PROBABLE CONSERVED MEMBRANE PROTEIN	membrane protein	FIG01123246: hypothetical protein	lipoprotein lprg	ab initio prediction:Phyre 2
Rv0246	Immunogenic antigen	Possible membrane protein	integral membrane protein	Possible membrane protein	Putative Glycerol-3-phosphate transporter	ab initio prediction:Phyre 2
Rv0256c	bifunctional B cell Antigen and probable INOS promoter binding protein	Predicted cobalt transporter in Mycobacteria	PPE family protein PPE2	Predicted cobalt transporter in Mycobacteria	cyclic AMP receptor protein-like DNA binding protein	citation
Rv0272c	probable serine hydrolase		hypothetical protein Rv0272c	hypothetical protein Rv0272c	Putative epoxide hydrolase	ab initio prediction:Phyre 2
Rv0288	Low molecular weight protein antigen 7 EsxH (10 kDa antigen) (CFP-7) (protein TB10.4) | Type VII secreted effector human hepatocyte growth factor-regulated tyrosine kinase substrate binding protein	10 kDa antigen CFP7	ESAT-6-like protein EsxH	ESAT-6-like protein EsxH, 10 kDa antigen CFP7
Rv0309	Adhesin/Putative L,D-transpeptidase		hypothetical protein Rv0309	FIG019540: hypothetical protein	Putative L,D-transpeptidase catalytic domain-like	ab initio prediction:Phyre 2
Rv0394c	Hyaluronidase/Chondrosulfatase	Possible membrane protein	hypothetical protein Rv0394c	Possible membrane protein	Putative LexA repressor, N-terminal DNA-binding domain	ab initio prediction:Phyre 2
Rv0421c	esterase		hypothetical protein Rv0421c	FIG022825: hypothetical protein	acylamino-acid-releasing enzyme	ab initio prediction:Phyre 2
Rv0431	probable vesiculogenesis/immune response regulator	Tuberculin related peptide	tuberculin-like peptide	Tuberculin related peptide
Rv0476	Probable antigen		transmembrane protein	FIG00820770: hypothetical membrane protein	GLA-domain	ab initio prediction:Phyre 2
Rv0496	Exopolyphosphatase	Exopolyphosphatase (EC 3.6.1.11)	hypothetical protein Rv0496	Exopolyphosphatase (EC 3.6.1.11)		ab initio prediction:Phyre 2
Rv0519c	esterase	Possible membrane protein	membrane protein	Possible membrane protein	Putative enterochelin esterase	ab initio prediction:Phyre 2
Rv0525	probable protease	Hypothetical, related to broad specificity phosphatases COG0406	hypothetical protein Rv0525	Hypothetical, related to broad specificity phosphatases COG0406	Cofactor-dependent phosphoglycerate mutase	ab initio prediction:Phyre 2
Rv0538	Immunodominant protein	Possible membrane protein	membrane protein	Possible membrane protein	putative ethanolamine utilization protein eutj	ab initio prediction:Phyre 2
Rv0569	Putative hypoxic signal transduction protein		hypothetical protein Rv0569	hypothetical protein
Rv0613c	probable protease		hypothetical protein Rv0613c	Uncharacterized protein Rv0613c
Rv0679c	Antigen	Cell division protein DivIC (FtsB), stabilizes FtsL against RasP cleavage	hypothetical protein Rv0679c	hypothetical protein	Ribosomal protein L6
Rv0686	T-cell Antigen	FIG025093: Probable membrane protein	membrane protein	FIG025093: Probable membrane protein	hemophore hasa	ab initio prediction:Phyre 2
Rv0754	Immunodominant antigen | phosphoglycerate mutase	PE-PGRS FAMILY PROTEIN	PE-PGRS family protein PE_PGRS11	PE_PGRS11
Rv0799c	Heme-dependent peroxidase	Predicted dye-decolorizing peroxidase (DyP), encapsulated subgroup	hypothetical protein Rv0799c	Predicted dye-decolorizing peroxidase (DyP), encapsulated subgroup		ab initio prediction:Phyre 2
Rv0831c	bifunctional probable ATP-binding protein/putative T-cell antigen		hypothetical protein Rv0831c	hypothetical protein
Rv0839	Antigen	Methyltransferase(EC 2.1.1.-)	hypothetical protein Rv0839	SAM-dependent methyltransferase
Rv0849	Probable efflux pump/antigen	PROBABLE CONSERVED INTEGRAL MEMBRANE TRANSPORT PROTEIN	MFS-type transporter	Uncharacterized MFS-type transporter	LacY-like proton/sugar symporter	Phyre2
Rv0888	Sphingomyelinase | major hemolytic factor | Probable extracellular non-specific nuclease	PROBABLE EXPORTED PROTEIN	hypothetical protein Rv0888	Sphingomyelinase (EC 3.1.4.12) => SpmT	Sphingomyelin phosphodiesterase-like	ab initio prediction:Phyre 2
Rv0899	Peptidoglycan-binding protein arfA/probable membrane-anchoring protein	Outer membrane protein	peptidoglycan-binding protein ArfA	Outer membrane low permeability porin, OmpATb family
Rv0901	antigen	POSSIBLE CONSERVED EXPORTED OR MEMBRANE PROTEIN	membrane protein	hypothetical protein	Ada DNA repair protein, N-terminal domain (N-Ada 10)
Rv0907	putative beta-lactamase	Beta-lactamase (EC 3.5.2.6)	hypothetical protein Rv0907	Beta-lactamase (EC 3.5.2.6)	Homologous to beta-lactamases/esterases/carboxypeptidases	ab initio prediction:Phyre 2
Rv0909	putative Type II Antitoxin		antitoxin	hypothetical protein
Rv0910	putative Type II toxin		toxin	hypothetical protein	Novel toxin, Toxic when expressed in Msmeg, rescued by antitoxin (Rv0909)	citation
Rv0915c	T cell antigen	PPE family protein	PPE family protein PPE14	PPE family protein
Rv0955	Persistence-associated integral membrane protein	FIG021574: Possible membrane protein related to de Novo purine biosynthesis	integral membrane protein	FIG021574: Possible membrane protein related to de Novo purine biosynthesis	major core protein lambda 1	ab initio prediction:Phyre 2
Rv0965c	Putative ESAT-6 like protein		hypothetical protein Rv0965c	hypothetical protein	ESAT-6 like	ab initio prediction:Phyre 2
Rv0977	Probable cell surface antigen	PE-PGRS FAMILY PROTEIN	PE-PGRS family protein PE_PGRS16	PE-PGRS FAMILY PROTEIN
Rv0978c	B-cell antigen	PE_PGRS family protein	PE-PGRS family protein PE_PGRS17	PE_PGRS family protein	nitrous-oxide reductase	ab initio prediction:Phyre 2
Rv0998	cAMP-dependent lysine acetyltransferase	cyclic nucleotide-binding protein	acetyltransferase	Protein lysine acetyltransferase Pat (EC 2.3.1.-), Mycobacterial type	cyclic nucleotide-binding domain	ab initio prediction:Phyre 2
Rv1002c	polyprenyl-phosphate dependent protein O-mannosyltransferase (PMT)	CONSERVED MEMBRANE PROTEIN	dolichyl-phosphate-mannose--protein mannosyltransferase	Protein-O-mannosyltransferase
Rv1056	Putative Antigen		hypothetical protein Rv1056	hypothetical protein
Rv1057	putative seven-bladed beta-propeller of unknown function	surface antigen, putative	hypothetical protein Rv1057	hypothetical protein	apoptotic protease-activating factor 1	ab initio prediction:Phyre 2
Rv1088	CD8 T cell Antigens	PE family protein	PE family protein PE9	PE family protein
Rv1115	Probable T-cell antigen | Possible exported protein | reactivation-associated antigen		hypothetical protein Rv1115	hypothetical protein Rv1116	hypothetical invasion protein	ab initio prediction:Phyre 2
Rv1120c	putative pseudogene from adenylyl cyclase	lipJ	hypothetical protein Rv1120c	Adenylate cyclase (EC 4.6.1.1
Rv1168c	T-cell Antigen	PPE family protein	PPE family protein PPE17	PPE family protein
Rv1191	esterase	putative RNA polymerase sigma factor	hypothetical protein Rv1191	Putative hydrolase
Rv1192	probable protease		hypothetical protein Rv1192	hypothetical protein	Fungal lipases	ab initio prediction:Phyre 2
Rv1196	Surfaced-exposed antigen	PPE family protein	PPE family protein PPE18	PPE family protein
Rv1211	putative calmodulin-like protein (CAMLP)		hypothetical protein Rv1211	hypothetical protein	Cyclophilin (peptidylprolyl isomerase)	ab initio prediction:Phyre 2
Rv1219c	TetR-like transcriptional regulator Raas (regulator of antimicrobial-assisted survival)	Transcriptional regulator, TetR family	transcriptional regulator	Transcriptional regulator, AcrR family	transcriptional repressor, tetr family	ab initio prediction:Phyre 2
Rv1288	Putative lipolytic enzyme	Putative esterase	hypothetical protein Rv1288	Putative esterase	Mycobacterial antigens	ab initio prediction:Phyre 2
Rv1297	5′→3′-directional, ATP-dependent RNA helicase, transcription termination factor, Rho	Transcription termination factor Rho	transcription termination factor Rho	Transcription termination factor Rho
Rv1322A	Putative GntR family transcriptional regulator	A Methylmalonyl-CoA epimerase (EC 5.1.99.1); Ethylmalonyl-CoA epimerase	hypothetical protein Rv1322A	A Methylmalonyl-CoA epimerase (EC 5.1.99.1); Ethylmalonyl-CoA epimerase	methylmalonyl-coa epimerase, mitochondrial	ab initio prediction:Phyre 2
Rv1332	Transcriptional regulatory protein	Transcriptional regulatory protein	transcriptional regulator	Transcriptional regulatory protein	protein unc-13 homolog a	ab initio prediction:Phyre 2
Rv1337	Probable rhomboid protease	Rhomboid membrane family protein	integral membrane protein	Rhomboid family protein	Rhomboid-like	ab initio prediction:Phyre 2
Rv1351	putative outer membrane protein/surface antigen		hypothetical protein Rv1351	hypothetical protein	lipoprotein	ab initio prediction:Phyre 2
Rv1354c	bifunctional di-guanylate cyclase/cyclic diguanylate phosphodiesterase	Sensory box/GGDEF family protein	hypothetical protein Rv1354c	Sensory box/GGDEF family protein	cyclic dimeric gmp binding protein	ab initio prediction:Phyre 2
Rv1357c	cyclic diguanylate phosphodiesterase	Sensory box/GGDEF family protein	hypothetical protein Rv1357c	Sensory box/GGDEF family protein	protein fimx	ab initio prediction:Phyre 2
Rv1367c	probable serine hydrolase	Beta-lactamase class C and other penicillin binding proteins	hypothetical protein Rv1367c	Beta-lactamase class C and other penicillin binding proteins	transesterase	ab initio prediction:Phyre 2
Rv1374c	probable small intergenic RNA		hypothetical protein Rv1374c	hypothetical protein
Rv1404	MarR family transcription factor	Transcriptional regulator, MarR family	transcriptional regulator	Transcriptional regulator, MarR family
Rv1419	probable lectin		hypothetical protein Rv1419	hypothetical protein	putative secreted alpha-galactosidase	ab initio prediction:Phyre 2
Rv1430	Esterase	PE family protein	PE family protein PE16	PE family protein
Rv1468c	Probable antigen	PE family protein	PE-PGRS family protein PE_PGRS29	PE family protein	collagen i alpha 1	ab initio prediction:Phyre 2
Rv1474c	Probable TetR-like transcriptional repressor of aconitase	Transcriptional regulator, TetR family	transcriptional regulator	Transcriptional regulator, AcrR family
Rv1488	Probable antigen	Putative stomatin/prohibitin-family membrane protease subunit YbbK	hypothetical protein Rv1488	Protein QmcA (possibly involved in integral membrane quality control)	ph stomatin
Rv1490	Bifunctional probable receptor binding T-cell antigen and membrane protein	Possible membrane protein	membrane protein	Possible membrane protein	glyceraldehyde 3-phosphate dehydrogenase a	ab initio prediction:Phyre 2
Rv1508c	Antigen	Possible membrane protein	membrane protein	Possible membrane protein	40s ribosomal protein s29-b	ab initio prediction:Phyre 2
Rv1525	Putative rhamnosyl transferase WbbL2	POSSIBLE RHAMNOSYL TRANSFERASE WBBL2	rhamnosyl transferase WbbL	POSSIBLE RHAMNOSYL TRANSFERASE WBBL2	polypeptide n-acetylgalactosaminyltransferase 2	ab initio prediction:Phyre 2
Rv1533	putative nitronate monooxygenase	Enoyl-[acyl-carrier-protein] reductase [FMN] (EC 1.3.1.9)	monooxygenase	Putative monooxygenase
Rv1676	putative peroxiredoxin		hypothetical protein Rv1676	Peroxiredoxin	Glutathione peroxidase-like	ab initio prediction:Phyre 2
Rv1702c	Putative Antigen		hypothetical protein Rv1702c	13E12 repeat family protein	hnh endonuclease
Rv1705c	T cell antigen/PPE family protein PPE22	PPE family protein	PPE family protein PPE22	PPE family protein
Rv1733c	T-cell Antigen	Possible membrane protein	transmembrane protein	Possible membrane protein	hydrolyzed cucurbita maxima trypsin inhibitor v	ab initio prediction:Phyre 2
Rv1735c	Immunogenic Antigen	C4-dicarboxylate transporter/malic acid transport protein	membrane protein	C4-dicarboxylate transporter/malic acid transport protein	tellurite resistance protein teha homolog
Rv1738	Putative hybernation promoting factor		hypothetical protein Rv1738	hypothetical protein
Rv1768	probable T-cell antigen/PE-PGRS family protein PE_PGRS31	PE_PGRS	PE-PGRS family protein PE_PGRS31	PE_PGRS
Rv1770	probable serine hydrolase	Putative aminopeptidase	hypothetical protein Rv1770	Putative aminopeptidase	aminopeptidase	ab initio prediction:Phyre 2
Rv1788	T cell antigen/PE family protein PE18	PE FAMILY PROTEIN	PE family protein PE18	PE FAMILY PROTEIN
Rv1789	Probable Antigen/PPE family protein PPE26	PPE family protein	PPE family protein PPE26	PPE family protein
Rv1791	Antigen/PE family protein PE19	PE FAMILY PROTEIN	PE family protein PE19	PE FAMILY PROTEIN
Rv1802	T cell antigen	PPE family protein	PPE family protein PPE30	PPE family protein, SVP subgroup => PPE30
Rv1803c	Probable antigen/PE family protein PE_PGRS32	PE family protein	PE-PGRS family protein PE_PGRS32	PE_PGRS32
Rv1807	Probable T-cell antigen/PPE family protein PPE31	PPE family protein	PPE family protein PPE31, partial	ppe31
Rv1816	Probable TetR family transcription factor regulator	Transcriptional regulator, TetR family	HTH-type transcriptional regulator	Transcriptional regulator, AcrR family	putative regulatory protein sco4313	ab initio prediction:Phyre 2
Rv1827	Glycogen accumulation regulator (GarA) | Probable antigen		glycogen accumulation regulator GarA	FHA-domain-containing protein
Rv1829	Carbon monoxide resistance gene Cor		hypothetical protein Rv1829	hypothetical protein
Rv1894c	nitronate monooxygenase	2-nitropropane dioxygenase (EC 1.13.11.32)	hypothetical protein Rv1894c	2-nitropropane dioxygenase (EC 1.13.11.32)
Rv1917c	Probable antigen/PPE family protein PPE34	PPE family protein	PPE family protein PPE34	PPE family protein
Rv1931c	AraC Family Transcriptional Regulator Protein	Transcriptional regulator, AraC family	transcriptional regulator	Transcriptional regulator, AraC family	tcp pilus virulence regulatory protein	ab initio prediction:Phyre 2
Rv1993c	putative chaperone		hypothetical protein Rv1993c	hypothetical protein	colicin b	ab initio prediction:Phyre 2
Rv1996	latency-related universal stress protein/T-cell antigen	Universal stress protein family	universal stress protein	Universal stress protein family	A family of acr-coregulated Mycobacterium tuberculosis genes shares a common DNA motif and requires Rv3133c (dosR or devR) for expression. MA. Florczyk, LA. McCue et al. Infect. Immun. 2003
Rv2005c	putative universal stress protein family protein/T-cell antigen	Universal stress protein family	universal stress protein	Universal stress protein family
Rv2018	Probable antitoxin VapB/Antigen		hypothetical protein Rv2018	hypothetical protein	Alr1493-like
Rv2024c	Bifunctional restriction enzyme/m-6-adenine DNA methyltransferse (Mycobacterial adenine methyltransferase B "MamB")	putative helicase	hypothetical protein Rv2024c	putative helicase	hsdr	ab initio prediction:Phyre 2
Rv2028c	putative universal stress protein family protein/T-cell antigen	Universal stress protein family	universal stress protein	Universal stress protein family
Rv2108	Probable IgA antigen/PPE family protein PPE36	PPE family protein	PPE family protein PPE36	PPE36
Rv2140c	Phosphatidylethanolamine-binding protein TB18.6	Phospholipid-binding protein	hypothetical protein Rv2140c	Phospholipid-binding protein	Prokaryotic PEBP-like proteins	ab initio prediction:Phyre 2
Rv2175c	putative regulator of cell wall biosynthesis		DNA-binding protein	Putative regulatory protein
Rv2180c	Probable antigen	Possible membrane protein	integral membrane protein	Putative integral membrane protein SCO2176	serrate rna effector molecule
Rv2189c	Putative Antigen		hypothetical protein Rv2189c	hypothetical protein	endoplasmic reticulum aminopeptidase 1	ab initio prediction:Phyre 2
Rv2190c	peptidoglycan peptidase RipC/Antigen	Probable endopeptidase	endopeptidase	Cell wall-associated hydrolases (invasion-associated proteins)
Rv2204c	probable serine hydrolase	probable iron binding protein from the HesB_IscA_SufA family	hypothetical protein Rv2204c	probable iron binding protein from the HesB_IscA_SufA family	sufa protein	ab initio prediction:Phyre 2
Rv2242	transcriptional regulator (repressor) of fasII operon/Mycolic acid biosynthesis regulator (MabR)	Regulator of polyketide synthase expression	hypothetical protein Rv2242	Transcriptional regulator, CdaR-family	regulator of polyketide synthase expression	ab initio prediction:Phyre 2
Rv2258c	S-adenosyl-L-methionine (SAM)-dependent methyltransferase (MTase)	Possible transcriptional regulatory protein	transcriptional regulator	Transcriptional regulator	mmcr
Rv2272	Probable gamma delta T-cell activator	Possible membrane protein	transmembrane protein	Possible membrane protein	dna polymerase iota	ab initio prediction:Phyre 2
Rv2323c	probable arginine metabolism/catabolism protein	NG,NG-dimethylarginine dimethylaminohydrolase 1 (EC 3.5.3.18)	hypothetical protein Rv2323c	NG,NG-dimethylarginine dimethylaminohydrolase 1 (EC 3.5.3.18)	Dimethylarginine dimethylaminohydrolase DDAH	ab initio prediction:Phyre 2
Rv2327	probable MarR transcriptional repressor	Transcriptional regulator, MarR family	hypothetical protein Rv2327	Transcriptional regulator, MarR family
Rv2345	Probable phosphatase	Possible membrane protein	transmembrane protein	Possible membrane protein
Rv2430c	Probable antigen/PPE family protein PPE41	PPE family protein	PPE family protein PPE41	PPE family protein
Rv2459	Probable drug efflux pump	Multidrug resistance integral membrane efflux protein EmrB	MFS-type transporter	Uncharacterized MFS-type transporter	Glycerol-3-phosphate transporter	ab initio prediction:Phyre 2
Rv2487c	Probable CD8 antigen/PE-PGRS family protein PE_PGRS42	PE family protein	PE-PGRS family protein PE_PGRS42	PE family protein
Rv2608	Probable Immunodominant Antigen/PPE family protein PPE42	PPE family protein	PPE family protein PPE42	PPE family protein
Rv2623	Universal Stress Protein/T-cell antigen	Universal stress protein family	universal stress protein	Universal stress protein family
Rv2624c	Nucleotide-binding universal stress protein	Universal stress protein family	universal stress protein	Universal stress protein family		ab initio prediction:Phyre 2
Rv2626c	Hypoxic response protein 1 Hrp1/Probable Multi-stage Antigen	CBS domain protein	hypoxic response protein	CBS domain protein		Phyre2
Rv2628	Latency Antigen		hypothetical protein Rv2628	hypothetical protein	Group I mobile intron endonuclease	Phyre2
Rv2693c	Antigen	PROBABLE CONSERVED INTEGRAL MEMBRANE ALANINE AND LEUCINE RICH PROTEIN	integral membrane protein	PROBABLE CONSERVED INTEGRAL MEMBRANE ALANINE AND LEUCINE RICH PROTEIN	glycine betaine transporter betp	ab initio prediction:Phyre 2
Rv2695	Probable serine hydrolase		hypothetical protein Rv2695	hypothetical protein	epoxide hydrolase	ab initio prediction:Phyre 2
Rv2719c	probable cell wall hydrolase	Cell division protein DivIC (FtsB), stabilizes FtsL against RasP cleavage	membrane protein	putative membrane protein	cvnh-lysm lectin	ab initio prediction:Phyre 2
Rv2721c	Antigen	Possible conserved transmembrane alanine and glycine rich protein	hypothetical protein Rv2721c	Possible conserved transmembrane alanine and glycine rich protein	thiol disulfide interchange protein dsbc	ab initio prediction:Phyre 2
Rv2741	Probable antigen/PE-PGRS family protein PE_PGRS47	PE family protein	PE-PGRS family protein PE_PGRS47	PE_PGRS47
Rv2744c	phage shock protein A (PspA)	Phage shock protein A (IM30) , suppresses sigma54-dependent transcription	hypothetical protein Rv2744c		anopheles plasmodium-responsive leucine-rich repeat protein	ab initio prediction:Phyre 2
Rv2770c	Protective B cell and T-cell antigen	PPE family protein	PPE family protein PPE44	PPE family protein
Rv2853	PE-PGRS family protein PE_PGRS48 | T-cell antigen	PE-PGRS FAMILY PROTEIN	PE-PGRS family protein PE_PGRS48	PE-PGRS FAMILY PROTEIN
Rv2923c	probable Osmotically induced bacterial protein C (OsmC, a probable peroxide reductase)		hypothetical protein Rv2923c	FIG00997866: hypothetical protein	YhfA-like	ab initio prediction:Phyre 2
Rv2954c	Probable Methyltransferase		hypothetical protein Rv2954c	hypothetical protein
Rv2956	probable S-adenosylmethionine-dependent methyltransferase	gsc	hypothetical protein Rv2956	hypothetical protein
Rv2969c	Periplasmic disulfide-bonding forming (Dsb) Enzyme	POSSIBLE CONSERVED MEMBRANE OR SECRETED PROTEIN	hypothetical protein Rv2969c	POSSIBLE CONSERVED MEMBRANE OR SECRETED PROTEIN
Rv2989	IclR family transcriptional factor	Transcriptional regulator, IclR family	transcriptional regulator	Transcriptional regulator, IclR family	iclr transcriptional regulator	ab initio prediction:Phyre 2
Rv2991	probable flavin/deazaflavin oxidoreductase		hypothetical protein Rv2991	hypothetical protein	PNP-oxidase like	ab initio prediction:Phyre 2
Rv3005c	Probable membrane oxidoreductase component (MRC) DoxX	Membrane protein 2, distant similarity to thiosulphate:quinone oxidoreductase DoxD	hypothetical protein Rv3005c	Membrane protein 2, distant similarity to thiosulphate:quinone oxidoreductase DoxD	sec-independent protein translocase protein tatad	ab initio prediction:Phyre 2	has GO terms
Rv3018c	T-cell antigen	PPE family protein	PPE family protein PPE46	PPE family protein
Rv3021c/Rv3022c	PPE family protein PPE48 | T-cell antigen			PPE family protein => PPE47
Rv3036c	esterase	Possible membrane protein	hypothetical protein Rv3036c	putative membrane protein	immunogenic protein mpt64	ab initio prediction:Phyre 2
Rv3065	Multidrug-transport efflux pump emrE	Multidrug resistance protein mmr	multidrug resistance protein Mmr	Multidrug resistance protein mmr	Multidrug resistance efflux transporter EmrE	ab initio prediction:Phyre 2
Rv3135	T-cell Antigen	PPE family protein	PPE family protein PPE50	PPE family protein
Rv3236c	Potassium/proton antiporter	Kef-type K+ transport system, membrane component	integral membrane transport protein	Kef-type K+ transport system, membrane component	na(+)/h(+) antiporter 1	ab initio prediction:Phyre 2
Rv3267	probable peptidoglycan-arabinogalactan ligase	Cell envelope-associated transcriptional attenuator LytR-CpsA-Psr, subfamily A1	hypothetical protein Rv3267	Cell envelope-associated transcriptional attenuator LytR-CpsA-Psr, subfamily A1 (as in PMID19099556)
Rv3312c	probable serine hydrolase	Hydrolase, alpha/beta hydrolase fold family	hypothetical protein Rv3312c	POSSIBLE CONSERVED MEMBRANE OR SECRETED PROTEIN		ab initio prediction:Phyre 2
Rv3333c	probable PDZ-interacting protease regulator (adaptor protein)/Ppr1	Hydroxyproline-rich glycoprotein DZ-HRGP precursor	hypothetical protein Rv3333c	Hydroxyproline-rich glycoprotein DZ-HRGP precursor	cytochrome c oxidase subunit 5a	ab initio prediction:Phyre 2
Rv3347c	Antigen/PPE family protein PPE55	PPE family protein	PPE family protein PPE55	PPE family protein
Rv3354	protein kinase	Possible lipoprotein LprJ	hypothetical protein Rv3354	Possible lipoprotein LprJ	Succinyl-CoA synthetase domains	ab initio prediction:Phyre 2
Rv3361c	putative DNA topoisomerase (ATP-hydrolyzing) inhibitor	pentapeptide repeat family protein	hypothetical protein Rv3361c	Pentapeptide repeat family protein, MfpA => Quinolone resistance protein MfpA(M
Rv3362c	small GTPase	Putative ATP/GTP-binding protein	ATP/GTP-binding protein	Small Ras-like GTPase, component of G-protein-coupled receptor (GPCR) system
Rv3364c	Probable cathespin G binding protein/cathespin G inhibitor	no annotation	hypothetical protein Rv3364c	Roadblock/LC7 protein, putative GTPase-activating (GAP) component of G-protein-coupled receptor (GPCR) system
Rv3402c	cell envelope-associated protein	DegT/DnrJ/EryC1 family protein	hypothetical protein Rv3402c	DegT/DnrJ/EryC1 family protein	cdp-6-deoxy-l-threo-d-glycero-4-hexulose-3-	ab initio prediction:Phyre 2
Rv3425	B-cell antigen	PPE family protein	PPE family protein PPE57	PPE family protein
Rv3528c	probable serine hydrolase		hypothetical protein Rv3528c	hypothetical protein	phosphoenolpyruvate-protein kinase	ab initio prediction:Phyre 2
Rv3542c	(R)-enoyl-coA dehydrogenase (ChsH2)	Conserved protein IgrD	hypothetical protein Rv3542c	Conserved protein IgrD	(R)-enoyl-CoA hydratase	citation	PATRIC has this annotation in comments but not in the product field
Rv3587c	Probable antigen		membrane protein	FIG00820636: hypothetical protein	intracellular proteinase inhibitor	ab initio prediction:Phyre 2
Rv3621c	Antigen	PPE family protein	PPE family protein PPE65	PPE family protein
Rv3622c	Probable T-cell Antigen	PE family protein	PE family protein PE32	PE family protein
Rv3632	Putative flippase	Cell division protein DivIC (FtsB), stabilizes FtsL against RasP cleavage	membrane protein	Membrane protein Rv3632, enhances catalytic activity of PpgS	otassium voltage-gated channel subfamily kqt member 1	Phyre2
Rv3645	class III adenylyl cyclase	Adenylate cyclase (EC 4.6.1.1)	transmembrane protein	Adenylate cyclase (EC 4.6.1.1)	Cell division protein, Z-ring complex Ib	citation
Rv3660c	putative septum site determining protein (Ssd) (a group of FtsZ regulatory proteins)	Septum site-determining protein MinD @ possible CpaE	hypothetical protein Rv3660c	Septum site-determining protein MinD @ possible CpaE	Septum site determining protein, ssd	citation
Rv3779	bifunctional polyprenylphosphomannosyl synthase/galactosaminyltransferase		transmembrane protein	Lipid-linked-N-acetylgalactosamine-dependent galactosamine transferase, involved in arabinogalactan modification	Decaprenol phosphogalactosamine (or N-acetyl-galactosamine)-dependent galactosaminyltransferase or N-acetylgalactosaminyltransferase responsible for the addition of the galactosamine motif of arabinogalactan	citation
Rv3788	Probable secondary channel binding-factor of RNA polymerase	Nucleoside diphosphate kinase regulator	hypothetical protein Rv3788	Nucleoside diphosphate kinase regulator	transcription elongation factor greb	ab initio prediction:Phyre 2
Rv3812	T cell antigen	PE-PGRS FAMILY PROTEIN	PE-PGRS family protein PE_PGRS62	PE-PGRS FAMILY PROTEIN	Degradation-resistant protein domains limit host cell processing and immune detection of mycobacteria	citation
Rv3872	T-Cell Antigen	PE family protein	PE family protein PE35	PE family protein
Rv3873	T-Cell Antigen	Putative ESX-1 secretion system gating protein PPE68	PPE family protein PPE68	PPE family protein => PPE68, component of Type VII secretion system ESX-1
