# Supplementary material for: Structure-Aware Mycobacterium tuberculosis Functional Annotation Uncloaks Resistance, Metabolic, and Virulence Genes
Source: mSystems. 2021 Nov 2;6(6):e00673-21. doi: 10.1128/mSystems.00673-21 (PMC8562490; doi:10.1128/mSystems.00673-21)
Supplement: DATA SET S4 [file msystems.00673-21-sd004.txt]

##gff-version 3
chr1		CDS	1	1524	.	+	.	ID=CDS1;locus_tag=Rv0001;product=Chromosomal replication initiator protein DnaA;note=FunctionalCategory: information pathways
chr1		CDS	2052	3260	.	+	.	ID=CDS1;locus_tag=Rv0002;product=DNA polymerase III (beta chain) DnaN (DNA nucleotidyltransferase);note=FunctionalCategory: information pathways
chr1		CDS	3280	4437	.	+	.	ID=CDS1;locus_tag=Rv0003;product=DNA replication and repair protein RecF (single-strand DNA binding protein);note=FunctionalCategory: information pathways
chr1		CDS	4434	4997	.	+	.	ID=CDS1;locus_tag=Rv0004;product=Conserved hypothetical protein;note=FunctionalCategory: conserved hypotheticals
chr1		CDS	5240	7267	.	+	.	ID=CDS1;locus_tag=Rv0005;product=DNA gyrase (subunit B) GyrB (DNA topoisomerase (ATP-hydrolyzing)) (DNA topoisomerase II) (type II DNA topoisomerase);note=FunctionalCategory: information pathways
chr1		CDS	7302	9818	.	+	.	ID=CDS1;locus_tag=Rv0006;product=DNA gyrase (subunit A) GyrA (DNA topoisomerase (ATP-hydrolyzing)) (DNA topoisomerase II) (type II DNA topoisomerase);note=FunctionalCategory: information pathways
chr1		CDS	9914	10828	.	+	.	ID=CDS1;locus_tag=Rv0007;product=Possible conserved membrane protein;note=FunctionalCategory: cell wall and cell processes
chr1		CDS	11874	12311	.	-	.	ID=CDS1;locus_tag=Rv0008c;gene=cwsA;product=cell wall synthesis and cell shape protein A (CwsA);Experiment=DESCRIPTION:Bacterial two-hybrid protein-protein interaction assay, pull-down assay, qRT-PCR, measurement of cell wall turnover (using C14-labeling of N-acetylglucosamine), cell wall hydrolysis assay, deletion mutagenesis [PMID: 23002219]/note:FunctionalCategory: cell wall and cell processes…
chr1		CDS	12486	13016	.	+	.	ID=CDS1;locus_tag=Rv0009;product=Probable iron-regulated peptidyl-prolyl cis-trans isomerase A PpiA (PPIase A) (rotamase A);note=FunctionalCategory: information pathways;Experiment=COORDINATES:N-terminal peptide mass spectrometry [PMID: 26536359]
chr1		CDS	13133	13558	.	-	.	ID=CDS1;locus_tag=Rv0010c;product=Probable conserved transmembrane protein;note=FunctionalCategory: cell wall and cell processes, bound and potentially regulated by cAMP-responsive protein (CRP) [PMID: 25940627]
chr1		CDS	13714	13995	.	-	.	ID=CDS1;locus_tag=Rv0011c;product=probable cell division protein CrgA;note=gene crgA;Experiment=DESCRIPTION:Bacterial two-hybrid protein-protein interaction assay, pull-down assay, qRT-PCR, measurement of cell wall turnover (using C14-labeling of N-acetylglucosamine), cell wall hydrolysis assay, deletion mutagenesis [PMID: 23002219],Experiment=DESCRIPTION:Bacterial two-hybrid protein-protein inte…
chr1		CDS	14089	14877	.	+	.	ID=CDS1;locus_tag=Rv0012;product=Probable conserved membrane protein;note=FunctionalCategory: cell wall and cell processes
chr1		CDS	14914	15612	.	+	.	ID=CDS1;locus_tag=Rv0013;product=Possible anthranilate synthase component II TrpG (glutamine amidotransferase);note=FunctionalCategory: intermediary metabolism and respiration
chr1		CDS	15590	17470	.	-	.	ID=CDS1;locus_tag=Rv0014c;product=Transmembrane serine/threonine-protein kinase B PknB (protein kinase B) (STPK B);note=FunctionalCategory: regulatory proteins
chr1		CDS	17467	18762	.	-	.	ID=CDS1;locus_tag=Rv0015c;product=Transmembrane serine/threonine-protein kinase A PknA (protein kinase A) (STPK A);note=FunctionalCategory: regulatory proteins
chr1		CDS	18759	20234	.	-	.	ID=CDS1;locus_tag=Rv0016c;product=Probable penicillin-binding protein PbpA;note=FunctionalCategory: cell wall and cell processes
chr1		CDS	20231	21640	.	-	.	ID=CDS1;locus_tag=Rv0017c;product=Probable cell division protein RodA;note=FunctionalCategory: cell wall and cell processes
chr1		CDS	21637	23181	.	-	.	ID=CDS1;locus_tag=Rv0018c;product=Phosphoserine/threonine phosphatase PstP;note=FunctionalCategory: regulatory proteins
chr1		CDS	23270	23737	.	-	.	ID=CDS1;locus_tag=Rv0019c;gene=fipA;product=FtsZ-interacting protein A, FipA;Experiment=DESCRIPTION:Gene knockout and complementation study, intramacrophagal growth assay, cell lysate co-immunoprecipitation, in vitro kinase assay [PMID: 20066037]/note:FunctionalCategory: regulatory proteins/note:Interacts with membrane proteins PapA5, GtsQ, and FtsZ [PMID: 19826007]/note:Forms a ternary complex w…
chr1		CDS	23861	25444	.	-	.	ID=CDS1;locus_tag=Rv0020c;gene=fhaA;product=Probable Cell wall synthesis protein with FHA domain, FhaA;Experiment=DESCRIPTION:X-ray Crystallography, mass spectrometry, isothermal titration calorimetry, protein fragment complementation assay, gene knockdown [PMID: 22275220]/note:FunctionalCategory: regulatory proteins/note:Bound by malate dehydrogenase in phosphothreonine-dependent manner [PMID: 2…
chr1		CDS	25913	26881	.	-	.	ID=CDS1;locus_tag=Rv0021c;product=putative nitronate monooxygenase, Putative Enoyl-[acyl-carrier-protein] reductase (NADH).;Experiment=DESCRIPTION:recombinant DNA expression, enzyme activity assay and inhibition assay for homolog [PMID: 23408846]/note:FunctionalCategory: conserved hypotheticals;EC_number=1.13.12.16,EC_number=1.1.1.- (Putative)/note:identified by similarity of predicted tertiary s…
chr1		CDS	27023	27442	.	-	.	ID=CDS1;locus_tag=Rv0022c;product=Probable transcriptional regulatory protein WhiB-like WhiB5;note=FunctionalCategory: regulatory proteins
chr1		CDS	27595	28365	.	+	.	ID=CDS1;locus_tag=Rv0023;product=Possible transcriptional regulatory protein;note=FunctionalCategory: regulatory proteins
chr1		CDS	28362	29207	.	+	.	ID=CDS1;locus_tag=Rv0024;product=Probable peptidoglycan hydrolase;Experiment=DESCRIPTION:in vitro growth assessment, biofilm formation assay (confocal scanning microscopy), cell adhesion assay, hydrophobicity assay, intracellular survival assay, invasion assay [PMID: 26706821]/inference:alignment:ClustalW [PMID: 26706821]/note:FunctionalCategory: virulence, detoxification, adaptation/note:induces…
chr1		CDS	29245	29607	.	+	.	ID=CDS1;locus_tag=Rv0025;product=Conserved hypothetical protein;note=FunctionalCategory: conserved hypotheticals
chr1		CDS	29722	31068	.	+	.	ID=CDS1;locus_tag=Rv0026;product=Conserved hypothetical protein;note=FunctionalCategory: conserved hypotheticals
chr1		CDS	31189	31506	.	+	.	ID=CDS1;locus_tag=Rv0027;product=Conserved hypothetical protein;note=FunctionalCategory: conserved hypotheticals
chr1		CDS	31514	31819	.	+	.	ID=CDS1;locus_tag=Rv0028;product=Conserved hypothetical protein;note=FunctionalCategory: conserved hypotheticals
chr1		CDS	32057	33154	.	+	.	ID=CDS1;locus_tag=Rv0029;product=Conserved hypothetical protein;note=FunctionalCategory: conserved hypotheticals
chr1		CDS	33224	33553	.	+	.	ID=CDS1;locus_tag=Rv0030;product=Conserved hypothetical protein;note=FunctionalCategory: conserved hypotheticals
chr1		CDS	33582	33794	.	+	.	ID=CDS1;locus_tag=Rv0031;product=Possible remnant of a transposase;note=FunctionalCategory: insertion seqs and phages
chr1		CDS	34202	36610	.	+	.	ID=CDS1;locus_tag=Rv0032;product=Possible 8-amino-7-oxononanoate synthase BioF2 (AONS) (8-amino-7-ketopelargonate synthase) (7-keto-8-amino-pelargonic acid synthetase) (7-KAP synthetase) (L-alanine--pimelyl CoA ligase);note=FunctionalCategory: intermediary metabolism and respiration;Experiment=COORDINATES:N-terminal peptide mass spectrometry [PMID: 26536359]
chr1		CDS	36607	36870	.	+	.	ID=CDS1;locus_tag=Rv0033;product=Probable acyl carrier protein AcpA (ACP);note=FunctionalCategory: lipid metabolism
chr1		CDS	36867	37262	.	+	.	ID=CDS1;locus_tag=Rv0034;product=Putative ether hydrolase;note=FunctionalCategory: conserved hypotheticals;EC_number=3.3.2.- (Putative)/note:identified by similarity of predicted tertiary structure to PDB:2bngC,5aifA,5aihA/inference:ab initio prediction:I-TASSER:5.1;Ontology_term=0004301/note:identified by similarity of predicted tertiary structure to PDB 2bngC/inference:ab initio prediction:I-TA…
chr1		CDS	37259	38947	.	+	.	ID=CDS1;locus_tag=Rv0035;product=Probable fatty-acid-CoA ligase FadD34 (fatty-acid-CoA synthetase) (fatty-acid-CoA synthase);note=FunctionalCategory: lipid metabolism
chr1		CDS	39056	39829	.	-	.	ID=CDS1;locus_tag=Rv0036c;product=Conserved protein/putative thiol-dependent DinB-like metalloenzyme;note=FunctionalCategory: conserved hypotheticals, identified by similarity of predicted tertiary structure to PDB 2nsgA,2nsfA;Inference=ab initio prediction:I-TASSER:5.1/inference:alignment:TM-align:PDB:2nsgA,2nsfA/note:Shares the four-helix up-down-down-up bundle, salt-bridge domain-linking resid…
chr1		CDS	39877	41202	.	-	.	ID=CDS1;locus_tag=Rv0037c;product=Probable conserved integral membrane protein;note=FunctionalCategory: cell wall and cell processes, putatively belongs to the MFS (major facilitator superfamily) type transporter [PMID: 12520088], in silico protein-protein interaction network suggest this to be an efflux pump [PMID: 22132058], overexpressed in rifampicin resistant clinical isolates [PMID: 2569036…
chr1		CDS	41304	41912	.	+	.	ID=CDS1;locus_tag=Rv0038;product=Conserved protein;note=FunctionalCategory: conserved hypotheticals, structural homolog of UPF0301 protein VC_0467, identified by similarity of predicted tertiary structure to PDB 2hafA;Inference=ab initio prediction:I-TASSER:5.1/inference:alignment:TM-align:PDB:2hafA
chr1		CDS	42004	42351	.	-	.	ID=CDS1;locus_tag=Rv0039c;product=Possible conserved transmembrane protein;note=FunctionalCategory: cell wall and cell processes
chr1		CDS	42433	43365	.	-	.	ID=CDS1;locus_tag=Rv0040c;gene=mtc28;product=Probable PsbP and Ran-binding protein (Mog1p) Mtc28/Antigen;Experiment=DESCRIPTION:HPLC, X-ray crystallography, structural determination using MIRAS, MALDI-TOF MS, ELISA, antibody-binding inhibition assay, deletion mutagenesis [PMID: 27189947]/note:FunctionalCategory: cell wall and cell processes/note:proline rich 28 kDa antigen [TubercuList]/note:pred…
chr1		CDS	43562	46471	.	+	.	ID=CDS1;locus_tag=Rv0041;product=Probable leucyl-tRNA synthetase LeuS (leucine--tRNA ligase) (LEURS);note=FunctionalCategory: information pathways;Experiment=COORDINATES:N-terminal peptide mass spectrometry [PMID: 26536359]
chr1		CDS	46581	47207	.	-	.	ID=CDS1;locus_tag=Rv0042c;product=Possible transcriptional regulatory protein (probably MarR-family);note=FunctionalCategory: regulatory proteins
chr1		CDS	47366	48100	.	-	.	ID=CDS1;locus_tag=Rv0043c;product=Probable transcriptional regulatory protein (probably GntR-family);note=FunctionalCategory: regulatory proteins
chr1		CDS	48233	49027	.	-	.	ID=CDS1;locus_tag=Rv0044c;product=Possible oxidoreductase;note=FunctionalCategory: intermediary metabolism and respiration
chr1		CDS	49043	49939	.	-	.	ID=CDS1;locus_tag=Rv0045c;product=Possible hydrolase;note=FunctionalCategory: lipid metabolism
chr1		CDS	50021	51124	.	-	.	ID=CDS1;locus_tag=Rv0046c;product=myo-inositol-1-phosphate synthase Ino1 (inositol 1-phosphate synthetase) (D-glucose 6-phosphate cycloaldolase) (glucose 6-phosphate cyclase) (glucocycloaldolase);note=FunctionalCategory: intermediary metabolism and respiration;Experiment=COORDINATES:N-terminal peptide mass spectrometry [PMID: 26536359]
chr1		CDS	51185	51727	.	-	.	ID=CDS1;locus_tag=Rv0047c;product=Conserved protein/Putative transcriptional regulator;note=FunctionalCategory: conserved hypotheticals, Strong homology to two padR family transcriptional regulatory proteins, identified by similarity of predicted tertiary structure to PDB 1yg2a,3l9fA;Inference=ab initio prediction:I-TASSER:5.1/inference:alignment:TM-align:PDB:1yg2a,3l9fA
chr1		CDS	51828	52697	.	-	.	ID=CDS1;locus_tag=Rv0048c;product=Possible membrane protein;note=FunctionalCategory: cell wall and cell processes
chr1		CDS	52831	53244	.	+	.	ID=CDS1;locus_tag=Rv0049;product=Conserved hypothetical protein;Inference=profile:STRING database [PMID: 22485162]/inference:similar to AA sequence:NOG:07408 [PMID: 22485162]/note:FunctionalCategory: conserved hypotheticals/note:potential involvement in membrane associated processes
chr1		CDS	53663	55699	.	+	.	ID=CDS1;locus_tag=Rv0050;product=Probable bifunctional penicillin-binding protein 1A/1B PonA1 (murein polymerase) (PBP1): penicillin-insensitive transglycosylase (peptidoglycan TGASE) + penicillin-sensitive transpeptidase (DD-transpeptidase);note=FunctionalCategory: cell wall and cell processes
chr1		CDS	55696	57378	.	+	.	ID=CDS1;locus_tag=Rv0051;product=Probable conserved transmembrane protein;note=FunctionalCategory: cell wall and cell processes
chr1		CDS	57410	57973	.	+	.	ID=CDS1;locus_tag=Rv0052;product=putative hydro-lyase/putative deglycase;note=FunctionalCategory: conserved hypotheticals;EC_number=3.5.1.- (Putative)/note:identified by similarity of predicted tertiary structure to PDB:3b38A/inference:ab initio prediction:I-TASSER:5.1,EC_number=3.1.2.- (Putative)/note:identified by similarity of predicted tertiary structure to PDB:3b38A/inference:ab initio predi…
chr1		CDS	58192	58482	.	+	.	ID=CDS1;locus_tag=Rv0053;product=30S ribosomal protein S6 RpsF;note=FunctionalCategory: information pathways
chr1		CDS	58586	59080	.	+	.	ID=CDS1;locus_tag=Rv0054;product=Single-strand binding protein Ssb (helix-destabilizing protein);note=FunctionalCategory: information pathways
chr1		CDS	59122	59376	.	+	.	ID=CDS1;locus_tag=Rv0055;product=30S ribosomal protein S18-1 RpsR1;note=FunctionalCategory: information pathways
chr1		CDS	59409	59867	.	+	.	ID=CDS1;locus_tag=Rv0056;product=50S ribosomal protein L9 RplI;note=FunctionalCategory: information pathways
chr1		CDS	59896	60417	.	+	.	ID=CDS1;locus_tag=Rv0057;product=Hypothetical protein;note=FunctionalCategory: conserved hypotheticals
chr1		CDS	60396	63020	.	+	.	ID=CDS1;locus_tag=Rv0058;product=Probable replicative DNA helicase DnaB;note=FunctionalCategory: information pathways
chr1		CDS	63200	63892	.	+	.	ID=CDS1;locus_tag=Rv0059;product=Probable toxin DarT/Probable DNA ADP-ribosyl transferase;Experiment=DESCRIPTION:Protein purification and expression in E. coli, Toxicitiy assays, De-ADP-Ribosylation Assays, HPLC, quadrupole-time-of-flight mass spectrometry [PMID: 27939941]/note:FunctionalCategory: conserved hypotheticals/note:Part of a toxin-antitoxin system with Rv0060 [PMID: 27939941]
chr1		CDS	63909	64967	.	+	.	ID=CDS1;locus_tag=Rv0060;product=Probable antitoxin DarG/Probable DNA ADP-ribosyl glycohydrolase;Experiment=DESCRIPTION:Protein purification and expression in E. coli, Toxicitiy assays, De-ADP-Ribosylation Assays, HPLC, quadrupole-time-of-flight mass spectrometry [PMID: 27939941]/note:FunctionalCategory: conserved hypotheticals/note:Part of a toxin-antitoxin system with Rv0059 [PMID: 27939941]
chr1		CDS	65012	65350	.	-	.	ID=CDS1;locus_tag=Rv0061c;product=Hypothetical protein;note=FunctionalCategory: conserved hypotheticals
chr1		CDS	65552	66694	.	+	.	ID=CDS1;locus_tag=Rv0062;product=Possible cellulase CelA1 (endoglucanase) (endo-1,4-beta-glucanase) (FI-cmcase) (carboxymethyl cellulase);note=FunctionalCategory: intermediary metabolism and respiration
chr1		CDS	66923	68362	.	+	.	ID=CDS1;locus_tag=Rv0063;product=Possible oxidoreductase;note=FunctionalCategory: intermediary metabolism and respiration
chr1		CDS	68620	71559	.	+	.	ID=CDS1;locus_tag=Rv0064;product=Probable conserved transmembrane protein;note=FunctionalCategory: cell wall and cell processes
chr1		CDS	71589	71828	.	+	.	ID=CDS1;locus_tag=Rv0064A;product=Possible antitoxin VapB1;note=FunctionalCategory: virulence, detoxification, adaptation
chr1		CDS	71821	72222	.	+	.	ID=CDS1;locus_tag=Rv0065;product=Possible toxin VapC1;note=FunctionalCategory: virulence, detoxification, adaptation
chr1		CDS	72274	74511	.	-	.	ID=CDS1;locus_tag=Rv0066c;product=Probable isocitrate dehydrogenase [NADP] Icd2 (oxalosuccinate decarboxylase) (IDH) (NADP+-specific ICDH) (IDP);note=FunctionalCategory: intermediary metabolism and respiration
chr1		CDS	74629	75198	.	-	.	ID=CDS1;locus_tag=Rv0067c;product=Possible transcriptional regulatory protein (possibly TetR-family);note=FunctionalCategory: regulatory proteins
chr1		CDS	75301	76212	.	+	.	ID=CDS1;locus_tag=Rv0068;product=Probable oxidoreductase;note=FunctionalCategory: intermediary metabolism and respiration
chr1		CDS	76237	77622	.	-	.	ID=CDS1;locus_tag=Rv0069c;product=Probable L-serine dehydratase SdaA (L-serine deaminase) (SDH) (L-SD);note=FunctionalCategory: intermediary metabolism and respiration
chr1		CDS	77619	78896	.	-	.	ID=CDS1;locus_tag=Rv0070c;product=Serine hydroxymethyltransferase GlyA2 (serine methylase 2) (SHMT 2);note=FunctionalCategory: intermediary metabolism and respiration
chr1		CDS	79486	80193	.	+	.	ID=CDS1;locus_tag=Rv0071;product=Possible maturase;note=FunctionalCategory: information pathways
chr1		CDS	80624	81673	.	+	.	ID=CDS1;locus_tag=Rv0072;product=Probable glutamine-transport transmembrane protein ABC transporter;note=FunctionalCategory: cell wall and cell processes
chr1		CDS	81676	82668	.	+	.	ID=CDS1;locus_tag=Rv0073;product=Probable glutamine-transport ATP-binding protein ABC transporter;note=FunctionalCategory: cell wall and cell processes
chr1		CDS	82748	83983	.	+	.	ID=CDS1;locus_tag=Rv0074;product=Conserved protein/Putative amide hydrolase/Putative C-halide hydrolase;note=FunctionalCategory: conserved hypotheticals;EC_number=3.5.1.- (Putative)/note:identified by similarity of predicted tertiary structure to PDB:4c5yA,1v4yA/inference:ab initio prediction:I-TASSER:5.1,EC_number=3.5.2.- (Putative)/note:identified by similarity of predicted tertiary structure t…
chr1		CDS	83996	85168	.	+	.	ID=CDS1;locus_tag=Rv0075;product=Probable aminotransferase;note=FunctionalCategory: intermediary metabolism and respiration
chr1		CDS	85183	85572	.	-	.	ID=CDS1;locus_tag=Rv0076c;product=Probable membrane protein;note=FunctionalCategory: cell wall and cell processes
chr1		CDS	85636	86466	.	-	.	ID=CDS1;locus_tag=Rv0077c;product=Probable oxidoreductase;note=FunctionalCategory: intermediary metabolism and respiration
chr1		CDS	86528	87133	.	+	.	ID=CDS1;locus_tag=Rv0078;product=Probable transcriptional regulatory protein;note=FunctionalCategory: regulatory proteins
chr1		CDS	87208	87801	.	-	.	ID=CDS1;locus_tag=Rv0078A;product=Hypothetical protein;note=FunctionalCategory: conserved hypotheticals, modest structural similarity with known nucleotidyltransferase, possible nucleotidyltransferase, identified by similarity of predicted tertiary structure to PDB:4ok0A;Inference=ab initio prediction:I-TASSER:5.1/inference:alignment:TM-align:PDB:4ok0A
chr1		CDS	87798	88004	.	-	.	ID=CDS1;locus_tag=Rv0078B;product=Conserved protein;note=FunctionalCategory: conserved hypotheticals
chr1		CDS	88204	89025	.	+	.	ID=CDS1;locus_tag=Rv0079;product=Putative Dormancy Associated Translation Inhibitor (DATIN);note=FunctionalCategory: conserved hypotheticals;Experiment=DESCRIPTION:in vitro overexpression in M.bovis and E.coli[PMID:22719925],Experiment=s using PatchDock [PMID:22719925]/note:induces inflammatory cytokines in macrophage [PMID: 23819907]/note:interacts with TLR2 [PMID: 23819907]/note:possible compon…
chr1		CDS	89022	89480	.	+	.	ID=CDS1;locus_tag=Rv0080;product=Conserved hypothetical protein;note=FunctionalCategory: conserved hypotheticals, possible component of dormancy regulating DosR regulon [PMID: 28261197]
chr1		CDS	89575	89919	.	+	.	ID=CDS1;locus_tag=Rv0081;product=Probable transcriptional regulatory protein;note=FunctionalCategory: regulatory proteins
chr1		CDS	89924	90403	.	+	.	ID=CDS1;locus_tag=Rv0082;product=Probable oxidoreductase;note=FunctionalCategory: intermediary metabolism and respiration
chr1		CDS	90400	92322	.	+	.	ID=CDS1;locus_tag=Rv0083;product=Probable oxidoreductase;note=FunctionalCategory: intermediary metabolism and respiration
chr1		CDS	92328	93278	.	+	.	ID=CDS1;locus_tag=Rv0084;product=Possible formate hydrogenlyase HycD (FHL);note=FunctionalCategory: intermediary metabolism and respiration
chr1		CDS	93289	93951	.	+	.	ID=CDS1;locus_tag=Rv0085;product=Possible hydrogenase HycP;note=FunctionalCategory: intermediary metabolism and respiration
chr1		CDS	93951	95417	.	+	.	ID=CDS1;locus_tag=Rv0086;product=Possible hydrogenase HycQ;note=FunctionalCategory: intermediary metabolism and respiration
chr1		CDS	95414	96892	.	+	.	ID=CDS1;locus_tag=Rv0087;product=Possible formate hydrogenase HycE (FHL);note=FunctionalCategory: intermediary metabolism and respiration
chr1		CDS	96927	97601	.	+	.	ID=CDS1;locus_tag=Rv0088;product=Possible polyketide cyclase/dehydrase;note=FunctionalCategory: lipid metabolism
chr1		CDS	97758	98351	.	+	.	ID=CDS1;locus_tag=Rv0089;product=Possible methyltransferase/methylase;note=FunctionalCategory: intermediary metabolism and respiration
chr1		CDS	98480	99250	.	+	.	ID=CDS1;locus_tag=Rv0090;product=Possible membrane protein;note=FunctionalCategory: cell wall and cell processes
chr1		CDS	99684	100451	.	+	.	ID=CDS1;locus_tag=Rv0091;product=Probable bifunctional MTA/SAH nucleosidase Mtn: 5'-methylthioadenosine nucleosidase (methylthioadenosine methylthioribohydrolase) + S-adenosylhomocysteine nucleosidase (S-adenosyl-L-homocysteine homocysteinylribohydrolase);note=FunctionalCategory: intermediary metabolism and respiration
chr1		CDS	100583	102868	.	+	.	ID=CDS1;locus_tag=Rv0092;product=Cation transporter P-type ATPase a CtpA;note=FunctionalCategory: cell wall and cell processes;Experiment=COORDINATES:N-terminal peptide mass spectrometry [PMID: 26536359]
chr1		CDS	102815	103663	.	-	.	ID=CDS1;locus_tag=Rv0093c;product=Probable conserved membrane protein;note=FunctionalCategory: cell wall and cell processes
chr1		CDS	103710	104663	.	-	.	ID=CDS1;locus_tag=Rv0094c;product=Conserved hypothetical protein;note=FunctionalCategory: insertion seqs and phages
chr1		CDS	104805	105215	.	-	.	ID=CDS1;locus_tag=Rv0095c;product=Conserved hypothetical protein;Experiment=DESCRIPTION:ChIP-seq [PMID: 22528497]/note:FunctionalCategory: insertion seqs and phages/note:Bound and likely regulated by LexA, an activator of DNA damage response proteins [PMID: 22528497]
chr1		CDS	105324	106715	.	+	.	ID=CDS1;locus_tag=Rv0096;gene=PPE1;product=PPE family protein PPE1;Experiment=EXISTENCE: Liquid chromatography-mass spectrometry [PMID: 21085642]/note:FunctionalCategory: PE/PPE/note:Expressed in vivo in guinea pig lung at 90 but not 30 days post-infection. [PMID: 21085642]
chr1		CDS	106734	107603	.	+	.	ID=CDS1;locus_tag=Rv0097;product=Possible oxidoreductase;note=FunctionalCategory: intermediary metabolism and respiration
chr1		CDS	107600	108151	.	+	.	ID=CDS1;locus_tag=Rv0098;product=Probable fatty acyl CoA thioesterase type III FcoT;note=FunctionalCategory: lipid metabolism
chr1		CDS	108156	109778	.	+	.	ID=CDS1;locus_tag=Rv0099;product=Possible fatty-acid-CoA ligase FadD10 (fatty-acid-CoA synthetase) (fatty-acid-CoA synthase);note=FunctionalCategory: lipid metabolism
chr1		CDS	109783	110019	.	+	.	ID=CDS1;locus_tag=Rv0100;product=acyl carrier protein;note=FunctionalCategory: conserved hypotheticals;Experiment=DESCRIPTION:protein purification and characterization, enzymatic assays to detect acylation, HPLC-MS [PMID: 23625916]
chr1		CDS	110001	117539	.	+	.	ID=CDS1;locus_tag=Rv0101;product=Probable peptide synthetase Nrp (peptide synthase);note=FunctionalCategory: lipid metabolism
chr1		CDS	117714	119699	.	+	.	ID=CDS1;locus_tag=Rv0102;product=Probable conserved integral membrane protein;Experiment=DESCRIPTION:mass spectrometry, cDNA synthesis, qPCR, microarray analysis under hypoxia [PMID: 23853579]/note:FunctionalCategory: cell wall and cell processes/note:involved in hypoxia [PMID: 23853579]/note:reduced expression in response to mamA methylation [PMID: 23853579]
chr1		CDS	119915	122173	.	-	.	ID=CDS1;locus_tag=Rv0103c;product=Probable cation-transporter P-type ATPase B CtpB;note=FunctionalCategory: cell wall and cell processes;Experiment=COORDINATES:N-terminal peptide mass spectrometry [PMID: 26536359]
chr1		CDS	122317	123831	.	+	.	ID=CDS1;locus_tag=Rv0104;product=Probable CRP binding protein;note=FunctionalCategory: conserved hypotheticals;Experiment=DESCRIPTION:In vivo DNA binding in M. bovis using chromatin immunoprecipitation, EMSA, beta-galactosidase assays, ChIP-seq [PMID: 25940627]
chr1		CDS	123980	124264	.	-	.	ID=CDS1;locus_tag=Rv0105c;product=50S ribosomal protein L28-1 RpmB1;note=FunctionalCategory: information pathways
chr1		CDS	124374	125570	.	+	.	ID=CDS1;locus_tag=Rv0106;product=Conserved hypothetical protein;note=FunctionalCategory: conserved hypotheticals
chr1		CDS	125643	127304	.	-	.	ID=CDS1;locus_tag=Rv0107c;product=Probable cation-transporter ATPase I CtpI;note=FunctionalCategory: cell wall and cell processes;Experiment=COORDINATES:N-terminal peptide mass spectrometry [PMID: 26536359]
chr1		CDS	130895	131104	.	-	.	ID=CDS1;locus_tag=Rv0108c;product=Hypothetical protein;note=FunctionalCategory: conserved hypotheticals
chr1		CDS	131382	132872	.	+	.	ID=CDS1;locus_tag=Rv0109;gene=PE_PGRS1;product=PE-PGRS family protein PE_PGRS1;Experiment=EXISTENCE: Liquid chromatography-mass spectrometry [PMID: 21085642]/note:FunctionalCategory: PE/PPE/note:Expressed in vivo in guinea pig lung at 90 but not 30 days post-infection. [PMID: 21085642]
chr1		CDS	133020	133769	.	+	.	ID=CDS1;locus_tag=Rv0110;product=Putative rhomboid protease 1;Experiment=DESCRIPTION:complementation of known ortholog in M.smegmatis [PMID: 23029216]/note:FunctionalCategory: cell wall and cell processes;Inference=alignment:ClustalW, MUSCLE [PMID: 21029479];EC_number=3.4.21.105
chr1		CDS	133950	136007	.	+	.	ID=CDS1;locus_tag=Rv0111;product=Possible transmembrane acyltransferase;note=FunctionalCategory: intermediary metabolism and respiration
chr1		CDS	136289	137245	.	+	.	ID=CDS1;locus_tag=Rv0112;product=Possible GDP-mannose 4,6-dehydratase Gca (GDP-D-mannose dehydratase);note=FunctionalCategory: cell wall and cell processes
chr1		CDS	137319	137909	.	+	.	ID=CDS1;locus_tag=Rv0113;product=Probable sedoheptulose-7-phosphate isomerase GmhA (phosphoheptose isomerase);note=FunctionalCategory: cell wall and cell processes
chr1		CDS	137941	138513	.	+	.	ID=CDS1;locus_tag=Rv0114;product=Possible D-alpha,beta-D-heptose-1,7-biphosphate phosphatase GmhB (D-glycero-D-manno-heptose 7-phosphate kinase);note=FunctionalCategory: cell wall and cell processes
chr1		CDS	138513	139673	.	+	.	ID=CDS1;locus_tag=Rv0115;product=Possible D-alpha-D-heptose-7-phosphate kinase HddA;note=FunctionalCategory: cell wall and cell processes
chr1		CDS	140267	141022	.	-	.	ID=CDS1;locus_tag=Rv0116c;product=Probable L,D-transpeptidase LdtA;note=FunctionalCategory: cell wall and cell processes
chr1		CDS	141200	142144	.	+	.	ID=CDS1;locus_tag=Rv0117;product=Oxidative stress response regulatory protein OxyS;note=FunctionalCategory: regulatory proteins
chr1		CDS	142128	143876	.	-	.	ID=CDS1;locus_tag=Rv0118c;product=Probable oxalyl-CoA decarboxylase OxcA;note=FunctionalCategory: intermediary metabolism and respiration
chr1		CDS	144049	145626	.	+	.	ID=CDS1;locus_tag=Rv0119;product=Probable fatty-acid-CoA ligase FadD7 (fatty-acid-CoA synthetase) (fatty-acid-CoA synthase);note=FunctionalCategory: lipid metabolism
chr1		CDS	145627	147771	.	-	.	ID=CDS1;locus_tag=Rv0120c;product=Probable elongation factor G FusA2 (EF-G);note=FunctionalCategory: information pathways
chr1		CDS	147908	148342	.	-	.	ID=CDS1;locus_tag=Rv0121c;product=Conserved protein/Probable Pyridoxal 5'-phosphate synthase;note=FunctionalCategory: conserved hypotheticals;EC_number=1.4.3.5 (Probable)/note:identified by similarity of predicted tertiary structure to PDB:4zkyA/inference:ab initio prediction:I-TASSER:5.1;Ontology_term=0048037/note:identified by similarity of predicted tertiary structure to PDB 4zkyA/inference:ab…
chr1		CDS	148491	148859	.	+	.	ID=CDS1;locus_tag=Rv0122;product=Hypothetical protein;note=FunctionalCategory: conserved hypotheticals
chr1		CDS	148856	149224	.	+	.	ID=CDS1;locus_tag=Rv0123;product=Unknown protein;note=FunctionalCategory: conserved hypotheticals
chr1		CDS	149533	150996	.	+	.	ID=CDS1;locus_tag=Rv0124;gene=PE_PGRS2;product=PE-PGRS family protein PE_PGRS2;Experiment=EXISTENCE: Liquid chromatography-mass spectrometry [PMID: 21085642]/note:FunctionalCategory: PE/PPE/note:Expressed in vivo in guinea pig lung at both 30 and 90 days post-infection. [PMID: 21085642]
chr1		CDS	151148	152215	.	+	.	ID=CDS1;locus_tag=Rv0125;product=Probable serine protease PepA (serine proteinase) (MTB32A);note=FunctionalCategory: intermediary metabolism and respiration
chr1		CDS	152324	154129	.	+	.	ID=CDS1;locus_tag=Rv0126;product=Trehalose synthase TreS;note=FunctionalCategory: virulence, detoxification, adaptation
chr1		CDS	154232	155599	.	+	.	ID=CDS1;locus_tag=Rv0127;product=Maltokinase Mak;note=FunctionalCategory: virulence, detoxification, adaptation
chr1		CDS	155667	156446	.	+	.	ID=CDS1;locus_tag=Rv0128;product=Probable conserved transmembrane protein;note=FunctionalCategory: cell wall and cell processes
chr1		CDS	156578	157600	.	-	.	ID=CDS1;locus_tag=Rv0129c;product=Secreted antigen 85-C FbpC (85C) (antigen 85 complex C) (AG58C) (mycolyl transferase 85C) (fibronectin-binding protein C);note=FunctionalCategory: lipid metabolism
chr1		CDS	157847	158302	.	+	.	ID=CDS1;locus_tag=Rv0130;product=Probable 3-hydroxyl-thioester dehydratase;note=FunctionalCategory: intermediary metabolism and respiration
chr1		CDS	158315	159619	.	-	.	ID=CDS1;locus_tag=Rv0131c;product=Probable acyl-CoA dehydrogenase FadE1;note=FunctionalCategory: lipid metabolism;Experiment=COORDINATES:N-terminal peptide mass spectrometry [PMID: 26536359]
chr1		CDS	159700	160782	.	-	.	ID=CDS1;locus_tag=Rv0132c;product=Putative F420-dependent glucose-6-phosphate dehydrogenase Fgd2;note=FunctionalCategory: intermediary metabolism and respiration
chr1		CDS	160869	161474	.	+	.	ID=CDS1;locus_tag=Rv0133;product=GCN5-related N-acetyltransferase;note=FunctionalCategory: intermediary metabolism and respiration
chr1		CDS	161771	162673	.	+	.	ID=CDS1;locus_tag=Rv0134;product=Possible epoxide hydrolase EphF (epoxide hydratase) (arene-oxide hydratase);note=FunctionalCategory: virulence, detoxification, adaptation
chr1		CDS	162644	163249	.	-	.	ID=CDS1;locus_tag=Rv0135c;product=Possible transcriptional regulatory protein/putative transcription factor;note=FunctionalCategory: regulatory proteins;Ontology_term=0019217/note:identified by similarity of predicted tertiary structure to PDB 4w97A/inference:ab initio prediction:I-TASSER:5.1/inference:alignment:TM-align:PDB:4w97A,Ontology_term=0003700/note:identified by similarity of predicted t…
chr1		CDS	163366	164691	.	+	.	ID=CDS1;locus_tag=Rv0136;product=Probable cytochrome P450 138 Cyp138;note=FunctionalCategory: intermediary metabolism and respiration
chr1		CDS	164712	165260	.	-	.	ID=CDS1;locus_tag=Rv0137c;product=Probable peptide methionine sulfoxide reductase MsrA (protein-methionine-S-oxide reductase) (peptide met(O) reductase);note=FunctionalCategory: intermediary metabolism and respiration
chr1		CDS	165323	165826	.	+	.	ID=CDS1;locus_tag=Rv0138;product=Conserved hypothetical protein;Experiment=DESCRIPTION:2D gel electrophoresis, MALDI-TOF MS, western blotting, IFN-gamma blood test/note:FunctionalCategory: conserved hypotheticals/note:Probable antigen for diagnosis of tuberculosis[PMID: 19641100]
chr1		CDS	165827	166849	.	+	.	ID=CDS1;locus_tag=Rv0139;product=Possible oxidoreductase;note=FunctionalCategory: intermediary metabolism and respiration
chr1		CDS	166910	167290	.	+	.	ID=CDS1;locus_tag=Rv0140;product=Conserved protein;note=FunctionalCategory: conserved hypotheticals
chr1		CDS	167271	167681	.	-	.	ID=CDS1;locus_tag=Rv0141c;product=Unknown protein/Putative ether hydrolase;note=FunctionalCategory: conserved hypotheticals;EC_number=3.3.2.- (Putative)/note:identified by similarity of predicted tertiary structure to PDB:2bngC,1nu3B,5aifA,5aihA/inference:ab initio prediction:I-TASSER:5.1;Ontology_term=0004301/note:identified by similarity of predicted tertiary structure to PDB 2bngC/inference:ab…
chr1		CDS	167711	168637	.	+	.	ID=CDS1;locus_tag=Rv0142;product=Conserved hypothetical protein;note=FunctionalCategory: conserved hypotheticals
chr1		CDS	168704	170182	.	-	.	ID=CDS1;locus_tag=Rv0143c;product=Probable conserved transmembrane protein/putative ion transport protein;note=FunctionalCategory: cell wall and cell processes;Ontology_term=0043168/note:identified by similarity of predicted tertiary structure to PDB 1kpkA/inference:ab initio prediction:I-TASSER:5.1/inference:alignment:TM-align:PDB:1kpkA,Ontology_term=0015297/note:identified by similarity of pred…
chr1		CDS	170284	171126	.	+	.	ID=CDS1;locus_tag=Rv0144;product=Probable transcriptional regulatory protein (possibly TetR-family);note=FunctionalCategory: regulatory proteins
chr1		CDS	171215	172168	.	+	.	ID=CDS1;locus_tag=Rv0145;product=Possible S-adenosylmethionine-dependent methyltransferase;note=FunctionalCategory: lipid metabolism
chr1		CDS	172211	173143	.	+	.	ID=CDS1;locus_tag=Rv0146;product=Possible S-adenosylmethionine-dependent methyltransferase;note=FunctionalCategory: lipid metabolism
chr1		CDS	173238	174758	.	+	.	ID=CDS1;locus_tag=Rv0147;product=Probable aldehyde dehydrogenase (NAD+) dependent;note=FunctionalCategory: intermediary metabolism and respiration
chr1		CDS	174833	175693	.	+	.	ID=CDS1;locus_tag=Rv0148;product=Probable short-chain type dehydrogenase/reductase;note=FunctionalCategory: intermediary metabolism and respiration
chr1		CDS	175700	176668	.	+	.	ID=CDS1;locus_tag=Rv0149;product=Possible quinone oxidoreductase (NADPH:quinone oxidoreductase) (zeta-crystallin);note=FunctionalCategory: intermediary metabolism and respiration
chr1		CDS	176665	176952	.	-	.	ID=CDS1;locus_tag=Rv0150c;product=Conserved hypothetical protein;note=FunctionalCategory: conserved hypotheticals
chr1		CDS	177543	179309	.	-	.	ID=CDS1;locus_tag=Rv0151c;gene=PE1;product=PE family protein PE1;Experiment=EXISTENCE: Liquid chromatography-mass spectrometry [PMID: 21085642]/note:FunctionalCategory: PE/PPE/note:Expressed in vivo in guinea pig lung at 30 but not 90 days post-infection. [PMID: 21085642]
chr1		CDS	179319	180896	.	-	.	ID=CDS1;locus_tag=Rv0152c;gene=PE2;product=PE family protein PE2;note=FunctionalCategory: PE/PPE
chr1		CDS	181155	181985	.	-	.	ID=CDS1;locus_tag=Rv0153c;product=Phosphotyrosine protein phosphatase PTPB (protein-tyrosine-phosphatase) (PTPase);note=FunctionalCategory: regulatory proteins
chr1		CDS	181987	183198	.	-	.	ID=CDS1;locus_tag=Rv0154c;product=Probable acyl-CoA dehydrogenase FadE2;note=FunctionalCategory: lipid metabolism
chr1		CDS	183622	184722	.	+	.	ID=CDS1;locus_tag=Rv0155;product=Probable NAD(P) transhydrogenase (subunit alpha) PntAa [first part/ catalytic part] (pyridine nucleotide transhydrogenase subunit alpha) (nicotinamide nucleotide transhydrogenase subunit alpha);note=FunctionalCategory: intermediary metabolism and respiration
chr1		CDS	184723	185055	.	+	.	ID=CDS1;locus_tag=Rv0156;product=Probable NAD(P) transhydrogenase (subunit alpha) PntAb [second part/ integral membrane protein] (pyridine nucleotide transhydrogenase subunit alpha) (nicotinamide nucleotide transhydrogenase subunit alpha);note=FunctionalCategory: intermediary metabolism and respiration
chr1		CDS	185052	186479	.	+	.	ID=CDS1;locus_tag=Rv0157;product=Probable NAD(P) transhydrogenase (subunit beta) PntB [integral membrane protein] (pyridine nucleotide transhydrogenase subunit beta) (nicotinamide nucleotide transhydrogenase subunit beta);note=FunctionalCategory: intermediary metabolism and respiration
chr1		CDS	186495	186623	.	-	.	ID=CDS1;locus_tag=Rv0157A;product=Conserved protein;note=FunctionalCategory: conserved hypotheticals
chr1		CDS	186785	187429	.	+	.	ID=CDS1;locus_tag=Rv0158;product=Probable transcriptional regulatory protein (possibly TetR-family);note=FunctionalCategory: regulatory proteins
chr1		CDS	187433	188839	.	-	.	ID=CDS1;locus_tag=Rv0159c;gene=PE3;product=PE family protein PE3;Experiment=EXISTENCE: label-free quantitative proteomics, mass spectrometry. [PMID: 21261938]/note:FunctionalCategory: PE/PPE/note:Modulate host immune response and enhance mycobacterial persistence during infection. [PMID: 23708146]/note:Induces Th1 type immune responses in mice [PMID: 23708146]/note:potential cytochrome oxidoreduc…
chr1		CDS	188931	190439	.	-	.	ID=CDS1;locus_tag=Rv0160c;gene=PE4;product=Immunodominant antigen;Experiment=EXISTENCE:Liquid chromatography-mass spectrometry. [PMID: 21085642],Experiment=DESCRIPTION:Protein expression and purification, In vivo infection, real-time PCR quantification, cell culture, ELISA, histopathology.[PMID: 23104642]/note:FunctionalCategory: PE/PPE/note:Improves host pathogenicity and virulence. [PMID: 23104…
chr1		CDS	190607	191956	.	+	.	ID=CDS1;locus_tag=Rv0161;product=Possible oxidoreductase;note=FunctionalCategory: intermediary metabolism and respiration
chr1		CDS	191984	193135	.	-	.	ID=CDS1;locus_tag=Rv0162c;product=Probable zinc-type alcohol dehydrogenase (E subunit) AdhE1;note=FunctionalCategory: intermediary metabolism and respiration
chr1		CDS	193117	193572	.	+	.	ID=CDS1;locus_tag=Rv0163;product=Conserved protein/Putative thiolester hydrolase;note=FunctionalCategory: conserved hypotheticals;EC_number=3.1.2.- (Putative)/note:identified by similarity of predicted tertiary structure to PDB:2oiwC,1lo8A,2cyeC,4k00A,1yliB,2ownB/inference:ab initio prediction:I-TASSER:5.1;Ontology_term=0006633/note:identified by similarity of predicted tertiary structure to PDB …
chr1		CDS	193626	194111	.	+	.	ID=CDS1;locus_tag=Rv0164;product=Probable antigen;Experiment=DESCRIPTION:Indirect ELISA [PMID: 28337993],Experiment=DESCRIPTION:Enzyme-linked immunosorbent assay (ELISA), antigen expression and purification [PMID:15019734]/note:FunctionalCategory: conserved hypotheticals/note:Predicted to induce IFN-γ production (evidence based on ELISA) [PMID:15019734]
chr1		CDS	194144	194815	.	-	.	ID=CDS1;locus_tag=Rv0165c;product=Probable transcriptional regulatory protein Mce1R (probably GntR-family);note=FunctionalCategory: regulatory proteins
chr1		CDS	194993	196657	.	+	.	ID=CDS1;locus_tag=Rv0166;product=Probable fatty-acid-CoA ligase FadD5 (fatty-acid-CoA synthetase) (fatty-acid-CoA synthase);note=FunctionalCategory: lipid metabolism;Experiment=COORDINATES:N-terminal peptide mass spectrometry [PMID: 26536359]
chr1		CDS	196861	197658	.	+	.	ID=CDS1;locus_tag=Rv0167;gene=yrbE1A;product=Conserved integral membrane protein YrbE1A;note=FunctionalCategory: virulence, detoxification, adaptation;Experiment=COORDINATES:N-terminal peptide mass spectrometry [PMID: 26536359]
chr1		CDS	197660	198529	.	+	.	ID=CDS1;locus_tag=Rv0168;gene=yrbE1B;product=Conserved integral membrane protein YrbE1B;note=FunctionalCategory: virulence, detoxification, adaptation
chr1		CDS	198534	199898	.	+	.	ID=CDS1;locus_tag=Rv0169;product=Mce-family protein Mce1A;note=FunctionalCategory: virulence, detoxification, adaptation
chr1		CDS	199895	200935	.	+	.	ID=CDS1;locus_tag=Rv0170;product=Mce-family protein Mce1B;note=FunctionalCategory: virulence, detoxification, adaptation
chr1		CDS	200932	202479	.	+	.	ID=CDS1;locus_tag=Rv0171;product=Mce-family protein Mce1C;note=FunctionalCategory: virulence, detoxification, adaptation
chr1		CDS	202476	204068	.	+	.	ID=CDS1;locus_tag=Rv0172;product=Mce-family protein Mce1D;note=FunctionalCategory: virulence, detoxification, adaptation
chr1		CDS	204065	205237	.	+	.	ID=CDS1;locus_tag=Rv0173;product=Possible Mce-family lipoprotein LprK (Mce-family lipoprotein Mce1E);note=FunctionalCategory: cell wall and cell processes
chr1		CDS	205231	206778	.	+	.	ID=CDS1;locus_tag=Rv0174;product=Mce-family protein Mce1F;note=FunctionalCategory: virulence, detoxification, adaptation
chr1		CDS	206814	207455	.	+	.	ID=CDS1;locus_tag=Rv0175;product=Probable conserved Mce associated membrane protein;note=FunctionalCategory: cell wall and cell processes
chr1		CDS	207452	208420	.	+	.	ID=CDS1;locus_tag=Rv0176;product=Probable conserved Mce associated transmembrane protein;note=FunctionalCategory: cell wall and cell processes
chr1		CDS	208417	208971	.	+	.	ID=CDS1;locus_tag=Rv0177;product=Probable conserved Mce associated protein;Inference=profile:STRING database [PMID: 22485162]/inference:similar to AA sequence:NOG:11769 [PMID: 22485162]/note:FunctionalCategory: conserved hypotheticals/note:Putatively involved in membrane associated processes
chr1		CDS	208938	209672	.	+	.	ID=CDS1;locus_tag=Rv0178;product=Probable conserved Mce associated membrane protein;note=FunctionalCategory: cell wall and cell processes;Experiment=COORDINATES:N-terminal peptide mass spectrometry [PMID: 26536359]
chr1		CDS	209703	210812	.	-	.	ID=CDS1;locus_tag=Rv0179c;product=Possible lipoprotein LprO;note=FunctionalCategory: cell wall and cell processes
chr1		CDS	210892	212250	.	-	.	ID=CDS1;locus_tag=Rv0180c;product=Probable cell surface protein;Experiment=DESCRIPTION:high activity binding protein latex bead internalization [PMID: 20883740]/note:FunctionalCategory: cell wall and cell processes/note:contains Plasmodium Export Element (PEXEL)/Host Cell-Targeting Signal (HCT) motif [PMID: 20883740]/note:contains 13 high-activity binding peptides (HABPs) (possibly involved in in…
chr1		CDS	212277	213011	.	-	.	ID=CDS1;locus_tag=Rv0181c;product=probable quercetin 2,3-dioxygenase;note=FunctionalCategory: conserved hypotheticals, Experimentally determined to be co-transcribed along with SigG[PMID: 23871545];Experiment=DESCRIPTION:Structural analysis and quercetinase enzyme activity assay[PMID: 23871545];EC_number=1.13.11.24,EC_number=1.13.11.- (Putative)/note:identified by similarity of predicted tertiary…
chr1		CDS	213028	214026	.	-	.	ID=CDS1;locus_tag=Rv0182c;product=Probable alternative RNA polymerase sigma factor SigG (RNA polymerase ECF type sigma factor);note=FunctionalCategory: information pathways;Experiment=COORDINATES:N-terminal peptide mass spectrometry [PMID: 26536359]
chr1		CDS	214088	214927	.	+	.	ID=CDS1;locus_tag=Rv0183;product=Possible lysophospholipase;note=FunctionalCategory: intermediary metabolism and respiration
chr1		CDS	214969	215718	.	+	.	ID=CDS1;locus_tag=Rv0184;product=Conserved hypothetical protein;note=FunctionalCategory: conserved hypotheticals
chr1		CDS	215715	216224	.	+	.	ID=CDS1;locus_tag=Rv0185;product=Conserved hypothetical protein;note=FunctionalCategory: conserved hypotheticals
chr1		CDS	216359	218344	.	+	.	ID=CDS1;locus_tag=Rv0186;product=Probable beta-glucosidase BglS (gentiobiase) (cellobiase) (beta-D-glucoside glucohydrolase);note=FunctionalCategory: intermediary metabolism and respiration;Experiment=COORDINATES:N-terminal peptide mass spectrometry [PMID: 26536359]
chr1		CDS	218390	218551	.	-	.	ID=CDS1;locus_tag=Rv0186A;product=Metallothionein, MymT;note=FunctionalCategory: virulence, detoxification, adaptation
chr1		CDS	218705	219367	.	+	.	ID=CDS1;locus_tag=Rv0187;product=Probable O-methyltransferase;note=FunctionalCategory: intermediary metabolism and respiration
chr1		CDS	219486	219917	.	+	.	ID=CDS1;locus_tag=Rv0188;product=enduring hypoxic response (EHR) antigen;Experiment=DESCRIPTION:antigen screening, ELISA [PMID: 21712953],Experiment=DESCRIPTION:deletion mutagenesis, rolling culture growth in vivo, DNA microarray, beta-galactosidase reporter assay, protein overproduction, band shift assays [PMID: 15882420]/note:FunctionalCategory: cell wall and cell processes/note:shown to up-reg…
chr1		CDS	219996	221723	.	-	.	ID=CDS1;locus_tag=Rv0189c;product=Probable dihydroxy-acid dehydratase IlvD (dad);note=FunctionalCategory: intermediary metabolism and respiration
chr1		CDS	221871	222161	.	+	.	ID=CDS1;locus_tag=Rv0190;gene=ricR;product=Probable Copper-responsive gene ricR/ probable serine hydrolase/Putative membrane transporter;note=FunctionalCategory: conserved hypotheticals;Experiment=DESCRIPTION:conditional gene overexpression, affinity chromatography, copper sensitivity assay [PMID: 21166899],Experiment=DESCRIPTION:conditional gene overexpression, copper sensitivity assay [PMID: 21…
chr1		CDS	222289	223530	.	+	.	ID=CDS1;locus_tag=Rv0191;product=Putative efflux pump/Putative membrane transporter;Experiment=DESCRIPTION:drug susceptibility testing, spoligotyping, RNA extraction, qRT-PCR [PMID: 25690361]/inference:protein motif:MEME [PMID: 12520088]/inference:alignment:ClustalW [PMID: 12520088]/inference:profile:STRING [PMID: 22132058]/inference:profile:Djikstra's algorithm via MATLAB-Boost Graph Library [PM…
chr1		CDS	223564	224664	.	+	.	ID=CDS1;locus_tag=Rv0192;product=Probable L,D-transpeptidase;Experiment=DESCRIPTION:Protein purification, L,D-transpeptidase acylation by carbapenems, mass spectrometry analyses of transpeptidation reaction products [PMID: 24041897]/note:FunctionalCategory: conserved hypotheticals,Experiment=DESCRIPTION:protein crystallography, structure determination, mass spectrometry [PMID: 23519418]/note:acti…
chr1		CDS	223607	223909	.	+	.	ID=CDS1;locus_tag=Rv0192A;product=Conserved secreted protein;note=FunctionalCategory: cell wall and cell processes
chr1		CDS	224724	226571	.	-	.	ID=CDS1;locus_tag=Rv0193c;product=Hypothetical protein;note=FunctionalCategory: conserved hypotheticals
chr1		CDS	226878	230462	.	+	.	ID=CDS1;locus_tag=Rv0194;product=Probable transmembrane multidrug efflux pump;note=FunctionalCategory: cell wall and cell processes
chr1		CDS	230899	231534	.	+	.	ID=CDS1;locus_tag=Rv0195;product=Possible two component transcriptional regulatory protein (probably LuxR-family);note=FunctionalCategory: regulatory proteins
chr1		CDS	231647	232231	.	+	.	ID=CDS1;locus_tag=Rv0196;product=Possible transcriptional regulatory protein/putative transcription factor;note=FunctionalCategory: regulatory proteins;Ontology_term=0006355/note:identified by similarity of predicted tertiary structure to PDB 1sgmA/inference:ab initio prediction:I-TASSER:5.1/inference:alignment:TM-align:PDB:1sgmA,Ontology_term=0006351/note:identified by similarity of predicted te…
chr1		CDS	232231	234519	.	+	.	ID=CDS1;locus_tag=Rv0197;product=Possible oxidoreductase;note=FunctionalCategory: intermediary metabolism and respiration
chr1		CDS	234516	236507	.	-	.	ID=CDS1;locus_tag=Rv0198c;product=Probable zinc metalloprotease Zmp1;note=FunctionalCategory: intermediary metabolism and respiration
chr1		CDS	236550	237209	.	+	.	ID=CDS1;locus_tag=Rv0199;gene=omamA;product=Orphaned Mce-associated membrane (Mam) protein A (OmamA);Experiment=DESCRIPTION:mutagenesis, cholesterol metabolism assay, cholesterol uptake assay [PMID: 26712165]/note:FunctionalCategory: cell wall and cell processes/note:involved in (Mce4 transporter-dependent) cholesterol uptake [PMID: 26712165]/note:involved in growth in macrophages [PMID: 21148733]
chr1		CDS	237206	237895	.	+	.	ID=CDS1;locus_tag=Rv0200;product=Possible conserved transmembrane protein;note=FunctionalCategory: cell wall and cell processes, possible mce1-like protein [PMID: 16322769]
chr1		CDS	237892	238389	.	-	.	ID=CDS1;locus_tag=Rv0201c;product=Conserved protein;note=FunctionalCategory: conserved hypotheticals, putatively involved in membrane associated processes;Experiment=COORDINATES:N-terminal peptide mass spectrometry [PMID: 26536359];Inference=profile:STRING database (protein-protein interactions)[PMID: 22485162]/inference:similar to AA sequence:NOG:11925 [PMID: 22485162]
chr1		CDS	238392	241292	.	-	.	ID=CDS1;locus_tag=Rv0202c;product=Probable conserved transmembrane transport protein MmpL11;note=FunctionalCategory: cell wall and cell processes
chr1		CDS	241514	241924	.	+	.	ID=CDS1;locus_tag=Rv0203;product=Heme-binding protein;Experiment=DESCRIPTION:gene expression and purification, site-directed mutagenesis, heme titration, spectroscopy, measuring heme dissociation (apomyoglobin assay) [PMID: 22283334],Experiment=DESCRIPTION:gene expression and purification, ferric heme binding/note:FunctionalCategory: cell wall and cell processes/note:secreted protein involved in …
chr1		CDS	241976	243214	.	-	.	ID=CDS1;locus_tag=Rv0204c;product=Probable conserved transmembrane protein/Putative Transmembrane transporter;note=FunctionalCategory: cell wall and cell processes, possibly part of a complex (mycolic acid (MA) transport system) involved in the transport of trehalose monomycolate [PMID: 22520756], identified by similarity of predicted tertiary structure to PDB 4wisA2;Inference=ab initio predictio…
chr1		CDS	243384	244487	.	+	.	ID=CDS1;locus_tag=Rv0205;product=Probable conserved transmembrane protein;note=FunctionalCategory: cell wall and cell processes, possibly part of a complex (mycolic acid (MA) transport system) involved in the transport of trehalose monomycolate [PMID: 22520756], possible permease [PMID: 16322769]
chr1		CDS	244484	247318	.	-	.	ID=CDS1;locus_tag=Rv0206c;product=Possible conserved transmembrane transport protein MmpL3;note=FunctionalCategory: cell wall and cell processes
chr1		CDS	247384	248112	.	-	.	ID=CDS1;locus_tag=Rv0207c;product=Conserved hypothetical protein;Experiment=recombinant protein expression via allelic exchange [PMID: 21383189]/inference:profile:STRING database (protein-protein interactions)[PMID: 22485162]/inference:similar to AA sequence:NOG:05977 [PMID: 22485162]/note:FunctionalCategory: conserved hypotheticals/note:Probably encodes for protein involved in heme uptake[PMID: …
chr1		CDS	248115	248888	.	-	.	ID=CDS1;locus_tag=Rv0208c;product=Putative tRNA (guanine(46)-N(7))-methyltransferase;note=FunctionalCategory: intermediary metabolism and respiration;Experiment=COORDINATES:N-terminal peptide mass spectrometry [PMID: 26536359];EC_number=2.1.1.33 (Putative)/note:identified by similarity of predicted tertiary structure to PDB:3dxxA/inference:ab initio prediction:I-TASSER:5.1;Ontology_term=0006400/n…
chr1		CDS	249038	250123	.	+	.	ID=CDS1;locus_tag=Rv0209;product=Putative hydrolase;note=FunctionalCategory: conserved hypotheticals;EC_number=3.-.-.- (Putative)/note:identified by similarity of predicted tertiary structure to PDB:2r65A,3kdsE,1lv7A,4ww0A,2dhrA/inference:ab initio prediction:I-TASSER:5.1;Ontology_term=0016020/note:identified by similarity of predicted tertiary structure to PDB 3kdsE,4ww0A,2dhrA/inference:ab init…
chr1		CDS	250120	251598	.	+	.	ID=CDS1;locus_tag=Rv0210;product=Hypothetical protein;note=FunctionalCategory: conserved hypotheticals
chr1		CDS	251782	253602	.	+	.	ID=CDS1;locus_tag=Rv0211;product=Probable iron-regulated phosphoenolpyruvate carboxykinase [GTP] PckA (phosphoenolpyruvate carboxylase) (PEPCK)(pep carboxykinase);note=FunctionalCategory: intermediary metabolism and respiration
chr1		CDS	253669	254640	.	-	.	ID=CDS1;locus_tag=Rv0212c;product=Possible transcriptional regulatory protein NadR (probably AsnC-family);note=FunctionalCategory: regulatory proteins
chr1		CDS	254637	255950	.	-	.	ID=CDS1;locus_tag=Rv0213c;product=Possible methyltransferase (methylase);note=FunctionalCategory: intermediary metabolism and respiration
chr1		CDS	256064	257677	.	+	.	ID=CDS1;locus_tag=Rv0214;product=Probable fatty-acid-CoA ligase FadD4 (fatty-acid-CoA synthetase) (fatty-acid-CoA synthase);note=FunctionalCategory: lipid metabolism
chr1		CDS	257783	258856	.	-	.	ID=CDS1;locus_tag=Rv0215c;product=Probable acyl-CoA dehydrogenase FadE3;note=FunctionalCategory: lipid metabolism
chr1		CDS	258913	259926	.	+	.	ID=CDS1;locus_tag=Rv0216;product=Double hotdog hydratase;note=FunctionalCategory: intermediary metabolism and respiration
chr1		CDS	259923	260831	.	-	.	ID=CDS1;locus_tag=Rv0217c;product=Possible esterase LipW;note=FunctionalCategory: intermediary metabolism and respiration
chr1		CDS	260924	262252	.	+	.	ID=CDS1;locus_tag=Rv0218;product=Probable conserved transmembrane protein;note=FunctionalCategory: cell wall and cell processes
chr1		CDS	262254	262802	.	+	.	ID=CDS1;locus_tag=Rv0219;product=Probable conserved transmembrane protein;note=FunctionalCategory: cell wall and cell processes
chr1		CDS	262812	264023	.	+	.	ID=CDS1;locus_tag=Rv0220;product=Probable esterase LipC;note=FunctionalCategory: intermediary metabolism and respiration
chr1		CDS	264067	265476	.	+	.	ID=CDS1;locus_tag=Rv0221;product=Possible triacylglycerol synthase (diacylglycerol acyltransferase);note=FunctionalCategory: lipid metabolism
chr1		CDS	265507	266295	.	+	.	ID=CDS1;locus_tag=Rv0222;product=Probable enoyl-CoA hydratase EchA1 (enoyl hydrase) (unsaturated acyl-CoA hydratase) (crotonase);note=FunctionalCategory: lipid metabolism;Experiment=COORDINATES:N-terminal peptide mass spectrometry [PMID: 26536359]
chr1		CDS	266301	267764	.	-	.	ID=CDS1;locus_tag=Rv0223c;product=Probable aldehyde dehydrogenase;note=FunctionalCategory: intermediary metabolism and respiration
chr1		CDS	267863	268627	.	-	.	ID=CDS1;locus_tag=Rv0224c;product=Possible methyltransferase (methylase);note=FunctionalCategory: intermediary metabolism and respiration
chr1		CDS	268663	269817	.	+	.	ID=CDS1;locus_tag=Rv0225;product= putative hexosyltransferase;Inference=similar to DNA sequence:BLAST [PMID: 11532219]/inference:similar to AA sequence:RPS-BLAST [PMID: 11532219]/note:FunctionalCategory: cell wall and cell processes/note:Putative mannosyltransferase [PMID: 11532219]/note:putatively involved in biosynthesis of phosphatidylinositol mannosides, lipomannan and lipoarabinomannan [PMID…
chr1		CDS	269834	271564	.	-	.	ID=CDS1;locus_tag=Rv0226c;product=Probable conserved transmembrane protein;note=FunctionalCategory: cell wall and cell processes
chr1		CDS	271574	272839	.	-	.	ID=CDS1;locus_tag=Rv0227c;product=Probable cell-surface protein;Experiment=DESCRIPTION:Immunodetection assays, peptide interaction with target cells, Mycobacterial invasion and cytotoxicity assays (using M. tuberculosis), CD spectroscopy [PMID: 23000473]/note:FunctionalCategory: cell wall and cell processes/note:contains high activity binding peptides (HABPs) which inhibit cell invasion (in vitro…
chr1		CDS	273055	274278	.	+	.	ID=CDS1;locus_tag=Rv0228;product=Probable integral membrane acyltransferase;note=FunctionalCategory: intermediary metabolism and respiration
chr1		CDS	274306	274986	.	-	.	ID=CDS1;locus_tag=Rv0229c;product=Possible conserved membrane protein with PIN domain/putative ester hydrolase;note=FunctionalCategory: cell wall and cell processes;EC_number=3.1.-.-;Ontology_term=0016787/note:identified by similarity of predicted tertiary structure to PDB 5sv2A/inference:ab initio prediction:I-TASSER:5.1/inference:alignment:TM-align:PDB:5sv2A,Ontology_term=0090501/note:identifie…
chr1		CDS	274983	275963	.	-	.	ID=CDS1;locus_tag=Rv0230c;product=Probable phosphotriesterase Php (parathion hydrolase) (PTE) (aryldialkylphosphatase) (paraoxonase) (a-esterase) (aryltriphosphatase) (paraoxon hydrolase);note=FunctionalCategory: lipid metabolism
chr1		CDS	276058	277764	.	+	.	ID=CDS1;locus_tag=Rv0231;product=Probable acyl-CoA dehydrogenase FadE4;note=FunctionalCategory: lipid metabolism
chr1		CDS	277899	278588	.	+	.	ID=CDS1;locus_tag=Rv0232;product=Probable transcriptional regulatory protein (probably TetR/AcrR-family);note=FunctionalCategory: regulatory proteins
chr1		CDS	278585	279529	.	+	.	ID=CDS1;locus_tag=Rv0233;product=Ribonucleoside-diphosphate reductase (beta chain) NrdB (ribonucleotide reductase small chain);note=FunctionalCategory: information pathways
chr1		CDS	279605	281140	.	-	.	ID=CDS1;locus_tag=Rv0234c;product=Succinate-semialdehyde dehydrogenase [NADP+] dependent (SSDH) GabD1;note=FunctionalCategory: intermediary metabolism and respiration
chr1		CDS	281166	282614	.	-	.	ID=CDS1;locus_tag=Rv0235c;product=Probable conserved transmembrane protein;note=FunctionalCategory: cell wall and cell processes, down-regulated when DnaJ1 is overexpressed [PMID: 15207487]
chr1		CDS	282649	286851	.	-	.	ID=CDS1;locus_tag=Rv0236c;product=Possible arabinofuranosyltransferase AftD;note=FunctionalCategory: cell wall and cell processes
chr1		CDS	286898	287071	.	-	.	ID=CDS1;locus_tag=Rv0236A;product=Small secreted protein;note=FunctionalCategory: cell wall and cell processes
chr1		CDS	287186	288352	.	+	.	ID=CDS1;locus_tag=Rv0237;product=Probable conserved lipoprotein LpqI;note=FunctionalCategory: cell wall and cell processes
chr1		CDS	288428	289042	.	+	.	ID=CDS1;locus_tag=Rv0238;product=Possible transcriptional regulatory protein (probably TetR-family);note=FunctionalCategory: regulatory proteins
chr1		CDS	289104	289337	.	+	.	ID=CDS1;locus_tag=Rv0239;product=Possible antitoxin VapB24;note=FunctionalCategory: virulence, detoxification, adaptation
chr1		CDS	289345	289782	.	+	.	ID=CDS1;locus_tag=Rv0240;product=Possible toxin VapC24. Contains PIN domain.;note=FunctionalCategory: virulence, detoxification, adaptation
chr1		CDS	289812	290654	.	-	.	ID=CDS1;locus_tag=Rv0241c;product=Probable 3-hydroxyacyl-thioester dehydratase HtdX;note=FunctionalCategory: intermediary metabolism and respiration
chr1		CDS	290665	292029	.	-	.	ID=CDS1;locus_tag=Rv0242c;product=Probable 3-oxoacyl-[acyl-carrier protein] reductase FabG4 (3-ketoacyl-acyl carrier protein reductase);note=FunctionalCategory: lipid metabolism
chr1		CDS	292171	293493	.	+	.	ID=CDS1;locus_tag=Rv0243;product=Probable acetyl-CoA acyltransferase FadA2 (3-ketoacyl-CoA thiolase) (beta-ketothiolase);note=FunctionalCategory: lipid metabolism
chr1		CDS	293798	295633	.	-	.	ID=CDS1;locus_tag=Rv0244c;product=Probable acyl-CoA dehydrogenase FadE5;note=FunctionalCategory: lipid metabolism
chr1		CDS	296005	296493	.	+	.	ID=CDS1;locus_tag=Rv0245;product=Possible oxidoreductase;note=FunctionalCategory: intermediary metabolism and respiration;Experiment=COORDINATES:N-terminal peptide mass spectrometry [PMID: 26536359]
chr1		CDS	296809	298119	.	+	.	ID=CDS1;locus_tag=Rv0246;product=Immunogenic antigen/putative membrane transport protein;Experiment=DESCRIPTION:IFN-γ measurement using ELISA [PMID: 23015647]/note:FunctionalCategory: cell wall and cell processes/note:homologous to M. marinum mimA (macrophage infection mutants) gene [PMID: 16451826]/note:elicits IFN-gamma response in host [PMID: 23015647]/note:up-regulated during hypoxia [PMID: 2…
chr1		CDS	298116	298862	.	-	.	ID=CDS1;locus_tag=Rv0247c;product=Probable succinate dehydrogenase [iron-sulfur subunit] (succinic dehydrogenase);note=FunctionalCategory: intermediary metabolism and respiration
chr1		CDS	298863	300803	.	-	.	ID=CDS1;locus_tag=Rv0248c;product=Probable succinate dehydrogenase [iron-sulfur subunit] (succinic dehydrogenase);note=FunctionalCategory: intermediary metabolism and respiration
chr1		CDS	300834	301655	.	-	.	ID=CDS1;locus_tag=Rv0249c;product=Probable succinate dehydrogenase [membrane anchor subunit] (succinic dehydrogenase);note=FunctionalCategory: intermediary metabolism and respiration
chr1		CDS	301735	302028	.	-	.	ID=CDS1;locus_tag=Rv0250c;product=Conserved protein;Experiment=DESCRIPTION:Chromatin Immunoprecipitation, Electrophoretic mobility shift assay (EMSA), fusion protein construction [PMID: 25940627]/note:FunctionalCategory: conserved hypotheticals/note:Putatively contains CRP binding sites and contributes to the regulation of succinate dehydrogenase genes[PMID: 25940627],Experiment=COORDINATES:N-ter…
chr1		CDS	302173	302652	.	-	.	ID=CDS1;locus_tag=Rv0251c;product=Heat shock protein Hsp (heat-stress-induced ribosome-binding protein A);note=FunctionalCategory: virulence, detoxification, adaptation
chr1		CDS	302866	305427	.	+	.	ID=CDS1;locus_tag=Rv0252;product=Probable nitrite reductase [NAD(P)H] large subunit [FAD flavoprotein] NirB;note=FunctionalCategory: intermediary metabolism and respiration
chr1		CDS	305453	305809	.	+	.	ID=CDS1;locus_tag=Rv0253;product=Probable nitrite reductase [NAD(P)H] small subunit NirD;note=FunctionalCategory: intermediary metabolism and respiration
chr1		CDS	305825	306349	.	-	.	ID=CDS1;locus_tag=Rv0254c;product=Probable bifunctional cobalamin biosynthesis protein CobU: cobinamide kinase + cobinamide phosphate guanylyltransferase;note=FunctionalCategory: intermediary metabolism and respiration
chr1		CDS	306374	307858	.	-	.	ID=CDS1;locus_tag=Rv0255c;product=Probable cobyric acid synthase CobQ1;note=FunctionalCategory: intermediary metabolism and respiration
chr1		CDS	307877	309547	.	-	.	ID=CDS1;locus_tag=Rv0256c;gene=PPE2;product=bifunctional B cell Antigen and probable INOS promoter binding protein;Experiment=DESCRIPTION: protein expression and purification, Enzyme immunoassay. [PMID: 23827809],Experiment=DESCRIPTION: recombinant protein expression in E. Coli, western blot, site-directed mutagenesis, semi-quantitative RT-PCR, macrophage infection, in vivo mouse infection studie…
chr1		CDS	309699	310073	.	+	.	ID=CDS1;locus_tag=Rv0257;product=Conserved hypothetical protein;note=FunctionalCategory: conserved hypotheticals
chr1		CDS	310294	310749	.	-	.	ID=CDS1;locus_tag=Rv0258c;product=putative transcription factor;note=FunctionalCategory: conserved hypotheticals;Ontology_term=0003700/note:identified by similarity of predicted tertiary structure to PDB 2np3B2,2np3B/inference:ab initio prediction:I-TASSER:5.1/inference:alignment:TM-align:PDB:2np3B2,2np3B,Ontology_term=0005829/note:identified by similarity of predicted tertiary structure to PDB 2…
chr1		CDS	310774	311517	.	-	.	ID=CDS1;locus_tag=Rv0259c;product=Putative lyase;note=FunctionalCategory: conserved hypotheticals;EC_number=4.99.1.- (Putative);Ontology_term=0016852/note:identified by similarity of predicted tertiary structure to PDB 2jh3A,4ccsA/inference:ab initio prediction:I-TASSER:5.1/inference:alignment:TM-align:PDB:2jh3A,4ccsA,Ontology_term=0051539/note:identified by similarity of predicted tertiary struc…
chr1		CDS	311514	312659	.	-	.	ID=CDS1;locus_tag=Rv0260c;product=Possible transcriptional regulatory protein/Putative hydrolyase;note=FunctionalCategory: regulatory proteins, up-regulated in starvation conditions [PMID: 24268774], up-regulated in nitrogen restriction [PMID: 26077160], possible two-component response regulator[PMID: 22737072];EC_number=4.2.1.- (Putative)/note:identified by similarity of predicted tertiary struc…
chr1		CDS	312759	314168	.	-	.	ID=CDS1;locus_tag=Rv0261c;product=Probable integral membrane nitrite extrusion protein NarK3 (nitrite facilitator);note=FunctionalCategory: cell wall and cell processes
chr1		CDS	314309	314854	.	-	.	ID=CDS1;locus_tag=Rv0262c;product=Aminoglycoside 2'-N-acetyltransferase Aac (Aac(2')-IC);note=FunctionalCategory: virulence, detoxification, adaptation
chr1		CDS	314864	315766	.	-	.	ID=CDS1;locus_tag=Rv0263c;product=Conserved hypothetical protein;note=FunctionalCategory: conserved hypotheticals, Has homology to prokaryotic 5-oxoprolinase subunit C but M. tuberculosis lacks pxpA homolog, so unlikely 5-oxoprolinase activity. Potential allophonate hydrolase function [PMID: 28830929];Inference=ab initio prediction:I-TASSER:5.1;Ontology_term=0016787/note:identified by similarity …
chr1		CDS	315783	316415	.	-	.	ID=CDS1;locus_tag=Rv0264c;product=Conserved hypothetical protein;Experiment=DESCRIPTION:RT-PCR [PMID: 24058507]/note:FunctionalCategory: conserved hypotheticals/note:Potential marker for Mycobacterium tuberculosis detection [PMID: 24058507]/note:Has homology to prokaryotic 5-oxoprolinase subunit B, but M. tuberculosis lacks pxpA homolog, so unlikely 5-oxoprolinase activity. Potential allophonate …
chr1		CDS	316511	317503	.	-	.	ID=CDS1;locus_tag=Rv0265c;product=Probable periplasmic iron-transport lipoprotein;note=FunctionalCategory: cell wall and cell processes
chr1		CDS	317525	321154	.	-	.	ID=CDS1;locus_tag=Rv0266c;product=Probable 5-oxoprolinase OplA (5-oxo-L-prolinase) (pyroglutamase) (5-OPASE);note=FunctionalCategory: intermediary metabolism and respiration
chr1		CDS	321331	322722	.	+	.	ID=CDS1;locus_tag=Rv0267;product=Probable integral membrane nitrite extrusion protein NarU (nitrite facilitator);note=FunctionalCategory: cell wall and cell processes
chr1		CDS	322764	323273	.	-	.	ID=CDS1;locus_tag=Rv0268c;product=Hypothetical protein;note=FunctionalCategory: conserved hypotheticals
chr1		CDS	323338	324531	.	-	.	ID=CDS1;locus_tag=Rv0269c;gene=polD2;product=putative DNA polymerase PolD2;Experiment=DESCRIPTION:purified and cloned from M.smegmatis, polymerase assay, non-homologous end joining assay [PMID: 23198659]/note:FunctionalCategory: conserved hypotheticals/note:Predicted homology with a putative RNA polymerase in M. smegmatis[PMID: 23198659];EC_number=2.7.7.7,EC_number=2.7.7.- (Putative)/note:identif…
chr1		CDS	324567	326249	.	+	.	ID=CDS1;locus_tag=Rv0270;product=Probable fatty-acid-CoA ligase FadD2 (fatty-acid-CoA synthetase) (fatty-acid-CoA synthase);note=FunctionalCategory: lipid metabolism
chr1		CDS	326266	328461	.	-	.	ID=CDS1;locus_tag=Rv0271c;product=Probable acyl-CoA dehydrogenase FadE6;note=FunctionalCategory: lipid metabolism
chr1		CDS	328575	329708	.	-	.	ID=CDS1;locus_tag=Rv0272c;product=probable serine hydrolase;Experiment=DESCRIPTION:Protein expression and purification, click-chemistry activity-based probe, liquid chromatography Mass Spectrometry[PMID: 26853625]/inference:ab initio prediction:PHYRE [PMID: 26853625]/note:FunctionalCategory: conserved hypotheticals;EC_number=3.1.-.-
chr1		CDS	329705	330325	.	-	.	ID=CDS1;locus_tag=Rv0273c;product=Possible transcriptional regulatory protein/putative transcription factor;note=FunctionalCategory: regulatory proteins, regulated by sigma H [PMID: 19376862];Ontology_term=0019217/note:identified by similarity of predicted tertiary structure to PDB 4w97A/inference:ab initio prediction:I-TASSER:5.1/inference:alignment:TM-align:PDB:4w97A,Ontology_term=0003700/note:…
chr1		CDS	330422	331003	.	+	.	ID=CDS1;locus_tag=Rv0274;product=Conserved protein/putative carbon-sulfur lyase;Experiment=Sothern blot, Toxin and antibiotic sensitivity assays, liquid growth assays [PMID: 12670676]/inference:similar to AA sequence: BLAST [PMID: 12670676]/note:FunctionalCategory: conserved hypotheticals/note:Putative thiol specific detoxification protein [PMID: 12670676];EC_number=4.4.1.-;Ontology_term=0005737/…
chr1		CDS	330933	331658	.	-	.	ID=CDS1;locus_tag=Rv0275c;product=Possible transcriptional regulatory protein (possibly TetR-family);note=FunctionalCategory: regulatory proteins
chr1		CDS	331748	332668	.	+	.	ID=CDS1;locus_tag=Rv0276;product=Conserved hypothetical protein;note=FunctionalCategory: conserved hypotheticals
chr1		CDS	332708	333136	.	-	.	ID=CDS1;locus_tag=Rv0277c;product=Possible toxin VapC25. Contains PIN domain.;note=FunctionalCategory: virulence, detoxification, adaptation
chr1		CDS	333160	333417	.	-	.	ID=CDS1;locus_tag=Rv0277A;product=Possible antitoxin VapB25;note=FunctionalCategory: virulence, detoxification, adaptation
chr1		CDS	333437	336310	.	-	.	ID=CDS1;locus_tag=Rv0278c;gene=PE_PGRS3;product=PE-PGRS family protein PE_PGRS3;Experiment=EXISTENCE:Liquid chromatography-mass spectrometry. [PMID: 21085642]/note:FunctionalCategory: PE/PPE/note:Expressed in vivo in guinea pig lung at both 30 and 90 days post-infection. [PMID: 21085642]
chr1		CDS	336560	339073	.	-	.	ID=CDS1;locus_tag=Rv0279c;gene=PE_PGRS4;product=PE-PGRS family protein PE_PGRS4;Experiment=EXISTENCE:Liquid chromatography-mass spectrometry. [PMID: 21085642]/note:FunctionalCategory: PE/PPE/note:Expressed in vivo in guinea pig lung at both 30 and 90 days post-infection. [PMID: 21085642]
chr1		CDS	339364	340974	.	+	.	ID=CDS1;locus_tag=Rv0280;gene=PPE3;product=PPE family protein PPE3;Experiment=EXISTENCE:Liquid chromatography-mass spectrometry. [PMID: 21085642]/note:FunctionalCategory: PE/PPE/note:Expressed in vivo in guinea pig lung at 90 but not 30 days post-infection. [PMID: 21085642]/note:Down regulated in otsB2 mutant strain (trehalose-6-phosphate phosphatase silenced strain) [PMID: 27936238]
chr1		CDS	340998	341906	.	+	.	ID=CDS1;locus_tag=Rv0281;product=Possible S-adenosylmethionine-dependent methyltransferase;note=FunctionalCategory: lipid metabolism
chr1		CDS	342163	344025	.	+	.	ID=CDS1;locus_tag=Rv0282;product=ESX conserved component EccA3. ESX-3 type VII secretion system protein.;note=FunctionalCategory: cell wall and cell processes;Experiment=COORDINATES:N-terminal peptide mass spectrometry [PMID: 26536359]
chr1		CDS	344022	345638	.	+	.	ID=CDS1;locus_tag=Rv0283;product=ESX conserved component EccB3. ESX-3 type VII secretion system protein. Possible membrane protein.;note=FunctionalCategory: cell wall and cell processes
chr1		CDS	345635	349627	.	+	.	ID=CDS1;locus_tag=Rv0284;product=ESX conserved component EccC3. ESX-3 type VII secretion system protein. Possible membrane protein.;note=FunctionalCategory: cell wall and cell processes
chr1		CDS	349624	349932	.	+	.	ID=CDS1;locus_tag=Rv0285;gene=PE5;product=PE family protein PE5;Experiment=EXISTENCE:gel electrophoresis, liquid chromatography mass spectrometry [PMID: 21920479],Experiment=EXISTENCE:2-dimensional gel electrophoresis, liquid chromatography mass spectrometry [PMID: 17443846]/note:FunctionalCategory: PE/PPE/note:putatively co-expressed with Rv1386 (PE15), which are both involved in the shifting of…
chr1		CDS	349935	351476	.	+	.	ID=CDS1;locus_tag=Rv0286;gene=PPE4;product=PPE family protein PPE4;Experiment=RT-PCR [PMID: 27245412]/note:FunctionalCategory: PE/PPE/note:expression repressed in the presence of Iron when Zinc is absent [PMID: 27245412]
chr1		CDS	351525	351818	.	+	.	ID=CDS1;locus_tag=Rv0287;product=ESAT-6 like protein EsxG (conserved protein TB9.8);note=FunctionalCategory: cell wall and cell processes;Experiment=COORDINATES:N-terminal peptide mass spectrometry [PMID: 26536359]
chr1		CDS	351848	352138	.	+	.	ID=CDS1;locus_tag=Rv0288;gene=esxH;product=Low molecular weight protein antigen 7 EsxH (10 kDa antigen) (CFP-7) (protein TB10.4) | Type VII secreted effector human hepatocyte growth factor-regulated tyrosine kinase substrate binding protein /Low molecular weight protein antigen 7 EsxH (10 kDa antigen) (CFP-7) (protein TB10.4)/Type VII secreted effector human hepatocyte growth factor-regulated tyr…
chr1		CDS	352149	353036	.	+	.	ID=CDS1;locus_tag=Rv0289;product=ESX-3 secretion-associated protein EspG3;note=FunctionalCategory: cell wall and cell processes
chr1		CDS	353083	354501	.	+	.	ID=CDS1;locus_tag=Rv0290;product=ESX conserved component EccD3. ESX-3 type VII secretion system protein. Probable transmembrane protein.;note=FunctionalCategory: cell wall and cell processes
chr1		CDS	354498	355883	.	+	.	ID=CDS1;locus_tag=Rv0291;product=Probable membrane-anchored mycosin MycP3 (serine protease) (subtilisin-like protease) (subtilase-like) (mycosin-3);note=FunctionalCategory: intermediary metabolism and respiration
chr1		CDS	355880	356875	.	+	.	ID=CDS1;locus_tag=Rv0292;product=ESX conserved component EccE3. ESX-3 type VII secretion system protein. Probable transmembrane protein.;note=FunctionalCategory: cell wall and cell processes
chr1		CDS	356862	358064	.	-	.	ID=CDS1;locus_tag=Rv0293c;product=Conserved protein;note=FunctionalCategory: conserved hypotheticals
chr1		CDS	358171	358956	.	+	.	ID=CDS1;locus_tag=Rv0294;product=Probable trans-aconitate methyltransferase Tam;note=FunctionalCategory: intermediary metabolism and respiration
chr1		CDS	358945	359748	.	-	.	ID=CDS1;locus_tag=Rv0295c;gene=stf0;product=Trehalose 2-sulfotransferase;note=FunctionalCategory: conserved hypotheticals;Experiment=DESCRIPTION:Protein purification and expression, Gene knockout, sulfotransferase assay, X-ray crystallography [PMID: 15258569];EC_number=2.8.2.37
chr1		CDS	359758	361155	.	-	.	ID=CDS1;locus_tag=Rv0296c;product=Probable sulfatase;note=FunctionalCategory: intermediary metabolism and respiration
chr1		CDS	361334	363109	.	+	.	ID=CDS1;locus_tag=Rv0297;gene=PE_PGRS5;product=PE-PGRS family protein PE_PGRS5;Experiment=EXISTENCE:Liquid chromatography-mass spectrometry. [PMID: 21085642]/note:FunctionalCategory: PE/PPE/note:Expressed in vivo in guinea pig lung at 90 but not 30 days post-infection. [PMID: 21085642]
chr1		CDS	363252	363479	.	+	.	ID=CDS1;locus_tag=Rv0298;product=Putative Antitoxin;note=FunctionalCategory: conserved hypotheticals;Experiment=DESCRIPTION:Expression of TA-system in M. smegmatis[PMID: 20011113]
chr1		CDS	363476	363778	.	+	.	ID=CDS1;locus_tag=Rv0299;product=;note=FunctionalCategory: conserved hypotheticals;Experiment=DESCRIPTION:Expression of TA-system in M. smegmatis[PMID: 20011113]
chr1		CDS	363826	364047	.	+	.	ID=CDS1;locus_tag=Rv0300;product=Possible antitoxin VapB2;note=FunctionalCategory: virulence, detoxification, adaptation
chr1		CDS	364044	364469	.	+	.	ID=CDS1;locus_tag=Rv0301;product=Possible toxin VapC2;note=FunctionalCategory: virulence, detoxification, adaptation
chr1		CDS	364605	365237	.	+	.	ID=CDS1;locus_tag=Rv0302;product=Probable transcriptional regulatory protein (probably TetR/AcrR-family);note=FunctionalCategory: regulatory proteins
chr1		CDS	365234	366142	.	+	.	ID=CDS1;locus_tag=Rv0303;product=Probable dehydrogenase/reductase;note=FunctionalCategory: intermediary metabolism and respiration
chr1		CDS	366150	372764	.	-	.	ID=CDS1;locus_tag=Rv0304c;gene=PPE5;product=PPE family protein PPE5;Experiment=EXISTENCE:Liquid chromatography-mass spectrometry. [PMID: 21085642]/note:FunctionalCategory: PE/PPE/note:Expressed in vivo in guinea pig lung at 30 but not 90 days post-infection. [PMID: 21085642]
chr1		CDS	372820	375711	.	-	.	ID=CDS1;locus_tag=Rv0305c;gene=PPE6;product=PPE family protein PPE6;note=FunctionalCategory: PE/PPE
chr1		CDS	375914	376585	.	+	.	ID=CDS1;locus_tag=Rv0306;product=Putative oxidoreductase;note=FunctionalCategory: intermediary metabolism and respiration
chr1		CDS	376573	377055	.	-	.	ID=CDS1;locus_tag=Rv0307c;product=Unknown protein;note=FunctionalCategory: conserved hypotheticals
chr1		CDS	377113	377829	.	+	.	ID=CDS1;locus_tag=Rv0308;product=Probable conserved integral membrane protein;note=FunctionalCategory: cell wall and cell processes
chr1		CDS	377931	378587	.	+	.	ID=CDS1;locus_tag=Rv0309;product=Adhesin/Putative L,D-transpeptidase;Experiment=DESCRIPTION:protein expression and purification, circular dichroism (CD), western blotting, modified ELISA [PMID: 23922800]/inference:similar to AA sequence: identifying probable adhesin-like proteins via a neural network algorithm (SPAAN) [PMID: 23922800]/inference:similar to AA sequence: identifying probable adhesin…
chr1		CDS	378657	379148	.	-	.	ID=CDS1;locus_tag=Rv0310c;product=Conserved protein/Putative lyase;note=FunctionalCategory: conserved hypotheticals;EC_number=4.5.1.- (Putative)/note:identified by similarity of predicted tertiary structure to PDB:3a76A/inference:ab initio prediction:I-TASSER:5.1,EC_number=4.2.1.106 (Putative)/note:identified by similarity of predicted tertiary structure to PDB:4l8oA/inference:ab initio predictio…
chr1		CDS	379172	380401	.	+	.	ID=CDS1;locus_tag=Rv0311;product=Unknown protein;note=FunctionalCategory: conserved hypotheticals
chr1		CDS	380556	382418	.	+	.	ID=CDS1;locus_tag=Rv0312;product=putative ATPase/chaperone;note=FunctionalCategory: conserved hypotheticals;EC_number=3.6.1.-;Ontology_term=0016020/note:identified by similarity of predicted tertiary structure to PDB 2khoA/inference:ab initio prediction:I-TASSER:5.1/inference:alignment:TM-align:PDB:2khoA,Ontology_term=0006457/note:identified by similarity of predicted tertiary structure to PDB 2k…
chr1		CDS	382490	382876	.	+	.	ID=CDS1;locus_tag=Rv0313;product=Conserved protein;note=FunctionalCategory: conserved hypotheticals
chr1		CDS	382879	383514	.	-	.	ID=CDS1;locus_tag=Rv0314c;product=Possible conserved membrane protein;note=FunctionalCategory: cell wall and cell processes;Experiment=COORDINATES:N-terminal peptide mass spectrometry [PMID: 26536359]
chr1		CDS	383602	384486	.	+	.	ID=CDS1;locus_tag=Rv0315;product=Possible beta-1,3-glucanase precursor;note=FunctionalCategory: intermediary metabolism and respiration
chr1		CDS	384535	385149	.	+	.	ID=CDS1;locus_tag=Rv0316;product=Possible muconolactone isomerase;note=FunctionalCategory: intermediary metabolism and respiration
chr1		CDS	385173	385943	.	-	.	ID=CDS1;locus_tag=Rv0317c;product=Possible glycerophosphoryl diester phosphodiesterase GlpQ2 (glycerophosphodiester phosphodiesterase);note=FunctionalCategory: intermediary metabolism and respiration
chr1		CDS	386305	387099	.	-	.	ID=CDS1;locus_tag=Rv0318c;product=Probable conserved integral membrane protein;note=FunctionalCategory: cell wall and cell processes, possible zinc/iron transporter (low sequence homology to E.coli ZupT) [PMID: 18752625]
chr1		CDS	387148	387816	.	+	.	ID=CDS1;locus_tag=Rv0319;product=Probable pyrrolidone-carboxylate peptidase Pcp (5-oxoprolyl-peptidase) (pyroglutamyl-peptidase I) (PGP-I) (pyrase);note=FunctionalCategory: intermediary metabolism and respiration
chr1		CDS	387888	388550	.	+	.	ID=CDS1;locus_tag=Rv0320;product=Possible conserved exported protein;note=FunctionalCategory: cell wall and cell processes
chr1		CDS	388582	389154	.	+	.	ID=CDS1;locus_tag=Rv0321;product=Probable deoxycytidine triphosphate deaminase Dcd (dCTP deaminase);note=FunctionalCategory: intermediary metabolism and respiration
chr1		CDS	389260	390591	.	+	.	ID=CDS1;locus_tag=Rv0322;product=Probable UDP-glucose 6-dehydrogenase UdgA (UDP-GLC dehydrogenase) (UDP-GLCDH) (UDPGDH);note=FunctionalCategory: intermediary metabolism and respiration
chr1		CDS	390580	391251	.	-	.	ID=CDS1;locus_tag=Rv0323c;product=Putative hydro-lyase/Putative linear amide hydrolase;note=FunctionalCategory: conserved hypotheticals;EC_number=3.5.1.- (Putative)/note:identified by similarity of predicted tertiary structure to PDB:1q7tA/inference:ab initio prediction:I-TASSER:5.1,EC_number=4.2.1.- (Putative)/note:identified by similarity of predicted tertiary structure to PDB:5cgzA/inference:a…
chr1		CDS	391352	392032	.	+	.	ID=CDS1;locus_tag=Rv0324;product=Possible transcriptional regulatory protein (possibly ArsR-family);note=FunctionalCategory: regulatory proteins
chr1		CDS	392039	392263	.	+	.	ID=CDS1;locus_tag=Rv0325;product=Hypothetical protein;note=FunctionalCategory: unknown
chr1		CDS	392273	392728	.	+	.	ID=CDS1;locus_tag=Rv0326;product=Putative methyltransferase;note=FunctionalCategory: unknown;EC_number=2.1.1.- (Putative);Ontology_term=0032259/note:identified by similarity of predicted tertiary structure to PDB 2p8jA,3busA,4pneA,5gm1A/inference:ab initio prediction:I-TASSER:5.1/inference:alignment:TM-align:PDB:2p8jA,3busA,4pneA,5gm1A,Ontology_term=0102082/note:identified by similarity of predic…
chr1		CDS	392696	394045	.	-	.	ID=CDS1;locus_tag=Rv0327c;product=Possible cytochrome P450 135A1 Cyp135A1;note=FunctionalCategory: intermediary metabolism and respiration
chr1		CDS	394111	394713	.	+	.	ID=CDS1;locus_tag=Rv0328;product=Possible transcriptional regulatory protein (possibly TetR/AcrR-family);note=FunctionalCategory: regulatory proteins
chr1		CDS	394694	395320	.	-	.	ID=CDS1;locus_tag=Rv0329c;product=Putative methyltransferase;Inference=ab initio prediction: GLobPlot, ProtParam, ExPASy [PMID: 26983646]/inference:similar to AA sequence: BLASTP [PMID: 26983646]/inference:alignment: Multiple Sequence Alignment using MUSCLE [PMID: 26983646]/note:FunctionalCategory: conserved hypotheticals/note:Putative SAM-dependent methyltransferase[PMID: 26983646];EC_number=2.1…
chr1		CDS	395347	396087	.	-	.	ID=CDS1;locus_tag=Rv0330c;product=Hypothetical protein;note=FunctionalCategory: conserved hypotheticals
chr1		CDS	396201	397367	.	+	.	ID=CDS1;locus_tag=Rv0331;product=Possible dehydrogenase/reductase;note=FunctionalCategory: intermediary metabolism and respiration
chr1		CDS	397442	398227	.	+	.	ID=CDS1;locus_tag=Rv0332;product=Conserved protein;note=FunctionalCategory: conserved hypotheticals
chr1		CDS	398254	398628	.	+	.	ID=CDS1;locus_tag=Rv0333;product=Unknown protein/Putative ether hydrolase/Putative intramolecular lyase;note=FunctionalCategory: conserved hypotheticals;EC_number=5.5.1.- (Putative)/note:identified by similarity of predicted tertiary structure to PDB:3rgaA/inference:ab initio prediction:I-TASSER:5.1,EC_number=3.3.2.- (Putative)/note:identified by similarity of predicted tertiary structure to PDB:…
chr1		CDS	398658	399524	.	+	.	ID=CDS1;locus_tag=Rv0334;product=Alpha-D-glucose-1-phosphate thymidylyltransferase RmlA (dTDP-glucose synthase) (dTDP-glucose pyrophosphorylase);note=FunctionalCategory: intermediary metabolism and respiration
chr1		CDS	399535	400050	.	-	.	ID=CDS1;locus_tag=Rv0335c;gene=PE6;product=PE family protein PE6;note=FunctionalCategory: PE/PPE
chr1		CDS	400192	401703	.	+	.	ID=CDS1;locus_tag=Rv0336;product=Conserved 13E12 repeat family protein;Experiment=DESCRIPTION:ChIP-seq [PMID: 22528497]/note:FunctionalCategory: insertion seqs and phages/note:Bound and likely regulated by LexA, an activator of DNA damage response proteins [PMID: 22528497]
chr1		CDS	401873	403162	.	-	.	ID=CDS1;locus_tag=Rv0337c;product=Probable aspartate aminotransferase AspC (transaminase A) (ASPAT);note=FunctionalCategory: intermediary metabolism and respiration
chr1		CDS	403193	405841	.	-	.	ID=CDS1;locus_tag=Rv0338c;product=Probable iron-sulfur-binding reductase;note=FunctionalCategory: intermediary metabolism and respiration
chr1		CDS	405950	408448	.	-	.	ID=CDS1;locus_tag=Rv0339c;product=Possible transcriptional regulatory protein;note=FunctionalCategory: regulatory proteins, possibly involved in regulation of latency/dormancy [PMID: 23146828]
chr1		CDS	408634	409173	.	+	.	ID=CDS1;locus_tag=Rv0340;product=Conserved protein;note=FunctionalCategory: conserved hypotheticals
chr1		CDS	409362	410801	.	+	.	ID=CDS1;locus_tag=Rv0341;gene=iniB;product=Isoniazid inducible gene protein IniB;note=FunctionalCategory: cell wall and cell processes, up-regulated upon pknF deletion [PMID: 23915284]
chr1		CDS	410838	412760	.	+	.	ID=CDS1;locus_tag=Rv0342;gene=iniA;product=Isoniazid inducible gene protein IniA/putative GTPase;note=FunctionalCategory: cell wall and cell processes;EC_number=3.6.5.- (Putative)/note:potential phosphohydrolase/note:identified by similarity of predicted tertiary structure to PDB:2j69A/inference:ab initio prediction:I-TASSER:5.1/inference:alignment:TM-align:PDB:2j69A
chr1		CDS	412757	414238	.	+	.	ID=CDS1;locus_tag=Rv0343;gene=iniC;product=Isoniazid inducible gene protein IniC;note=FunctionalCategory: cell wall and cell processes
chr1		CDS	414381	414941	.	-	.	ID=CDS1;locus_tag=Rv0344c;product=Probable lipoprotein LpqJ;note=FunctionalCategory: cell wall and cell processes
chr1		CDS	415050	415460	.	+	.	ID=CDS1;locus_tag=Rv0345;product=Putative transferase;note=FunctionalCategory: conserved hypotheticals;EC_number=2.-.-.- (Putative)/note:identified by similarity of predicted tertiary structure to PDB:3fwwA,2w0wA,3d8vA/inference:ab initio prediction:I-TASSER:5.1;Ontology_term=0035635/note:identified by similarity of predicted tertiary structure to PDB 3d8vA/inference:ab initio prediction:I-TASSER…
chr1		CDS	415502	416965	.	-	.	ID=CDS1;locus_tag=Rv0346c;product=Possible L-asparagine permease AnsP2 (L-asparagine transport protein);note=FunctionalCategory: cell wall and cell processes
chr1		CDS	417304	418290	.	+	.	ID=CDS1;locus_tag=Rv0347;product=Probable conserved membrane protein;note=FunctionalCategory: cell wall and cell processes, mutagenesis studies suggest essentiality of Rv0347 for Mtb growth [PMID: 14569030] [PMID: 21980284], belongs to the mosR operon [PMID: 19648248], up-regulated during oxygen depletion [PMID: 26001906]
chr1		CDS	418293	418946	.	+	.	ID=CDS1;locus_tag=Rv0348;product=possible transcriptional regulatory protein;note=FunctionalCategory: regulatory proteins, Up-regulated during hypoxia in vitro and in vivo [PMID: 26001906];Experiment=COORDINATES:N-terminal peptide mass spectrometry [PMID: 26536359]
chr1		CDS	418949	419608	.	+	.	ID=CDS1;locus_tag=Rv0349;product=Hypothetical protein;Inference=profile:STRING database (protein-protein interactions)[PMID: 22485162]/inference:similar to AA sequence:NOG:81154 [PMID: 22485162]/note:FunctionalCategory: conserved hypotheticals/note:Putatively involved in DNA associated processes
chr1		CDS	419835	421712	.	+	.	ID=CDS1;locus_tag=Rv0350;product=Probable chaperone protein DnaK (heat shock protein 70) (heat shock 70 kDa protein) (HSP70);note=FunctionalCategory: virulence, detoxification, adaptation
chr1		CDS	421709	422416	.	+	.	ID=CDS1;locus_tag=Rv0351;product=Probable GrpE protein (HSP-70 cofactor);note=FunctionalCategory: virulence, detoxification, adaptation;Experiment=COORDINATES:N-terminal peptide mass spectrometry [PMID: 26536359]
chr1		CDS	422452	423639	.	+	.	ID=CDS1;locus_tag=Rv0352;product=Probable chaperone protein DnaJ1;note=FunctionalCategory: virulence, detoxification, adaptation
chr1		CDS	423639	424019	.	+	.	ID=CDS1;locus_tag=Rv0353;product=Probable heat shock protein transcriptional repressor HspR (MerR family);note=FunctionalCategory: virulence, detoxification, adaptation
chr1		CDS	424269	424694	.	-	.	ID=CDS1;locus_tag=Rv0354c;gene=PPE7;product=PPE family protein PPE7;Experiment=EXISTENCE:Liquid chromatography-mass spectrometry. [PMID: 21085642]/note:FunctionalCategory: PE/PPE/note:Expressed in vivo in guinea pig lung at 90 but not 30 days post-infection. [PMID: 21085642]
chr1		CDS	424777	434679	.	-	.	ID=CDS1;locus_tag=Rv0355c;gene=PPE8;product=PPE family protein PPE8;Experiment=EXISTENCE:Liquid chromatography-mass spectrometry. [PMID: 21085642]/note:FunctionalCategory: PE/PPE/note:Expressed in vivo in guinea pig lung at both 30 and 90 days post-infection. [PMID: 21085642]
chr1		CDS	434830	435474	.	-	.	ID=CDS1;locus_tag=Rv0356c;product=Conserved protein;note=FunctionalCategory: conserved hypotheticals
chr1		CDS	435471	436769	.	-	.	ID=CDS1;locus_tag=Rv0357c;product=Probable adenylosuccinate synthetase PurA (imp--aspartate ligase) (ADSS) (ampsase);note=FunctionalCategory: intermediary metabolism and respiration
chr1		CDS	436860	437507	.	+	.	ID=CDS1;locus_tag=Rv0358;product=Conserved protein;note=FunctionalCategory: conserved hypotheticals
chr1		CDS	437518	438297	.	+	.	ID=CDS1;locus_tag=Rv0359;product=Probable conserved integral membrane protein/Putative metalloendopeptidase;note=FunctionalCategory: cell wall and cell processes;EC_number=3.4.24.- (Putative)/note:identified by similarity of predicted tertiary structure to PDB:3b4rA/inference:ab initio prediction:I-TASSER:5.1;Ontology_term=0004222/note:identified by similarity of predicted tertiary structure to P…
chr1		CDS	438302	438739	.	-	.	ID=CDS1;locus_tag=Rv0360c;product=Conserved protein;note=FunctionalCategory: conserved hypotheticals
chr1		CDS	438822	439649	.	+	.	ID=CDS1;locus_tag=Rv0361;product=Probable conserved membrane protein;note=FunctionalCategory: cell wall and cell processes, putatively secreted to the mycobacterial surface or the extracellular milieu [PMID: 20585611];Experiment=COORDINATES:N-terminal peptide mass spectrometry [PMID: 26536359]
chr1		CDS	439871	441253	.	+	.	ID=CDS1;locus_tag=Rv0362;product=Possible Mg2+ transport transmembrane protein MgtE;note=FunctionalCategory: cell wall and cell processes
chr1		CDS	441265	442299	.	-	.	ID=CDS1;locus_tag=Rv0363c;product=Probable fructose-bisphosphate aldolase Fba;note=FunctionalCategory: intermediary metabolism and respiration
chr1		CDS	442395	443078	.	+	.	ID=CDS1;locus_tag=Rv0364;product=Possible conserved transmembrane protein;note=FunctionalCategory: cell wall and cell processes
chr1		CDS	443067	444197	.	-	.	ID=CDS1;locus_tag=Rv0365c;product=Conserved protein;note=FunctionalCategory: conserved hypotheticals
chr1		CDS	444222	444815	.	-	.	ID=CDS1;locus_tag=Rv0366c;product=Conserved hypothetical protein;note=FunctionalCategory: conserved hypotheticals
chr1		CDS	444844	445233	.	-	.	ID=CDS1;locus_tag=Rv0367c;product=Hypothetical protein;Inference=profile:STRING database (protein-protein interactions)[PMID: 22485162]/inference:similar to AA sequence:NOG:145257 [PMID: 22485162]/note:FunctionalCategory: conserved hypotheticals/note:Putatively involved in signal transduction [PMID: 22485162]
chr1		CDS	445314	446525	.	-	.	ID=CDS1;locus_tag=Rv0368c;product=Conserved hypothetical protein;note=FunctionalCategory: conserved hypotheticals
chr1		CDS	446531	447046	.	-	.	ID=CDS1;locus_tag=Rv0369c;product=Possible membrane oxidoreductase;note=FunctionalCategory: intermediary metabolism and respiration
chr1		CDS	447147	448043	.	-	.	ID=CDS1;locus_tag=Rv0370c;product=Possible oxidoreductase;note=FunctionalCategory: intermediary metabolism and respiration
chr1		CDS	448040	448633	.	-	.	ID=CDS1;locus_tag=Rv0371c;product=Putative nucleotidyltransferase;note=FunctionalCategory: conserved hypotheticals;EC_number=2.7.7.- (Putative)/note:identified by similarity of predicted tertiary structure to PDB:4kt7A,3fwwA,2y6pA,1g3lD,1yp3C,3hl3A,2xwlA,4cvhA,1vpaA,5i1fA,1wvcA,1i52A,1hm8A,2vsiB,2e3dC,2yqjA,2pa4B,3d8vA,5l6sA,5ddtA/inference:ab initio prediction:I-TASSER:5.1;Ontology_term=0035635/…
chr1		CDS	448630	449385	.	-	.	ID=CDS1;locus_tag=Rv0372c;product=Conserved hypothetical protein;note=FunctionalCategory: conserved hypotheticals, potential NAD-binding protein. Aligns to only 1 of 2 XdhC-CoxI domains (IPR003777) in a xanthine dehydrogenase of M. smegmatis and lacks the XdhC Rossman domain. The single XdhC-CoxI domain may signify an NAD-binding site.
chr1		CDS	449404	451803	.	-	.	ID=CDS1;locus_tag=Rv0373c;product=Probable carbon monoxide dehydrogenase (large chain);note=FunctionalCategory: intermediary metabolism and respiration
chr1		CDS	451800	452279	.	-	.	ID=CDS1;locus_tag=Rv0374c;product=Probable carbon monoxide dehydrogenase (small chain);note=FunctionalCategory: intermediary metabolism and respiration
chr1		CDS	452294	453154	.	-	.	ID=CDS1;locus_tag=Rv0375c;product=Probable carbon monoxide dehydrogenase (medium chain);note=FunctionalCategory: intermediary metabolism and respiration
chr1		CDS	453230	454372	.	-	.	ID=CDS1;locus_tag=Rv0376c;product=Probable Xanthine dehydrogenase;note=FunctionalCategory: conserved hypotheticals;EC_number=1.17.1.4 (Probable)/note:identified by similarity of predicted tertiary structure to PDB:2we7A/inference:ab initio prediction:I-TASSER:5.1
chr1		CDS	454421	455386	.	+	.	ID=CDS1;locus_tag=Rv0377;product=Probable transcriptional regulatory protein (probably LysR-family);note=FunctionalCategory: regulatory proteins
chr1		CDS	455637	455858	.	+	.	ID=CDS1;locus_tag=Rv0378;product=Conserved hypothetical glycine rich protein;note=FunctionalCategory: conserved hypotheticals
chr1		CDS	455977	456192	.	+	.	ID=CDS1;locus_tag=Rv0379;product=Possible protein transport protein SecE2;note=FunctionalCategory: cell wall and cell processes
chr1		CDS	456268	456819	.	-	.	ID=CDS1;locus_tag=Rv0380c;product=Possible RNA methyltransferase (RNA methylase);note=FunctionalCategory: intermediary metabolism and respiration
chr1		CDS	456915	457823	.	-	.	ID=CDS1;locus_tag=Rv0381c;product=Hypothetical protein;note=FunctionalCategory: conserved hypotheticals
chr1		CDS	457841	458380	.	-	.	ID=CDS1;locus_tag=Rv0382c;product=Probable orotate phosphoribosyltransferase PyrE (OPRT) (oprtase);note=FunctionalCategory: intermediary metabolism and respiration
chr1		CDS	458461	459315	.	-	.	ID=CDS1;locus_tag=Rv0383c;product=Possible conserved secreted protein;note=FunctionalCategory: cell wall and cell processes;Experiment=EXISTENCE:co-immunoprecipitation [PMID: 24248369]/note:binding partner of VirR (Rv0431) [PMID: 24248369]/note:protein complex putatively involved in the regulation of extracellular vesicle formation [PMID: 24248369]
chr1		CDS	459456	462002	.	-	.	ID=CDS1;locus_tag=Rv0384c;product=Probable endopeptidase ATP binding protein (chain B) ClpB (ClpB protein) (heat shock protein F84.1);note=FunctionalCategory: virulence, detoxification, adaptation
chr1		CDS	462135	463307	.	+	.	ID=CDS1;locus_tag=Rv0385;product=Probable monooxygenase;note=FunctionalCategory: intermediary metabolism and respiration
chr1		CDS	463411	466668	.	+	.	ID=CDS1;locus_tag=Rv0386;product=Probable transcriptional regulatory protein (probably LuxR/UhpA-family);note=FunctionalCategory: regulatory proteins
chr1		CDS	466672	467406	.	-	.	ID=CDS1;locus_tag=Rv0387c;product=Conserved hypothetical protein;note=FunctionalCategory: conserved hypotheticals
chr1		CDS	467459	468001	.	-	.	ID=CDS1;locus_tag=Rv0388c;gene=PPE9;product=PPE family protein PPE9;note=FunctionalCategory: PE/PPE
chr1		CDS	468335	469594	.	+	.	ID=CDS1;locus_tag=Rv0389;product=Probable phosphoribosylglycinamide formyltransferase 2 PurT (GART 2) (gar transformylase 2) (5'-phosphoribosylglycinamide transformylase 2) (formate-dependent gar transformylase);note=FunctionalCategory: intermediary metabolism and respiration;Experiment=COORDINATES:N-terminal peptide mass spectrometry [PMID: 26536359]
chr1		CDS	469591	470013	.	+	.	ID=CDS1;locus_tag=Rv0390;product=Conserved protein/Putative sulfurtransferase;note=FunctionalCategory: conserved hypotheticals;EC_number=2.8.1.- (Putative)/note:identified by similarity of predicted tertiary structure to PDB:3ippB,1orbA,1gn0A,1uarA,1h4kX,3utnX,1yt8A,3i2vA,3hzuA/inference:ab initio prediction:I-TASSER:5.1;Ontology_term=0002098/note:identified by similarity of predicted tertiary st…
chr1		CDS	469998	471230	.	+	.	ID=CDS1;locus_tag=Rv0391;product=Probable O-succinylhomoserine sulfhydrylase MetZ (OSH sulfhydrylase);note=FunctionalCategory: intermediary metabolism and respiration;Experiment=COORDINATES:N-terminal peptide mass spectrometry [PMID: 26536359]
chr1		CDS	471227	472639	.	-	.	ID=CDS1;locus_tag=Rv0392c;product=Probable membrane NADH dehydrogenase NdhA;note=FunctionalCategory: intermediary metabolism and respiration;Experiment=COORDINATES:N-terminal peptide mass spectrometry [PMID: 26536359]
chr1		CDS	472781	474106	.	+	.	ID=CDS1;locus_tag=Rv0393;product=Conserved 13E12 repeat family protein;note=FunctionalCategory: insertion seqs and phages
chr1		CDS	474122	474841	.	-	.	ID=CDS1;locus_tag=Rv0394c;product=Hyaluronidase/ Chondrosulfatase;Experiment=DESCRIPTION:expression and purification of recombinant Rv0394c, western blotting, MALDI-TOF, in vitro hyaluronidase and chondrosulfatase activity assays [PMID: 23465892]/note:FunctionalCategory: cell wall and cell processes/note:responsible for utilizing hyaluronan as alternative carbon source [PMID: 23465892];EC_number=…
chr1		CDS	474940	475344	.	+	.	ID=CDS1;locus_tag=Rv0395;product=Hypothetical protein;note=FunctionalCategory: conserved hypotheticals
chr1		CDS	475350	475742	.	+	.	ID=CDS1;locus_tag=Rv0396;product=Hypothetical protein;note=FunctionalCategory: conserved hypotheticals
chr1		CDS	475816	476184	.	+	.	ID=CDS1;locus_tag=Rv0397;product=Conserved 13E12 repeat family protein;note=FunctionalCategory: insertion seqs and phages
chr1		CDS	476394	476642	.	+	.	ID=CDS1;locus_tag=Rv0397A;product=Conserved protein;note=FunctionalCategory: conserved hypotheticals
chr1		CDS	476679	477320	.	-	.	ID=CDS1;locus_tag=Rv0398c;product=Possible secreted protein;note=FunctionalCategory: cell wall and cell processes, up-regulated after 24 hours of starvation, suggested to play a role in maintaining long-term survival within host [PMID: 22324751]
chr1		CDS	477327	478556	.	-	.	ID=CDS1;locus_tag=Rv0399c;product=Possible conserved lipoprotein LpqK;note=FunctionalCategory: cell wall and cell processes
chr1		CDS	478566	479753	.	-	.	ID=CDS1;locus_tag=Rv0400c;product=Acyl-CoA dehydrogenase FadE7;note=FunctionalCategory: lipid metabolism
chr1		CDS	479789	480160	.	+	.	ID=CDS1;locus_tag=Rv0401;product=Probable conserved transmembrane protein;note=FunctionalCategory: cell wall and cell processes
chr1		CDS	480355	483231	.	-	.	ID=CDS1;locus_tag=Rv0402c;product=Probable conserved transmembrane transport protein MmpL1;note=FunctionalCategory: cell wall and cell processes
chr1		CDS	483228	483656	.	-	.	ID=CDS1;locus_tag=Rv0403c;product=Probable conserved membrane protein MmpS1;note=FunctionalCategory: cell wall and cell processes
chr1		CDS	483977	485734	.	+	.	ID=CDS1;locus_tag=Rv0404;product=Fatty-acid-AMP ligase FadD30 (fatty-acid-AMP synthetase) (fatty-acid-AMP synthase);note=FunctionalCategory: lipid metabolism
chr1		CDS	485731	489939	.	+	.	ID=CDS1;locus_tag=Rv0405;product=Probable membrane bound polyketide synthase Pks6;note=FunctionalCategory: lipid metabolism
chr1		CDS	489887	490705	.	-	.	ID=CDS1;locus_tag=Rv0406c;product=Beta lactamase like protein/Putative cyclic amide hydrolase;note=FunctionalCategory: conserved hypotheticals;EC_number=3.5.2.- (Putative)/note:identified by similarity of predicted tertiary structure to PDB:5aebA,2fhxA,1ko3A,2gmnA,3vpeA,3faiA,3q6xA,1l9yA,1a7tA,4hl1A,5iqkA,2fu9A/inference:ab initio prediction:I-TASSER:5.1;Ontology_term=0016787/note:identified by s…
chr1		CDS	490783	491793	.	+	.	ID=CDS1;locus_tag=Rv0407;product=F420-dependent glucose-6-phosphate dehydrogenase Fgd1;note=FunctionalCategory: intermediary metabolism and respiration
chr1		CDS	491786	493858	.	+	.	ID=CDS1;locus_tag=Rv0408;product=Probable phosphate acetyltransferase Pta (phosphotransacetylase);note=FunctionalCategory: intermediary metabolism and respiration
chr1		CDS	493851	495008	.	+	.	ID=CDS1;locus_tag=Rv0409;product=Probable acetate kinase AckA (acetokinase);note=FunctionalCategory: intermediary metabolism and respiration
chr1		CDS	495062	497314	.	-	.	ID=CDS1;locus_tag=Rv0410c;product=Serine/threonine-protein kinase PknG (protein kinase G) (STPK G);note=FunctionalCategory: regulatory proteins
chr1		CDS	497314	498300	.	-	.	ID=CDS1;locus_tag=Rv0411c;product=Probable glutamine-binding lipoprotein GlnH (GLNBP);note=FunctionalCategory: cell wall and cell processes
chr1		CDS	498300	499619	.	-	.	ID=CDS1;locus_tag=Rv0412c;product=Possible conserved membrane protein;note=FunctionalCategory: cell wall and cell processes, up-regulated in the presence of isoniazid, isoxyl [PMID: 15207496] and ethionamide [PMID: 16246625], possibly regulated by RecA-NDp [PMID: 15336403];Experiment=COORDINATES:N-terminal peptide mass spectrometry [PMID: 26536359]
chr1		CDS	499713	500366	.	+	.	ID=CDS1;locus_tag=Rv0413;product=Possible mutator protein MutT3 (7,8-dihydro-8-oxoguanine-triphosphatase) (8-oxo-dGTPase) (dGTP pyrophosphohydrolase);note=FunctionalCategory: information pathways
chr1		CDS	500350	501018	.	-	.	ID=CDS1;locus_tag=Rv0414c;product=Thiamine-phosphate pyrophosphorylase ThiE (TMP pyrophosphorylase) (TMP-PPASE) (thiamine-phosphate synthase);note=FunctionalCategory: intermediary metabolism and respiration
chr1		CDS	501148	502170	.	+	.	ID=CDS1;locus_tag=Rv0415;product=Possible thiamine biosynthesis oxidoreductase ThiO;note=FunctionalCategory: intermediary metabolism and respiration
chr1		CDS	502167	502373	.	+	.	ID=CDS1;locus_tag=Rv0416;gene=thiS;product=Possible protein ThiS/putative transferase;Inference=similar to AA sequence:COG:2104 [PMID: 15642267]/note:FunctionalCategory: intermediary metabolism and respiration/note:predicted to be involved in thiamine biosynthesis [PMID: 15642267];EC_number=2.-.-.-;Ontology_term=0005737/note:identified by similarity of predicted tertiary structure to PDB 1wgkA,2a…
chr1		CDS	502366	503124	.	+	.	ID=CDS1;locus_tag=Rv0417;product=Probable thiamin biosynthesis protein ThiG (thiazole biosynthesis protein);note=FunctionalCategory: intermediary metabolism and respiration
chr1		CDS	503496	504998	.	+	.	ID=CDS1;locus_tag=Rv0418;product=Probable lipoprotein aminopeptidase LpqL;note=FunctionalCategory: cell wall and cell processes
chr1		CDS	505086	506582	.	+	.	ID=CDS1;locus_tag=Rv0419;product=Possible lipoprotein peptidase LpqM;note=FunctionalCategory: cell wall and cell processes
chr1		CDS	506561	506971	.	-	.	ID=CDS1;locus_tag=Rv0420c;product=Possible transmembrane protein;note=FunctionalCategory: cell wall and cell processes
chr1		CDS	507132	507761	.	-	.	ID=CDS1;locus_tag=Rv0421c;product=esterase;note=FunctionalCategory: conserved hypotheticals;Experiment=DESCRIPTION:protein purification and characterization, enzyme activity assay [PMID: 27050490],Experiment=DESCRIPTION:Protein expression and purification, click-chemistry activity-based probe, liquid chromatography Mass Spectrometry[PMID: 26853625]/inference:ab initio prediction:PHYRE [PMID: 2685…
chr1		CDS	507758	508555	.	-	.	ID=CDS1;locus_tag=Rv0422c;product=Probable phosphomethylpyrimidine kinase ThiD (HMP-phosphate kinase) (HMP-P kinase);note=FunctionalCategory: intermediary metabolism and respiration
chr1		CDS	508582	510225	.	-	.	ID=CDS1;locus_tag=Rv0423c;product=Probable thiamine biosynthesis protein ThiC;note=FunctionalCategory: intermediary metabolism and respiration
chr1		CDS	510377	510652	.	-	.	ID=CDS1;locus_tag=Rv0424c;product=Hypothetical protein;note=FunctionalCategory: conserved hypotheticals
chr1		CDS	510702	515321	.	-	.	ID=CDS1;locus_tag=Rv0425c;product=Possible metal cation transporting P-type ATPase CtpH;note=FunctionalCategory: cell wall and cell processes
chr1		CDS	515373	515816	.	-	.	ID=CDS1;locus_tag=Rv0426c;product=Possible transmembrane protein;note=FunctionalCategory: cell wall and cell processes
chr1		CDS	516017	516892	.	-	.	ID=CDS1;locus_tag=Rv0427c;product=Probable exodeoxyribonuclease III protein XthA (exonuclease III) (EXO III) (AP endonuclease VI);note=FunctionalCategory: information pathways
chr1		CDS	516895	517803	.	-	.	ID=CDS1;locus_tag=Rv0428c;product=GCN5-related N-acetyltransferase;note=FunctionalCategory: intermediary metabolism and respiration
chr1		CDS	517803	518396	.	-	.	ID=CDS1;locus_tag=Rv0429c;product=Probable polypeptide deformylase Def (PDF) (formylmethionine deformylase);note=FunctionalCategory: information pathways
chr1		CDS	518733	519041	.	+	.	ID=CDS1;locus_tag=Rv0430;product=Conserved hypothetical protein;Inference=profile:STRING database (protein-protein interactions)[PMID: 22485162]/inference:similar to AA sequence:NOG:08694 [PMID: 22485162]/note:FunctionalCategory: conserved hypotheticals/note:Putatively involved in tuberculin secretion [PMID: 22485162]
chr1		CDS	519073	519567	.	+	.	ID=CDS1;locus_tag=Rv0431;gene=virR;product=probable vesiculogenesis/immune response regulator;Experiment=DESCRIPTION:gene knockout, NMR spectroscopy, scanning electron microscopy [PMID: 24248369],Experiment=DESCRIPTION:gene knockout, infection of macrophage, mouse infections [PMID: 21170273]/note:FunctionalCategory: cell wall and cell processes/note:Putative tuberculin related peptide [PMID: 1743…
chr1		CDS	519600	520322	.	+	.	ID=CDS1;locus_tag=Rv0432;product=Periplasmic superoxide dismutase [Cu-Zn] SodC;note=FunctionalCategory: virulence, detoxification, adaptation
chr1		CDS	520324	521454	.	+	.	ID=CDS1;locus_tag=Rv0433;product=Putative peptide synthase;note=FunctionalCategory: conserved hypotheticals;EC_number=6.3.2.- (Putative)/note:identified by similarity of predicted tertiary structure to PDB:2gwcF,3nztA,3ln7A,3ln6A,2d33A,3ig5A/inference:ab initio prediction:I-TASSER:5.1;Ontology_term=0008152/note:identified by similarity of predicted tertiary structure to PDB 3ln7A,3ln6A/inference:…
chr1		CDS	521514	522167	.	+	.	ID=CDS1;locus_tag=Rv0434;product=Putative serine endopeptidase;note=FunctionalCategory: conserved hypotheticals;EC_number=3.4.21.- (Putative)/note:identified by similarity of predicted tertiary structure to PDB:3ljcA,3m65A/inference:ab initio prediction:I-TASSER:5.1
chr1		CDS	522347	524533	.	-	.	ID=CDS1;locus_tag=Rv0435c;product=Putative conserved ATPase;note=FunctionalCategory: cell wall and cell processes
chr1		CDS	524530	525390	.	-	.	ID=CDS1;locus_tag=Rv0436c;product=Probable CDP-diacylglycerol--serine O-phosphatidyltransferase PssA (PS synthase) (phosphatidylserine synthase);note=FunctionalCategory: lipid metabolism
chr1		CDS	525387	526082	.	-	.	ID=CDS1;locus_tag=Rv0437c;product=Possible phosphatidylserine decarboxylase Psd (PS decarboxylase);note=FunctionalCategory: lipid metabolism
chr1		CDS	526143	527360	.	-	.	ID=CDS1;locus_tag=Rv0438c;product=Probable molybdopterin biosynthesis protein MoeA2;note=FunctionalCategory: intermediary metabolism and respiration
chr1		CDS	527379	528314	.	-	.	ID=CDS1;locus_tag=Rv0439c;product=Probable dehydrogenase/reductase;note=FunctionalCategory: intermediary metabolism and respiration
chr1		CDS	528608	530230	.	+	.	ID=CDS1;locus_tag=Rv0440;product=60 kDa chaperonin 2 GroEL2 (protein CPN60-2) (GroEL protein 2) (65 kDa antigen) (heat shock protein 65) (cell wall protein A) (antigen A);note=FunctionalCategory: virulence, detoxification, adaptation
chr1		CDS	530296	530724	.	-	.	ID=CDS1;locus_tag=Rv0441c;product=Hypothetical protein;note=FunctionalCategory: conserved hypotheticals
chr1		CDS	530751	532214	.	-	.	ID=CDS1;locus_tag=Rv0442c;gene=PPE10;product=PPE family protein PPE10;Experiment=EXISTENCE:Liquid chromatography-mass spectrometry. [PMID: 21085642]/note:FunctionalCategory: PE/PPE/note:Expressed in vivo in guinea pig lung at both 30 and 90 days post-infection. [PMID: 21085642]/note:identified by similarity of predicted tertiary structure to PDB:4ut1A/inference:ab initio prediction:I-TASSER:5.1/n…
chr1		CDS	532396	532911	.	+	.	ID=CDS1;locus_tag=Rv0443;product=Mycothiol S-transferase;note=FunctionalCategory: conserved hypotheticals;Experiment=DESCRIPTION:protein purification and characterization, assay of MST activity [PMID: 22059487];EC_number=2.5.-.-,EC_number=assignment. I think it needs a new one created, but I'm not sure what/note:Contradicts assignment of chorismate synthase on UniProt
chr1		CDS	533091	533789	.	-	.	ID=CDS1;locus_tag=Rv0444c;product=Anti-sigma factor RskA (regulator of sigma K);note=FunctionalCategory: information pathways;Experiment=COORDINATES:N-terminal peptide mass spectrometry [PMID: 26536359]
chr1		CDS	533833	534396	.	-	.	ID=CDS1;locus_tag=Rv0445c;product=Alternative RNA polymerase sigma factor SigK;note=FunctionalCategory: information pathways
chr1		CDS	534445	535215	.	-	.	ID=CDS1;locus_tag=Rv0446c;product=Possible conserved transmembrane protein;note=FunctionalCategory: cell wall and cell processes, induced by INH [PMID: 21426023]
chr1		CDS	535224	536507	.	-	.	ID=CDS1;locus_tag=Rv0447c;product=Probable cyclopropane-fatty-acyl-phospholipid synthase UfaA1 (cyclopropane fatty acid synthase) (CFA synthase);note=FunctionalCategory: lipid metabolism
chr1		CDS	536504	537169	.	-	.	ID=CDS1;locus_tag=Rv0448c;product=Conserved hypothetical protein;Inference=profile:STRING database (protein-protein interactions)[PMID: 22485162]/inference:similar to AA sequence:COG:3496 [PMID: 22485162]/note:FunctionalCategory: conserved hypotheticals/note:Putatively involved in lipid biosynthetic processes [PMID: 22485162]
chr1		CDS	537229	538548	.	-	.	ID=CDS1;locus_tag=Rv0449c;product=Putative oxidoreductase;Experiment=northern blotting, luciferase assay [PMID: 18203833]/inference:similar to AA sequence:BLAST [PMID: 18203833]/note:FunctionalCategory: conserved hypotheticals/note:Regulated by SigK [PMID: 18203833];EC_number=1.3.3.- (Putative)/note:identified by similarity of predicted tertiary structure to PDB:2iveA,1sezA,3nksA,3i6dB,3lovA/infe…
chr1		CDS	538588	541491	.	-	.	ID=CDS1;locus_tag=Rv0450c;product=Probable conserved transmembrane transport protein MmpL4;note=FunctionalCategory: cell wall and cell processes
chr1		CDS	541488	541910	.	-	.	ID=CDS1;locus_tag=Rv0451c;product=Probable conserved membrane protein MmpS4;note=FunctionalCategory: cell wall and cell processes
chr1		CDS	542142	542852	.	+	.	ID=CDS1;locus_tag=Rv0452;product=Possible transcriptional regulatory protein/putative transcription factor;note=FunctionalCategory: regulatory proteins, Probably regulated by Rv1404 and is induced inside macrophage [PMID: 26615221], Up-regulated on exposure to rifampicin [PMID: 23182912];Ontology_term=0003700/note:identified by similarity of predicted tertiary structure to PDB 2zcxA/inference:ab …
chr1		CDS	543174	544730	.	+	.	ID=CDS1;locus_tag=Rv0453;gene=PPE11;product=PPE family protein PPE11;Experiment=EXISTENCE:Liquid chromatography-mass spectrometry. [PMID: 21085642],Experiment=EXISTENCE:2D gel electrophoresis, liquid chromatography mass spectrometry [PMID: 17443846]/note:FunctionalCategory: PE/PPE/note:Expressed in vivo in guinea pig lung at 30 but not 90 days post-infection. [PMID: 21085642]/note:probably secret…
chr1		CDS	544835	545185	.	+	.	ID=CDS1;locus_tag=Rv0454;product=Conserved hypothetical protein;note=FunctionalCategory: conserved hypotheticals
chr1		CDS	545375	545821	.	-	.	ID=CDS1;locus_tag=Rv0455c;product=Conserved protein;note=FunctionalCategory: conserved hypotheticals
chr1		CDS	545889	546803	.	-	.	ID=CDS1;locus_tag=Rv0456c;product=enoyl-CoA hydratase EchA2 (enoyl hydrase) (unsaturated acyl-CoA hydratase) (crotonase);note=FunctionalCategory: lipid metabolism
chr1		CDS	547076	547357	.	-	.	ID=CDS1;locus_tag=Rv0456A;product=Possible toxin MazF1;note=FunctionalCategory: virulence, detoxification, adaptation
chr1		CDS	547344	547517	.	-	.	ID=CDS1;locus_tag=Rv0456B;product=Possible antitoxin MazE1;note=FunctionalCategory: virulence, detoxification, adaptation
chr1		CDS	547586	549607	.	-	.	ID=CDS1;locus_tag=Rv0457c;product=Probable peptidase;note=FunctionalCategory: intermediary metabolism and respiration
chr1		CDS	549675	551198	.	+	.	ID=CDS1;locus_tag=Rv0458;product=Probable aldehyde dehydrogenase;note=FunctionalCategory: intermediary metabolism and respiration
chr1		CDS	551198	551689	.	+	.	ID=CDS1;locus_tag=Rv0459;product=Conserved hypothetical protein;note=FunctionalCategory: conserved hypotheticals
chr1		CDS	551749	551988	.	+	.	ID=CDS1;locus_tag=Rv0460;product=Conserved hydrophobic protein;Inference=profile:STRING database (protein-protein interactions)[PMID: 22485162]/inference:similar to AA sequence:NOG:47585 [PMID: 22485162]/note:FunctionalCategory: conserved hypotheticals/note:Predicted to be involved in membrane associated processes [PMID: 22485162]
chr1		CDS	552026	552550	.	+	.	ID=CDS1;locus_tag=Rv0461;product=Probable transmembrane protein;note=FunctionalCategory: cell wall and cell processes
chr1		CDS	552614	554008	.	+	.	ID=CDS1;locus_tag=Rv0462;product=Dihydrolipoamide dehydrogenase LpdC (lipoamide reductase (NADH)) (lipoyl dehydrogenase) (dihydrolipoyl dehydrogenase) (diaphorase);note=FunctionalCategory: intermediary metabolism and respiration
chr1		CDS	554016	554309	.	+	.	ID=CDS1;locus_tag=Rv0463;product=Probable conserved membrane protein;note=FunctionalCategory: cell wall and cell processes
chr1		CDS	554313	554885	.	-	.	ID=CDS1;locus_tag=Rv0464c;product=Conserved protein/putative peroxiredoxin;note=FunctionalCategory: conserved hypotheticals;EC_number=1.11.1.-;Ontology_term=0016209/note:identified by similarity of predicted tertiary structure to PDB 2oyoA/inference:ab initio prediction:I-TASSER:5.1/inference:alignment:TM-align:PDB:2oyoA,Ontology_term=0051920/note:identified by similarity of predicted tertiary st…
chr1		CDS	554882	556306	.	-	.	ID=CDS1;locus_tag=Rv0465c;gene=lrpI;product=Transcriptional regulatory protein, local regulatory protein of icl1;Experiment=DESCRIPTION:Transposon-insertion mutagenesis and complementation [PMID: 21193605]/note:FunctionalCategory: regulatory proteins/note:Alternatively referred to as ramB, regulator of acetate metabolism [PMID: 19767422]/note:Necessary for induction of the glyoxylate shunt in H37…
chr1		CDS	556458	557252	.	+	.	ID=CDS1;locus_tag=Rv0466;product=Conserved protein/Putative thiolester hydrolase;note=FunctionalCategory: conserved hypotheticals;EC_number=3.1.2.- (Putative)/note:identified by similarity of predicted tertiary structure to PDB:2ownB,4zv3A/inference:ab initio prediction:I-TASSER:5.1;Ontology_term=0006633/note:identified by similarity of predicted tertiary structure to PDB 2ownB/inference:ab initi…
chr1		CDS	557527	558813	.	+	.	ID=CDS1;locus_tag=Rv0467;product=Isocitrate lyase Icl (isocitrase) (isocitratase);note=FunctionalCategory: intermediary metabolism and respiration
chr1		CDS	558895	559755	.	+	.	ID=CDS1;locus_tag=Rv0468;product=3-hydroxybutyryl-CoA dehydrogenase FadB2 (beta-hydroxybutyryl-CoA dehydrogenase) (BHBD);note=FunctionalCategory: lipid metabolism
chr1		CDS	559888	560748	.	+	.	ID=CDS1;locus_tag=Rv0469;product=Possible mycolic acid synthase UmaA;note=FunctionalCategory: lipid metabolism
chr1		CDS	560848	561711	.	-	.	ID=CDS1;locus_tag=Rv0470c;product=Mycolic acid synthase PcaA (cyclopropane synthase);note=FunctionalCategory: lipid metabolism;Experiment=COORDINATES:N-terminal peptide mass spectrometry [PMID: 26536359]
chr1		CDS	561854	562294	.	-	.	ID=CDS1;locus_tag=Rv0470A;product=Hypothetical protein;note=FunctionalCategory: conserved hypotheticals
chr1		CDS	562225	562713	.	-	.	ID=CDS1;locus_tag=Rv0471c;product=Hypothetical protein;note=FunctionalCategory: conserved hypotheticals
chr1		CDS	562723	563427	.	-	.	ID=CDS1;locus_tag=Rv0472c;product=Probable transcriptional regulatory protein (possibly TetR-family);note=FunctionalCategory: regulatory proteins
chr1		CDS	563564	564934	.	+	.	ID=CDS1;locus_tag=Rv0473;product=Possible conserved transmembrane protein;note=FunctionalCategory: cell wall and cell processes
chr1		CDS	565021	565443	.	+	.	ID=CDS1;locus_tag=Rv0474;product=Probable transcriptional regulatory protein/putative transcriptional regulator;note=FunctionalCategory: regulatory proteins, upregulated during reactivation of Mtb from dormancy [PMID: 26025969];Ontology_term=0043565/note:identified by similarity of predicted tertiary structure to PDB 1b0nA/inference:ab initio prediction:I-TASSER:5.1/inference:alignment:TM-align:P…
chr1		CDS	565797	566396	.	+	.	ID=CDS1;locus_tag=Rv0475;product=Iron-regulated heparin binding hemagglutinin HbhA (adhesin);note=FunctionalCategory: cell wall and cell processes
chr1		CDS	566508	566771	.	+	.	ID=CDS1;locus_tag=Rv0476;product=Probable antigen;Experiment=DESCRIPTION: protein purification, Indirect ELISA [PMID: 20690665]/note:FunctionalCategory: cell wall and cell processes/note:Possible conserved transmembrane protein [TubercuList]
chr1		CDS	566776	567222	.	+	.	ID=CDS1;locus_tag=Rv0477;product=Possible conserved secreted protein;note=FunctionalCategory: cell wall and cell processes
chr1		CDS	567222	567896	.	+	.	ID=CDS1;locus_tag=Rv0478;product=Probable deoxyribose-phosphate aldolase DeoC (phosphodeoxyriboaldolase) (deoxyriboaldolase);note=FunctionalCategory: intermediary metabolism and respiration
chr1		CDS	567921	568967	.	-	.	ID=CDS1;locus_tag=Rv0479c;product=Probable conserved membrane protein;note=FunctionalCategory: cell wall and cell processes, phosphorylated by PknJ [PMID: 20185505];Experiment=COORDINATES:N-terminal peptide mass spectrometry [PMID: 26536359]
chr1		CDS	568964	569806	.	-	.	ID=CDS1;locus_tag=Rv0480c;product=Possible amidohydrolase;note=FunctionalCategory: intermediary metabolism and respiration
chr1		CDS	569988	570512	.	-	.	ID=CDS1;locus_tag=Rv0481c;product=Hypothetical protein;Inference=profile:STRING database (protein-protein interactions)[PMID: 22485162]/inference:similar to AA sequence:NOG:43594 [PMID: 22485162]/note:FunctionalCategory: conserved hypotheticals/note:Predicted to be involved in membrane associated processes [PMID: 22485162]
chr1		CDS	570539	571648	.	+	.	ID=CDS1;locus_tag=Rv0482;product=Probable UDP-N-acetylenolpyruvoylglucosamine reductase MurB (UDP-N-acetylmuramate dehydrogenase);note=FunctionalCategory: cell wall and cell processes
chr1		CDS	571710	573065	.	+	.	ID=CDS1;locus_tag=Rv0483;product=Probable conserved lipoprotein LprQ;note=FunctionalCategory: cell wall and cell processes
chr1		CDS	573046	573801	.	-	.	ID=CDS1;locus_tag=Rv0484c;product=Probable short-chain type oxidoreductase;note=FunctionalCategory: intermediary metabolism and respiration
chr1		CDS	573984	575300	.	+	.	ID=CDS1;locus_tag=Rv0485;product=Possible transcriptional regulatory protein/Putative transcriptional regulator;Experiment=DESCRIPTION: Transposon mutagenesis, microarray expression analysis, mouse infection, macrophage infection [PMID: 19651861]/note:FunctionalCategory: regulatory proteins/note:Regulates the expression of PE13 and PPE18 gene pair (Rv1195 and Rv1196) [PMID: 19651861]/note:Disrupt…
chr1		CDS	575348	576790	.	+	.	ID=CDS1;locus_tag=Rv0486;product=Glycosyltransferase MshA;note=FunctionalCategory: intermediary metabolism and respiration
chr1		CDS	576787	577338	.	+	.	ID=CDS1;locus_tag=Rv0487;product=Conserved hypothetical protein;note=FunctionalCategory: conserved hypotheticals
chr1		CDS	577664	578269	.	+	.	ID=CDS1;locus_tag=Rv0488;product=Probable conserved integral membrane protein;note=FunctionalCategory: cell wall and cell processes
chr1		CDS	578426	579175	.	+	.	ID=CDS1;locus_tag=Rv0489;product=Probable phosphoglycerate mutase 1 Gpm1 (phosphoglyceromutase) (PGAM) (BPG-dependent PGAM);note=FunctionalCategory: intermediary metabolism and respiration
chr1		CDS	579349	580581	.	+	.	ID=CDS1;locus_tag=Rv0490;product=Putative two component sensor histidine kinase SenX3;note=FunctionalCategory: regulatory proteins
chr1		CDS	580809	581492	.	+	.	ID=CDS1;locus_tag=Rv0491;product=Two component sensory transduction protein RegX3 (transcriptional regulatory protein) (probably LuxR-family);note=FunctionalCategory: regulatory proteins
chr1		CDS	581489	583378	.	-	.	ID=CDS1;locus_tag=Rv0492c;product=Probable oxidoreductase GMC-type;note=FunctionalCategory: intermediary metabolism and respiration
chr1		CDS	583375	583704	.	-	.	ID=CDS1;locus_tag=Rv0492A;product=Hypothetical protein;note=FunctionalCategory: conserved hypotheticals
chr1		CDS	583701	584690	.	-	.	ID=CDS1;locus_tag=Rv0493c;product=Conserved protein;note=FunctionalCategory: conserved hypotheticals
chr1		CDS	584695	585423	.	+	.	ID=CDS1;locus_tag=Rv0494;product=Probable transcriptional regulatory protein (probably GntR-family);note=FunctionalCategory: regulatory proteins;Experiment=DESCRIPTION:overexpression in M.bovis, qRT-PCR [PMID: 23475950]
chr1		CDS	585424	586314	.	-	.	ID=CDS1;locus_tag=Rv0495c;product=Conserved hypothetical protein;Inference=profile:STRING database (protein-protein interactions)[PMID: 22485162]/inference:similar to AA sequence:NOG:05481 [PMID: 22485162]/note:FunctionalCategory: conserved hypotheticals/note:Putatively involved in DNA-associated processes [PMID: 22485162]
chr1		CDS	586394	587380	.	+	.	ID=CDS1;locus_tag=Rv0496;product=Exopolyphosphatase;note=FunctionalCategory: conserved hypotheticals;Experiment=DESCRIPTION:Protein expression and purification, spectrophotometric phosphate release assay, exopolyphosphatase assay [PMID: 22880033];EC_number=3.6.1.11
chr1		CDS	587377	588309	.	+	.	ID=CDS1;locus_tag=Rv0497;product=Probable conserved transmembrane protein;note=FunctionalCategory: cell wall and cell processes;Experiment=COORDINATES:N-terminal peptide mass spectrometry [PMID: 26536359]
chr1		CDS	588325	589167	.	+	.	ID=CDS1;locus_tag=Rv0498;product=Putative sugar isomerase;note=FunctionalCategory: conserved hypotheticals;EC_number=5.1.3.- (Putative)/note:identified by similarity of predicted tertiary structure to PDB:3vniA,3cqiA,2ou4A/inference:ab initio prediction:I-TASSER:5.1,EC_number=5.3.1.- (Putative)/note:identified by similarity of predicted tertiary structure to PDB:1a0dA,5xinA,3p14A,1bxcA,3ktcA,1did…
chr1		CDS	589183	590058	.	+	.	ID=CDS1;locus_tag=Rv0499;product=Putative thiolester hydrolase;note=FunctionalCategory: conserved hypotheticals;EC_number=3.1.2.- (Putative)/note:identified by similarity of predicted tertiary structure to PDB:1c8uA/inference:ab initio prediction:I-TASSER:5.1;Ontology_term=0006637/note:identified by similarity of predicted tertiary structure to PDB 1c8uA/inference:ab initio prediction:I-TASSER:5.…
chr1		CDS	590083	590970	.	+	.	ID=CDS1;locus_tag=Rv0500;product=Probable pyrroline-5-carboxylate reductase ProC (P5CR) (P5C reductase);note=FunctionalCategory: intermediary metabolism and respiration
chr1		CDS	591111	591347	.	+	.	ID=CDS1;locus_tag=Rv0500A;product=Conserved protein;note=FunctionalCategory: conserved hypotheticals
chr1		CDS	591475	591576	.	+	.	ID=CDS1;locus_tag=Rv0500B;product=Conserved hypothetical protein;note=FunctionalCategory: conserved hypotheticals
chr1		CDS	591654	592784	.	+	.	ID=CDS1;locus_tag=Rv0501;product=Possible UDP-glucose 4-epimerase GalE2 (galactowaldenase) (UDP-galactose 4-epimerase) (uridine diphosphate galactose 4-epimerase) (uridine diphospho-galactose 4-epimerase);note=FunctionalCategory: intermediary metabolism and respiration
chr1		CDS	592791	593867	.	+	.	ID=CDS1;locus_tag=Rv0502;product=Conserved protein;note=FunctionalCategory: conserved hypotheticals
chr1		CDS	593871	594779	.	-	.	ID=CDS1;locus_tag=Rv0503c;product=Cyclopropane-fatty-acyl-phospholipid synthase 2 CmaA2 (cyclopropane fatty acid synthase) (CFA synthase) (cyclopropane mycolic acid synthase 2) (mycolic acid trans-cyclopropane synthetase);note=FunctionalCategory: lipid metabolism;Experiment=COORDINATES:N-terminal peptide mass spectrometry [PMID: 26536359]
chr1		CDS	594802	595302	.	-	.	ID=CDS1;locus_tag=Rv0504c;product=Conserved protein/Probable 3-hydroxyacyl-[acyl-carrier-protein] dehydratase;note=FunctionalCategory: conserved hypotheticals;EC_number=4.2.1.59 (Probable)/note:identified by similarity of predicted tertiary structure to PDB:4rljA/inference:ab initio prediction:I-TASSER:5.1;Ontology_term=0040007/note:identified by similarity of predicted tertiary structure to PDB …
chr1		CDS	595464	596585	.	-	.	ID=CDS1;locus_tag=Rv0505c;product=Possible phosphoserine phosphatase SerB1 (PSP) (O-phosphoserine phosphohydrolase) (pspase);note=FunctionalCategory: intermediary metabolism and respiration
chr1		CDS	596759	597202	.	+	.	ID=CDS1;locus_tag=Rv0506;product=Probable conserved membrane protein MmpS2;note=FunctionalCategory: cell wall and cell processes
chr1		CDS	597199	600105	.	+	.	ID=CDS1;locus_tag=Rv0507;product=Probable conserved transmembrane transport protein MmpL2;note=FunctionalCategory: cell wall and cell processes
chr1		CDS	600098	600391	.	+	.	ID=CDS1;locus_tag=Rv0508;product=Conserved hypothetical protein;note=FunctionalCategory: conserved hypotheticals
chr1		CDS	600441	601847	.	+	.	ID=CDS1;locus_tag=Rv0509;product=Probable glutamyl-tRNA reductase HemA (GLUTR);note=FunctionalCategory: intermediary metabolism and respiration
chr1		CDS	601857	602786	.	+	.	ID=CDS1;locus_tag=Rv0510;product=Probable porphobilinogen deaminase HemC (PBG) (hydroxymethylbilane synthase) (HMBS) (pre-uroporphyrinogen synthase);note=FunctionalCategory: intermediary metabolism and respiration
chr1		CDS	602819	604516	.	+	.	ID=CDS1;locus_tag=Rv0511;product=Probable uroporphyrin-III C-methyltransferase HemD (uroporphyrinogen III methylase) (urogen III methylase) (SUMT) (urogen III methylase) (UROM);note=FunctionalCategory: intermediary metabolism and respiration
chr1		CDS	604602	605591	.	+	.	ID=CDS1;locus_tag=Rv0512;product=Probable delta-aminolevulinic acid dehydratase HemB (porphobilinogen synthase) (ALAD) (ALADH);note=FunctionalCategory: intermediary metabolism and respiration
chr1		CDS	605604	606152	.	+	.	ID=CDS1;locus_tag=Rv0513;product=Possible conserved transmembrane protein;note=FunctionalCategory: cell wall and cell processes
chr1		CDS	606149	606448	.	+	.	ID=CDS1;locus_tag=Rv0514;product=Possible transmembrane protein;note=FunctionalCategory: cell wall and cell processes
chr1		CDS	606551	608062	.	+	.	ID=CDS1;locus_tag=Rv0515;product=Conserved 13E12 repeat family protein;Experiment=DESCRIPTION:ChIP-seq [PMID: 22528497]/note:FunctionalCategory: insertion seqs and phages/note:Bound and likely regulated by LexA, an activator of DNA damage response proteins [PMID: 22528497]
chr1		CDS	608059	608535	.	-	.	ID=CDS1;locus_tag=Rv0516c;product=Possible anti-anti-sigma factor;note=FunctionalCategory: information pathways
chr1		CDS	608746	610056	.	+	.	ID=CDS1;locus_tag=Rv0517;product=Possible membrane acyltransferase;note=FunctionalCategory: intermediary metabolism and respiration
chr1		CDS	610188	610883	.	+	.	ID=CDS1;locus_tag=Rv0518;product= putative carboxylic ester hydrolase;note=FunctionalCategory: cell wall and cell processes;EC_number=3.1.1.- (Putative)/note:identified by similarity of predicted tertiary structure to PDB:4tx1A,3kvnX,4hyqA,2vptA,1escA,3w7vA,4jggA,2q0qA/inference:ab initio prediction:I-TASSER:5.1;Ontology_term=0016020/note:identified by similarity of predicted tertiary structure t…
chr1		CDS	611172	612074	.	-	.	ID=CDS1;locus_tag=Rv0519c;product= esterase/putative carboxylic ester hydrolase;note=FunctionalCategory: cell wall and cell processes;Experiment=DESCRIPTION:protein purification and characterization, enzymatic assay [PMID: 27050490];EC_number=3.1.-.-,EC_number=3.1.1.- (Putative)/note:identified by similarity of predicted tertiary structure to PDB:4rotA,4wy8A,3ls2A,3i6yA,5cxuA/inference:ab initio …
chr1		CDS	612255	612605	.	+	.	ID=CDS1;locus_tag=Rv0520;product=Possible methyltransferase/methylase (fragment);note=FunctionalCategory: intermediary metabolism and respiration
chr1		CDS	612598	612903	.	+	.	ID=CDS1;locus_tag=Rv0521;product=Possible methyltransferase/methylase (fragment);note=FunctionalCategory: intermediary metabolism and respiration
chr1		CDS	613038	614342	.	+	.	ID=CDS1;locus_tag=Rv0522;product=Probable GABA permease GabP (4-amino butyrate transport carrier) (GAMA-aminobutyrate permease);note=FunctionalCategory: cell wall and cell processes
chr1		CDS	614326	614721	.	-	.	ID=CDS1;locus_tag=Rv0523c;product=Conserved protein/putative oxidoreductase;note=FunctionalCategory: conserved hypotheticals;EC_number=1.-.-.-;Ontology_term=0048037/note:identified by similarity of predicted tertiary structure to PDB 3r5yA,3h96A/inference:ab initio prediction:I-TASSER:5.1/inference:alignment:TM-align:PDB:3r5yA,3h96A,Ontology_term=0055114/note:identified by similarity of predicted…
chr1		CDS	614835	616223	.	+	.	ID=CDS1;locus_tag=Rv0524;product=Probable glutamate-1-semialdehyde 2,1-aminomutase HemL (GSA) (glutamate-1-semialdehyde aminotransferase) (GSA-at);note=FunctionalCategory: intermediary metabolism and respiration
chr1		CDS	616223	616831	.	+	.	ID=CDS1;locus_tag=Rv0525;product=probable protease;note=FunctionalCategory: conserved hypotheticals;Experiment=DESCRIPTION:Protein expression and purification, beta-casein enzymatic assay click-chemistry activity-based probe, liquid chromatography Mass Spectrometry[PMID: 26853625];EC_number=3.4.-.-,EC_number=5.4.2.- (Putative)/note:identified by similarity of predicted tertiary structure to PDB:1…
chr1		CDS	616846	617496	.	+	.	ID=CDS1;locus_tag=Rv0526;product=Possible thioredoxin protein (thiol-disulfide interchange protein);note=FunctionalCategory: intermediary metabolism and respiration
chr1		CDS	617493	618272	.	+	.	ID=CDS1;locus_tag=Rv0527;product=Possible cytochrome C-type biogenesis protein CcdA;note=FunctionalCategory: intermediary metabolism and respiration
chr1		CDS	618305	619894	.	+	.	ID=CDS1;locus_tag=Rv0528;product=Probable conserved transmembrane protein;note=FunctionalCategory: cell wall and cell processes, gene expressed in vivo (in mice) during infection [PMID: 26964819]
chr1		CDS	619891	620865	.	+	.	ID=CDS1;locus_tag=Rv0529;product=Possible cytochrome C-type biogenesis protein CcsA;note=FunctionalCategory: intermediary metabolism and respiration
chr1		CDS	620907	622124	.	+	.	ID=CDS1;locus_tag=Rv0530;product=Conserved protein/putative acid anhydride hydrolase;note=FunctionalCategory: conserved hypotheticals;EC_number=3.6.-.- (Putative)/note:identified by similarity of predicted tertiary structure to PDB:2bejA/inference:ab initio prediction:I-TASSER:5.1;Ontology_term=0003677/note:identified by similarity of predicted tertiary structure to PDB 2bejA/inference:ab initio …
chr1		CDS	622121	622282	.	-	.	ID=CDS1;locus_tag=Rv0530A;product=Conserved protein;note=FunctionalCategory: conserved hypotheticals
chr1		CDS	622329	622646	.	+	.	ID=CDS1;locus_tag=Rv0531;product=Possible conserved membrane protein;note=FunctionalCategory: cell wall and cell processes
chr1		CDS	622793	624577	.	+	.	ID=CDS1;locus_tag=Rv0532;gene=PE_PGRS6;product=PE-PGRS family protein PE_PGRS6;note=FunctionalCategory: PE/PPE
chr1		CDS	624473	625480	.	-	.	ID=CDS1;locus_tag=Rv0533c;product=3-oxoacyl-[acyl-carrier-protein] synthase III FabH (beta-ketoacyl-ACP synthase III) (KAS III);note=FunctionalCategory: lipid metabolism
chr1		CDS	625562	626440	.	-	.	ID=CDS1;locus_tag=Rv0534c;product=1,4-dihydroxy-2-naphthoate octaprenyltransferase MenA (DHNA-octaprenyltransferase);note=FunctionalCategory: intermediary metabolism and respiration
chr1		CDS	626457	627251	.	+	.	ID=CDS1;locus_tag=Rv0535;product=Probable 5'-methylthioadenosine phosphorylase Pnp (MTA phosphorylase);note=FunctionalCategory: intermediary metabolism and respiration
chr1		CDS	627248	628288	.	+	.	ID=CDS1;locus_tag=Rv0536;product=Probable UDP-glucose 4-epimerase GalE3 (galactowaldenase) (UDP-galactose 4-epimerase) (uridine diphosphate galactose 4-epimerase) (uridine diphospho-galactose 4-epimerase);note=FunctionalCategory: intermediary metabolism and respiration
chr1		CDS	628298	629731	.	-	.	ID=CDS1;locus_tag=Rv0537c;product=Probable integral membrane protein;note=FunctionalCategory: cell wall and cell processes
chr1		CDS	630040	631686	.	+	.	ID=CDS1;locus_tag=Rv0538;product=Immunodominant protein [PMID: 19604115], Possible conserved membrane protein;Experiment=southern hybridization, recombinant protein expression, ELISA [PMID: 19604115]/inference:similar to AA sequence:BLASTp [PMID: 19604115]/note:FunctionalCategory: cell wall and cell processes/note:also known as proline-threonine repeat protein (PTRP) with repeat motifs clustered …
chr1		CDS	631743	632375	.	+	.	ID=CDS1;locus_tag=Rv0539;product=Probable dolichyl-phosphate sugar synthase (dolichol-phosphate sugar synthetase) (dolichol-phosphate sugar transferase) (sugar phosphoryldolichol synthase);note=FunctionalCategory: intermediary metabolism and respiration
chr1		CDS	632372	633034	.	+	.	ID=CDS1;locus_tag=Rv0540;product=Conserved hypothetical protein;Inference=profile:STRING database (protein-protein interactions)[PMID: 22485162]/inference:similar to AA sequence:COG:3222 [PMID: 22485162]/note:FunctionalCategory: conserved hypotheticals/note:Predicted to be involved in cell wall biogenesis [PMID: 22485162]
chr1		CDS	633055	634404	.	-	.	ID=CDS1;locus_tag=Rv0541c;product=Probable conserved integral membrane protein;note=FunctionalCategory: cell wall and cell processes, Possible mannosyl transferase function based on conserved amino acid domain similarity to Rv1002c and clustering on the Mtb chromosome with Rv0539 (not annotated in UniProt) [PMID: 17261566]
chr1		CDS	634416	635504	.	-	.	ID=CDS1;locus_tag=Rv0542c;product=Possible O-succinylbenzoic acid--CoA ligase MenE (OSB-CoA synthetase) (O-succinylbenzoate-CoA synthase);note=FunctionalCategory: intermediary metabolism and respiration
chr1		CDS	635573	635875	.	-	.	ID=CDS1;locus_tag=Rv0543c;product=Conserved protein;Inference=profile:STRING database (protein-protein interactions)[PMID: 22485162]/inference:similar to AA sequence:NOG:08636 [PMID: 22485162]/note:FunctionalCategory: conserved hypotheticals/note:Predicted to be involved in membrane associated processes [PMID: 22485162]
chr1		CDS	635935	636213	.	-	.	ID=CDS1;locus_tag=Rv0544c;product=Possible conserved transmembrane protein;note=FunctionalCategory: cell wall and cell processes, down-regulated under carbon starvation [PMID: 16781800]
chr1		CDS	636210	637463	.	-	.	ID=CDS1;locus_tag=Rv0545c;product=Probable low-affinity inorganic phosphate transporter integral membrane protein PitA;note=FunctionalCategory: cell wall and cell processes
chr1		CDS	637583	637969	.	-	.	ID=CDS1;locus_tag=Rv0546c;product=Conserved protein/putative carbon-sulfur lyase;note=FunctionalCategory: conserved hypotheticals;EC_number=4.4.1.- (Putative)/note:identified by similarity of predicted tertiary structure to PDB:3vw9A,1bh5B,1qipB/inference:ab initio prediction:I-TASSER:5.1;Ontology_term=0008270/note:identified by similarity of predicted tertiary structure to PDB 3vw9A,1bh5B,1qipB/…
chr1		CDS	638032	638916	.	-	.	ID=CDS1;locus_tag=Rv0547c;product=Possible oxidoreductase;note=FunctionalCategory: intermediary metabolism and respiration
chr1		CDS	639012	639956	.	-	.	ID=CDS1;locus_tag=Rv0548c;product=Naphthoate synthase MenB (dihydroxynaphthoic acid synthetase) (DHNA synthetase);note=FunctionalCategory: intermediary metabolism and respiration
chr1		CDS	640228	640641	.	-	.	ID=CDS1;locus_tag=Rv0549c;product=Possible toxin VapC3;note=FunctionalCategory: virulence, detoxification, adaptation
chr1		CDS	640638	640904	.	-	.	ID=CDS1;locus_tag=Rv0550c;product=Possible antitoxin VapB3;note=FunctionalCategory: virulence, detoxification, adaptation
chr1		CDS	641096	642811	.	-	.	ID=CDS1;locus_tag=Rv0551c;product=Probable fatty-acid-CoA ligase FadD8 (fatty-acid-CoA synthetase) (fatty-acid-CoA synthase);note=FunctionalCategory: lipid metabolism
chr1		CDS	642889	644493	.	+	.	ID=CDS1;locus_tag=Rv0552;product=Conserved protein/putative endodeoxyribonuclease;note=FunctionalCategory: conserved hypotheticals;EC_number=3.1.21.-;Ontology_term=0006259/note:identified by similarity of predicted tertiary structure to PDB 3ighX,3ighX1/inference:ab initio prediction:I-TASSER:5.1/inference:alignment:TM-align:PDB:3ighX,3ighX1,Ontology_term=0016888/note:identified by similarity of …
chr1		CDS	644499	645470	.	+	.	ID=CDS1;locus_tag=Rv0553;product=Probable muconate cycloisomerase MenC (cis,cis-muconate lactonizing enzyme) (MLE);note=FunctionalCategory: intermediary metabolism and respiration;Experiment=COORDINATES:N-terminal peptide mass spectrometry [PMID: 26536359]
chr1		CDS	645467	646255	.	+	.	ID=CDS1;locus_tag=Rv0554;product=Possible peroxidase BpoC (non-haem peroxidase);note=FunctionalCategory: virulence, detoxification, adaptation;Experiment=COORDINATES:N-terminal peptide mass spectrometry [PMID: 26536359]
chr1		CDS	646298	647962	.	+	.	ID=CDS1;locus_tag=Rv0555;product=Probable bifunctional menaquinone biosynthesis protein MenD : 2-succinyl-6-hydroxy-2,4-cyclohexadiene-1-carboxylate synthase (SHCHC synthase) + 2-oxoglutarate decarboxylase (alpha- ketoglutarate decarboxylase) (KDC);note=FunctionalCategory: intermediary metabolism and respiration
chr1		CDS	647959	648474	.	+	.	ID=CDS1;locus_tag=Rv0556;product=Probable conserved transmembrane protein;note=FunctionalCategory: cell wall and cell processes
chr1		CDS	648536	649672	.	+	.	ID=CDS1;locus_tag=Rv0557;product=Mannosyltransferase MgtA;note=FunctionalCategory: lipid metabolism
chr1		CDS	649689	650393	.	+	.	ID=CDS1;locus_tag=Rv0558;product=Probable ubiquinone/menaquinone biosynthesis methyltransferase MenH (2-heptaprenyl-1,4-naphthoquinone methyltransferase);note=FunctionalCategory: intermediary metabolism and respiration
chr1		CDS	650407	650745	.	-	.	ID=CDS1;locus_tag=Rv0559c;product=Possible conserved secreted protein;note=FunctionalCategory: cell wall and cell processes, upregulated in the presence of rifampicin in a time- and concentration-dependent exposure to the drug, potentially involved in rifampicin resistance [PMID:23182912], upregulated upon Rv2887 deletion [PMID:26303802], salicylate-induced gene [PMID:16175359], induced and expor…
chr1		CDS	650779	651504	.	-	.	ID=CDS1;locus_tag=Rv0560c;product=Possible benzoquinone methyltransferase (methylase);note=FunctionalCategory: intermediary metabolism and respiration
chr1		CDS	651529	652755	.	-	.	ID=CDS1;locus_tag=Rv0561c;product=Possible oxidoreductase;note=FunctionalCategory: intermediary metabolism and respiration
chr1		CDS	652771	653778	.	+	.	ID=CDS1;locus_tag=Rv0562;product=Probable polyprenyl-diphosphate synthase GrcC1 (polyprenyl pyrophosphate synthetase);note=FunctionalCategory: intermediary metabolism and respiration
chr1		CDS	653879	654739	.	+	.	ID=CDS1;locus_tag=Rv0563;product=Probable protease transmembrane protein heat shock protein HtpX;note=FunctionalCategory: virulence, detoxification, adaptation
chr1		CDS	654924	655949	.	-	.	ID=CDS1;locus_tag=Rv0564c;product=Probable glycerol-3-phosphate dehydrogenase [NAD(P)+] GpdA1 (NAD(P)H-dependent glycerol-3-phosphate dehydrogenase) (NAD(P)H-dependent dihydroxyacetone-phosphate reductase);note=FunctionalCategory: lipid metabolism
chr1		CDS	656010	657470	.	-	.	ID=CDS1;locus_tag=Rv0565c;product=Probable monooxygenase;note=FunctionalCategory: intermediary metabolism and respiration
chr1		CDS	657548	658039	.	-	.	ID=CDS1;locus_tag=Rv0566c;product=Conserved protein;note=FunctionalCategory: conserved hypotheticals
chr1		CDS	658321	659340	.	+	.	ID=CDS1;locus_tag=Rv0567;product=Probable methyltransferase/methylase;note=FunctionalCategory: intermediary metabolism and respiration
chr1		CDS	659450	660868	.	+	.	ID=CDS1;locus_tag=Rv0568;product=Possible cytochrome P450 135B1 Cyp135B1;note=FunctionalCategory: intermediary metabolism and respiration
chr1		CDS	661003	661269	.	+	.	ID=CDS1;locus_tag=Rv0569;product=Putative hypoxic signal transduction protein;Experiment=DESCRIPTION:Solution structure, Circular dichroism measurement, NMR [PMID: 24275361]/note:FunctionalCategory: conserved hypotheticals/note:possible component of dormancy regulating DosR regulon [PMID: 28261197]
chr1		CDS	661295	663373	.	+	.	ID=CDS1;locus_tag=Rv0570;product=Probable ribonucleoside-diphosphate reductase (large subunit) NrdZ (ribonucleotide reductase);note=FunctionalCategory: information pathways
chr1		CDS	663487	664818	.	-	.	ID=CDS1;locus_tag=Rv0571c;product=probable serine hydrolase;Experiment=DESCRIPTION:Protein expression and purification, click-chemistry activity-based probe, liquid chromatography Mass Spectrometry[PMID: 26853625]/inference:ab initio prediction:PHYRE [PMID: 26853625]/note:FunctionalCategory: conserved hypotheticals/note:possible component of dormancy regulating DosR regulon [PMID: 28261197];EC_nu…
chr1		CDS	665042	665383	.	-	.	ID=CDS1;locus_tag=Rv0572c;product=Hypothetical protein;note=FunctionalCategory: conserved hypotheticals, possible component of dormancy regulating DosR regulon [PMID: 28261197]
chr1		CDS	665851	667242	.	-	.	ID=CDS1;locus_tag=Rv0573c;product=Nicotinic acid phosphoribosyltransferase PncB2;note=FunctionalCategory: intermediary metabolism and respiration
chr1		CDS	667252	668394	.	-	.	ID=CDS1;locus_tag=Rv0574c;product=Probable poly-glutamate synthesis accessory protein;Experiment=EXISTENCE:Southern Blot[PMID: 25312955],Experiment=DESCRIPTION:Knockout-Complementation study coupled with poly-α-l-glutamine quantification[PMID: 25312955]/note:FunctionalCategory: conserved hypotheticals/note:Predicted to be involved in poly-α-l-glutamine biosynthesis[PMID:25312955]/note:possible co…
chr1		CDS	668579	669745	.	-	.	ID=CDS1;locus_tag=Rv0575c;product=Possible oxidoreductase;note=FunctionalCategory: intermediary metabolism and respiration
chr1		CDS	669848	671152	.	+	.	ID=CDS1;locus_tag=Rv0576;product=Probable transcriptional regulatory protein (possibly ArsR-family);note=FunctionalCategory: regulatory proteins
chr1		CDS	671166	671951	.	+	.	ID=CDS1;locus_tag=Rv0577;gene=cfp32;product=Putative Antigen;Experiment=DESCRIPTION:recombinant protein expression, immunoprecipitation, immunoblotting, cytotoxicity analysis, flow cytometry, MLR [PMID: 22415304]/note:FunctionalCategory: conserved hypotheticals/note:Putatively interacts with Toll-like receptor 2, induces maturation of dendritic cells [PMID: 22415304]/note:Conserved protein TB27.3…
chr1		CDS	671996	675916	.	-	.	ID=CDS1;locus_tag=Rv0578c;gene=PE_PGRS7;product=PE-PGRS family protein PE_PGRS7;Experiment=EXISTENCE:gel electrophoresis, liquid chromatography mass spectrometry[PMID: 21920479]/note:FunctionalCategory: PE/PPE/note:located in the cell membrane [PMID: 21920479]
chr1		CDS	676238	676996	.	+	.	ID=CDS1;locus_tag=Rv0579;product=Conserved hypothetical protein;note=FunctionalCategory: conserved hypotheticals
chr1		CDS	677125	677616	.	-	.	ID=CDS1;locus_tag=Rv0580c;product=Conserved protein;note=FunctionalCategory: conserved hypotheticals;Experiment=COORDINATES:N-terminal peptide mass spectrometry [PMID: 26536359]
chr1		CDS	677710	677925	.	+	.	ID=CDS1;locus_tag=Rv0581;product=Possible antitoxin VapB26;note=FunctionalCategory: virulence, detoxification, adaptation
chr1		CDS	677922	678329	.	+	.	ID=CDS1;locus_tag=Rv0582;product=Possible toxin VapC26. Contains PIN domain.;note=FunctionalCategory: virulence, detoxification, adaptation
chr1		CDS	678389	679075	.	-	.	ID=CDS1;locus_tag=Rv0583c;product=Probable conserved lipoprotein LpqN;note=FunctionalCategory: cell wall and cell processes
chr1		CDS	679229	681862	.	+	.	ID=CDS1;locus_tag=Rv0584;product=Possible conserved exported protein/putative glycosidase;note=FunctionalCategory: cell wall and cell processes, possible alpha-mannosidase [PMID: 27697825];EC_number=3.2.1.- (Putative)/note:identified by similarity of predicted tertiary structure to PDB:2xsgA/inference:ab initio prediction:I-TASSER:5.1;Ontology_term=0030246/note:identified by similarity of predict…
chr1		CDS	681885	684272	.	-	.	ID=CDS1;locus_tag=Rv0585c;product=Probable conserved integral membrane protein/putative receptor protein;note=FunctionalCategory: cell wall and cell processes, identified by similarity of predicted tertiary structure to PDB:4c0oA,2x19B,3icqT, possible nucleic acid transport receptor protein (structural simlarity suggests potential host-mimicry), structural similarity to eukaryotic RNA transporter…
chr1		CDS	684410	685132	.	+	.	ID=CDS1;locus_tag=Rv0586;product=Probable transcriptional regulatory protein Mce2R (GntR-family);note=FunctionalCategory: regulatory proteins
chr1		CDS	685129	685926	.	+	.	ID=CDS1;locus_tag=Rv0587;gene=yrbE2A;product=Conserved hypothetical integral membrane protein YrbE2A;note=FunctionalCategory: virulence, detoxification, adaptation, possibly part of ABC - phospholipid transporter [PMID: 27973588]
chr1		CDS	685928	686815	.	+	.	ID=CDS1;locus_tag=Rv0588;gene=yrbE2B;product=Conserved hypothetical integral membrane protein YrbE2B;note=FunctionalCategory: virulence, detoxification, adaptation
chr1		CDS	686821	688035	.	+	.	ID=CDS1;locus_tag=Rv0589;product=Mce-family protein Mce2A;note=FunctionalCategory: virulence, detoxification, adaptation
chr1		CDS	688032	688859	.	+	.	ID=CDS1;locus_tag=Rv0590;product=Mce-family protein Mce2B;note=FunctionalCategory: virulence, detoxification, adaptation
chr1		CDS	688808	689062	.	+	.	ID=CDS1;locus_tag=Rv0590A;product=Mce-family related protein;note=FunctionalCategory: virulence, detoxification, adaptation
chr1		CDS	689059	690504	.	+	.	ID=CDS1;locus_tag=Rv0591;product=Mce-family protein Mce2C;note=FunctionalCategory: virulence, detoxification, adaptation
chr1		CDS	690501	692027	.	+	.	ID=CDS1;locus_tag=Rv0592;product=Mce-family protein Mce2D;note=FunctionalCategory: virulence, detoxification, adaptation
chr1		CDS	692024	693232	.	+	.	ID=CDS1;locus_tag=Rv0593;product=Possible Mce-family lipoprotein LprL (Mce-family lipoprotein Mce2E);note=FunctionalCategory: cell wall and cell processes
chr1		CDS	693237	694787	.	+	.	ID=CDS1;locus_tag=Rv0594;product=Mce-family protein Mce2F;note=FunctionalCategory: virulence, detoxification, adaptation
chr1		CDS	694839	695231	.	-	.	ID=CDS1;locus_tag=Rv0595c;product=Possible toxin VapC4;note=FunctionalCategory: virulence, detoxification, adaptation
chr1		CDS	695228	695485	.	-	.	ID=CDS1;locus_tag=Rv0596c;product=Possible antitoxin VapB4;note=FunctionalCategory: virulence, detoxification, adaptation
chr1		CDS	695668	696903	.	-	.	ID=CDS1;locus_tag=Rv0597c;product=Conserved hypothetical protein;note=FunctionalCategory: conserved hypotheticals
chr1		CDS	697154	697567	.	-	.	ID=CDS1;locus_tag=Rv0598c;product=Possible toxin VapC27. Contains PIN domain.;note=FunctionalCategory: virulence, detoxification, adaptation;Experiment=COORDINATES:N-terminal peptide mass spectrometry [PMID: 26536359]
chr1		CDS	697564	697800	.	-	.	ID=CDS1;locus_tag=Rv0599c;product=Possible antitoxin VapB27;note=FunctionalCategory: virulence, detoxification, adaptation
chr1		CDS	697904	698410	.	-	.	ID=CDS1;locus_tag=Rv0600c;product=Two component sensor kinase [second part];note=FunctionalCategory: regulatory proteins
chr1		CDS	698524	698994	.	-	.	ID=CDS1;locus_tag=Rv0601c;product=Two component sensor kinase [first part];note=FunctionalCategory: regulatory proteins
chr1		CDS	699038	699799	.	-	.	ID=CDS1;locus_tag=Rv0602c;product=Two component DNA binding transcriptional regulatory protein TcrA;note=FunctionalCategory: regulatory proteins
chr1		CDS	699856	700167	.	+	.	ID=CDS1;locus_tag=Rv0603;product=Possible exported protein;note=FunctionalCategory: cell wall and cell processes, identified by similarity of predicted tertiary structure to PDB:2kgyA, structural homolog of 2kgyA, a protein of unknown function;Inference=ab initio prediction:I-TASSER:5.1/inference:alignment:TM-align:PDB:2kgyA
chr1		CDS	700239	701189	.	+	.	ID=CDS1;locus_tag=Rv0604;product=Probable conserved lipoprotein LpqO;note=FunctionalCategory: cell wall and cell processes
chr1		CDS	701406	702014	.	+	.	ID=CDS1;locus_tag=Rv0605;product=Possible resolvase;note=FunctionalCategory: insertion seqs and phages
chr1		CDS	702016	702759	.	+	.	ID=CDS1;locus_tag=Rv0606;product=Possible transposase (fragment);note=FunctionalCategory: insertion seqs and phages
chr1		CDS	702813	703199	.	+	.	ID=CDS1;locus_tag=Rv0607;product=Hypothetical protein;note=FunctionalCategory: conserved hypotheticals
chr1		CDS	703244	703489	.	+	.	ID=CDS1;locus_tag=Rv0608;product=Possible antitoxin VapB28;note=FunctionalCategory: virulence, detoxification, adaptation
chr1		CDS	703486	703887	.	+	.	ID=CDS1;locus_tag=Rv0609;product=Possible toxin VapC28. Contains PIN domain.;note=FunctionalCategory: virulence, detoxification, adaptation
chr1		CDS	703830	704057	.	+	.	ID=CDS1;locus_tag=Rv0609A;product=Conserved hypothetical protein;note=FunctionalCategory: conserved hypotheticals
chr1		CDS	704752	705909	.	-	.	ID=CDS1;locus_tag=Rv0610c;product=Hypothetical protein;note=FunctionalCategory: conserved hypotheticals
chr1		CDS	705961	706344	.	-	.	ID=CDS1;locus_tag=Rv0611c;product=Hypothetical protein;note=FunctionalCategory: conserved hypotheticals
chr1		CDS	706324	706929	.	+	.	ID=CDS1;locus_tag=Rv0612;product=Conserved hypothetical protein;note=FunctionalCategory: conserved hypotheticals
chr1		CDS	706948	709515	.	-	.	ID=CDS1;locus_tag=Rv0613c;product=probable protease/putative transport protein;note=FunctionalCategory: conserved hypotheticals;Experiment=DESCRIPTION:Protein expression and purification, beta-casein enzymatic assay, click-chemistry activity-based probe, liquid chromatography Mass Spectrometry[PMID: 26853625],Experiment=COORDINATES:N-terminal peptide mass spectrometry [PMID: 26536359]/note:identi…
chr1		CDS	709356	710348	.	+	.	ID=CDS1;locus_tag=Rv0614;product=Conserved hypothetical protein;note=FunctionalCategory: conserved hypotheticals
chr1		CDS	710345	710587	.	+	.	ID=CDS1;locus_tag=Rv0615;product=Probable integral membrane protein;note=FunctionalCategory: cell wall and cell processes, induced and exported in vivo [PMID: 28442606]
chr1		CDS	710584	710850	.	-	.	ID=CDS1;locus_tag=Rv0616c;product=Hypothetical protein;note=FunctionalCategory: conserved hypotheticals
chr1		CDS	710782	711009	.	+	.	ID=CDS1;locus_tag=Rv0616A;product=Possible antitoxin VapB29;note=FunctionalCategory: virulence, detoxification, adaptation
chr1		CDS	711006	711407	.	+	.	ID=CDS1;locus_tag=Rv0617;product=Possible toxin VapC29. Contains PIN domain.;note=FunctionalCategory: virulence, detoxification, adaptation
chr1		CDS	711536	712231	.	+	.	ID=CDS1;locus_tag=Rv0618;product=Probable galactose-1-phosphate uridylyltransferase GalTa [first part];note=FunctionalCategory: intermediary metabolism and respiration
chr1		CDS	712174	712719	.	+	.	ID=CDS1;locus_tag=Rv0619;product=Probable galactose-1-phosphate uridylyltransferase GalTb [second part];note=FunctionalCategory: intermediary metabolism and respiration
chr1		CDS	712716	713807	.	+	.	ID=CDS1;locus_tag=Rv0620;product=Probable galactokinase GalK (galactose kinase);note=FunctionalCategory: intermediary metabolism and respiration
chr1		CDS	714202	715266	.	+	.	ID=CDS1;locus_tag=Rv0621;product=Possible membrane protein;note=FunctionalCategory: cell wall and cell processes, possibly involved in the regulation of fatty acid metabolism [PMID: 18979228], involved in surfactant tolerance, overexpression correlated with SDS resistance [PMID: 18979228]
chr1		CDS	715370	716317	.	+	.	ID=CDS1;locus_tag=Rv0622;product=Possible membrane protein;note=FunctionalCategory: cell wall and cell processes
chr1		CDS	716410	716664	.	+	.	ID=CDS1;locus_tag=Rv0623;product=Possible antitoxin VapB30;note=FunctionalCategory: virulence, detoxification, adaptation
chr1		CDS	716664	717059	.	+	.	ID=CDS1;locus_tag=Rv0624;product=Possible toxin VapC30. Contains PIN domain.;note=FunctionalCategory: virulence, detoxification, adaptation
chr1		CDS	717153	717893	.	-	.	ID=CDS1;locus_tag=Rv0625c;product=Probable conserved transmembrane protein;note=FunctionalCategory: cell wall and cell processes;Experiment=COORDINATES:N-terminal peptide mass spectrometry [PMID: 26536359]
chr1		CDS	718025	718285	.	+	.	ID=CDS1;locus_tag=Rv0626;product=Possible antitoxin VapB5;note=FunctionalCategory: virulence, detoxification, adaptation
chr1		CDS	718282	718689	.	+	.	ID=CDS1;locus_tag=Rv0627;product=Possible toxin VapC5;note=FunctionalCategory: virulence, detoxification, adaptation
chr1		CDS	718761	719912	.	-	.	ID=CDS1;locus_tag=Rv0628c;product=Conserved hypothetical protein;note=FunctionalCategory: conserved hypotheticals
chr1		CDS	720005	721732	.	-	.	ID=CDS1;locus_tag=Rv0629c;product=Probable exonuclease V (alpha chain) RecD (exodeoxyribonuclease V alpha chain) (exodeoxyribonuclease V polypeptide);note=FunctionalCategory: information pathways
chr1		CDS	721729	725013	.	-	.	ID=CDS1;locus_tag=Rv0630c;product=Probable exonuclease V (beta chain) RecB (exodeoxyribonuclease V beta chain)(exodeoxyribonuclease V polypeptide) (chi-specific endonuclease);note=FunctionalCategory: information pathways
chr1		CDS	725013	728306	.	-	.	ID=CDS1;locus_tag=Rv0631c;product=Probable exonuclease V (gamma chain) RecC (exodeoxyribonuclease V gamma chain)(exodeoxyribonuclease V polypeptide);note=FunctionalCategory: information pathways
chr1		CDS	728583	729278	.	-	.	ID=CDS1;locus_tag=Rv0632c;product=Probable enoyl-CoA hydratase EchA3 (enoyl hydrase) (unsaturated acyl-CoA hydratase) (crotonase);note=FunctionalCategory: lipid metabolism
chr1		CDS	729327	730166	.	-	.	ID=CDS1;locus_tag=Rv0633c;product=Possible exported protein;note=FunctionalCategory: cell wall and cell processes, necessary in chronic phase of infection [PMID: 26270051]
chr1		CDS	730320	731033	.	-	.	ID=CDS1;locus_tag=Rv0634c;product=Possible glyoxalase II (hydroxyacylglutathione hydrolase) (GLX II);note=FunctionalCategory: virulence, detoxification, adaptation
chr1		CDS	731113	731364	.	+	.	ID=CDS1;locus_tag=Rv0634A;product=Unknown protein;note=FunctionalCategory: conserved hypotheticals
chr1		CDS	731712	731879	.	+	.	ID=CDS1;locus_tag=Rv0634B;product=50S ribosomal protein L33 RpmG2;note=FunctionalCategory: information pathways
chr1		CDS	731930	732406	.	+	.	ID=CDS1;locus_tag=Rv0635;product=(3R)-hydroxyacyl-ACP dehydratase subunit HadA;note=FunctionalCategory: intermediary metabolism and respiration
chr1		CDS	732393	732821	.	+	.	ID=CDS1;locus_tag=Rv0636;product=(3R)-hydroxyacyl-ACP dehydratase subunit HadB;note=FunctionalCategory: intermediary metabolism and respiration
chr1		CDS	732825	733325	.	+	.	ID=CDS1;locus_tag=Rv0637;product=(3R)-hydroxyacyl-ACP dehydratase subunit HadC;note=FunctionalCategory: intermediary metabolism and respiration
chr1		CDS	733737	734222	.	+	.	ID=CDS1;locus_tag=Rv0638;product=Probable preprotein translocase SecE1;note=FunctionalCategory: cell wall and cell processes
chr1		CDS	734254	734970	.	+	.	ID=CDS1;locus_tag=Rv0639;product=Probable transcription antitermination protein NusG;note=FunctionalCategory: information pathways
chr1		CDS	735022	735450	.	+	.	ID=CDS1;locus_tag=Rv0640;product=50S ribosomal protein L11 RplK;note=FunctionalCategory: information pathways
chr1		CDS	735517	736224	.	+	.	ID=CDS1;locus_tag=Rv0641;product=50S ribosomal protein L1 RplA;note=FunctionalCategory: information pathways
chr1		CDS	736298	737203	.	-	.	ID=CDS1;locus_tag=Rv0642c;product=Methoxy mycolic acid synthase 4 MmaA4 (methyl mycolic acid synthase 4) (MMA4) (hydroxy mycolic acid synthase);note=FunctionalCategory: lipid metabolism
chr1		CDS	737268	738149	.	-	.	ID=CDS1;locus_tag=Rv0643c;product=Methoxy mycolic acid synthase 3 MmaA3 (methyl mycolic acid synthase 3) (MMA3) (hydroxy mycolic acid synthase);note=FunctionalCategory: lipid metabolism
chr1		CDS	738297	739160	.	-	.	ID=CDS1;locus_tag=Rv0644c;product=Methoxy mycolic acid synthase 2 MmaA2 (methyl mycolic acid synthase 2) (MMA2) (hydroxy mycolic acid synthase);note=FunctionalCategory: lipid metabolism
chr1		CDS	739327	740187	.	-	.	ID=CDS1;locus_tag=Rv0645c;product=Methoxy mycolic acid synthase 1 MmaA1 (methyl mycolic acid synthase 1) (MMA1) (hydroxy mycolic acid synthase);note=FunctionalCategory: lipid metabolism
chr1		CDS	740234	741139	.	-	.	ID=CDS1;locus_tag=Rv0646c;product=Probable lipase/esterase LipG;note=FunctionalCategory: intermediary metabolism and respiration
chr1		CDS	741151	742617	.	-	.	ID=CDS1;locus_tag=Rv0647c;product=Conserved protein;note=FunctionalCategory: conserved hypotheticals
chr1		CDS	742719	746366	.	+	.	ID=CDS1;locus_tag=Rv0648;product=Alpha-mannosidase;note=FunctionalCategory: intermediary metabolism and respiration
chr1		CDS	746363	747037	.	+	.	ID=CDS1;locus_tag=Rv0649;product=Possible malonyl CoA-acyl carrier protein transacylase FabD2 (MCT);note=FunctionalCategory: lipid metabolism
chr1		CDS	747037	747945	.	+	.	ID=CDS1;locus_tag=Rv0650;product=Possible sugar kinase;note=FunctionalCategory: intermediary metabolism and respiration
chr1		CDS	748276	748812	.	+	.	ID=CDS1;locus_tag=Rv0651;product=50S ribosomal protein L10 RplJ;note=FunctionalCategory: information pathways
chr1		CDS	748849	749241	.	+	.	ID=CDS1;locus_tag=Rv0652;product=50S ribosomal protein L7/L12 RplL (SA1);note=FunctionalCategory: information pathways
chr1		CDS	749234	749929	.	-	.	ID=CDS1;locus_tag=Rv0653c;product=Possible transcriptional regulatory protein (probably TetR-family);note=FunctionalCategory: regulatory proteins
chr1		CDS	750000	751505	.	+	.	ID=CDS1;locus_tag=Rv0654;product=Probable dioxygenase;note=FunctionalCategory: intermediary metabolism and respiration
chr1		CDS	751517	752596	.	+	.	ID=CDS1;locus_tag=Rv0655;product=Possible ribonucleotide-transport ATP-binding protein ABC transporter Mkl;note=FunctionalCategory: cell wall and cell processes
chr1		CDS	752984	753367	.	-	.	ID=CDS1;locus_tag=Rv0656c;product=Possible toxin VapC6;note=FunctionalCategory: virulence, detoxification, adaptation
chr1		CDS	753462	753617	.	-	.	ID=CDS1;locus_tag=Rv0657c;product=Possible antitoxin VapB6;note=FunctionalCategory: virulence, detoxification, adaptation
chr1		CDS	753693	754409	.	-	.	ID=CDS1;locus_tag=Rv0658c;product=Probable conserved integral membrane protein;note=FunctionalCategory: cell wall and cell processes
chr1		CDS	754685	754993	.	-	.	ID=CDS1;locus_tag=Rv0659c;product=Toxin MazF2;note=FunctionalCategory: virulence, detoxification, adaptation
chr1		CDS	754980	755225	.	-	.	ID=CDS1;locus_tag=Rv0660c;product=Possible antitoxin MazE2;note=FunctionalCategory: virulence, detoxification, adaptation
chr1		CDS	755335	755772	.	-	.	ID=CDS1;locus_tag=Rv0661c;product=Possible toxin VapC7;note=FunctionalCategory: virulence, detoxification, adaptation
chr1		CDS	755769	756023	.	-	.	ID=CDS1;locus_tag=Rv0662c;product=Possible antitoxin VapB7;note=FunctionalCategory: virulence, detoxification, adaptation
chr1		CDS	756137	758500	.	+	.	ID=CDS1;locus_tag=Rv0663;product=Possible arylsulfatase AtsD (aryl-sulfate sulphohydrolase) (arylsulphatase);note=FunctionalCategory: intermediary metabolism and respiration
chr1		CDS	758532	758804	.	+	.	ID=CDS1;locus_tag=Rv0664;product=Possible antitoxin VapB8;note=FunctionalCategory: virulence, detoxification, adaptation
chr1		CDS	758801	759139	.	+	.	ID=CDS1;locus_tag=Rv0665;product=Possible toxin VapC8;note=FunctionalCategory: virulence, detoxification, adaptation
chr1		CDS	759136	759309	.	+	.	ID=CDS1;locus_tag=Rv0666;product=Possible membrane protein;note=FunctionalCategory: cell wall and cell processes, upregulated in stationary phase and during chronic infection in mice [PMID: 24516549], significantly down-regulated in vitro C model of dormancy [PMID: 25645949]
chr1		CDS	759807	763325	.	+	.	ID=CDS1;locus_tag=Rv0667;product=DNA-directed RNA polymerase (beta chain) RpoB (transcriptase beta chain) (RNA polymerase beta subunit);note=FunctionalCategory: information pathways
chr1		CDS	763370	767320	.	+	.	ID=CDS1;locus_tag=Rv0668;product=DNA-directed RNA polymerase (beta' chain) RpoC (transcriptase beta' chain) (RNA polymerase beta' subunit).;note=FunctionalCategory: information pathways;Experiment=COORDINATES:N-terminal peptide mass spectrometry [PMID: 26536359]
chr1		CDS	767684	769597	.	-	.	ID=CDS1;locus_tag=Rv0669c;product=Possible hydrolase;note=FunctionalCategory: intermediary metabolism and respiration
chr1		CDS	769792	770550	.	+	.	ID=CDS1;locus_tag=Rv0670;product=Probable endonuclease IV End (endodeoxyribonuclease IV) (apurinase);note=FunctionalCategory: information pathways
chr1		CDS	770582	771424	.	+	.	ID=CDS1;locus_tag=Rv0671;product=Possible conserved lipoprotein LpqP;note=FunctionalCategory: cell wall and cell processes
chr1		CDS	771484	773112	.	+	.	ID=CDS1;locus_tag=Rv0672;product=Probable acyl-CoA dehydrogenase FadE8;note=FunctionalCategory: lipid metabolism
chr1		CDS	773123	774061	.	+	.	ID=CDS1;locus_tag=Rv0673;product=Possible enoyl-CoA hydratase EchA4 (enoyl hydrase) (unsaturated acyl-CoA hydratase) (crotonase);note=FunctionalCategory: lipid metabolism;Experiment=COORDINATES:N-terminal peptide mass spectrometry [PMID: 26536359]
chr1		CDS	774064	774786	.	+	.	ID=CDS1;locus_tag=Rv0674;product=Conserved hypothetical protein;note=FunctionalCategory: conserved hypotheticals, potential transcriptional regulator, identified by similarity of predicted tertiary structure to PDB:3l09C;Inference=ab initio prediction:I-TASSER:5.1/inference:alignment:TM-align:PDB:3l09C
chr1		CDS	774783	775574	.	+	.	ID=CDS1;locus_tag=Rv0675;product=Probable enoyl-CoA hydratase EchA5 (enoyl hydrase) (unsaturated acyl-CoA hydratase) (crotonase);note=FunctionalCategory: lipid metabolism
chr1		CDS	775586	778480	.	-	.	ID=CDS1;locus_tag=Rv0676c;product=Probable conserved transmembrane transport protein MmpL5;note=FunctionalCategory: cell wall and cell processes
chr1		CDS	778477	778905	.	-	.	ID=CDS1;locus_tag=Rv0677c;product=Possible conserved membrane protein MmpS5;note=FunctionalCategory: cell wall and cell processes
chr1		CDS	778990	779487	.	+	.	ID=CDS1;locus_tag=Rv0678;gene=mmpR5;product=MarR-like transcriptional regulator;note=FunctionalCategory: conserved hypotheticals;Experiment=DESCRIPTION:Protein expression and purification, crystallization, electrophoretic mobility shift assay (EMSA) DNase I Footprint Assay [PMID: 24737322]/note:Encodes a transcriptional regulator which has been implicated in acquired resistance to drugs that incl…
chr1		CDS	779543	780040	.	-	.	ID=CDS1;locus_tag=Rv0679c;product=Antigen;Experiment=ELISA [PMID: 28506215]/inference:profile:STRING database (protein-protein interactions)[PMID: 22485162]/inference:similar to AA sequence:NOG:040849 [PMID: 22485162]/note:FunctionalCategory: conserved hypotheticals/note:Predicted to be involved in membrane associated processes [PMID: 22485162]/note:Conserved threonine rich protein [TubercuList]/…
chr1		CDS	780042	780416	.	-	.	ID=CDS1;locus_tag=Rv0680c;product=Probable conserved transmembrane protein;note=FunctionalCategory: cell wall and cell processes
chr1		CDS	780721	781311	.	+	.	ID=CDS1;locus_tag=Rv0681;product=Probable transcriptional regulatory protein (possibly TetR-family);note=FunctionalCategory: regulatory proteins
chr1		CDS	781560	781934	.	+	.	ID=CDS1;locus_tag=Rv0682;product=30S ribosomal protein S12 RpsL;note=FunctionalCategory: information pathways
chr1		CDS	781934	782404	.	+	.	ID=CDS1;locus_tag=Rv0683;product=30S ribosomal protein S7 RpsG;note=FunctionalCategory: information pathways
chr1		CDS	782485	784590	.	+	.	ID=CDS1;locus_tag=Rv0684;product=Probable elongation factor G FusA1 (EF-G);note=FunctionalCategory: information pathways
chr1		CDS	784821	786011	.	+	.	ID=CDS1;locus_tag=Rv0685;product=Probable iron-regulated elongation factor TU Tuf (EF-TU);note=FunctionalCategory: information pathways
chr1		CDS	786149	786946	.	+	.	ID=CDS1;locus_tag=Rv0686;product=T-cell antigen [PMID: 17922044];note=FunctionalCategory: cell wall and cell processes, CFP-10 (T-cell antigenic target, essential for virulence) interacts with Rv0686 [PMID: 17922044], member of the signal-recognition pathway (SRP)-GTPase family (possibly involved in targeting of CFP-10 to the membrane by SRP) [PMID: 16844784]
chr1		CDS	787099	787926	.	+	.	ID=CDS1;locus_tag=Rv0687;product=Probable short-chain type dehydrogenase/reductase;note=FunctionalCategory: intermediary metabolism and respiration
chr1		CDS	787940	789160	.	+	.	ID=CDS1;locus_tag=Rv0688;product=Putative ferredoxin reductase;note=FunctionalCategory: intermediary metabolism and respiration
chr1		CDS	789157	789411	.	-	.	ID=CDS1;locus_tag=Rv0689c;product=Hypothetical protein;note=FunctionalCategory: conserved hypotheticals
chr1		CDS	790024	791073	.	-	.	ID=CDS1;locus_tag=Rv0690c;product=Conserved hypothetical protein;note=FunctionalCategory: conserved hypotheticals
chr1		CDS	791070	791666	.	-	.	ID=CDS1;locus_tag=Rv0691c;product=Probable transcriptional regulatory protein/probable transcriptional regulator;note=FunctionalCategory: regulatory proteins, TetR family regulator [PMID: 10565547] [PMID: 21223593], Regulates 4 anti-sigma factors [PMID: 27029515];Ontology_term=0006355/note:identified by similarity of predicted tertiary structure to PDB 2raeA/inference:ab initio prediction:I-TASSE…
chr1		CDS	791658	791846	.	+	.	ID=CDS1;locus_tag=Rv0691A;product=Mycofactocin precursor protein;note=FunctionalCategory: intermediary metabolism and respiration
chr1		CDS	791831	792160	.	+	.	ID=CDS1;locus_tag=Rv0692;product=Conserved hypothetical protein;note=FunctionalCategory: conserved hypotheticals
chr1		CDS	792157	793332	.	+	.	ID=CDS1;locus_tag=Rv0693;product=Probable coenzyme PQQ synthesis protein E PqqE (coenzyme PQQ synthesis protein III);note=FunctionalCategory: intermediary metabolism and respiration
chr1		CDS	793335	794525	.	+	.	ID=CDS1;locus_tag=Rv0694;product=Possible L-lactate dehydrogenase (cytochrome) LldD1;note=FunctionalCategory: intermediary metabolism and respiration
chr1		CDS	794715	795470	.	+	.	ID=CDS1;locus_tag=Rv0695;product=putative creatininase;note=FunctionalCategory: conserved hypotheticals;EC_number=3.5.2.-;Ontology_term=0016787/note:identified by similarity of predicted tertiary structure to PDB 1q3kA/inference:ab initio prediction:I-TASSER:5.1/inference:alignment:TM-align:PDB:1q3kA,Ontology_term=0006602/note:identified by similarity of predicted tertiary structure to PDB 1q3kA/…
chr1		CDS	795519	796931	.	+	.	ID=CDS1;locus_tag=Rv0696;product=Probable membrane sugar transferase;note=FunctionalCategory: intermediary metabolism and respiration
chr1		CDS	796933	798372	.	+	.	ID=CDS1;locus_tag=Rv0697;product=Probable dehydrogenase;note=FunctionalCategory: intermediary metabolism and respiration
chr1		CDS	798833	799444	.	+	.	ID=CDS1;locus_tag=Rv0698;product=Conserved hypothetical protein;note=FunctionalCategory: conserved hypotheticals
chr1		CDS	799629	799850	.	+	.	ID=CDS1;locus_tag=Rv0699;product=Hypothetical protein;note=FunctionalCategory: conserved hypotheticals
chr1		CDS	800487	800792	.	+	.	ID=CDS1;locus_tag=Rv0700;product=30S ribosomal protein S10 RpsJ (transcription antitermination factor NusE);note=FunctionalCategory: information pathways
chr1		CDS	800809	801462	.	+	.	ID=CDS1;locus_tag=Rv0701;product=50S ribosomal protein L3 RplC;note=FunctionalCategory: information pathways
chr1		CDS	801459	802133	.	+	.	ID=CDS1;locus_tag=Rv0702;product=50S ribosomal protein L4 RplD;note=FunctionalCategory: information pathways;Experiment=COORDINATES:N-terminal peptide mass spectrometry [PMID: 26536359]
chr1		CDS	802133	802435	.	+	.	ID=CDS1;locus_tag=Rv0703;product=50S ribosomal protein L23 RplW;note=FunctionalCategory: information pathways
chr1		CDS	802528	803370	.	+	.	ID=CDS1;locus_tag=Rv0704;product=50S ribosomal protein L2 RplB;note=FunctionalCategory: information pathways
chr1		CDS	803411	803692	.	+	.	ID=CDS1;locus_tag=Rv0705;product=30S ribosomal protein S19 RpsS;note=FunctionalCategory: information pathways
chr1		CDS	803689	804282	.	+	.	ID=CDS1;locus_tag=Rv0706;product=50S ribosomal protein L22 RplV;note=FunctionalCategory: information pathways
chr1		CDS	804282	805106	.	+	.	ID=CDS1;locus_tag=Rv0707;product=30S ribosomal protein S3 RpsC;note=FunctionalCategory: information pathways
chr1		CDS	805110	805526	.	+	.	ID=CDS1;locus_tag=Rv0708;product=50S ribosomal protein L16 RplP;note=FunctionalCategory: information pathways
chr1		CDS	805526	805759	.	+	.	ID=CDS1;locus_tag=Rv0709;product=50S ribosomal protein L29 RpmC;note=FunctionalCategory: information pathways
chr1		CDS	805756	806166	.	+	.	ID=CDS1;locus_tag=Rv0710;product=30S ribosomal protein S17 RpsQ;note=FunctionalCategory: information pathways
chr1		CDS	806335	808698	.	+	.	ID=CDS1;locus_tag=Rv0711;product=Possible arylsulfatase AtsA (aryl-sulfate sulphohydrolase) (arylsulphatase);note=FunctionalCategory: intermediary metabolism and respiration
chr1		CDS	808746	809645	.	+	.	ID=CDS1;locus_tag=Rv0712;product=Formylglycine-generating enzyme;Experiment=gene knockout and complementation, quantitative mass spectrometry, transposon mutagenesis [PMID: 28505176],Experiment=DESCRIPTION:Site-directed mutagenesis, Protein expression and purification, FGE activity assay and structure determination [PMID: 18390551]/note:FunctionalCategory: conserved hypotheticals/note:required fo…
chr1		CDS	809946	810887	.	+	.	ID=CDS1;locus_tag=Rv0713;product=Probable conserved transmembrane protein;note=FunctionalCategory: cell wall and cell processes, induced and exported in vivo [PMID: 28442606]
chr1		CDS	811373	811741	.	+	.	ID=CDS1;locus_tag=Rv0714;product=50S ribosomal protein L14 RplN;note=FunctionalCategory: information pathways
chr1		CDS	811742	812059	.	+	.	ID=CDS1;locus_tag=Rv0715;product=50S ribosomal protein L24 RplX;note=FunctionalCategory: information pathways
chr1		CDS	812059	812622	.	+	.	ID=CDS1;locus_tag=Rv0716;product=50S ribosomal protein L5 RplE;note=FunctionalCategory: information pathways
chr1		CDS	812627	812812	.	+	.	ID=CDS1;locus_tag=Rv0717;product=30S ribosomal protein S14 RpsN1;note=FunctionalCategory: information pathways
chr1		CDS	812976	813374	.	+	.	ID=CDS1;locus_tag=Rv0718;product=30S ribosomal protein S8 RpsH;note=FunctionalCategory: information pathways
chr1		CDS	813398	813937	.	+	.	ID=CDS1;locus_tag=Rv0719;product=50S ribosomal protein L6 RplF;note=FunctionalCategory: information pathways
chr1		CDS	813940	814308	.	+	.	ID=CDS1;locus_tag=Rv0720;product=50S ribosomal protein L18 RplR;note=FunctionalCategory: information pathways
chr1		CDS	814328	814990	.	+	.	ID=CDS1;locus_tag=Rv0721;product=30S ribosomal protein S5 RpsE;note=FunctionalCategory: information pathways;Experiment=COORDINATES:N-terminal peptide mass spectrometry [PMID: 26536359]
chr1		CDS	814993	815190	.	+	.	ID=CDS1;locus_tag=Rv0722;product=50S ribosomal protein L30 RpmD;note=FunctionalCategory: information pathways
chr1		CDS	815190	815630	.	+	.	ID=CDS1;locus_tag=Rv0723;product=50S ribosomal protein L15 RplO;note=FunctionalCategory: information pathways
chr1		CDS	815663	817534	.	+	.	ID=CDS1;locus_tag=Rv0724;product=Possible protease IV SppA (endopeptidase IV) (signal peptide peptidase);note=FunctionalCategory: cell wall and cell processes
chr1		CDS	817531	817866	.	-	.	ID=CDS1;locus_tag=Rv0724A;product=probable methyltransferase;note=FunctionalCategory: conserved hypotheticals;EC_number=2.1.1.- (Probable)/note:identified by similarity of predicted tertiary structure to PDB:2ckdA/inference:ab initio prediction:I-TASSER:5.1;Ontology_term=0008168/note:identified by similarity of predicted tertiary structure to PDB 2ckdA/inference:ab initio prediction:I-TASSER:5.1/…
chr1		CDS	817539	818444	.	-	.	ID=CDS1;locus_tag=Rv0725c;product=probable methyltransferase;note=FunctionalCategory: conserved hypotheticals;EC_number=2.1.1.-;Ontology_term=0008168/note:identified by similarity of predicted tertiary structure to PDB 2ckdA/inference:ab initio prediction:I-TASSER:5.1/inference:alignment:TM-align:PDB:2ckdA,Ontology_term=0016740/note:identified by similarity of predicted tertiary structure to PDB …
chr1		CDS	818537	819640	.	-	.	ID=CDS1;locus_tag=Rv0726c;product=Possible S-adenosylmethionine-dependent methyltransferase;note=FunctionalCategory: lipid metabolism
chr1		CDS	819843	820499	.	-	.	ID=CDS1;locus_tag=Rv0727c;product=Possible L-fuculose phosphate aldolase FucA (L-fuculose-1-phosphate aldolase);note=FunctionalCategory: intermediary metabolism and respiration
chr1		CDS	820496	821476	.	-	.	ID=CDS1;locus_tag=Rv0728c;product=Possible D-3-phosphoglycerate dehydrogenase SerA2 (phosphoglycerate dehydrogenase) (PGDH);note=FunctionalCategory: intermediary metabolism and respiration
chr1		CDS	821507	822853	.	+	.	ID=CDS1;locus_tag=Rv0729;product=Possible D-xylulose kinase XylB (xylulokinase) (xylulose kinase);note=FunctionalCategory: intermediary metabolism and respiration
chr1		CDS	822866	823594	.	+	.	ID=CDS1;locus_tag=Rv0730;product=GCN5-related N-acetyltransferase;note=FunctionalCategory: intermediary metabolism and respiration
chr1		CDS	823683	824639	.	-	.	ID=CDS1;locus_tag=Rv0731c;product=Possible S-adenosylmethionine-dependent methyltransferase;note=FunctionalCategory: lipid metabolism
chr1		CDS	824800	826125	.	+	.	ID=CDS1;locus_tag=Rv0732;product=Probable preprotein translocase SecY;note=FunctionalCategory: cell wall and cell processes;Experiment=COORDINATES:N-terminal peptide mass spectrometry [PMID: 26536359]
chr1		CDS	826122	826667	.	+	.	ID=CDS1;locus_tag=Rv0733;product=Adenylate kinase Adk (ATP-AMP transphosphorylase);note=FunctionalCategory: intermediary metabolism and respiration
chr1		CDS	826670	827470	.	+	.	ID=CDS1;locus_tag=Rv0734;product=Methionine aminopeptidase MapA (map) (peptidase M) (MetAP);note=FunctionalCategory: intermediary metabolism and respiration
chr1		CDS	827543	828076	.	+	.	ID=CDS1;locus_tag=Rv0735;product=Probable alternative RNA polymerase sigma factor SigL;note=FunctionalCategory: information pathways
chr1		CDS	828140	828892	.	+	.	ID=CDS1;locus_tag=Rv0736;product=Anti-sigma factor RslA;note=FunctionalCategory: information pathways
chr1		CDS	829207	829704	.	+	.	ID=CDS1;locus_tag=Rv0737;product=Possible transcriptional regulatory protein/putative transcription factor;note=FunctionalCategory: regulatory proteins, MarR family transcriptional regulator [PMID: 27432954], Possibly involved in regulation of latency/dormancy [PMID: 23146828];Ontology_term=0003700/note:identified by similarity of predicted tertiary structure to PDB 4b8xA/inference:ab initio pred…
chr1		CDS	830062	830610	.	+	.	ID=CDS1;locus_tag=Rv0738;product=Conserved protein/putative thiol-dependent DinB-like metalloenzyme;note=FunctionalCategory: conserved hypotheticals;Experiment=COORDINATES:N-terminal peptide mass spectrometry [PMID: 26536359]/note:identified by similarity of predicted tertiary structure to PDB:2nsgA,2nsfA/inference:ab initio prediction:I-TASSER:5.1/note:Shares the four-helix up-down-down-up bundl…
chr1		CDS	830855	831661	.	+	.	ID=CDS1;locus_tag=Rv0739;product=Conserved hypothetical protein;note=FunctionalCategory: conserved hypotheticals
chr1		CDS	831776	832303	.	+	.	ID=CDS1;locus_tag=Rv0740;product=Conserved hypothetical protein;Experiment=DESCRIPTION:exosome isolation, gene expression studies, SYTO RNASelect staining of exosomes, in vivo translation [PMID: 25753779]/note:FunctionalCategory: conserved hypotheticals/note:This protein was identified to be present in the exosome of Mycobacterium tuberculosis infected macrophages[PMID: 25753779]
chr1		CDS	832534	832848	.	+	.	ID=CDS1;locus_tag=Rv0741;product=Probable transposase (fragment);note=FunctionalCategory: insertion seqs and phages
chr1		CDS	832981	833508	.	+	.	ID=CDS1;locus_tag=Rv0742;gene=PE_PGRS8;product=PE-PGRS family protein PE_PGRS8;note=FunctionalCategory: PE/PPE
chr1		CDS	833886	834443	.	-	.	ID=CDS1;locus_tag=Rv0743c;product=Hypothetical protein;note=FunctionalCategory: conserved hypotheticals
chr1		CDS	834440	834946	.	-	.	ID=CDS1;locus_tag=Rv0744c;product=Possible transcriptional regulatory protein;note=FunctionalCategory: regulatory proteins, Upregulated in hypoxia and down-regulated in dosS mutant strains [PMID: 26270051]
chr1		CDS	835154	835681	.	+	.	ID=CDS1;locus_tag=Rv0745;product=Conserved hypothetical protein;note=FunctionalCategory: conserved hypotheticals
chr1		CDS	835701	838052	.	+	.	ID=CDS1;locus_tag=Rv0746;gene=PE_PGRS9;product=PE-PGRS family protein PE_PGRS9;Experiment=EXISTENCE:Liquid chromatography-mass spectrometry. [PMID: 21085642]/note:FunctionalCategory: PE/PPE/note:Expressed in vivo in guinea pig lung at both 30 and 90 days post-infection. [PMID: 21085642]
chr1		CDS	838451	840856	.	+	.	ID=CDS1;locus_tag=Rv0747;gene=PE_PGRS10;product=PE-PGRS family protein PE_PGRS10;Experiment=EXISTENCE:Liquid chromatography-mass spectrometry. [PMID: 21085642]/note:FunctionalCategory: PE/PPE/note:Expressed in vivo in guinea pig lung at both 30 and 90 days post-infection. [PMID: 21085642]
chr1		CDS	840947	841204	.	+	.	ID=CDS1;locus_tag=Rv0748;product=Possible antitoxin VapB31;note=FunctionalCategory: virulence, detoxification, adaptation
chr1		CDS	841228	841656	.	+	.	ID=CDS1;locus_tag=Rv0749;product=Possible toxin VapC31. Contains PIN domain.;note=FunctionalCategory: virulence, detoxification, adaptation
chr1		CDS	841737	841874	.	-	.	ID=CDS1;locus_tag=Rv0749A;product=Hypothetical protein (fragment);note=FunctionalCategory: conserved hypotheticals
chr1		CDS	842033	842278	.	+	.	ID=CDS1;locus_tag=Rv0750;product=Conserved hypothetical protein;Experiment=DESCRIPTION:qRT-PCR, microarray analysis, gene knockouts [PMID: 21401735]/note:FunctionalCategory: conserved hypotheticals/note:Potentially regulated (repressed) by acid and phagosome regulated protein A (aprA)[PMID: 21401735].
chr1		CDS	842347	843231	.	-	.	ID=CDS1;locus_tag=Rv0751c;product=Probable 3-hydroxyisobutyrate dehydrogenase MmsB (hibadh);note=FunctionalCategory: intermediary metabolism and respiration
chr1		CDS	843242	844414	.	-	.	ID=CDS1;locus_tag=Rv0752c;product=Probable acyl-CoA dehydrogenase FadE9;note=FunctionalCategory: lipid metabolism
chr1		CDS	844421	845953	.	-	.	ID=CDS1;locus_tag=Rv0753c;product=Probable methylmalonate-semialdehyde dehydrogenase MmsA (methylmalonic acid semialdehyde dehydrogenase) (MMSDH);note=FunctionalCategory: intermediary metabolism and respiration
chr1		CDS	846159	847913	.	+	.	ID=CDS1;locus_tag=Rv0754;gene=PE_PGRS11;product=Immunodominant antigen | phosphoglycerate mutase;Experiment=DESCRIPTION: Protein expression and purification, generate polyclonal antibodies, enzymatic activity assay. [PMID: 20558725],Experiment=EXISTENCE:Liquid chromatography-mass spectrometry. [PMID: 21085642]/note:FunctionalCategory: PE/PPE/note:Hypoxia-responsive gene. [PMID: 20558725]/note:enc…
chr1		CDS	848103	850040	.	-	.	ID=CDS1;locus_tag=Rv0755c;gene=PPE12;product=PPE family protein PPE12;Experiment=EXISTENCE:Liquid chromatography-mass spectrometry. [PMID: 21085642]/note:FunctionalCategory: PE/PPE/note:Expressed in vivo in guinea pig lung at 90 but not 30 days post-infection. [PMID: 21085642]
chr1		CDS	850342	850527	.	-	.	ID=CDS1;locus_tag=Rv0755A;product=Putative transposase (fragment);note=FunctionalCategory: insertion seqs and phages
chr1		CDS	850741	851466	.	-	.	ID=CDS1;locus_tag=Rv0756c;product=Unknown protein;Experiment=DESCRIPTION:ChIP-seq [PMID: 24874799],Experiment=DESCRIPTION:ELISA for TNF expression [PMID: 27247233]/note:FunctionalCategory: conserved hypotheticals/note:Putatively contains PhoP binding site [PMID: 24874799]/note:Putatively down-regulates TNF-alpha [PMID: 27247233]
chr1		CDS	851629	852351	.	+	.	ID=CDS1;locus_tag=Rv0757;product=Possible two component system response transcriptional positive regulator PhoP;note=FunctionalCategory: regulatory proteins;Experiment=COORDINATES:N-terminal peptide mass spectrometry [PMID: 26536359]
chr1		CDS	852396	853853	.	+	.	ID=CDS1;locus_tag=Rv0758;product=Possible two component system response sensor kinase membrane associated PhoR;note=FunctionalCategory: regulatory proteins
chr1		CDS	853825	854157	.	-	.	ID=CDS1;locus_tag=Rv0759c;product=putative acid anhydride phosphatase/putative nucleotidyltransferase;note=FunctionalCategory: conserved hypotheticals;EC_number=3.6.1.- (Putative)/note:identified by similarity of predicted tertiary structure to PDB:2fitA/inference:ab initio prediction:I-TASSER:5.1,EC_number=2.7.7.- (Putative)/note:identified by similarity of predicted tertiary structure to PDB:3a…
chr1		CDS	854267	854686	.	-	.	ID=CDS1;locus_tag=Rv0760c;product=Conserved protein/putative intramolecular isomerase/putative ether hydrolase;Experiment=robotic crystal screening, co-crystallization [PMID: 18589008]/inference:alignment: Multiple sequence alignment using ClustalW [PMID: 18589008]/note:FunctionalCategory: conserved hypotheticals/note:Potentially involved in steroid metabolism [PMID: 18589008]/note:Structural hom…
chr1		CDS	854699	855826	.	-	.	ID=CDS1;locus_tag=Rv0761c;product=Possible zinc-containing alcohol dehydrogenase NAD dependent AdhB;note=FunctionalCategory: intermediary metabolism and respiration
chr1		CDS	855925	856470	.	-	.	ID=CDS1;locus_tag=Rv0762c;product=Conserved hypothetical protein;Inference=profile:STRING database [PMID: 22485162]/inference:similar to AA sequence:NOG:44212 [PMID: 22485162]/note:FunctionalCategory: conserved hypotheticals/note:Putatively involved in intracellular transport [PMID: 22485162]/note:Possibly interferes with the production of tyrosine kinase [PMID: 27803888]/note:Possible interactio…
chr1		CDS	856473	856679	.	-	.	ID=CDS1;locus_tag=Rv0763c;product=Possible ferredoxin;note=FunctionalCategory: intermediary metabolism and respiration
chr1		CDS	856682	858037	.	-	.	ID=CDS1;locus_tag=Rv0764c;product=Cytochrome P450 51 Cyp51 (CYPL1) (P450-L1A1) (sterol 14-alpha demethylase) (lanosterol 14-alpha demethylase) (P450-14DM);note=FunctionalCategory: intermediary metabolism and respiration
chr1		CDS	858037	858864	.	-	.	ID=CDS1;locus_tag=Rv0765c;product=Probable oxidoreductase;note=FunctionalCategory: intermediary metabolism and respiration
chr1		CDS	858864	860072	.	-	.	ID=CDS1;locus_tag=Rv0766c;product=Probable cytochrome P450 123 Cyp123;note=FunctionalCategory: intermediary metabolism and respiration
chr1		CDS	860069	860710	.	-	.	ID=CDS1;locus_tag=Rv0767c;product=putative transcription factor;note=FunctionalCategory: conserved hypotheticals;Ontology_term=0003700/note:identified by similarity of predicted tertiary structure to PDB 3mnlA/inference:ab initio prediction:I-TASSER:5.1/inference:alignment:TM-align:PDB:3mnlA,Ontology_term=0005829/note:identified by similarity of predicted tertiary structure to PDB 3mnlA/inference…
chr1		CDS	860912	862381	.	+	.	ID=CDS1;locus_tag=Rv0768;product=Probable aldehyde dehydrogenase NAD dependent AldA (aldehyde dehydrogenase [NAD+]);note=FunctionalCategory: intermediary metabolism and respiration
chr1		CDS	862412	863158	.	+	.	ID=CDS1;locus_tag=Rv0769;product=Probable dehydrogenase/reductase;note=FunctionalCategory: intermediary metabolism and respiration
chr1		CDS	863256	864143	.	+	.	ID=CDS1;locus_tag=Rv0770;product=Probable dehydrogenase/reductase;note=FunctionalCategory: intermediary metabolism and respiration
chr1		CDS	864140	864574	.	+	.	ID=CDS1;locus_tag=Rv0771;product=Possible 4-carboxymuconolactone decarboxylase (CMD);note=FunctionalCategory: intermediary metabolism and respiration
chr1		CDS	864586	865854	.	+	.	ID=CDS1;locus_tag=Rv0772;product=Probable phosphoribosylamine--glycine ligase PurD (GARS) (glycinamide ribonucleotide synthetase) (phosphoribosylglycinamide synthetase) (5'-phosphoribosylglycinamide synthetase);note=FunctionalCategory: intermediary metabolism and respiration
chr1		CDS	865851	867389	.	-	.	ID=CDS1;locus_tag=Rv0773c;product=Probable bifunctional acylase GgtA: cephalosporin acylase (GL-7ACA acylase) + gamma-glutamyltranspeptidase (GGT);note=FunctionalCategory: intermediary metabolism and respiration
chr1		CDS	867440	868351	.	-	.	ID=CDS1;locus_tag=Rv0774c;product=esterase;Experiment=DESCRIPTION:Protein expression and purification, enzymatic assay, site mutagenesis assay. [PMID: 28161108],Experiment=DESCRIPTION:Protein purification and characterization, enzymatic activity assay [PMID: 27050490],Experiment=DESCTIPTION:Protein expression and purification, click-chemistry activity-based probe, liquid chromatography mass Spect…
chr1		CDS	868407	869030	.	+	.	ID=CDS1;locus_tag=Rv0775;product=putative transcription factor;note=FunctionalCategory: conserved hypotheticals;Ontology_term=0003700/note:identified by similarity of predicted tertiary structure to PDB 3iuvA,2dg8B,3kkdC/inference:ab initio prediction:I-TASSER:5.1/inference:alignment:TM-align:PDB:3iuvA,2dg8B,3kkdC,Ontology_term=0005829/note:identified by similarity of predicted tertiary structure…
chr1		CDS	868984	869763	.	-	.	ID=CDS1;locus_tag=Rv0776c;product=Conserved hypothetical protein;note=FunctionalCategory: conserved hypotheticals
chr1		CDS	870008	871426	.	+	.	ID=CDS1;locus_tag=Rv0777;product=Probable adenylosuccinate lyase PurB (adenylosuccinase) (ASL) (ASASE);note=FunctionalCategory: intermediary metabolism and respiration
chr1		CDS	871431	872675	.	+	.	ID=CDS1;locus_tag=Rv0778;product=Possible cytochrome P450 126 Cyp126;note=FunctionalCategory: intermediary metabolism and respiration
chr1		CDS	872672	873292	.	-	.	ID=CDS1;locus_tag=Rv0779c;product=Possible conserved transmembrane protein;note=FunctionalCategory: cell wall and cell processes
chr1		CDS	873343	874236	.	+	.	ID=CDS1;locus_tag=Rv0780;product=Phosphoribosylaminoimidazole- succinocarboxamide synthase PurC (SAICAR synthetase);note=FunctionalCategory: intermediary metabolism and respiration
chr1		CDS	874233	874943	.	+	.	ID=CDS1;locus_tag=Rv0781;product=Probable protease II PtrBa [first part] (oligopeptidase B);note=FunctionalCategory: intermediary metabolism and respiration
chr1		CDS	874732	876390	.	+	.	ID=CDS1;locus_tag=Rv0782;product=Probable protease II PtrBb [second part] (oligopeptidase B);note=FunctionalCategory: intermediary metabolism and respiration
chr1		CDS	876818	878440	.	-	.	ID=CDS1;locus_tag=Rv0783c;product=Possible multidrug resistance integral membrane efflux protein EmrB;note=FunctionalCategory: cell wall and cell processes
chr1		CDS	878638	879324	.	+	.	ID=CDS1;locus_tag=Rv0784;product=Conserved hypothetical protein;note=FunctionalCategory: conserved hypotheticals
chr1		CDS	879340	881040	.	+	.	ID=CDS1;locus_tag=Rv0785;product=Conserved protein/putative oxidoreductase;note=FunctionalCategory: conserved hypotheticals;EC_number=1.3.99.- (Putative)/note:identified by similarity of predicted tertiary structure to PDB:4at0A,1qo8A,4c3xA/inference:ab initio prediction:I-TASSER:5.1;Ontology_term=0047571/note:identified by similarity of predicted tertiary structure to PDB 4c3xA/inference:ab init…
chr1		CDS	881075	881464	.	-	.	ID=CDS1;locus_tag=Rv0786c;product= putative phosphoric diester hydrolase;note=FunctionalCategory: conserved hypotheticals;EC_number=3.1.4.- (Putative)/note:identified by similarity of predicted tertiary structure to PDB:3g1pB,4qn9A/inference:ab initio prediction:I-TASSER:5.1;Ontology_term=0008270/note:identified by similarity of predicted tertiary structure to PDB 4qn9A/inference:ab initio predic…
chr1		CDS	881459	882418	.	+	.	ID=CDS1;locus_tag=Rv0787;product=Unknown protein;note=FunctionalCategory: conserved hypotheticals
chr1		CDS	882524	882763	.	+	.	ID=CDS1;locus_tag=Rv0787A;product=Conserved protein/Probable Phosphoribosylformylglycinamidine synthase.;note=FunctionalCategory: conserved hypotheticals;EC_number=6.3.5.3 (Probable)/note:identified by similarity of predicted tertiary structure to PDB:1twjA,1vq3C/inference:ab initio prediction:I-TASSER:5.1;Ontology_term=0005737/note:identified by similarity of predicted tertiary structure to PDB …
chr1		CDS	882760	883434	.	+	.	ID=CDS1;locus_tag=Rv0788;product=Probable phosphoribosylformylglycinamidine synthase I PURG (FGAM synthase I);note=FunctionalCategory: intermediary metabolism and respiration
chr1		CDS	883451	884050	.	-	.	ID=CDS1;locus_tag=Rv0789c;product=Hypothetical protein;Experiment=DESCRIPTION:microarray analysis, gene expression profiling [PMID: 20061478]/note:FunctionalCategory: conserved hypotheticals/note:Putatively predicted to be a SigE regulated gene[PMID: 20061478]
chr1		CDS	884072	884800	.	-	.	ID=CDS1;locus_tag=Rv0790c;product=Hypothetical protein;note=FunctionalCategory: conserved hypotheticals
chr1		CDS	884797	885840	.	-	.	ID=CDS1;locus_tag=Rv0791c;product=Conserved protein/putative F420-dependent oxidoreductase;note=FunctionalCategory: conserved hypotheticals;EC_number=1.1.99.- (Putative)/note:identified by similarity of predicted tertiary structure to PDB:1rhcA/inference:ab initio prediction:I-TASSER:5.1,EC_number=1.14.14.- (Putative)/note:identified by similarity of predicted tertiary structure to PDB:3fgcD,3fgc…
chr1		CDS	885837	886646	.	-	.	ID=CDS1;locus_tag=Rv0792c;product=Probable transcriptional regulatory protein (probably GntR-family);note=FunctionalCategory: regulatory proteins
chr1		CDS	886719	887024	.	+	.	ID=CDS1;locus_tag=Rv0793;product=Possible monooxygenase;note=FunctionalCategory: intermediary metabolism and respiration
chr1		CDS	887137	888636	.	-	.	ID=CDS1;locus_tag=Rv0794c;product=Probable oxidoreductase;note=FunctionalCategory: intermediary metabolism and respiration;Experiment=COORDINATES:N-terminal peptide mass spectrometry [PMID: 26536359]
chr1		CDS	889072	889398	.	+	.	ID=CDS1;locus_tag=Rv0795;product=Putative transposase for insertion sequence element IS6110 (fragment);note=FunctionalCategory: insertion seqs and phages
chr1		CDS	889347	890333	.	+	.	ID=CDS1;locus_tag=Rv0796;product=Putative transposase for insertion sequence element IS6110;note=FunctionalCategory: insertion seqs and phages
chr1		CDS	890388	891482	.	+	.	ID=CDS1;locus_tag=Rv0797;product=Putative transposase for insertion sequence element IS1547;note=FunctionalCategory: insertion seqs and phages
chr1		CDS	891472	892269	.	-	.	ID=CDS1;locus_tag=Rv0798c;gene=enc;product=Encapsulin (Enc);Experiment=DESCRIPTION:co-purification, electron microscopy, mutant generation via allelic exchange, enzymatic activity (peroxidase, deferrocheletase, ferroxidase, aldolase) [PMID: 24855650]/note:FunctionalCategory: virulence, detoxification, adaptation/note:29 KDa antigen CFP29/note:protein assembles into 60-subunit cage and encapsulate…
chr1		CDS	892266	893273	.	-	.	ID=CDS1;locus_tag=Rv0799c;product=Heme-dependent peroxidase /Heme-dependent peroxidase;note=FunctionalCategory: conserved hypotheticals;Experiment=DESCRIPTION:Protein purification and expression, preliminary characterization using peroxidase activity assays, enzyme kinetics assay[PMID: 24855650];EC_number=1.1.11.-,EC_number=1.11.1.19 (Probable)/note:identified by similarity of predicted tertiary …
chr1		CDS	893318	894619	.	+	.	ID=CDS1;locus_tag=Rv0800;product=Probable aminopeptidase PepC;note=FunctionalCategory: intermediary metabolism and respiration
chr1		CDS	894631	894978	.	+	.	ID=CDS1;locus_tag=Rv0801;product=Putative glyoxalase;Experiment=DESCRIPTION:methygloxal survival assay, proline transport assay [PMID: 22507203]/note:FunctionalCategory: conserved hypotheticals/note:shows increased expression in MB100pruC;EC_number=for this one
chr1		CDS	894972	895628	.	-	.	ID=CDS1;locus_tag=Rv0802c;product=Possible succinyltransferase in the GCN5-related N-acetyltransferase family;note=FunctionalCategory: intermediary metabolism and respiration
chr1		CDS	895820	898084	.	+	.	ID=CDS1;locus_tag=Rv0803;product=Phosphoribosylformylglycinamidine synthase II PurL (FGAM synthase II);note=FunctionalCategory: intermediary metabolism and respiration
chr1		CDS	898081	898710	.	+	.	ID=CDS1;locus_tag=Rv0804;product=putative peptidase;note=FunctionalCategory: conserved hypotheticals;EC_number=3.4.-.- (Putative)/note:identified by similarity of predicted tertiary structure to PDB:4cadC/inference:ab initio prediction:I-TASSER:5.1/inference:alignment:TM-align:PDB:4cadC
chr1		CDS	898831	899787	.	+	.	ID=CDS1;locus_tag=Rv0805;product=Class III cyclic nucleotide phosphodiesterase (cNMP PDE);note=FunctionalCategory: intermediary metabolism and respiration
chr1		CDS	899732	901330	.	-	.	ID=CDS1;locus_tag=Rv0806c;product=Possible UDP-glucose-4-epimerase CpsY (galactowaldenase) (UDP-galactose-4-epimerase) (uridine diphosphate galactose-4-epimerase) (uridine diphospho-galactose-4-epimerase);note=FunctionalCategory: cell wall and cell processes
chr1		CDS	901635	902024	.	+	.	ID=CDS1;locus_tag=Rv0807;product=Conserved hypothetical protein;note=FunctionalCategory: conserved hypotheticals
chr1		CDS	902111	903694	.	+	.	ID=CDS1;locus_tag=Rv0808;product=Amidophosphoribosyltransferase PurF (glutamine phosphoribosylpyrophosphate amidotransferase) (ATASE) (gpatase);note=FunctionalCategory: intermediary metabolism and respiration
chr1		CDS	903725	904819	.	+	.	ID=CDS1;locus_tag=Rv0809;product=Probable phosphoribosylformylglycinamidine CYCLO-ligase PurM (AIRS) (phosphoribosyl-aminoimidazole synthetase) (air synthase);note=FunctionalCategory: intermediary metabolism and respiration
chr1		CDS	904905	905087	.	-	.	ID=CDS1;locus_tag=Rv0810c;product=Conserved hypothetical protein;note=FunctionalCategory: conserved hypotheticals
chr1		CDS	905234	906340	.	-	.	ID=CDS1;locus_tag=Rv0811c;product=conserved protein/putative one-carbon transferase/putative oxidase;note=FunctionalCategory: conserved hypotheticals;EC_number=2.1.2.- (Putative)/note:identified by similarity of predicted tertiary structure to PDB:1vloA,1wsrA,1yx2B,1v5vA,3girA,1wopA/inference:ab initio prediction:I-TASSER:5.1,EC_number=1.5.3.- (Putative)/note:identified by similarity of predicted…
chr1		CDS	906423	907292	.	+	.	ID=CDS1;locus_tag=Rv0812;product=Probable amino acid aminotransferase;note=FunctionalCategory: intermediary metabolism and respiration
chr1		CDS	907338	908018	.	-	.	ID=CDS1;locus_tag=Rv0813c;product=Putative fatty acid-binding protein;note=FunctionalCategory: conserved hypotheticals;Experiment=DESCRIPTION:X-ray crystallography[PMID: 17172346],Experiment=COORDINATES:N-terminal peptide mass spectrometry [PMID: 26536359]
chr1		CDS	908181	908483	.	-	.	ID=CDS1;locus_tag=Rv0814c;gene=ssec2;product=Conserved protein SseC2/putative metallocarboxypeptidases;note=FunctionalCategory: intermediary metabolism and respiration;EC_number=3.4.17.- (Putative)/note:identified by similarity of predicted tertiary structure to PDB:2nsmA,1h8lA,1uwyA/inference:ab initio prediction:I-TASSER:5.1;Ontology_term=0051384/note:identified by similarity of predicted terti…
chr1		CDS	908485	909318	.	-	.	ID=CDS1;locus_tag=Rv0815c;product=Probable thiosulfate sulfurtransferase CysA2 (rhodanese-like protein) (thiosulfate cyanide transsulfurase) (thiosulfate thiotransferase);note=FunctionalCategory: intermediary metabolism and respiration
chr1		CDS	909611	910033	.	-	.	ID=CDS1;locus_tag=Rv0816c;product=Probable thioredoxin ThiX;note=FunctionalCategory: intermediary metabolism and respiration
chr1		CDS	910030	910842	.	-	.	ID=CDS1;locus_tag=Rv0817c;product=Probable conserved exported protein;note=FunctionalCategory: cell wall and cell processes, induced and exported in vivo [PMID: 28442606]
chr1		CDS	910972	911739	.	+	.	ID=CDS1;locus_tag=Rv0818;gene=glnR;product=GlnR transcriptional regulatory protein;Experiment=DESCRIPTION: Mutagenesis, EMSA, accumulation of nitrite [PMID: 19332834]/note:FunctionalCategory: regulatory proteins/note:Activates transcription of the nirBD operon, which encodes a nitrate reductase and enables M. tuberculosis to grow on nitrates as the sole nitrogen source [PMID: 19332834]
chr1		CDS	911736	912683	.	+	.	ID=CDS1;locus_tag=Rv0819;product=GCN5-related N-acetyltransferase, MshD;note=FunctionalCategory: intermediary metabolism and respiration
chr1		CDS	912726	913502	.	+	.	ID=CDS1;locus_tag=Rv0820;product=Probable phosphate-transport ATP-binding protein ABC transporter PhoT;note=FunctionalCategory: cell wall and cell processes
chr1		CDS	913558	914199	.	-	.	ID=CDS1;locus_tag=Rv0821c;product=Probable phosphate-transport system transcriptional regulatory protein PhoY2;note=FunctionalCategory: cell wall and cell processes
chr1		CDS	914257	916311	.	-	.	ID=CDS1;locus_tag=Rv0822c;product=Conserved protein;note=FunctionalCategory: conserved hypotheticals
chr1		CDS	916477	917646	.	-	.	ID=CDS1;locus_tag=Rv0823c;product=Possible transcriptional regulatory protein/putative CH-CH dehydrogenase;note=FunctionalCategory: regulatory proteins, overexpressed during manganese (Mn) deficiency [PMID: 26337157];EC_number=1.3.1.-;Ontology_term=0000049/note:identified by similarity of predicted tertiary structure to PDB 3b0pA,3w9zA/inference:ab initio prediction:I-TASSER:5.1/inference:alignme…
chr1		CDS	917734	918750	.	-	.	ID=CDS1;locus_tag=Rv0824c;product=Probable acyl-[acyl-carrier protein] desaturase DesA1 (acyl-[ACP] desaturase) (stearoyl-ACP desaturase) (protein Des);note=FunctionalCategory: lipid metabolism
chr1		CDS	918912	919553	.	-	.	ID=CDS1;locus_tag=Rv0825c;product=Conserved protein;note=FunctionalCategory: conserved hypotheticals
chr1		CDS	919634	920689	.	+	.	ID=CDS1;locus_tag=Rv0826;product=Conserved hypothetical protein;note=FunctionalCategory: conserved hypotheticals
chr1		CDS	920741	921133	.	-	.	ID=CDS1;locus_tag=Rv0827c;product=Metal sensor transcriptional regulator KmtR (ArsR-SmtB family);note=FunctionalCategory: regulatory proteins
chr1		CDS	921191	921613	.	-	.	ID=CDS1;locus_tag=Rv0828c;product=Possible deaminase;note=FunctionalCategory: intermediary metabolism and respiration
chr1		CDS	921575	921865	.	+	.	ID=CDS1;locus_tag=Rv0829;product=Possible transposase (fragment);note=FunctionalCategory: insertion seqs and phages
chr1		CDS	921970	922875	.	+	.	ID=CDS1;locus_tag=Rv0830;product=Possible S-adenosylmethionine-dependent methyltransferase;note=FunctionalCategory: lipid metabolism
chr1		CDS	922894	923709	.	-	.	ID=CDS1;locus_tag=Rv0831c;product=bifunctional probable ATP-binding protein/putative T-cell antigen;Experiment=DESCRIPTION:recombinant gene expression, LC-MS/MS [PMID: 23352146],Experiment=DESCRIPTION:LC-MS/MS [PMID: 15908384]/note:FunctionalCategory: conserved hypotheticals
chr1		CDS	924951	925364	.	+	.	ID=CDS1;locus_tag=Rv0832;gene=PE_PGRS12;product=PE-PGRS family protein PE_PGRS12;Experiment=EXISTENCE:gel electrophoresis, liquid chromatography mass spectrometry[PMID: 21920479]/note:FunctionalCategory: PE/PPE/note:located in the cell membrane but absent in culture filtrate [PMID: 21920479],Experiment=ally [PMID: 21920479]
chr1		CDS	925361	927610	.	+	.	ID=CDS1;locus_tag=Rv0833;gene=PE_PGRS13;product=PE-PGRS family protein PE_PGRS13;note=FunctionalCategory: PE/PPE
chr1		CDS	927837	930485	.	-	.	ID=CDS1;locus_tag=Rv0834c;gene=PE_PGRS14;product=PE-PGRS family protein PE_PGRS14;Experiment=EXISTENCE:Liquid chromatography-mass spectrometry. [PMID: 21085642]/note:FunctionalCategory: PE/PPE/note:Induced by low pH and putatively participates in acid stress response [PMID: 12595455]/note:Expressed in vivo in guinea pig lung at both 30 and 90 days post-infection. [PMID: 21085642]
chr1		CDS	930953	931597	.	+	.	ID=CDS1;locus_tag=Rv0835;product=Possible lipoprotein LpqQ;note=FunctionalCategory: cell wall and cell processes
chr1		CDS	932279	932932	.	-	.	ID=CDS1;locus_tag=Rv0836c;product=conserved protein;Experiment=DESCRIPTION:promoter activity assays, DIG-labeled EMSAs, in vitro radioactive GTP binding assay [PMID: 24465005]/note:FunctionalCategory: conserved hypotheticals\/note:Putative type IV toxin system
chr1		CDS	933003	934031	.	-	.	ID=CDS1;locus_tag=Rv0837c;product=conserved protein;Experiment=DESCRIPTION:promoter activity assays, DIG-labeled EMSAs, in vitro radioactive GTP binding assay [PMID: 24465005]/note:FunctionalCategory: conserved hypotheticals/note:Putative type IV antitoxin system
chr1		CDS	934720	935490	.	+	.	ID=CDS1;locus_tag=Rv0838;product=Probable conserved lipoprotein LpqR;note=FunctionalCategory: cell wall and cell processes
chr1		CDS	935577	936389	.	+	.	ID=CDS1;locus_tag=Rv0839;product=Antigen/putative methyltransferase/Antigen;Experiment=ELISPOT, Fc Receptor Blocking Assay, ELISA, T-Cell Depletion Assay, Human Antibodies Isotyping Assay, Mtb Proteome Binding Array [PMID: 28438994]/note:FunctionalCategory: conserved hypotheticals;EC_number=2.1.1.- (Putative)/note:identified by similarity of predicted tertiary structure to PDB:1p91A,3mggA,4iv0A,3…
chr1		CDS	936457	937317	.	-	.	ID=CDS1;locus_tag=Rv0840c;product=Probable proline iminopeptidase Pip (prolyl aminopeptidase) (pap);note=FunctionalCategory: intermediary metabolism and respiration
chr1		CDS	937593	937835	.	+	.	ID=CDS1;locus_tag=Rv0841;product=Probable conserved transmembrane protein;note=FunctionalCategory: cell wall and cell processes
chr1		CDS	938112	939404	.	+	.	ID=CDS1;locus_tag=Rv0842;product=Probable conserved integral membrane protein/Putative transporter;note=FunctionalCategory: cell wall and cell processes, possible efflux pump [PMID: 25690361], involved in rifampicin resistance [PMID: 25690361], Potential carbohydrate transporter, identified by similarity of predicted tertiary structure to PDB:5c65A, 4gbyA, 4ybqA, 3o7pA, 5aymA, 4zowA, 4pypA, 4j05A…
chr1		CDS	939388	940392	.	+	.	ID=CDS1;locus_tag=Rv0843;product=Probable dehydrogenase;note=FunctionalCategory: intermediary metabolism and respiration
chr1		CDS	940456	941106	.	-	.	ID=CDS1;locus_tag=Rv0844c;product=Possible nitrate/nitrite response transcriptional regulatory protein NarL;note=FunctionalCategory: regulatory proteins
chr1		CDS	941190	942467	.	+	.	ID=CDS1;locus_tag=Rv0845;product=Possible two component sensor kinase;note=FunctionalCategory: regulatory proteins
chr1		CDS	942680	944194	.	-	.	ID=CDS1;locus_tag=Rv0846c;product=Probable oxidase;note=FunctionalCategory: intermediary metabolism and respiration
chr1		CDS	944343	944735	.	+	.	ID=CDS1;locus_tag=Rv0847;product=Probable lipoprotein LpqS;note=FunctionalCategory: cell wall and cell processes
chr1		CDS	944938	946056	.	+	.	ID=CDS1;locus_tag=Rv0848;product=Possible cysteine synthase a CysK2 (O-acetylserine sulfhydrylase) (O-acetylserine (thiol)-lyase) (CSASE);note=FunctionalCategory: intermediary metabolism and respiration
chr1		CDS	946056	947315	.	+	.	ID=CDS1;locus_tag=Rv0849;product=Probable efflux pump/antigen/Putative transporter;Experiment=DESCRIPTION:single-crossover and double-crossover recombinants, PCR. gene knockout, resazurin-based microplate assay, drug susceptibility assays, efflux pump hyper-expression studies [PMID: 22314527]/note:FunctionalCategory: cell wall and cell processes/note:involved in resistance to compounds belonging …
chr1		CDS	947312	947644	.	+	.	ID=CDS1;locus_tag=Rv0850;product=Putative transposase (fragment);note=FunctionalCategory: insertion seqs and phages
chr1		CDS	947641	948468	.	-	.	ID=CDS1;locus_tag=Rv0851c;product=Probable short-chain type dehydrogenase/reductase;note=FunctionalCategory: intermediary metabolism and respiration
chr1		CDS	948559	949395	.	+	.	ID=CDS1;locus_tag=Rv0852;product=Possible fatty-acid-CoA ligase FadD16 (fatty-acid-CoA synthetase) (fatty-acid-CoA synthase);note=FunctionalCategory: lipid metabolism
chr1		CDS	949436	951118	.	-	.	ID=CDS1;locus_tag=Rv0853c;product=Probable pyruvate or indole-3-pyruvate decarboxylase Pdc;note=FunctionalCategory: intermediary metabolism and respiration
chr1		CDS	951183	951626	.	+	.	ID=CDS1;locus_tag=Rv0854;product=Conserved protein/putative methyltransferase;Experiment=DESCRIPTION: mass spectrometry, 2D-gel electrophoresis [PMID: 27667981]/note:FunctionalCategory: conserved hypotheticals/note:Significantly overexpressed in hypoxia in H37Rv [PMID: 27667981];EC_number=2.1.1.- (Putative)/note:identified by similarity of predicted tertiary structure to PDB:2rezA/inference:ab in…
chr1		CDS	951632	952711	.	+	.	ID=CDS1;locus_tag=Rv0855;product=Probable fatty-acid-CoA racemase Far;note=FunctionalCategory: lipid metabolism
chr1		CDS	952825	953229	.	+	.	ID=CDS1;locus_tag=Rv0856;product=Conserved hypothetical protein;note=FunctionalCategory: conserved hypotheticals, Predicted to bind to minocycline and rifampicin[PMID: 21079673]
chr1		CDS	953257	953730	.	+	.	ID=CDS1;locus_tag=Rv0857;product=putative methyltransferase;Inference=profile:STRING database [PMID: 22485162]/inference:similar to AA sequence:NOG:40843 [PMID: 22485162]/note:FunctionalCategory: conserved hypotheticals/note:Putative link to polyketide cyclase/dehydratase [PMID: 22485162];EC_number=2.1.1.- (Putative)/note:identified by similarity of predicted tertiary structure to PDB:2rezA/infer…
chr1		CDS	953727	954920	.	-	.	ID=CDS1;locus_tag=Rv0858c;product=Probable N-succinyldiaminopimelate aminotransferase DapC (DAP-at);note=FunctionalCategory: intermediary metabolism and respiration
chr1		CDS	955077	956288	.	+	.	ID=CDS1;locus_tag=Rv0859;product=Possible acyl-CoA thiolase FadA;note=FunctionalCategory: lipid metabolism
chr1		CDS	956293	958455	.	+	.	ID=CDS1;locus_tag=Rv0860;product=Probable fatty oxidation protein FadB;note=FunctionalCategory: lipid metabolism
chr1		CDS	958523	960151	.	-	.	ID=CDS1;locus_tag=Rv0861c;product=DNA helicase Ercc3;note=FunctionalCategory: information pathways
chr1		CDS	960342	962612	.	-	.	ID=CDS1;locus_tag=Rv0862c;product=Conserved protein;note=FunctionalCategory: conserved hypotheticals
chr1		CDS	962599	962880	.	+	.	ID=CDS1;locus_tag=Rv0863;product=Conserved hypothetical protein;Inference=profile:STRING database [PMID: 22485162]/inference:similar to AA sequence:NOG:40843 [PMID: 22485162]/note:FunctionalCategory: conserved hypotheticals/note:Putatively involved in DNA-associated processes [PMID: 22485162]
chr1		CDS	962890	963393	.	+	.	ID=CDS1;locus_tag=Rv0864;product=Probable molybdenum cofactor biosynthesis protein C 2 MoaC2;note=FunctionalCategory: intermediary metabolism and respiration
chr1		CDS	963390	963872	.	+	.	ID=CDS1;locus_tag=Rv0865;product=Probable molybdopterin biosynthesis Mog protein;note=FunctionalCategory: intermediary metabolism and respiration
chr1		CDS	963869	964294	.	+	.	ID=CDS1;locus_tag=Rv0866;product=Probable molybdenum cofactor biosynthesis protein E2 MoaE2 (molybdopterin converting factor large subunit) (molybdopterin [MPT] converting factor, subunit 2);note=FunctionalCategory: intermediary metabolism and respiration
chr1		CDS	964312	965535	.	-	.	ID=CDS1;locus_tag=Rv0867c;product=Possible resuscitation-promoting factor RpfA;note=FunctionalCategory: cell wall and cell processes
chr1		CDS	965983	966261	.	-	.	ID=CDS1;locus_tag=Rv0868c;product=Probable molybdenum cofactor biosynthesis protein D 2 MoaD2 (molybdopterin converting factor small subunit) (molybdopterin [MPT] converting factor, subunit 1);note=FunctionalCategory: intermediary metabolism and respiration
chr1		CDS	966265	967347	.	-	.	ID=CDS1;locus_tag=Rv0869c;product=Probable molybdenum cofactor biosynthesis protein A2 MoaA2;note=FunctionalCategory: intermediary metabolism and respiration
chr1		CDS	967344	967733	.	-	.	ID=CDS1;locus_tag=Rv0870c;product=Possible conserved integral membrane protein/Putative transporter;note=FunctionalCategory: cell wall and cell processes, Potential ion channel protein, Homology with several transport proteins of the same class, overlapping the same portion of each: the selectivity filer, pore, and helices, identified by similarity of predicted tertiary structure to PDB:5an8A;Inf…
chr1		CDS	967898	968305	.	+	.	ID=CDS1;locus_tag=Rv0871;gene=cspB;product=Probable cold shock-like protein B CspB;note=FunctionalCategory: virulence, detoxification, adaptation
chr1		CDS	968424	970244	.	-	.	ID=CDS1;locus_tag=Rv0872c;gene=PE_PGRS15;product=PE-PGRS family protein PE_PGRS15;Experiment=EXISTENCE:Liquid chromatography-mass spectrometry. [PMID: 21085642]/note:FunctionalCategory: PE/PPE/note:Expressed in vivo in guinea pig lung at both 30 and 90 days post-infection. [PMID: 21085642]
chr1		CDS	970505	972457	.	+	.	ID=CDS1;locus_tag=Rv0873;product=Probable acyl-CoA dehydrogenase FadE10;note=FunctionalCategory: lipid metabolism;Experiment=COORDINATES:N-terminal peptide mass spectrometry [PMID: 26536359]
chr1		CDS	972546	973706	.	-	.	ID=CDS1;locus_tag=Rv0874c;product=Conserved hypothetical protein;note=FunctionalCategory: conserved hypotheticals
chr1		CDS	973806	974294	.	-	.	ID=CDS1;locus_tag=Rv0875c;product=Possible conserved exported protein;note=FunctionalCategory: cell wall and cell processes
chr1		CDS	974291	975937	.	-	.	ID=CDS1;locus_tag=Rv0876c;product=Possible conserved transmembrane protein;note=FunctionalCategory: cell wall and cell processes, possible efflux pump [PMID: 25690361], involved in rifampicin resistance [PMID: 25690361], possible H+ antiporter, major facilitator family protein [PMID: 25766777]
chr1		CDS	976075	976863	.	+	.	ID=CDS1;locus_tag=Rv0877;product=Conserved hypothetical protein;Experiment=COORDINATES:N-terminal peptide mass spectrometry [PMID: 26536359];Inference=profile:STRING database [PMID: 22485162]/inference:similar to AA sequence:NOG:06304 [PMID: 22485162]/note:FunctionalCategory: conserved hypotheticals/note:Predicted to be involved in cell wall processes [PMID: 22485162]
chr1		CDS	976872	978203	.	-	.	ID=CDS1;locus_tag=Rv0878c;gene=PPE13;product=PPE family protein PPE13;note=FunctionalCategory: PE/PPE
chr1		CDS	978481	978756	.	-	.	ID=CDS1;locus_tag=Rv0879c;product=Possible conserved transmembrane protein;note=FunctionalCategory: cell wall and cell processes;Experiment=COORDINATES:N-terminal peptide mass spectrometry [PMID: 26536359]
chr1		CDS	978934	979365	.	+	.	ID=CDS1;locus_tag=Rv0880;product=Possible transcriptional regulatory protein (possibly MarR-family);note=FunctionalCategory: regulatory proteins
chr1		CDS	979362	980228	.	+	.	ID=CDS1;locus_tag=Rv0881;product=Possible rRNA methyltransferase (rRNA methylase);note=FunctionalCategory: intermediary metabolism and respiration
chr1		CDS	980225	980509	.	+	.	ID=CDS1;locus_tag=Rv0882;product=Probable transmembrane protein;note=FunctionalCategory: cell wall and cell processes, reported to be expressed in dormancy-associated conditions (nutrition starvation) [PMID: 22484107]
chr1		CDS	980506	981267	.	-	.	ID=CDS1;locus_tag=Rv0883c;product=Conserved hypothetical protein;note=FunctionalCategory: conserved hypotheticals
chr1		CDS	981424	982554	.	-	.	ID=CDS1;locus_tag=Rv0884c;product=Possible phosphoserine aminotransferase SerC (PSAT);note=FunctionalCategory: intermediary metabolism and respiration
chr1		CDS	982762	983784	.	+	.	ID=CDS1;locus_tag=Rv0885;product=Conserved hypothetical protein;note=FunctionalCategory: conserved hypotheticals, Expression of the gene product is activated by cAMP receptor protein[PMID: 21902733]
chr1		CDS	983803	985530	.	+	.	ID=CDS1;locus_tag=Rv0886;product=Probable NADPH:adrenodoxin oxidoreductase FprB (adrenodoxin reductase) (AR) (ferredoxin-NADP(+) reductase);note=FunctionalCategory: intermediary metabolism and respiration
chr1		CDS	985513	985971	.	-	.	ID=CDS1;locus_tag=Rv0887c;product=putative transferase;note=FunctionalCategory: conserved hypotheticals, Expression of this gene is regulated by SigG[PMID: 23871545];EC_number=2.-.-.-;Ontology_term=0016740/note:identified by similarity of predicted tertiary structure to PDB 2zw6A/inference:ab initio prediction:I-TASSER:5.1/inference:alignment:TM-align:PDB:2zw6A,Ontology_term=0008080/note:identifi…
chr1		CDS	987233	988705	.	+	.	ID=CDS1;locus_tag=Rv0888;gene=SpmT;product=Sphingomyelinase/major hemolytic factor/Probable extracellular non-specific nuclease;Experiment=DESCRIPTION: protein expression in E. coli, transformation in M. smegmatis, site-directed mutagenesis, protein purification, SDS-PAGE mass spectrometry, nuclease activity assays, spectrophotometric assays, protein kinetics, mouse lung infection [PMID: 26742696…
chr1		CDS	988740	989861	.	-	.	ID=CDS1;locus_tag=Rv0889c;product=Probable citrate synthase II CitA;note=FunctionalCategory: intermediary metabolism and respiration
chr1		CDS	989948	992596	.	-	.	ID=CDS1;locus_tag=Rv0890c;product=Probable transcriptional regulatory protein (probably LuxR-family);note=FunctionalCategory: regulatory proteins
chr1		CDS	992598	993455	.	-	.	ID=CDS1;locus_tag=Rv0891c;product=Possible transcriptional regulatory protein/putative phosphorus-oxygen lyase;note=FunctionalCategory: regulatory proteins, cyclase domain present in gene product [PMID: 21199259];EC_number=4.6.1.- (Putative)/note:identified by similarity of predicted tertiary structure to PDB:1y11A,3uvjA,2w01A,2wz1A,4wp3A,1yk9A,1ybtB,4yusA,1wc4A,1fx2A/inference:ab initio predicti…
chr1		CDS	993853	995340	.	+	.	ID=CDS1;locus_tag=Rv0892;product=Probable monooxygenase;note=FunctionalCategory: intermediary metabolism and respiration
chr1		CDS	995318	996295	.	-	.	ID=CDS1;locus_tag=Rv0893c;product=Possible S-adenosylmethionine-dependent methyltransferase;note=FunctionalCategory: lipid metabolism
chr1		CDS	996524	997705	.	+	.	ID=CDS1;locus_tag=Rv0894;product=Possible transcriptional regulatory protein (possibly LuxR-family);note=FunctionalCategory: regulatory proteins
chr1		CDS	997782	999299	.	+	.	ID=CDS1;locus_tag=Rv0895;product=Possible triacylglycerol synthase (diacylglycerol acyltransferase);note=FunctionalCategory: lipid metabolism
chr1		CDS	999472	1000767	.	+	.	ID=CDS1;locus_tag=Rv0896;product=Probable citrate synthase I GltA2;note=FunctionalCategory: intermediary metabolism and respiration
chr1		CDS	1000808	1002415	.	-	.	ID=CDS1;locus_tag=Rv0897c;product=Probable oxidoreductase;note=FunctionalCategory: intermediary metabolism and respiration
chr1		CDS	1002441	1002704	.	-	.	ID=CDS1;locus_tag=Rv0898c;product=Conserved hypothetical protein;note=FunctionalCategory: conserved hypotheticals
chr1		CDS	1002812	1003792	.	+	.	ID=CDS1;locus_tag=Rv0899;gene=ompATb;product=Peptidoglycan-binding protein arfA/probable membrane-anchoring protein;Experiment=DESCRIPTION:protein purification, size-exclusion chromatography, site-directed mutagenesis, Differential scanning fluorimetry, peptidoglycan binding assays, NMR spectroscopy [PMID: 22206986],Experiment=DESCRIPTION:protein expression and purification, ultracentrifugation a…
chr1		CDS	1003805	1003957	.	+	.	ID=CDS1;locus_tag=Rv0900;gene=arfB;product=Possible membrane protein;note=FunctionalCategory: cell wall and cell processes, belongs to the Rv0899-Rv0901 operon named ammonia release facilitator (arf) [PMID: 22206986], contributes to increasing expression of ompATb (low activity channel protein) [PMID: 21410778], required for fast ammonia secretion, rapid pH neutralization and growth of M.tubercul…
chr1		CDS	1003957	1004484	.	+	.	ID=CDS1;locus_tag=Rv0901;gene=arfC;product=antigen;Experiment=DESCRIPTION:protein expression and purification, SDS-PAGE, survival ratio, gamma interferon, apoptosis ratio [PMID: 19168955]/note:FunctionalCategory: cell wall and cell processes/note:belongs to the Rv0899-Rv0901 operon named ammonia release facilitator (arf) [PMID: 22206986]/note:part of an operon required for fast ammonia secretion,…
chr1		CDS	1004501	1005841	.	-	.	ID=CDS1;locus_tag=Rv0902c;product=Two component sensor histidine kinase PrrB;note=FunctionalCategory: regulatory proteins
chr1		CDS	1005852	1006562	.	-	.	ID=CDS1;locus_tag=Rv0903c;product=Two component response transcriptional regulatory protein PrrA;note=FunctionalCategory: regulatory proteins
chr1		CDS	1006693	1008180	.	-	.	ID=CDS1;locus_tag=Rv0904c;product=Putative acetyl-coenzyme A carboxylase carboxyl transferase (subunit beta) AccD3 (accase beta chain);note=FunctionalCategory: lipid metabolism
chr1		CDS	1008207	1008938	.	+	.	ID=CDS1;locus_tag=Rv0905;product=Possible enoyl-CoA hydratase EchA6 (enoyl hydrase) (unsaturated acyl-CoA hydratase) (crotonase);note=FunctionalCategory: lipid metabolism
chr1		CDS	1008944	1010062	.	+	.	ID=CDS1;locus_tag=Rv0906;product=Conserved protein/Putative N-acetylphosphatidylethanolamine-hydrolyzing phospholipase D;note=FunctionalCategory: conserved hypotheticals;EC_number=3.1.4.54 (Putative)/note:identified by similarity of predicted tertiary structure to PDB:4qn9A/inference:ab initio prediction:I-TASSER:5.1;Ontology_term=0008270/note:identified by similarity of predicted tertiary struct…
chr1		CDS	1010136	1011734	.	+	.	ID=CDS1;locus_tag=Rv0907;product=putative beta-lactamase;Inference=profile:positional Shannon relative entropy method [PMID: 18022770]/note:FunctionalCategory: cell wall and cell processes/note:putative cAMP Receptor Protein (CRP) binding protein [PMID: 18022770]/note:belongs to the AmpC class of beta-lactamase [PMID: 18022770]/note:possible involvement in PZA resistance (only one strain affected…
chr1		CDS	1011731	1014124	.	+	.	ID=CDS1;locus_tag=Rv0908;product=Probable metal cation transporter ATPase P-type CtpE;note=FunctionalCategory: cell wall and cell processes
chr1		CDS	1014681	1014860	.	+	.	ID=CDS1;locus_tag=Rv0909;product=putative Type II Antitoxin;note=FunctionalCategory: conserved hypotheticals;Experiment=DESCRIPTION:Tested for the neutralization of the toxin in M. smegmatis[PMID: 24662523]
chr1		CDS	1014866	1015300	.	+	.	ID=CDS1;locus_tag=Rv0910;product=putative Type II toxin;note=FunctionalCategory: conserved hypotheticals;Experiment=DESCRIPTION:Tested for growth inhibition in M.smegmatis[PMID: 24662523]
chr1		CDS	1015398	1016171	.	+	.	ID=CDS1;locus_tag=Rv0911;product=Conserved protein;note=FunctionalCategory: conserved hypotheticals, Expression of the gene product is predicted to be regulated by SigG[PMID: 23871545]
chr1		CDS	1016236	1016685	.	+	.	ID=CDS1;locus_tag=Rv0912;product=Probable conserved transmembrane protein;note=FunctionalCategory: cell wall and cell processes, induced by SigG protein [PMID: 23871545]
chr1		CDS	1017217	1018725	.	-	.	ID=CDS1;locus_tag=Rv0913c;product=Possible dioxygenase;note=FunctionalCategory: intermediary metabolism and respiration
chr1		CDS	1018727	1019965	.	-	.	ID=CDS1;locus_tag=Rv0914c;product=Possible lipid carrier protein or keto acyl-CoA thiolase;note=FunctionalCategory: lipid metabolism
chr1		CDS	1020058	1021329	.	-	.	ID=CDS1;locus_tag=Rv0915c;gene=PPE14;product=T cell antigen;note=gene_synonym MTB41;Experiment=DESCRIPTION: Protein expression and purification, cytokine assays, cytotoxic T lymphocyte (CTL) assay. [PMID: 15917115]/note:FunctionalCategory: PE/PPE/note:Induces CD4 cell response but not CD8 T cell response [PMID: 15917115]
chr1		CDS	1021344	1021643	.	-	.	ID=CDS1;locus_tag=Rv0916c;gene=PE7;product=PE family protein PE7;note=gene_synonym MTB10, associated with and linked in a gene pair with Rv0915c (MTB41/PPE14) antigen [PMID: 11120845], FunctionalCategory: PE/PPE
chr1		CDS	1022087	1023868	.	+	.	ID=CDS1;locus_tag=Rv0917;product=Possible glycine betaine transport integral membrane protein BetP;note=FunctionalCategory: cell wall and cell processes
chr1		CDS	1024211	1024687	.	+	.	ID=CDS1;locus_tag=Rv0918;product=Conserved protein;Inference=similar to AA sequence:PSI-BLAST [PMID: 19493340]/inference:alignment:Muscle [PMID: 19493340]/inference:profile:STRING database [PMID: 22485162]/inference:similar to AA sequence:NOG:40843 [PMID: 22485162]/note:FunctionalCategory: conserved hypotheticals/note:Putatively involved in antibiotic resistance [PMID: 19493340]/note:Putatively l…
chr1		CDS	1024684	1025184	.	+	.	ID=CDS1;locus_tag=Rv0919;product=GCN5-related N-acetyltransferase;note=FunctionalCategory: intermediary metabolism and respiration
chr1		CDS	1025497	1026816	.	-	.	ID=CDS1;locus_tag=Rv0920c;product=Probable transposase;note=FunctionalCategory: insertion seqs and phages
chr1		CDS	1027104	1027685	.	+	.	ID=CDS1;locus_tag=Rv0921;product=Possible resolvase;note=FunctionalCategory: insertion seqs and phages;Experiment=COORDINATES:N-terminal peptide mass spectrometry [PMID: 26536359]
chr1		CDS	1027685	1029337	.	+	.	ID=CDS1;locus_tag=Rv0922;product=Possible transposase;note=FunctionalCategory: insertion seqs and phages
chr1		CDS	1029513	1030577	.	-	.	ID=CDS1;locus_tag=Rv0923c;product=Conserved hypothetical protein;note=FunctionalCategory: conserved hypotheticals
chr1		CDS	1030578	1031864	.	-	.	ID=CDS1;locus_tag=Rv0924c;product=Divalent cation-transport integral membrane protein MntH (BRAMP) (MRAMP);note=FunctionalCategory: cell wall and cell processes
chr1		CDS	1031896	1032633	.	-	.	ID=CDS1;locus_tag=Rv0925c;product=Conserved protein;note=FunctionalCategory: conserved hypotheticals
chr1		CDS	1032710	1033786	.	-	.	ID=CDS1;locus_tag=Rv0926c;product=Conserved hypothetical protein;note=FunctionalCategory: conserved hypotheticals
chr1		CDS	1033840	1034631	.	-	.	ID=CDS1;locus_tag=Rv0927c;product=Probable short-chain type dehydrogenase/reductase;note=FunctionalCategory: intermediary metabolism and respiration
chr1		CDS	1034903	1036015	.	+	.	ID=CDS1;locus_tag=Rv0928;product=Periplasmic phosphate-binding lipoprotein PstS3 (PBP-3) (PstS3) (PHOS1);note=FunctionalCategory: cell wall and cell processes
chr1		CDS	1036028	1037002	.	+	.	ID=CDS1;locus_tag=Rv0929;product=Phosphate-transport integral membrane ABC transporter PstC2;note=FunctionalCategory: cell wall and cell processes
chr1		CDS	1036999	1037925	.	+	.	ID=CDS1;locus_tag=Rv0930;product=Probable phosphate-transport integral membrane ABC transporter PstA1;note=FunctionalCategory: cell wall and cell processes
chr1		CDS	1037920	1039914	.	-	.	ID=CDS1;locus_tag=Rv0931c;product=Transmembrane serine/threonine-protein kinase D PknD (protein kinase D) (STPK D);note=FunctionalCategory: regulatory proteins
chr1		CDS	1039936	1041048	.	-	.	ID=CDS1;locus_tag=Rv0932c;product=Periplasmic phosphate-binding lipoprotein PstS2 (PBP-2) (PstS2);note=FunctionalCategory: cell wall and cell processes
chr1		CDS	1041264	1042094	.	+	.	ID=CDS1;locus_tag=Rv0933;product=Phosphate-transport ATP-binding protein ABC transporter PstB;note=FunctionalCategory: cell wall and cell processes
chr1		CDS	1042115	1043239	.	+	.	ID=CDS1;locus_tag=Rv0934;product=Periplasmic phosphate-binding lipoprotein PstS1 (PBP-1) (PstS1);note=FunctionalCategory: cell wall and cell processes
chr1		CDS	1043299	1044315	.	+	.	ID=CDS1;locus_tag=Rv0935;product=Phosphate-transport integral membrane ABC transporter PstC1;note=FunctionalCategory: cell wall and cell processes
chr1		CDS	1044317	1045222	.	+	.	ID=CDS1;locus_tag=Rv0936;product=Phosphate-transport integral membrane ABC transporter PstA2;note=FunctionalCategory: cell wall and cell processes
chr1		CDS	1045199	1046020	.	-	.	ID=CDS1;locus_tag=Rv0937c;product=DNA end-binding protein, Mku;note=FunctionalCategory: information pathways
chr1		CDS	1046136	1048415	.	+	.	ID=CDS1;locus_tag=Rv0938;product=ATP dependent DNA ligase LigD (ATP dependent polydeoxyribonucleotide synthase) (thermostable DNA ligase) (ATP dependent polynucleotide ligase) (sealase) (DNA repair enzyme) (DNA joinase);note=FunctionalCategory: information pathways
chr1		CDS	1048412	1050346	.	+	.	ID=CDS1;locus_tag=Rv0939;product=Possible bifunctional enzyme: 2-hydroxyhepta-2,4-diene-1,7-dioate isomerase (HHDD isomerase) + cyclase/dehydrase;note=FunctionalCategory: intermediary metabolism and respiration
chr1		CDS	1050593	1051459	.	-	.	ID=CDS1;locus_tag=Rv0940c;product=Possible oxidoreductase;note=FunctionalCategory: intermediary metabolism and respiration
chr1		CDS	1051544	1052317	.	-	.	ID=CDS1;locus_tag=Rv0941c;product=Conserved hypothetical protein;note=FunctionalCategory: conserved hypotheticals, Gene predicted to be induced by SigF[PMID: 22307756], possible phosphatase, strongly homologous to Rv1364c domains, identified by similarity of predicted tertiary structure to PDB 3ke6A;Inference=ab initio prediction:I-TASSER:5.1/inference:alignment:TM-align:PDB:3ke6A
chr1		CDS	1052360	1052638	.	+	.	ID=CDS1;locus_tag=Rv0942;product=Hypothetical protein;note=FunctionalCategory: conserved hypotheticals
chr1		CDS	1052696	1053736	.	-	.	ID=CDS1;locus_tag=Rv0943c;product=Probable monooxygenase;note=FunctionalCategory: intermediary metabolism and respiration
chr1		CDS	1053765	1054241	.	+	.	ID=CDS1;locus_tag=Rv0944;product=Possible formamidopyrimidine-DNA glycosylase (FAPY-DNA glycosylase);note=FunctionalCategory: information pathways
chr1		CDS	1054247	1055008	.	+	.	ID=CDS1;locus_tag=Rv0945;product=Probable short-chain type dehydrogenase/reductase;note=FunctionalCategory: intermediary metabolism and respiration
chr1		CDS	1055024	1056685	.	-	.	ID=CDS1;locus_tag=Rv0946c;product=Probable glucose-6-phosphate isomerase Pgi (GPI) (phosphoglucose isomerase) (phosphohexose isomerase) (phi);note=FunctionalCategory: intermediary metabolism and respiration
chr1		CDS	1057300	1057530	.	-	.	ID=CDS1;locus_tag=Rv0947c;product=Probable mycolyl transferase, pseudogene;note=FunctionalCategory: lipid metabolism
chr1		CDS	1057646	1057963	.	-	.	ID=CDS1;locus_tag=Rv0948c;product=Chorismate mutase;note=FunctionalCategory: intermediary metabolism and respiration
chr1		CDS	1058260	1060575	.	+	.	ID=CDS1;locus_tag=Rv0949;product=Probable ATP-dependent DNA helicase II UvrD1;note=FunctionalCategory: information pathways
chr1		CDS	1060656	1061654	.	-	.	ID=CDS1;locus_tag=Rv0950c;product=Conserved hypothetical protein;note=FunctionalCategory: conserved hypotheticals
chr1		CDS	1061964	1063127	.	+	.	ID=CDS1;locus_tag=Rv0951;product=Probable succinyl-CoA synthetase (beta chain) SucC (SCS-beta);note=FunctionalCategory: intermediary metabolism and respiration
chr1		CDS	1063140	1064051	.	+	.	ID=CDS1;locus_tag=Rv0952;product=Probable succinyl-CoA synthetase (alpha chain) SucD (SCS-alpha);note=FunctionalCategory: intermediary metabolism and respiration
chr1		CDS	1064114	1064962	.	-	.	ID=CDS1;locus_tag=Rv0953c;product=Possible oxidoreductase;note=FunctionalCategory: intermediary metabolism and respiration
chr1		CDS	1065127	1066038	.	+	.	ID=CDS1;locus_tag=Rv0954;product=Probable conserved transmembrane protein;note=FunctionalCategory: cell wall and cell processes, homologous to the 34 kDa antigenic protein of M. avium [PMID: 10068253]
chr1		CDS	1066078	1067445	.	+	.	ID=CDS1;locus_tag=Rv0955;gene=perM;product=Persistence-associated integral membrane protein;Experiment=DESCRIPTION:mutagenesis, in vivo macrophage infection/note:FunctionalCategory: cell wall and cell processes/note:highly conserved among mycobacteria and actinobacteria but has no homologues in other species [PMID: 25658098]/note:necessary for growth and survival in low magnesium [PMID: 25658098]…
chr1		CDS	1067561	1068208	.	+	.	ID=CDS1;locus_tag=Rv0956;product=Probable 5'-phosphoribosylglycinamide formyltransferase PurN (GART) (gar transformylase) (5'-phosphoribosylglycinamide transformylase);note=FunctionalCategory: intermediary metabolism and respiration;Experiment=COORDINATES:N-terminal peptide mass spectrometry [PMID: 26536359]
chr1		CDS	1068205	1069776	.	+	.	ID=CDS1;locus_tag=Rv0957;product=Probable bifunctional purine biosynthesis protein PurH: phosphoribosylaminoimidazolecarboxamide formyltransferase (AICAR transformylase) (5'-phosphoribosyl-5-aminoimidazole-4-carboxamide formyltransferase) + inosinemonophosphate cyclohydrolase (imp cyclohydrolase) (inosinicase) (imp synthetase) (ATIC);note=FunctionalCategory: intermediary metabolism and respiration
chr1		CDS	1069883	1071262	.	+	.	ID=CDS1;locus_tag=Rv0958;product=Possible magnesium chelatase;note=FunctionalCategory: intermediary metabolism and respiration
chr1		CDS	1071255	1073273	.	+	.	ID=CDS1;locus_tag=Rv0959;product=Conserved hypothetical protein;note=FunctionalCategory: conserved hypotheticals
chr1		CDS	1073327	1073548	.	+	.	ID=CDS1;locus_tag=Rv0959A;product=Possible antitoxin VapB9;note=FunctionalCategory: virulence, detoxification, adaptation
chr1		CDS	1073545	1073928	.	+	.	ID=CDS1;locus_tag=Rv0960;product=Possible toxin VapC9;note=FunctionalCategory: virulence, detoxification, adaptation
chr1		CDS	1074074	1074421	.	+	.	ID=CDS1;locus_tag=Rv0961;product=Probable integral membrane protein;note=FunctionalCategory: cell wall and cell processes, deletion found in PZA resistant strain (hypothesized to be IS6110 mediated deletion) [PMID: 15184436]
chr1		CDS	1074440	1075114	.	-	.	ID=CDS1;locus_tag=Rv0962c;product=Possible lipoprotein LprP;note=FunctionalCategory: cell wall and cell processes
chr1		CDS	1075297	1076097	.	-	.	ID=CDS1;locus_tag=Rv0963c;product=Conserved hypothetical protein;note=FunctionalCategory: conserved hypotheticals
chr1		CDS	1076196	1076678	.	-	.	ID=CDS1;locus_tag=Rv0964c;product=Hypothetical protein;Experiment=ITC Titration [PMID: 25434965]/inference:profile:STRING database [PMID: 22485162]/inference:similar to AA sequence:NOG:40843 [PMID: 22485162]/note:FunctionalCategory: conserved hypotheticals/note:Predicted to contain a PhoP binding site [PMID: 25434965]/note:Putatively involved in membrane associated processes [PMID: 22485162]
chr1		CDS	1076778	1077197	.	-	.	ID=CDS1;locus_tag=Rv0965c;product=Putative ESAT-6 like protein;note=FunctionalCategory: conserved hypotheticals;Inference=ab initio prediction:Protein fold recognition algorithm via PHYRE2 [PMID: 25467293]/inference:profile:computationaly intensive pipline prediction of unassigned regions (PURE) [PMID: 25467293]
chr1		CDS	1077233	1077835	.	-	.	ID=CDS1;locus_tag=Rv0966c;product=Conserved protein;note=FunctionalCategory: conserved hypotheticals, Found to be up-regulated in an in vitro model of TB infection of the human brain microvascular endothelium. [PMID: 16586367]
chr1		CDS	1077975	1078334	.	+	.	ID=CDS1;locus_tag=Rv0967;product=Copper-sensitive operon repressor CsoR;note=FunctionalCategory: regulatory proteins
chr1		CDS	1078391	1078687	.	+	.	ID=CDS1;locus_tag=Rv0968;product=Conserved protein;note=FunctionalCategory: conserved hypotheticals
chr1		CDS	1078677	1081055	.	+	.	ID=CDS1;locus_tag=Rv0969;product=Probable metal cation transporter P-type ATPase CtpV;note=FunctionalCategory: cell wall and cell processes;Experiment=COORDINATES:N-terminal peptide mass spectrometry [PMID: 26536359]
chr1		CDS	1081052	1081684	.	+	.	ID=CDS1;locus_tag=Rv0970;product=Probable conserved integral membrane protein;note=FunctionalCategory: cell wall and cell processes, part of the Rv0967-Rv0970 operon named as copper-sensitive operon [PMID: 17143269], repressed by CsoR and the repression is reversed in the presence of copper [PMID: 21166899] [PMID: 26999439], Possible role in Copper homeostasis in macrophages and dendritic cells […
chr1		CDS	1081775	1082584	.	-	.	ID=CDS1;locus_tag=Rv0971c;product=Probable enoyl-CoA hydratase EchA7 (enoyl hydrase) (unsaturated acyl-CoA hydratase) (crotonase);note=FunctionalCategory: lipid metabolism
chr1		CDS	1082584	1083750	.	-	.	ID=CDS1;locus_tag=Rv0972c;product=Acyl-CoA dehydrogenase FadE12;note=FunctionalCategory: lipid metabolism
chr1		CDS	1083747	1085750	.	-	.	ID=CDS1;locus_tag=Rv0973c;product=Probable acetyl-/propionyl-coenzyme A carboxylase alpha chain (alpha subunit) AccA2: biotin carboxylase + biotin carboxyl carrier protein (BCCP);note=FunctionalCategory: lipid metabolism
chr1		CDS	1085756	1087345	.	-	.	ID=CDS1;locus_tag=Rv0974c;product=Probable acetyl-/propionyl-CoA carboxylase (beta subunit) AccD2;note=FunctionalCategory: lipid metabolism
chr1		CDS	1087348	1088496	.	-	.	ID=CDS1;locus_tag=Rv0975c;product=Probable acyl-CoA dehydrogenase FadE13;note=FunctionalCategory: lipid metabolism
chr1		CDS	1088493	1090175	.	-	.	ID=CDS1;locus_tag=Rv0976c;product=Conserved hypothetical protein;Inference=profile:STRING database [PMID: 22485162]/inference:similar to AA sequence:NOG:06304 [PMID: 22485162]/note:FunctionalCategory: conserved hypotheticals/note:Putatively related to synthesis and oxidation of fatty acids[PMID: 22485162]
chr1		CDS	1090373	1093144	.	+	.	ID=CDS1;locus_tag=Rv0977;gene=PE_PGRS16;product=Probable cell surface antigen;Experiment=DESCRIPTION: Protein expression and purification, surface extraction, immunoblotting, in vitro assays [PMID: 18957600]/note:FunctionalCategory: PE/PPE/note:lack proteolytic activity despite having an aspartic proteinase-like domain [PMID: 23923105]/note:increases nitrogen production in macrophages [PMID: 1895…
chr1		CDS	1093361	1094356	.	-	.	ID=CDS1;locus_tag=Rv0978c;gene=PE_PGRS17;product=B-cell antigen;Experiment=DESCRIPTION: Protein expression and purification, PCR, ELISA. [PMID: 17687113],Experiment=EXISTENCE:Liquid chromatography-mass spectrometry. [PMID: 21085642]/note:FunctionalCategory: PE/PPE/note:Induces dendritic cell maturation and secretion of pro-inflammatory cytokines [PMID: 20176745]/note:Recognizes TLR2 [PMID: 201767…
chr1		CDS	1094670	1094864	.	-	.	ID=CDS1;locus_tag=Rv0979c;product=Hypothetical protein;note=FunctionalCategory: conserved hypotheticals
chr1		CDS	1094886	1095059	.	+	.	ID=CDS1;locus_tag=Rv0979A;product=50S ribosomal protein L32 RpmF;note=FunctionalCategory: information pathways
chr1		CDS	1095078	1096451	.	-	.	ID=CDS1;locus_tag=Rv0980c;gene=PE_PGRS18;product=PE-PGRS family protein PE_PGRS18;note=FunctionalCategory: PE/PPE, Associated with mycobacterial cell envelope. [PMID: 27987050], Showed differential response to stresses and altered the production of host cytokines IL-6, IL1B, IL-12p40 and IL-10. [PMID: 27987050], Enhanced survival within macrophages by attenuating the apoptosis of macrophages. [PM…
chr1		CDS	1096822	1097508	.	+	.	ID=CDS1;locus_tag=Rv0981;product=Mycobacterial persistence regulator MRPA (two component response transcriptional regulatory protein);note=FunctionalCategory: regulatory proteins
chr1		CDS	1097508	1099022	.	+	.	ID=CDS1;locus_tag=Rv0982;product=Two component sensor kinase MprB;note=FunctionalCategory: regulatory proteins
chr1		CDS	1099066	1100460	.	+	.	ID=CDS1;locus_tag=Rv0983;product=Probable serine protease PepD (serine proteinase) (MTB32B);note=FunctionalCategory: intermediary metabolism and respiration
chr1		CDS	1100460	1101005	.	+	.	ID=CDS1;locus_tag=Rv0984;product=Possible pterin-4-alpha-carbinolamine dehydratase MoaB2 (PHS) (4-alpha- hydroxy-tetrahydropterin dehydratase) (pterin-4-a-carbinolamine dehydratase) (phenylalanine hydroxylase-stimulating protein) (PHS) (pterin carbinolamine dehydratase) (PCD);note=FunctionalCategory: intermediary metabolism and respiration
chr1		CDS	1101025	1101480	.	-	.	ID=CDS1;locus_tag=Rv0985c;product=Possible large-conductance ion mechanosensitive channel MscL;note=FunctionalCategory: cell wall and cell processes
chr1		CDS	1101803	1102549	.	+	.	ID=CDS1;locus_tag=Rv0986;product=Probable adhesion component transport ATP-binding protein ABC transporter;note=FunctionalCategory: cell wall and cell processes
chr1		CDS	1102542	1105109	.	+	.	ID=CDS1;locus_tag=Rv0987;product=Probable adhesion component transport transmembrane protein ABC transporter;note=FunctionalCategory: cell wall and cell processes
chr1		CDS	1105116	1106276	.	+	.	ID=CDS1;locus_tag=Rv0988;product=Possible conserved exported protein;note=FunctionalCategory: cell wall and cell processes, Highly expressed in vivo [PMID: 15070764]
chr1		CDS	1106405	1107382	.	-	.	ID=CDS1;locus_tag=Rv0989c;product=Probable polyprenyl-diphosphate synthase GrcC2 (polyprenyl pyrophosphate synthetase);note=FunctionalCategory: intermediary metabolism and respiration
chr1		CDS	1107443	1108099	.	-	.	ID=CDS1;locus_tag=Rv0990c;gene=hsp22.5;product=Probable heat shock protein (22.5 kDa);Experiment=DESCRIPTION:Gene knockout combined with proteomic and transcriptomic analysis to infer regulon, nanoLC-MS/MS[PMID: 21602349]/note:FunctionalCategory: conserved hypotheticals
chr1		CDS	1108172	1108504	.	-	.	ID=CDS1;locus_tag=Rv0991c;product=Conserved serine rich protein;Inference=profile:STRING database [PMID: 22485162]/inference:similar to AA sequence:COG:2231 [PMID: 22485162]/note:FunctionalCategory: conserved hypotheticals/note:Putatively involved in biosynthetic processes [PMID: 22485162]
chr1		CDS	1108578	1109171	.	-	.	ID=CDS1;locus_tag=Rv0992c;product=probable 5,10-Methenyltetrahydrofolate synthase;Experiment=DESCRIPTION:Recombinant gene expression complementation study, 5,10-Methenyltetrahydrofolate synthase assay in M.smegmatis[PMID: 21372133]/note:FunctionalCategory: conserved hypotheticals/note:putatively utilizes folinic acid/note:Alternative name:5-formyltetrahydrofolate cyclo-ligase;EC_number=6.3.3.2
chr1		CDS	1109272	1110192	.	+	.	ID=CDS1;locus_tag=Rv0993;product=UTP--glucose-1-phosphate uridylyltransferase GalU (UDP-glucose pyrophosphorylase) (UDPGP) (alpha-D-glucosyl-1-phosphate uridylyltransferase) (uridine diphosphoglucose pyrophosphorylase);note=FunctionalCategory: intermediary metabolism and respiration;Experiment=COORDINATES:N-terminal peptide mass spectrometry [PMID: 26536359]
chr1		CDS	1110269	1111549	.	+	.	ID=CDS1;locus_tag=Rv0994;product=Probable molybdopterin biosynthesis protein MoeA1;note=FunctionalCategory: intermediary metabolism and respiration
chr1		CDS	1111612	1112223	.	+	.	ID=CDS1;locus_tag=Rv0995;product=Ribosomal-protein-alanine acetyltransferase RimJ (acetylating enzyme for N-terminal of ribosomal protein S5);note=FunctionalCategory: information pathways
chr1		CDS	1112384	1113460	.	+	.	ID=CDS1;locus_tag=Rv0996;product=Probable conserved transmembrane protein;note=FunctionalCategory: cell wall and cell processes, identified as a hub (highly connected) gene in the protein-protein interaction network (STRING) of M. tuberculosis [PMID: 24056838]
chr1		CDS	1114293	1114724	.	+	.	ID=CDS1;locus_tag=Rv0997;product=Hypothetical protein;note=FunctionalCategory: conserved hypotheticals, Predicted to be regulated by SigE[PMID: 20061478]
chr1		CDS	1114748	1115749	.	+	.	ID=CDS1;locus_tag=Rv0998;product=cAMP-dependent lysine acetyltransferase;Experiment=DESCRIPTION:mass spectrometry, in vitro deacylation assays, FadD assays, immunoprecipitation, protein purification and characterization[PMID: 23553634]/note:FunctionalCategory: conserved hypotheticals;EC_number=2.3.1.32
chr1		CDS	1115767	1116525	.	+	.	ID=CDS1;locus_tag=Rv0999;product=Unknown protein;note=FunctionalCategory: conserved hypotheticals
chr1		CDS	1116531	1117148	.	-	.	ID=CDS1;locus_tag=Rv1000c;product=putative oxidoreductase;note=FunctionalCategory: conserved hypotheticals;EC_number=1.-.-.-;Ontology_term=0055114/note:identified by similarity of predicted tertiary structure to PDB 2iuwA,3btxA/inference:ab initio prediction:I-TASSER:5.1/inference:alignment:TM-align:PDB:2iuwA,3btxA,Ontology_term=0016491/note:identified by similarity of predicted tertiary structur…
chr1		CDS	1117185	1118393	.	+	.	ID=CDS1;locus_tag=Rv1001;product=Probable arginine deiminase ArcA (adi) (ad) (arginine dihydrolase);note=FunctionalCategory: intermediary metabolism and respiration
chr1		CDS	1118428	1119939	.	-	.	ID=CDS1;locus_tag=Rv1002c;gene=pmt;product=polyprenyl-phosphate dependent protein O-mannosyltransferase (PMT);Experiment=DESCRIPTION:recombinant protein expression and purification, LC-ESI-MS/MS, in vitro protein mannosylation assay, mutagenesis [PMID: 16081738]/inference:alignment:ClustalW [PMID: 16081738]/note:FunctionalCategory: cell wall and cell processes/note:cytoplasmic membrane protein th…
chr1		CDS	1120022	1120879	.	+	.	ID=CDS1;locus_tag=Rv1003;product=Conserved protein/putative rRNA (cytosine-2'-O-)-methyltransferase;note=FunctionalCategory: conserved hypotheticals;EC_number=2.1.1.-;Ontology_term=0005737/note:identified by similarity of predicted tertiary structure to PDB 3kwpA/inference:ab initio prediction:I-TASSER:5.1/inference:alignment:TM-align:PDB:3kwpA,Ontology_term=0016740/note:identified by similarity …
chr1		CDS	1120889	1122148	.	-	.	ID=CDS1;locus_tag=Rv1004c;product=Probable membrane protein;note=FunctionalCategory: cell wall and cell processes
chr1		CDS	1122222	1123598	.	-	.	ID=CDS1;locus_tag=Rv1005c;product=Probable para-aminobenzoate synthase component I PABD;note=FunctionalCategory: intermediary metabolism and respiration
chr1		CDS	1123714	1125417	.	+	.	ID=CDS1;locus_tag=Rv1006;product=Unknown protein;note=FunctionalCategory: conserved hypotheticals
chr1		CDS	1125444	1127003	.	-	.	ID=CDS1;locus_tag=Rv1007c;product=Methionyl-tRNA synthetase MetS (MetRS) (methionine--tRNA ligase);note=FunctionalCategory: information pathways
chr1		CDS	1127089	1127883	.	+	.	ID=CDS1;locus_tag=Rv1008;product=Probable deoxyribonuclease TatD (YJJV protein);note=FunctionalCategory: cell wall and cell processes
chr1		CDS	1128091	1129179	.	+	.	ID=CDS1;locus_tag=Rv1009;product=Probable resuscitation-promoting factor RpfB;note=FunctionalCategory: cell wall and cell processes
chr1		CDS	1129152	1130105	.	+	.	ID=CDS1;locus_tag=Rv1010;product=Probable dimethyladenosine transferase KsgA (S-adenosylmethionine-6-N', N'-adenosyl(rRNA) dimethyltransferase) (16S rRNA dimethylase) (high level kasugamycin resistance protein KsgA) (kasugamycin dimethyltransferase);note=FunctionalCategory: information pathways
chr1		CDS	1130191	1131111	.	+	.	ID=CDS1;locus_tag=Rv1011;product=Probable 4-diphosphocytidyl-2-C-methyl-D-erythritol kinase IspE (CMK) (4-(cytidine-5'-diphospho)-2-C-methyl-D-erythritol kinase);note=FunctionalCategory: intermediary metabolism and respiration
chr1		CDS	1131128	1131421	.	+	.	ID=CDS1;locus_tag=Rv1012;product=Hypothetical protein;note=FunctionalCategory: conserved hypotheticals
chr1		CDS	1131625	1133259	.	+	.	ID=CDS1;locus_tag=Rv1013;product=Putative polyketide synthase Pks16;note=FunctionalCategory: lipid metabolism
chr1		CDS	1133333	1133908	.	-	.	ID=CDS1;locus_tag=Rv1014c;product=Probable peptidyl-tRNA hydrolase Pth;note=FunctionalCategory: intermediary metabolism and respiration
chr1		CDS	1133921	1134568	.	-	.	ID=CDS1;locus_tag=Rv1015c;product=50S ribosomal protein L25 RplY;note=FunctionalCategory: information pathways
chr1		CDS	1134785	1135465	.	-	.	ID=CDS1;locus_tag=Rv1016c;product=Probable conserved lipoprotein LpqT;note=FunctionalCategory: cell wall and cell processes, TLR-2 like receptor involved in inhibition of Ag processing and IFN-γ-Induced CIITA Expression [PMID:27917375], induces apoptosis of and inhibits IFN-gamma induced MHC-II expression in macrophages [PMID:27917375], Product is similar to a zinc transporter in Bacillus subtili…
chr1		CDS	1135501	1136481	.	-	.	ID=CDS1;locus_tag=Rv1017c;product=Probable ribose-phosphate pyrophosphokinase PrsA (phosphoribosyl pyrophosphate synthetase) (PRPP synthetase);note=FunctionalCategory: intermediary metabolism and respiration
chr1		CDS	1136573	1138060	.	-	.	ID=CDS1;locus_tag=Rv1018c;product=Probable UDP-N-acetylglucosamine pyrophosphorylase GlmU;note=FunctionalCategory: cell wall and cell processes
chr1		CDS	1138315	1138908	.	+	.	ID=CDS1;locus_tag=Rv1019;product=Probable transcriptional regulatory protein (probably TetR-family);note=FunctionalCategory: regulatory proteins
chr1		CDS	1138967	1142671	.	+	.	ID=CDS1;locus_tag=Rv1020;product=Probable transcription-repair coupling factor Mfd (TRCF);note=FunctionalCategory: information pathways
chr1		CDS	1142671	1143648	.	+	.	ID=CDS1;locus_tag=Rv1021;gene=mazG;product=nucleoside triphosphate pyrophosphohydrolase;note=FunctionalCategory: conserved hypotheticals;Experiment=DESCRIPTION:enzymatic activity assay and gene knockout[PMID: 20529853];EC_number=3.6.1.8,EC_number=3.6.1.- (Putative)/note:identified by similarity of predicted tertiary structure to PDB:3craA/inference:ab initio prediction:I-TASSER:5.1;Ontology_term=…
chr1		CDS	1143736	1144467	.	+	.	ID=CDS1;locus_tag=Rv1022;product=Probable conserved lipoprotein LpqU;note=FunctionalCategory: cell wall and cell processes
chr1		CDS	1144564	1145853	.	+	.	ID=CDS1;locus_tag=Rv1023;product=Probable enolase Eno;note=FunctionalCategory: intermediary metabolism and respiration
chr1		CDS	1145858	1146544	.	+	.	ID=CDS1;locus_tag=Rv1024;product=Possible conserved membrane protein;note=FunctionalCategory: cell wall and cell processes
chr1		CDS	1146561	1147028	.	+	.	ID=CDS1;locus_tag=Rv1025;product=Conserved protein;Inference=profile:STRING database [PMID: 22485162]/inference:similar to AA sequence:COG:1507 [PMID: 22485162]/note:FunctionalCategory: conserved hypotheticals/note:Putatively involved in cell division [PMID: 22485162]
chr1		CDS	1147019	1147978	.	+	.	ID=CDS1;locus_tag=Rv1026;gene=ppx2;product=exopolyphosphatase;Experiment=DESCRIPTION:recombinant in vitro expression, protein purification, polyphosphatase enzyme activity assay, conditional gene knockdown, transmission electron microscopy, RNA-Seq [PMID: 25784702]/inference:alignment:ClustalW [PMID: 19304823]/note:FunctionalCategory: virulence, detoxification, adaptation/note:has hydrolytic acti…
chr1		CDS	1148427	1149107	.	-	.	ID=CDS1;locus_tag=Rv1027c;product=Probable transcriptional regulatory protein KdpE;note=FunctionalCategory: regulatory proteins
chr1		CDS	1149104	1151686	.	-	.	ID=CDS1;locus_tag=Rv1028c;product=Probable sensor protein KdpD;note=FunctionalCategory: regulatory proteins
chr1		CDS	1151920	1152012	.	+	.	ID=CDS1;locus_tag=Rv1028A;gene=kdpF;product=Probable membrane protein KdpF;note=FunctionalCategory: cell wall and cell processes
chr1		CDS	1152012	1153727	.	+	.	ID=CDS1;locus_tag=Rv1029;product=Probable potassium-transporting ATPase a chain KdpA (potassium-translocating ATPase a chain) (ATP phosphohydrolase [potassium-transporting] a chain) (potassium binding and translocating subunit A);note=FunctionalCategory: cell wall and cell processes
chr1		CDS	1153724	1155853	.	+	.	ID=CDS1;locus_tag=Rv1030;product=Probable potassium-transporting P-type ATPase B chain KdpB (potassium-translocating ATPase B chain) (ATP phosphohydrolase [potassium-transporting] B chain) (potassium binding and translocating subunit B);note=FunctionalCategory: cell wall and cell processes
chr1		CDS	1155853	1156422	.	+	.	ID=CDS1;locus_tag=Rv1031;product=Probable potassium-transporting ATPase C chain KdpC (potassium-translocating ATPase C chain) (ATP phosphohydrolase [potassium-transporting] C chain) (potassium binding and translocating subunit C);note=FunctionalCategory: cell wall and cell processes
chr1		CDS	1156426	1157955	.	-	.	ID=CDS1;locus_tag=Rv1032c;product=Two component sensor histidine kinase TrcS;note=FunctionalCategory: regulatory proteins
chr1		CDS	1157963	1158736	.	-	.	ID=CDS1;locus_tag=Rv1033c;product=Two component transcriptional regulator TrcR;note=FunctionalCategory: regulatory proteins
chr1		CDS	1158918	1159307	.	-	.	ID=CDS1;locus_tag=Rv1034c;product=Probable transposase (fragment);note=FunctionalCategory: insertion seqs and phages
chr1		CDS	1159375	1160061	.	-	.	ID=CDS1;locus_tag=Rv1035c;product=Probable transposase (fragment);note=FunctionalCategory: insertion seqs and phages
chr1		CDS	1160095	1160433	.	-	.	ID=CDS1;locus_tag=Rv1036c;product=Probable IS1560 transposase (fragment);note=FunctionalCategory: insertion seqs and phages
chr1		CDS	1160544	1160828	.	-	.	ID=CDS1;locus_tag=Rv1037c;product=Putative ESAT-6 like protein EsxI (ESAT-6 like protein 1);note=FunctionalCategory: cell wall and cell processes
chr1		CDS	1160855	1161151	.	-	.	ID=CDS1;locus_tag=Rv1038c;product=ESAT-6 like protein EsxJ (ESAT-6 like protein 2);note=FunctionalCategory: cell wall and cell processes
chr1		CDS	1161297	1162472	.	-	.	ID=CDS1;locus_tag=Rv1039c;gene=MPER1/PPE15;product=Probable mycobacterial perilipin-1;Experiment=DESCRIPTION: Bacterial culture, generation of mutant genes via transduction and complementation of deletion mutant, microscopic analysis, radiolabelling of lipid in in vitro granuloma model [PMID: 27325376],Experiment=EXISTENCE: Liquid chromatography-mass spectrometry. [PMID: 21085642]/note:Functional…
chr1		CDS	1162549	1163376	.	-	.	ID=CDS1;locus_tag=Rv1040c;gene=PE8;product=PE family protein PE8;note=FunctionalCategory: PE/PPE
chr1		CDS	1164572	1165435	.	-	.	ID=CDS1;locus_tag=Rv1041c;product=Probable is like-2 transposase;note=FunctionalCategory: insertion seqs and phages
chr1		CDS	1165092	1165499	.	-	.	ID=CDS1;locus_tag=Rv1042c;product=Probable is like-2 transposase;note=FunctionalCategory: insertion seqs and phages
chr1		CDS	1165781	1166806	.	-	.	ID=CDS1;locus_tag=Rv1043c;product=Conserved hypothetical protein;Experiment=DESCRIPTION:microarrays, recombinant protein expression, LC/MS-MS, EMSA, Phagosome maturation assay [PMID: 20688819]/note:FunctionalCategory: conserved hypotheticals/note:Probable Htr-A like serine protease [PMID: 20688819]
chr1		CDS	1167053	1167676	.	+	.	ID=CDS1;locus_tag=Rv1044;product=Conserved hypothetical protein;Inference=similar to AA sequence:PSI-BLAST, COG:5340 [PMID: 21908672]/inference:profile:HHpred, hidden Markov models [PMID: 21908672]/inference:alignment:MUSCLE [PMID: 21908672]/note:FunctionalCategory: conserved hypotheticals/note:Putative type IV antitoxin in toxin-antitoxin system with Rv1045 [PMID: 21908672]/note:possible toxin/n…
chr1		CDS	1167673	1168554	.	+	.	ID=CDS1;locus_tag=Rv1045;product=Hypothetical protein;Inference=similar to AA sequence:PSI-BLAST [PMID: 21908672]/inference:profile:HHpred, hidden Markov models [PMID: 21908672]/inference:alignment:MUSCLE [PMID: 21908672]/note:FunctionalCategory: conserved hypotheticals/note:Putative type IV toxin in toxin-antitoxin system with Rv1044 [PMID: 21908672]
chr1		CDS	1168704	1169228	.	-	.	ID=CDS1;locus_tag=Rv1046c;product=Hypothetical protein;note=FunctionalCategory: unknown
chr1		CDS	1169423	1170670	.	+	.	ID=CDS1;locus_tag=Rv1047;product=Probable transposase;note=FunctionalCategory: insertion seqs and phages
chr1		CDS	1171038	1172153	.	-	.	ID=CDS1;locus_tag=Rv1048c;product=Hypothetical protein;note=FunctionalCategory: conserved hypotheticals
chr1		CDS	1172386	1172832	.	+	.	ID=CDS1;locus_tag=Rv1049;product=Probable transcriptional repressor protein/probable transcription factor;note=FunctionalCategory: regulatory proteins, Hypothesized that in response to growth on cholesterol, Rv1049 up-regulates the transcription of VapBC33 and the toxin VapC3 degrades mRNA transcripts involved in the uptake and metabolism of carbon sources present during wild-type growth, i.e., g…
chr1		CDS	1172881	1173786	.	+	.	ID=CDS1;locus_tag=Rv1050;product=Probable oxidoreductase;note=FunctionalCategory: intermediary metabolism and respiration
chr1		CDS	1173945	1174700	.	-	.	ID=CDS1;locus_tag=Rv1051c;product=Conserved hypothetical protein;note=FunctionalCategory: conserved hypotheticals
chr1		CDS	1175723	1176112	.	+	.	ID=CDS1;locus_tag=Rv1052;product=Hypothetical protein;note=FunctionalCategory: conserved hypotheticals
chr1		CDS	1176011	1176286	.	-	.	ID=CDS1;locus_tag=Rv1053c;product=Hypothetical protein;note=FunctionalCategory: conserved hypotheticals
chr1		CDS	1176928	1177242	.	+	.	ID=CDS1;locus_tag=Rv1054;product=Probable integrase (fragment);note=FunctionalCategory: insertion seqs and phages
chr1		CDS	1177239	1177373	.	+	.	ID=CDS1;locus_tag=Rv1055;product=Possible integrase (fragment);note=FunctionalCategory: insertion seqs and phages
chr1		CDS	1177628	1178392	.	+	.	ID=CDS1;locus_tag=Rv1056;product=Putative Antigen;Experiment=ELISPOT, Whole blood Assay, T-cell Depletion assay, Fc Receptor Blocking Assay, Phagocytosis by Flow Cytometry, Human Antibodies Isotyping Assay [PMID: 28438994]/note:FunctionalCategory: conserved hypotheticals
chr1		CDS	1179396	1180577	.	+	.	ID=CDS1;locus_tag=Rv1057;product=putative seven-bladed beta-propeller of unknown function;note=FunctionalCategory: conserved hypotheticals;Experiment=expression analysis using SCOTS probes [PMID: 16352831]/inference:alignment:structural alignment via hidden Markov Models [PMID: 16352831]/inference:protein motif:PDB:1L0Q [PMID: 16352831]/note:regulated by TrcR/note:putatively involved in early gro…
chr1		CDS	1180684	1182315	.	+	.	ID=CDS1;locus_tag=Rv1058;product=Probable medium chain fatty-acid-CoA ligase FadD14 (fatty-acid-CoA synthetase) (fatty-acid-CoA synthase);note=FunctionalCategory: lipid metabolism
chr1		CDS	1182391	1183455	.	+	.	ID=CDS1;locus_tag=Rv1059;product=Conserved protein;note=FunctionalCategory: conserved hypotheticals
chr1		CDS	1183508	1183981	.	+	.	ID=CDS1;locus_tag=Rv1060;product=Unknown protein;note=FunctionalCategory: conserved hypotheticals
chr1		CDS	1184015	1184878	.	+	.	ID=CDS1;locus_tag=Rv1061;product=Conserved protein/putative pentosyltransferase/putative linear amide hydrolase;note=FunctionalCategory: conserved hypotheticals;EC_number=2.4.2.- (Putative)/note:identified by similarity of predicted tertiary structure to PDB:1gph1,1ecgB/inference:ab initio prediction:I-TASSER:5.1,EC_number=3.5.1.- (Putative)/note:identified by similarity of predicted tertiary str…
chr1		CDS	1184883	1185740	.	+	.	ID=CDS1;locus_tag=Rv1062;product=probable serine hydrolase;note=FunctionalCategory: conserved hypotheticals;Experiment=DESCRIPTION:Protein expression and purification, click-chemistry activity-based probe, liquid chromatography Mass Spectrometry[PMID: 26853625];EC_number=3.1.-.-
chr1		CDS	1185741	1186823	.	-	.	ID=CDS1;locus_tag=Rv1063c;product=Conserved hypothetical protein;note=FunctionalCategory: conserved hypotheticals
chr1		CDS	1186904	1187323	.	-	.	ID=CDS1;locus_tag=Rv1064c;product=Possible lipoprotein LpqV;note=FunctionalCategory: cell wall and cell processes
chr1		CDS	1187435	1188001	.	+	.	ID=CDS1;locus_tag=Rv1065;product=putative dioxygenase;note=FunctionalCategory: conserved hypotheticals;EC_number=1.13.11.- (Putative)/note:identified by similarity of predicted tertiary structure to PDB:3elnA,3eqeA,3ussA,2atfA/inference:ab initio prediction:I-TASSER:5.1;Ontology_term=0051384/note:identified by similarity of predicted tertiary structure to PDB 3elnA,2atfA/inference:ab initio predi…
chr1		CDS	1187998	1188393	.	+	.	ID=CDS1;locus_tag=Rv1066;product=putative sulfurtransferase;note=FunctionalCategory: conserved hypotheticals;EC_number=2.8.1.- (Putative)/note:identified by similarity of predicted tertiary structure to PDB:3olhA,1h4kX,1okgA,1uarA,1yt8A,3utnX,3ippB,1orbA,3d1pA,3hzuA,3aayB,2eg4A/inference:ab initio prediction:I-TASSER:5.1;Ontology_term=0019499/note:identified by similarity of predicted tertiary st…
chr1		CDS	1188421	1190424	.	-	.	ID=CDS1;locus_tag=Rv1067c;gene=PE_PGRS19;product=PE-PGRS family protein PE_PGRS19;Experiment=EXISTENCE:Liquid chromatography-mass spectrometry. [PMID: 21085642]/note:FunctionalCategory: PE/PPE/note:Expressed in vivo in guinea pig lung at both 30 and 90 days post-infection. [PMID: 21085642]
chr1		CDS	1190757	1192148	.	-	.	ID=CDS1;locus_tag=Rv1068c;gene=PE_PGRS20;product=PE-PGRS family protein PE_PGRS20;note=FunctionalCategory: PE/PPE
chr1		CDS	1192510	1194273	.	-	.	ID=CDS1;locus_tag=Rv1069c;product=Conserved protein;note=FunctionalCategory: conserved hypotheticals
chr1		CDS	1194270	1195043	.	-	.	ID=CDS1;locus_tag=Rv1070c;product=Probable enoyl-CoA hydratase EchA8 (enoyl hydrase) (unsaturated acyl-CoA hydratase) (crotonase);note=FunctionalCategory: lipid metabolism
chr1		CDS	1195055	1196092	.	-	.	ID=CDS1;locus_tag=Rv1071c;product=Possible enoyl-CoA hydratase EchA9 (enoyl hydrase) (unsaturated acyl-CoA hydratase) (crotonase);note=FunctionalCategory: lipid metabolism
chr1		CDS	1196279	1197115	.	+	.	ID=CDS1;locus_tag=Rv1072;product=Probable conserved transmembrane protein;Experiment=DESCRIPTION:Growth during hypoxia, RNA extraction, DNA microarrays, real time PCR [PMID: 25422323]/note:FunctionalCategory: cell wall and cell processes/note:Putative target of Clp protease
chr1		CDS	1197231	1198082	.	+	.	ID=CDS1;locus_tag=Rv1073;product=Conserved hypothetical protein;Inference=profile:STRING database [PMID: 22485162]/inference:similar to AA sequence:COG:1507 [PMID: 22485162]/note:FunctionalCategory: conserved hypotheticals/note:Predicted to be involved in membrane associated processes [PMID: 22485162]/note:Gene product is a possible substrate for Clp protease [PMID: 25422323]
chr1		CDS	1198156	1199373	.	-	.	ID=CDS1;locus_tag=Rv1074c;product=Probable beta-ketoacyl CoA thiolase FadA3;note=FunctionalCategory: lipid metabolism
chr1		CDS	1199426	1200370	.	-	.	ID=CDS1;locus_tag=Rv1075c;product=Conserved exported protein;note=FunctionalCategory: cell wall and cell processes
chr1		CDS	1200767	1201660	.	+	.	ID=CDS1;locus_tag=Rv1076;gene=LipU;product=Possible lipase LipU;Experiment=DESCRIPTION: Protein expression and purification, enzyme activity assay, substrate specificity, enzyme kinetic assay, site-directed mutagenesis. [PMID: 28164792]/note:FunctionalCategory: intermediary metabolism and respiration/note:Homologous to the human Hormone Sensitive Lipase (HSL) based on the presence of conserved mo…
chr1		CDS	1201717	1203111	.	+	.	ID=CDS1;locus_tag=Rv1077;product=Probable cystathionine beta-synthase Cbs (serine sulfhydrase) (beta-thionase) (hemoprotein H-450);note=FunctionalCategory: intermediary metabolism and respiration
chr1		CDS	1203313	1204035	.	+	.	ID=CDS1;locus_tag=Rv1078;product=Probable proline-rich antigen homolog Pra;note=FunctionalCategory: conserved hypotheticals
chr1		CDS	1204067	1205233	.	+	.	ID=CDS1;locus_tag=Rv1079;product=Cystathionine gamma-synthase MetB (CGS) (O-succinylhomoserine [thiol]-lyase);note=FunctionalCategory: intermediary metabolism and respiration
chr1		CDS	1205304	1205798	.	-	.	ID=CDS1;locus_tag=Rv1080c;product=Probable transcription elongation factor GreA (transcript cleavage factor GreA);note=FunctionalCategory: information pathways;Experiment=COORDINATES:N-terminal peptide mass spectrometry [PMID: 26536359]
chr1		CDS	1205984	1206418	.	-	.	ID=CDS1;locus_tag=Rv1081c;product=Probable conserved membrane protein;note=FunctionalCategory: cell wall and cell processes
chr1		CDS	1206520	1207386	.	+	.	ID=CDS1;locus_tag=Rv1082;product=Mycothiol conjugate amidase Mca (mycothiol S-conjugate amidase);note=FunctionalCategory: virulence, detoxification, adaptation
chr1		CDS	1207383	1207649	.	+	.	ID=CDS1;locus_tag=Rv1083;product=Conserved hypothetical protein;Inference=profile:STRING database [PMID: 22485162]/inference:similar to AA sequence:NOG:13953 [PMID: 22485162]/note:FunctionalCategory: conserved hypotheticals/note:Predicted to be involved in membrane associated processes [PMID: 22485162]
chr1		CDS	1207636	1209657	.	+	.	ID=CDS1;locus_tag=Rv1084;product=Conserved protein;note=FunctionalCategory: conserved hypotheticals
chr1		CDS	1209756	1210484	.	-	.	ID=CDS1;locus_tag=Rv1085c;product=Possible hemolysin-like protein/putative membrane transporter receptor protein;note=FunctionalCategory: virulence, detoxification, adaptation;Experiment=COORDINATES:N-terminal peptide mass spectrometry [PMID: 26536359]/note:identified by similarity of predicted tertiary structure to PDB 5b2nA, 4xtlA/inference:ab initio prediction:I-TASSER:5.1/inference:alignment:…
chr1		CDS	1210595	1211383	.	+	.	ID=CDS1;locus_tag=Rv1086;product=Short (C15) chain Z-isoprenyl diphosphate synthase (Z-FPP synthase) (Z-farnesyl diphosphate synthase) (Z-FPP synthetase) (Z-farnesyl diphosphate synthetase) (geranyltranstransferase) (farnesyl pyrophosphate synthetase);note=FunctionalCategory: cell wall and cell processes
chr1		CDS	1211560	1213863	.	+	.	ID=CDS1;locus_tag=Rv1087;gene=PE_PGRS21;product=PE-PGRS family protein PE_PGRS21;Experiment=EXISTENCE:Liquid chromatography-mass spectrometry. [PMID: 21085642]/note:FunctionalCategory: PE/PPE/note:Expressed in vivo in guinea pig lung at 90 but not 30 days post-infection. [PMID: 21085642]
chr1		CDS	1214040	1214360	.	+	.	ID=CDS1;locus_tag=Rv1087A;product=Putative prenyltransferase;note=FunctionalCategory: cell wall and cell processes;EC_number=2.5.1.68 (Putative)/note:identified by similarity of predicted tertiary structure to PDB:2vg1A/inference:ab initio prediction:I-TASSER:5.1;Ontology_term=0016765/note:identified by similarity of predicted tertiary structure to PDB 2vg1A/inference:ab initio prediction:I-TASSE…
chr1		CDS	1214513	1214947	.	+	.	ID=CDS1;locus_tag=Rv1088;gene=PE9;product=CD8 T cell Antigen;Experiment=EXISTENCE:Liquid chromatography-mass spectrometry. [PMID: 21085642],Experiment=DESCRIPTION: Cell culture, ELISPOT assay. [PMID: 23805289]/note:FunctionalCategory: PE/PPE/note:Forms heterodimer with PE10 (Rv1089) and induces macrophage apoptosis through Toll-like receptor 4. [PMID: 26031846]/note:Putatively involved in cell in…
chr1		CDS	1214769	1215131	.	+	.	ID=CDS1;locus_tag=Rv1089;gene=PE10;product=PE family protein PE10;note=FunctionalCategory: PE/PPE, Forms a heterodimer with PE9 (Rv1088) and induces macrophage apoptosis through Toll-like receptor 4. [PMID: 26031846]
chr1		CDS	1215517	1215621	.	+	.	ID=CDS1;locus_tag=Rv1089A;product=Probable cellulase CelA2a (endo-1,4-beta-glucanase) (endoglucanase) (carboxymethyl cellulase);note=FunctionalCategory: intermediary metabolism and respiration
chr1		CDS	1215599	1216054	.	+	.	ID=CDS1;locus_tag=Rv1090;product=Probable cellulase CelA2b (endo-1,4-beta-glucanase) (endoglucanase) (carboxymethyl cellulase);note=FunctionalCategory: intermediary metabolism and respiration
chr1		CDS	1216469	1219030	.	+	.	ID=CDS1;locus_tag=Rv1091;gene=PE_PGRS22;product=PE-PGRS family protein PE_PGRS22;Experiment=EXISTENCE:Liquid chromatography-mass spectrometry. [PMID: 21085642]/note:FunctionalCategory: PE/PPE/note:Expressed in vivo in guinea pig lung at both 30 and 90 days post-infection. [PMID: 21085642]
chr1		CDS	1219248	1220186	.	-	.	ID=CDS1;locus_tag=Rv1092c;product=Probable pantothenate kinase CoaA (pantothenic acid kinase);note=FunctionalCategory: intermediary metabolism and respiration
chr1		CDS	1220574	1221854	.	+	.	ID=CDS1;locus_tag=Rv1093;product=Serine hydroxymethyltransferase 1 GlyA1;note=FunctionalCategory: intermediary metabolism and respiration
chr1		CDS	1221959	1222786	.	+	.	ID=CDS1;locus_tag=Rv1094;product=Possible acyl-[acyl-carrier protein] desaturase DesA2 (acyl-[ACP] desaturase) (stearoyl-ACP desaturase);note=FunctionalCategory: lipid metabolism
chr1		CDS	1222997	1224298	.	+	.	ID=CDS1;locus_tag=Rv1095;product=Probable PHOH-like protein PhoH2 (phosphate starvation-inducible protein PSIH);note=FunctionalCategory: intermediary metabolism and respiration
chr1		CDS	1224385	1225260	.	+	.	ID=CDS1;locus_tag=Rv1096;product=Possible glycosyl hydrolase;note=FunctionalCategory: intermediary metabolism and respiration
chr1		CDS	1225263	1226144	.	-	.	ID=CDS1;locus_tag=Rv1097c;product=Probable membrane glycine and proline rich protein;note=FunctionalCategory: cell wall and cell processes
chr1		CDS	1226141	1227565	.	-	.	ID=CDS1;locus_tag=Rv1098c;product=Probable fumarase Fum (fumarate hydratase);note=FunctionalCategory: intermediary metabolism and respiration;Experiment=COORDINATES:N-terminal peptide mass spectrometry [PMID: 26536359]
chr1		CDS	1227596	1228312	.	-	.	ID=CDS1;locus_tag=Rv1099c;product=Fructose 1,6-bisphosphatase GlpX;note=FunctionalCategory: intermediary metabolism and respiration;Experiment=COORDINATES:N-terminal peptide mass spectrometry [PMID: 26536359]
chr1		CDS	1228683	1229384	.	+	.	ID=CDS1;locus_tag=Rv1100;product=Conserved protein;note=FunctionalCategory: conserved hypotheticals
chr1		CDS	1229391	1230548	.	-	.	ID=CDS1;locus_tag=Rv1101c;product=Conserved membrane protein;note=FunctionalCategory: cell wall and cell processes
chr1		CDS	1230660	1230971	.	-	.	ID=CDS1;locus_tag=Rv1102c;product=Toxin MazF3;note=FunctionalCategory: virulence, detoxification, adaptation
chr1		CDS	1230971	1231291	.	-	.	ID=CDS1;locus_tag=Rv1103c;product=Possible antitoxin MazE3;note=FunctionalCategory: virulence, detoxification, adaptation
chr1		CDS	1231301	1231990	.	+	.	ID=CDS1;locus_tag=Rv1104;product=Possible para-nitrobenzyl esterase (fragment);note=FunctionalCategory: intermediary metabolism and respiration
chr1		CDS	1232311	1232826	.	+	.	ID=CDS1;locus_tag=Rv1105;product=Possible para-nitrobenzyl esterase (fragment);note=FunctionalCategory: intermediary metabolism and respiration
chr1		CDS	1232844	1233956	.	-	.	ID=CDS1;locus_tag=Rv1106c;product=3-beta-hydroxysteroid dehydrogenase;note=FunctionalCategory: intermediary metabolism and respiration
chr1		CDS	1233966	1234223	.	-	.	ID=CDS1;locus_tag=Rv1107c;product=Probable exodeoxyribonuclease VII (small subunit) XseB (exonuclease VII small subunit);note=FunctionalCategory: information pathways
chr1		CDS	1234213	1235460	.	-	.	ID=CDS1;locus_tag=Rv1108c;product=Probable exodeoxyribonuclease VII (large subunit) XseA (exonuclease VII large subunit);note=FunctionalCategory: information pathways
chr1		CDS	1235457	1236095	.	-	.	ID=CDS1;locus_tag=Rv1109c;product=Conserved protein;note=FunctionalCategory: conserved hypotheticals
chr1		CDS	1236185	1237192	.	+	.	ID=CDS1;locus_tag=Rv1110;product=Probable LYTB-related protein LytB2;note=FunctionalCategory: cell wall and cell processes
chr1		CDS	1237209	1238192	.	-	.	ID=CDS1;locus_tag=Rv1111c;product=Conserved hypothetical protein;note=FunctionalCategory: conserved hypotheticals
chr1		CDS	1238255	1239328	.	+	.	ID=CDS1;locus_tag=Rv1112;product=Probable GTP binding protein/probable GTPase;note=FunctionalCategory: conserved hypotheticals;EC_number=3.6.5.- (Probable)/note:identified by similarity of predicted tertiary structure to PDB:2j69A,5ee0A/inference:ab initio prediction:I-TASSER:5.1;Ontology_term=0016887/note:identified by similarity of predicted tertiary structure to PDB 5ee0A/inference:ab initio p…
chr1		CDS	1239416	1239613	.	+	.	ID=CDS1;locus_tag=Rv1113;product=Possible antitoxin VapB32;note=FunctionalCategory: virulence, detoxification, adaptation
chr1		CDS	1239610	1239984	.	+	.	ID=CDS1;locus_tag=Rv1114;product=Possible toxin VapC32. Contains PIN domain.;note=FunctionalCategory: virulence, detoxification, adaptation
chr1		CDS	1240187	1240885	.	+	.	ID=CDS1;locus_tag=Rv1115;product=Probable T-cell antigen/Possible exported protein/reactivation-associated antigen;Experiment=DESCRIPTION:Cell culture assays with peripheral blood mononuclear cells, IFN ELISA [PMID: 19440342]/note:FunctionalCategory: cell wall and cell processes/note:Intergenic region between Rv1115-Rv1116 predicted to be directly bound by sigma factor k [PMID: 17158685]/note:Enr…
chr1		CDS	1241003	1241188	.	+	.	ID=CDS1;locus_tag=Rv1116;product=Hypothetical protein;note=FunctionalCategory: conserved hypotheticals
chr1		CDS	1241115	1241390	.	-	.	ID=CDS1;locus_tag=Rv1116A;product=Conserved hypothetical protein (fragment);note=FunctionalCategory: conserved hypotheticals
chr1		CDS	1241633	1241956	.	+	.	ID=CDS1;locus_tag=Rv1117;product=Conserved protein/putative monooxygenase;note=FunctionalCategory: conserved hypotheticals;EC_number=1.14.-.-;Ontology_term=0004497/note:identified by similarity of predicted tertiary structure to PDB 1y0hA,4hl9A/inference:ab initio prediction:I-TASSER:5.1/inference:alignment:TM-align:PDB:1y0hA,4hl9A,Ontology_term=0005829/note:identified by similarity of predicted …
chr1		CDS	1241971	1242669	.	-	.	ID=CDS1;locus_tag=Rv1118c;product=Conserved protein;note=FunctionalCategory: conserved hypotheticals;Experiment=COORDINATES:N-terminal peptide mass spectrometry [PMID: 26536359]
chr1		CDS	1242864	1243013	.	-	.	ID=CDS1;locus_tag=Rv1119c;product=Putative Adenylate cyclase.;note=FunctionalCategory: conserved hypotheticals;EC_number=4.6.1.1 (Putative)/note:identified by similarity of predicted tertiary structure to PDB:4wp3A/inference:ab initio prediction:I-TASSER:5.1;Ontology_term=0004016/note:identified by similarity of predicted tertiary structure to PDB 4wp3A/inference:ab initio prediction:I-TASSER:5.1…
chr1		CDS	1243010	1243504	.	-	.	ID=CDS1;locus_tag=Rv1120c;product=putative pseudogene from adenylyl cyclase/putative phosphorus-oxygen lyase;Inference=alignment:BLAST/note:FunctionalCategory: conserved hypotheticals/note:orthologous to M. avium 1120c, truncated protein that lacks key adenylyl cyclase residues [PMID: 18629044];EC_number=4.6.1.- (Putative)/note:identified by similarity of predicted tertiary structure to PDB:1y11A…
chr1		CDS	1243707	1245107	.	+	.	ID=CDS1;locus_tag=Rv1121;product=Probable glucose-6-phosphate 1-dehydrogenase Zwf1 (G6PD);note=FunctionalCategory: intermediary metabolism and respiration
chr1		CDS	1245129	1246151	.	+	.	ID=CDS1;locus_tag=Rv1122;product=Probable 6-phosphogluconate dehydrogenase, decarboxylating Gnd2;note=FunctionalCategory: intermediary metabolism and respiration
chr1		CDS	1246144	1247052	.	-	.	ID=CDS1;locus_tag=Rv1123c;product=Possible peroxidase BpoB (non-haem peroxidase);note=FunctionalCategory: virulence, detoxification, adaptation
chr1		CDS	1247127	1248077	.	+	.	ID=CDS1;locus_tag=Rv1124;product=Probable epoxide hydrolase EphC (epoxide hydratase);note=FunctionalCategory: virulence, detoxification, adaptation
chr1		CDS	1248082	1249326	.	+	.	ID=CDS1;locus_tag=Rv1125;product=Conserved hypothetical protein;note=FunctionalCategory: conserved hypotheticals
chr1		CDS	1249330	1249935	.	-	.	ID=CDS1;locus_tag=Rv1126c;product=Conserved protein;note=FunctionalCategory: conserved hypotheticals
chr1		CDS	1249932	1251404	.	-	.	ID=CDS1;locus_tag=Rv1127c;product=Probable pyruvate, phosphate dikinase PpdK;note=FunctionalCategory: intermediary metabolism and respiration
chr1		CDS	1251617	1252972	.	-	.	ID=CDS1;locus_tag=Rv1128c;product=Conserved hypothetical protein;note=FunctionalCategory: insertion seqs and phages
chr1		CDS	1253074	1254534	.	-	.	ID=CDS1;locus_tag=Rv1129c;gene=prpR;product=Propionate regulator, transcriptional regulator protein (regulation of methylcitrate and glyoxylate cycles);Experiment=DESCRIPTION: mutagenesis, metabolomic profiling (using GC/MS analysis), lipid analysis, macrophage infections [PMID: 22365605],Experiment=DESCRIPTION: mutagenesis, EMSA analysis (promoter binding), gene deletion, whole-cell immunoprecip…
chr1		CDS	1254555	1256135	.	+	.	ID=CDS1;locus_tag=Rv1130;product=Possible methylcitrate dehydratase PrpD;note=FunctionalCategory: intermediary metabolism and respiration
chr1		CDS	1256132	1257313	.	+	.	ID=CDS1;locus_tag=Rv1131;product=Probable methylcitrate synthase PrpC;note=FunctionalCategory: intermediary metabolism and respiration
chr1		CDS	1257325	1259055	.	+	.	ID=CDS1;locus_tag=Rv1132;product=Conserved membrane protein;note=FunctionalCategory: cell wall and cell processes
chr1		CDS	1259067	1261346	.	-	.	ID=CDS1;locus_tag=Rv1133c;product=Probable 5-methyltetrahydropteroyltriglutamate--homocysteine methyltransferase MetE (methionine synthase, vitamin-B12 independent isozyme);note=FunctionalCategory: intermediary metabolism and respiration
chr1		CDS	1261922	1262158	.	+	.	ID=CDS1;locus_tag=Rv1134;product=Hypothetical protein;note=FunctionalCategory: conserved hypotheticals
chr1		CDS	1262272	1264128	.	-	.	ID=CDS1;locus_tag=Rv1135c;gene=PPE16;product=PPE family protein PPE16;note=FunctionalCategory: PE/PPE
chr1		CDS	1264314	1264556	.	+	.	ID=CDS1;locus_tag=Rv1135A;product=Possible acetyl-CoA acetyltransferase (acetoacetyl-CoA thiolase);note=FunctionalCategory: lipid metabolism
chr1		CDS	1264606	1264947	.	+	.	ID=CDS1;locus_tag=Rv1136;product=Possible enoyl-CoA hydratase;note=FunctionalCategory: lipid metabolism
chr1		CDS	1265087	1265455	.	-	.	ID=CDS1;locus_tag=Rv1137c;product=Hypothetical protein;note=FunctionalCategory: conserved hypotheticals
chr1		CDS	1265472	1266488	.	-	.	ID=CDS1;locus_tag=Rv1138c;product=Possible oxidoreductase;note=FunctionalCategory: intermediary metabolism and respiration
chr1		CDS	1266485	1266985	.	-	.	ID=CDS1;locus_tag=Rv1139c;product=putative methyltransferase;note=FunctionalCategory: cell wall and cell processes, Down-regulated in late-stationary phase [PMID: 23826872];EC_number=2.1.1.-;Ontology_term=0006481/note:identified by similarity of predicted tertiary structure to PDB 4a2nB/inference:ab initio prediction:I-TASSER:5.1/inference:alignment:TM-align:PDB:4a2nB,Ontology_term=0016021/note:i…
chr1		CDS	1267347	1268195	.	+	.	ID=CDS1;locus_tag=Rv1140;product=Probable integral membrane protein;note=FunctionalCategory: cell wall and cell processes
chr1		CDS	1268203	1269009	.	-	.	ID=CDS1;locus_tag=Rv1141c;product=Probable enoyl-CoA hydratase EchA11 (enoyl hydrase) (unsaturated acyl-CoA hydratase) (crotonase);note=FunctionalCategory: lipid metabolism
chr1		CDS	1269152	1269958	.	-	.	ID=CDS1;locus_tag=Rv1142c;product=Probable enoyl-CoA hydratase EchA10 (enoyl hydrase) (unsaturated acyl-CoA hydratase) (crotonase);note=FunctionalCategory: lipid metabolism
chr1		CDS	1270062	1271144	.	+	.	ID=CDS1;locus_tag=Rv1143;product=Probable alpha-methylacyl-CoA racemase Mcr (2-methylacyl-CoA racemase) (2-arylpropionyl-CoA epimerase );note=FunctionalCategory: lipid metabolism
chr1		CDS	1271156	1271908	.	+	.	ID=CDS1;locus_tag=Rv1144;product=Probable short-chain type dehydrogenase/reductase;note=FunctionalCategory: intermediary metabolism and respiration
chr1		CDS	1272423	1273334	.	+	.	ID=CDS1;locus_tag=Rv1145;product=Probable conserved transmembrane transport protein MmpL13a;note=FunctionalCategory: cell wall and cell processes
chr1		CDS	1273355	1274767	.	+	.	ID=CDS1;locus_tag=Rv1146;product=Probable conserved transmembrane transport protein MmpL13b;note=FunctionalCategory: cell wall and cell processes
chr1		CDS	1274900	1275550	.	+	.	ID=CDS1;locus_tag=Rv1147;product=Conserved protein/putative methyltransferase;note=FunctionalCategory: conserved hypotheticals;EC_number=2.1.1.-;Ontology_term=0008168/note:identified by similarity of predicted tertiary structure to PDB 4pneA/inference:ab initio prediction:I-TASSER:5.1/inference:alignment:TM-align:PDB:4pneA,Ontology_term=0016740/note:identified by similarity of predicted tertiary …
chr1		CDS	1276300	1277748	.	-	.	ID=CDS1;locus_tag=Rv1148c;product=Conserved hypothetical protein;note=FunctionalCategory: insertion seqs and phages, Bound and likely regulated by LexA, an activator of DNA damage response proteins [PMID: 22528497]
chr1		CDS	1277893	1278300	.	+	.	ID=CDS1;locus_tag=Rv1149;product=Possible transposase;note=FunctionalCategory: insertion seqs and phages
chr1		CDS	1278269	1278820	.	+	.	ID=CDS1;locus_tag=Rv1150;product=Possible transposase (fragment);note=FunctionalCategory: insertion seqs and phages
chr1		CDS	1278904	1279617	.	-	.	ID=CDS1;locus_tag=Rv1151c;product=NAD-dependent protein deacetylase/Transcriptional regulatory protein/NAD-dependent protein deacetylase/Transcriptional regulatory protein;Experiment=DESCRIPTION:Recombinant purification and expression in E.coli, kinase and deacetylase assays, mass spectrometry, western blot [PMID: 27242704],Experiment=DESCRIPTION:Purification and overexpression, HPLC, mass spectr…
chr1		CDS	1279655	1280020	.	+	.	ID=CDS1;locus_tag=Rv1152;product=GntR family transcriptional regulator;Experiment=DESCRIPTION:Gene overexpression, western blot, gene deletion, gene complementation, in vitro growth assay, MIC determination, RT-PCR [PMID: 27349953]/note:negatively regulates expression of vancomycin responsive genes, gene deletion increases susceptibility to vancomycin [PMID: 27349953]/note:FunctionalCategory: reg…
chr1		CDS	1279998	1280846	.	-	.	ID=CDS1;locus_tag=Rv1153c;product=Probable O-methyltransferase Omt;note=FunctionalCategory: lipid metabolism
chr1		CDS	1280843	1281484	.	-	.	ID=CDS1;locus_tag=Rv1154c;product=hypothetical protein;note=FunctionalCategory: conserved hypotheticals
chr1		CDS	1281429	1281872	.	+	.	ID=CDS1;locus_tag=Rv1155;product=Possible pyridoxamine 5'-phosphate oxidase (PNP/PMP oxidase) (pyridoxinephosphate oxidase) (PNPOX) (pyridoxine 5'-phosphate oxidase);note=FunctionalCategory: intermediary metabolism and respiration
chr1		CDS	1282306	1282893	.	+	.	ID=CDS1;locus_tag=Rv1156;product=Conserved protein;note=FunctionalCategory: conserved hypotheticals
chr1		CDS	1283056	1284171	.	-	.	ID=CDS1;locus_tag=Rv1157c;product=Conserved ala-, pro-rich protein;note=FunctionalCategory: conserved hypotheticals
chr1		CDS	1284179	1284862	.	-	.	ID=CDS1;locus_tag=Rv1158c;product=Conserved hypothetical ala-, pro-rich protein;note=FunctionalCategory: conserved hypotheticals
chr1		CDS	1284992	1286287	.	+	.	ID=CDS1;locus_tag=Rv1159;product=Mannosyltransferase PimE;note=FunctionalCategory: cell wall and cell processes
chr1		CDS	1286284	1286568	.	-	.	ID=CDS1;locus_tag=Rv1159A;product=Unknown protein/Putative 4a-hydroxytetrahydrobiopterin dehydratase;note=FunctionalCategory: conserved hypotheticals;EC_number=4.2.1.96 (Putative)/note:identified by similarity of predicted tertiary structure to PDB:2v6uA,2ebbA,3jstA,1f93A,1ru0A/inference:ab initio prediction:I-TASSER:5.1;Ontology_term=0051289/note:identified by similarity of predicted tertiary st…
chr1		CDS	1286595	1287020	.	+	.	ID=CDS1;locus_tag=Rv1160;product=Probable mutator protein MutT2 (7,8-dihydro-8-oxoguanine-triphosphatase) (8-oxo-dGTPase);note=FunctionalCategory: information pathways
chr1		CDS	1287328	1291026	.	+	.	ID=CDS1;locus_tag=Rv1161;product=Respiratory nitrate reductase (alpha chain) NarG;note=FunctionalCategory: intermediary metabolism and respiration
chr1		CDS	1291065	1292741	.	+	.	ID=CDS1;locus_tag=Rv1162;product=Probable respiratory nitrate reductase (beta chain) NarH;note=FunctionalCategory: intermediary metabolism and respiration
chr1		CDS	1292798	1293403	.	+	.	ID=CDS1;locus_tag=Rv1163;product=Probable respiratory nitrate reductase (delta chain) NarJ;note=FunctionalCategory: intermediary metabolism and respiration
chr1		CDS	1293406	1294146	.	+	.	ID=CDS1;locus_tag=Rv1164;product=Probable respiratory nitrate reductase (gamma chain) NarI;note=FunctionalCategory: intermediary metabolism and respiration
chr1		CDS	1294168	1296054	.	+	.	ID=CDS1;locus_tag=Rv1165;product=Possible GTP-binding translation elongation factor TypA (tyrosine phosphorylated protein A) (GTP-binding protein);note=FunctionalCategory: information pathways
chr1		CDS	1296152	1298059	.	+	.	ID=CDS1;locus_tag=Rv1166;product=Probable conserved lipoprotein LpqW;note=FunctionalCategory: cell wall and cell processes
chr1		CDS	1298087	1298692	.	-	.	ID=CDS1;locus_tag=Rv1167c;product=Probable transcriptional regulatory protein/putative transcription factor;note=FunctionalCategory: regulatory proteins;Ontology_term=0003700/note:identified by similarity of predicted tertiary structure to PDB 2zb9A/inference:ab initio prediction:I-TASSER:5.1/inference:alignment:TM-align:PDB:2zb9A,Ontology_term=0005829/note:identified by similarity of predicted t…
chr1		CDS	1298764	1299804	.	-	.	ID=CDS1;locus_tag=Rv1168c;gene=PPE17;product=T-cell Antigen;Experiment=DESCRIPTION:Protein expression and purification, enzyme immunoassay, cytokine assay [PMID: 18400969]/note:FunctionalCategory: PE/PPE/note:Interacts with TLR2 to activate NF-kB leading to HIV-1 LTR trans-activation [PMID: 22427668]/note:Displays higher sensitivity in detecting extrapulmonary and smear negative pulmonary TB case…
chr1		CDS	1299822	1300124	.	-	.	ID=CDS1;locus_tag=Rv1169c;gene=PE11/LipX;product=Cell wall associated esterase;Experiment=DESCRIPTION:Recombinant protein purification and expression in M. smegmatis, qRT-PCR for cytokine, Enzyme activity assay using esters of p-nitrophenol (pNP), Transmission electron microscopy, canning electron microscopy, Assay for pellicle and biofilm formation, Measurement of sensitivity to SDS, lysozyme hy…
chr1		CDS	1300304	1301215	.	+	.	ID=CDS1;locus_tag=Rv1170;product=N-acetyl-1-D-myo-inosityl-2-amino-2-deoxy-alpha-D-glucopyranoside deacetylase MshB (GlcNAc-Ins deacetylase);note=FunctionalCategory: intermediary metabolism and respiration
chr1		CDS	1301307	1301747	.	+	.	ID=CDS1;locus_tag=Rv1171;product=Conserved hypothetical protein;note=FunctionalCategory: conserved hypotheticals, Potential homology with portions of nitric oxide reductases, identified by similarity of predicted tertiary structure to PDB 4xydA;Inference=ab initio prediction:I-TASSER:5.1/inference:alignment:TM-align:PDB:4xydA
chr1		CDS	1301755	1302681	.	-	.	ID=CDS1;locus_tag=Rv1172c;gene=PE12;product=PE family protein PE12;Experiment=EXISTENCE:Gel electrophoresis, liquid chromatography mass spectrometry [PMID: 21920479]/note:FunctionalCategory: PE/PPE/note:Located in the cell membrane [PMID: 21920479],Experiment=ally [PMID: 21920479]
chr1		CDS	1302931	1305501	.	+	.	ID=CDS1;locus_tag=Rv1173;product=Probable F420 biosynthesis protein FbiC;note=FunctionalCategory: intermediary metabolism and respiration
chr1		CDS	1305669	1306001	.	-	.	ID=CDS1;locus_tag=Rv1174c;product=Low molecular weight T-cell antigen TB8.4;Experiment=DESCRIPTION:LC-MS/MS [PMID: 17443846]/note:FunctionalCategory: cell wall and cell processes
chr1		CDS	1306202	1308226	.	-	.	ID=CDS1;locus_tag=Rv1175c;product=Probable NADPH dependent 2,4-dienoyl-CoA reductase FadH (2,4-dienoyl coenzyme A reductase) (4-enoyl-CoA reductase);note=FunctionalCategory: lipid metabolism
chr1		CDS	1308223	1308792	.	-	.	ID=CDS1;locus_tag=Rv1176c;product=putative transcriptional regulator;note=FunctionalCategory: conserved hypotheticals, identified by similarity of predicted tertiary structure to PDB 3l9fA,1yg2A;Inference=ab initio prediction:I-TASSER:5.1/inference:alignment:TM-align:PDB:3l9fA,1yg2A
chr1		CDS	1309005	1309331	.	+	.	ID=CDS1;locus_tag=Rv1177;product=Probable ferredoxin FdxC;note=FunctionalCategory: intermediary metabolism and respiration
chr1		CDS	1309364	1310452	.	+	.	ID=CDS1;locus_tag=Rv1178;product=Probable aminotransferase;note=FunctionalCategory: intermediary metabolism and respiration
chr1		CDS	1310480	1313299	.	-	.	ID=CDS1;locus_tag=Rv1179c;product=unknown protein;note=FunctionalCategory: conserved hypotheticals, possible RM-systerm DNA methyltransferase, identified by similarity of predicted tertiary structure to PDB 4xqkA;Inference=ab initio prediction:I-TASSER:5.1/inference:alignment:TM-align:PDB:4xqkA
chr1		CDS	1313725	1315191	.	+	.	ID=CDS1;locus_tag=Rv1180;product=Probable polyketide beta-ketoacyl synthase Pks3;note=FunctionalCategory: lipid metabolism
chr1		CDS	1315234	1319982	.	+	.	ID=CDS1;locus_tag=Rv1181;product=Probable polyketide beta-ketoacyl synthase Pks4;note=FunctionalCategory: lipid metabolism
chr1		CDS	1320035	1321453	.	+	.	ID=CDS1;locus_tag=Rv1182;product=Probable conserved polyketide synthase associated protein PapA3;note=FunctionalCategory: lipid metabolism
chr1		CDS	1321520	1324528	.	+	.	ID=CDS1;locus_tag=Rv1183;product=Probable conserved transmembrane transport protein MmpL10;note=FunctionalCategory: cell wall and cell processes
chr1		CDS	1324532	1325611	.	-	.	ID=CDS1;locus_tag=Rv1184c;gene=chp2;product=mycoacyltransferase;Experiment=DESCRIPTION:Gene knockout and complementation, lipid extraction and mass spectrometry, subcellular localization and immunoblot, enzyme activity assay [PMID: 25331437],Experiment=DESCRIPTION:Gene knockout and complementation, mass spectrometry, MALDI-TOF/MS/MS, TLC [PMID: 25124040]/note:FunctionalCategory: cell wall and cel…
chr1		CDS	1325776	1327512	.	-	.	ID=CDS1;locus_tag=Rv1185c;product=Probable fatty-acid-AMP ligase FadD21 (fatty-acid-AMP synthetase) (fatty-acid-AMP synthase);note=FunctionalCategory: lipid metabolism
chr1		CDS	1327689	1329305	.	-	.	ID=CDS1;locus_tag=Rv1186c;product=Conserved protein;note=FunctionalCategory: conserved hypotheticals
chr1		CDS	1329390	1331021	.	+	.	ID=CDS1;locus_tag=Rv1187;product=Probable pyrroline-5-carboxylate dehydrogenase RocA;note=FunctionalCategory: intermediary metabolism and respiration
chr1		CDS	1331021	1332010	.	+	.	ID=CDS1;locus_tag=Rv1188;product=Probable proline dehydrogenase;note=FunctionalCategory: intermediary metabolism and respiration
chr1		CDS	1332092	1332964	.	+	.	ID=CDS1;locus_tag=Rv1189;product=Possible alternative RNA polymerase sigma factor SigI;note=FunctionalCategory: information pathways
chr1		CDS	1332980	1333858	.	+	.	ID=CDS1;locus_tag=Rv1190;product=putative C-halide hydrolase;note=FunctionalCategory: conserved hypotheticals;EC_number=3.8.1.- (Putative)/note:identified by similarity of predicted tertiary structure to PDB:3wi7A,2qvbB,1mj5A,4brzA/inference:ab initio prediction:I-TASSER:5.1
chr1		CDS	1333931	1334845	.	+	.	ID=CDS1;locus_tag=Rv1191;product=esterase;note=FunctionalCategory: conserved hypotheticals;Experiment=DESCRIPTION:protein purification and characterization, enzyme activity assay [PMID: 27050490]/inference:ab initio prediction:3D structure prediction using YASARA and PROCHECK, in silico docking studies [PMID: 27050490];EC_number=3.1.-.-,EC_number=2.3.1.- (Putative)/note:identified by similarity o…
chr1		CDS	1334939	1335754	.	+	.	ID=CDS1;locus_tag=Rv1192;product=probable protease;Experiment=DESCRIPTION:recombinant DNA expression, beta-casein enzymatic assay, click-chemistry activity-based probe, liquid chromatography Mass Spectrometry [PMID: 26853625]/note:FunctionalCategory: conserved hypotheticals/note:part of PGAP 1 family,Experiment=COORDINATES:N-terminal peptide mass spectrometry [PMID: 26536359];EC_number=3.4.-.-,EC…
chr1		CDS	1335794	1337215	.	+	.	ID=CDS1;locus_tag=Rv1193;product=Probable fatty-acid-CoA ligase FadD36 (fatty-acid-CoA synthetase) (fatty-acid-CoA synthase);note=FunctionalCategory: lipid metabolism;Experiment=COORDINATES:N-terminal peptide mass spectrometry [PMID: 26536359]
chr1		CDS	1337248	1338513	.	-	.	ID=CDS1;locus_tag=Rv1194c;product=Conserved protein;note=FunctionalCategory: conserved hypotheticals
chr1		CDS	1339003	1339302	.	+	.	ID=CDS1;locus_tag=Rv1195;gene=PE13;product=PE family protein PE13;Experiment=EXISTENCE:gel electrophoresis, liquid chromatography mass spectrometry, label-free quantitation [PMID: 21920479]/note:FunctionalCategory: PE/PPE/note:Involved in the interaction between Mycobacterium and host-signaling through the p38-ERK-NF-kB axis and apoptotic pathways [PMID: 27147522]/note:Found in whole-cell lysate,…
chr1		CDS	1339349	1340524	.	+	.	ID=CDS1;locus_tag=Rv1196;gene=PPE18ormtb39a;product=Surfaced-exposed antigen;Experiment=DESCRIPTION:Protein expression and purification, cell culture, western blotting, immunoprecipitation assay [PMID: 22427668],Experiment=EXISTENCE:Liquid chromatography-mass spectrometry [PMID: 21085642]/note:FunctionalCategory: PE/PPE/note:Binds the TLR-2 receptor [PMID: 22427668]/note:Stimulates macrophagal se…
chr1		CDS	1340659	1340955	.	+	.	ID=CDS1;locus_tag=Rv1197;product=ESAT-6 like protein EsxK (ESAT-6 like protein 3);note=FunctionalCategory: cell wall and cell processes
chr1		CDS	1341006	1341290	.	+	.	ID=CDS1;locus_tag=Rv1198;product=Putative ESAT-6 like protein EsxL (ESAT-6 like protein 4);note=FunctionalCategory: cell wall and cell processes, suppresses anti-mycobacterial defense mechanisms of macrophages by inhibiting the expression of CIITA and subsequently MHC-II molecule [PMID: 28209712]
chr1		CDS	1341358	1342605	.	-	.	ID=CDS1;locus_tag=Rv1199c;product=Possible transposase;note=FunctionalCategory: insertion seqs and phages
chr1		CDS	1342942	1344219	.	+	.	ID=CDS1;locus_tag=Rv1200;product=Probable conserved integral membrane transport protein/putative transport protein;note=FunctionalCategory: cell wall and cell processes;Ontology_term=0005215/note:identified by similarity of predicted tertiary structure to PDB 4j05A/inference:ab initio prediction:I-TASSER:5.1/inference:alignment:TM-align:PDB:4j05A,Ontology_term=0022857/note:identified by similarit…
chr1		CDS	1344216	1345169	.	-	.	ID=CDS1;locus_tag=Rv1201c;product=Tetrahydrodipicolinate N-succinyltransferase DapD;note=FunctionalCategory: intermediary metabolism and respiration
chr1		CDS	1345260	1346324	.	+	.	ID=CDS1;locus_tag=Rv1202;product=Probable succinyl-diaminopimelate desuccinylase DapE;note=FunctionalCategory: intermediary metabolism and respiration
chr1		CDS	1346321	1346905	.	-	.	ID=CDS1;locus_tag=Rv1203c;product=Hypothetical protein;note=FunctionalCategory: conserved hypotheticals
chr1		CDS	1346936	1348624	.	-	.	ID=CDS1;locus_tag=Rv1204c;product=Conserved hypothetical protein;note=FunctionalCategory: conserved hypotheticals, possible host-mimickry protein, similar to eukaryotic anaphase-promoting complex subunit, identified by similarity of predicted tertiary structure to PDB 4ui9O;Inference=ab initio prediction:I-TASSER:5.1/inference:alignment:TM-align:PDB:4ui9O
chr1		CDS	1348719	1349282	.	+	.	ID=CDS1;locus_tag=Rv1205;product=riboside monophosphate phosphoribohydrolase;Experiment=DESCRIPTION:genetic disruption, HPLC-based activity assay [PMID: 25728768]/inference:similar to AA sequence:RefSeq:NP_565668.1. NM_128389.2/note:proteasome, cytokinin synthesis and secretion/note:FunctionalCategory: conserved hypotheticals/note:pupylated (Pup) proteasome substrate;EC_number=3.2.2.4,EC_number=3…
chr1		CDS	1349332	1351125	.	+	.	ID=CDS1;locus_tag=Rv1206;product=Probable fatty-acid-CoA ligase FadD6 (fatty-acid-CoA synthetase) (fatty-acid-CoA synthase);note=FunctionalCategory: lipid metabolism
chr1		CDS	1351191	1352147	.	+	.	ID=CDS1;locus_tag=Rv1207;product=Dihydropteroate synthase 2 FolP2 (DHPS 2) (dihydropteroate pyrophosphorylase 2);note=FunctionalCategory: intermediary metabolism and respiration
chr1		CDS	1352144	1353118	.	+	.	ID=CDS1;locus_tag=Rv1208;product=Probable glucosyl-3-phosphoglycerate synthase GpgS;note=FunctionalCategory: intermediary metabolism and respiration
chr1		CDS	1353157	1353525	.	+	.	ID=CDS1;locus_tag=Rv1209;product=Conserved protein;note=putatively involved in Arabinogalactan biosynthesis [PMID: 21573108], FunctionalCategory: conserved hypotheticals
chr1		CDS	1353522	1354136	.	+	.	ID=CDS1;locus_tag=Rv1210;product=Probable DNA-3-methyladenine glycosylase I TagA (tag I) (3-methyladenine-DNA glycosylase I, constitutive) (DNA-3-methyladenine glycosidase I);note=FunctionalCategory: information pathways
chr1		CDS	1354243	1354470	.	+	.	ID=CDS1;locus_tag=Rv1211;product=putative calmodulin-like protein (CAMLP);Experiment=DESCRIPTION:in vitro/in vivo gene expression reduction, expression profile [PMID: 25359006], expression affected by known calmodulin antagonist [PMID: 19639701]/note:FunctionalCategory: conserved hypotheticals/note:contains a calcium-binding EF-hand motif/note:probable regulator of activation of transcriptional r…
chr1		CDS	1354498	1355661	.	-	.	ID=CDS1;locus_tag=Rv1212c;product=Putative glycosyl transferase GlgA;note=FunctionalCategory: intermediary metabolism and respiration
chr1		CDS	1355836	1357050	.	+	.	ID=CDS1;locus_tag=Rv1213;product=Glucose-1-phosphate adenylyltransferase GlgC (ADP-glucose synthase) (ADP-glucose pyrophosphorylase);note=FunctionalCategory: intermediary metabolism and respiration
chr1		CDS	1357293	1357625	.	-	.	ID=CDS1;locus_tag=Rv1214c;gene=PE14;product=PE family protein PE14;Experiment=EXISTENCE:Liquid chromatography-mass spectrometry [PMID: 21085642]/note:FunctionalCategory: PE/PPE/note:Expressed in vivo in guinea pig lung at 90 but not 30 days post-infection [PMID: 21085642]
chr1		CDS	1357759	1359444	.	-	.	ID=CDS1;locus_tag=Rv1215c;product=Conserved protein/putative dipeptidyl-peptidase;note=distant similarity to AA sequence: PSI-BLAST [PMID: 25012658], FunctionalCategory: conserved hypotheticals, distant similarity to S-adenosyl methionine-dependent membrane-embedded methyltransferase and lipid esterase/transferase;EC_number=3.4.14.-;Ontology_term=0008239/note:identified by similarity of predicted…
chr1		CDS	1359472	1360146	.	-	.	ID=CDS1;locus_tag=Rv1216c;product=Probable conserved integral membrane protein;note=FunctionalCategory: cell wall and cell processes
chr1		CDS	1360155	1361801	.	-	.	ID=CDS1;locus_tag=Rv1217c;product=Probable tetronasin-transport integral membrane protein ABC transporter;note=FunctionalCategory: cell wall and cell processes
chr1		CDS	1361798	1362733	.	-	.	ID=CDS1;locus_tag=Rv1218c;product=Probable tetronasin-transport ATP-binding protein ABC transporter;note=FunctionalCategory: cell wall and cell processes
chr1		CDS	1362723	1363361	.	-	.	ID=CDS1;locus_tag=Rv1219c;gene=raaS;product=TetR-like transcriptional regulator Raas (regulator of antimicrobial-assisted survival);Experiment=DESCRIPTION:Crystallography, electrophoretic mobility shift assays (EMSA) [PMID: 24424575]/note:represses transcriptional regulation of the Rv1217c-Rv1218c multidrug efflux transport system [PMID: 24424575]/note:interaction with DNA mediated by oleoyl coen…
chr1		CDS	1363503	1364150	.	-	.	ID=CDS1;locus_tag=Rv1220c;product=Probable methyltransferase;note=FunctionalCategory: intermediary metabolism and respiration
chr1		CDS	1364413	1365186	.	+	.	ID=CDS1;locus_tag=Rv1221;product=Alternative RNA polymerase sigma factor SigE;note=FunctionalCategory: information pathways
chr1		CDS	1365344	1365808	.	+	.	ID=CDS1;locus_tag=Rv1222;product=Anti-sigma factor RseA;note=FunctionalCategory: information pathways
chr1		CDS	1365875	1367461	.	+	.	ID=CDS1;locus_tag=Rv1223;product=Probable serine protease HtrA (DEGP protein);note=FunctionalCategory: intermediary metabolism and respiration
chr1		CDS	1367463	1367858	.	+	.	ID=CDS1;locus_tag=Rv1224;gene=tatB;product=Probable protein TatB;Experiment=DESCRIPTION:Gene knockout and complementation in M. smegmatis, beta-lactamase export assay in M. smegmatis [PMID: 16267291],Experiment=DESCRIPTION:Gene knockout and complementation in M. smegmatis, TorA-GFP secretion assay in M. smegmatis [PMID: 16452415]/note:FunctionalCategory: cell wall and cell processes/note:Twin arg…
chr1		CDS	1367891	1368721	.	-	.	ID=CDS1;locus_tag=Rv1225c;product=putative acid anhydride phophatase;note=FunctionalCategory: conserved hypotheticals;EC_number=3.6.1.- (Putative)/note:identified by similarity of predicted tertiary structure to PDB:2x4dA/inference:ab initio prediction:I-TASSER:5.1;Ontology_term=0008969/note:identified by similarity of predicted tertiary structure to PDB 2x4dA/inference:ab initio prediction:I-TAS…
chr1		CDS	1368832	1370295	.	-	.	ID=CDS1;locus_tag=Rv1226c;product=Probable transmembrane protein;note=FunctionalCategory: cell wall and cell processes
chr1		CDS	1370292	1370825	.	-	.	ID=CDS1;locus_tag=Rv1227c;product=Probable transmembrane protein;note=FunctionalCategory: cell wall and cell processes
chr1		CDS	1370920	1371477	.	+	.	ID=CDS1;locus_tag=Rv1228;product=Probable lipoprotein LpqX;note=FunctionalCategory: cell wall and cell processes
chr1		CDS	1371777	1372949	.	-	.	ID=CDS1;locus_tag=Rv1229c;product=Probable Mrp-related protein Mrp;note=FunctionalCategory: intermediary metabolism and respiration
chr1		CDS	1372962	1374197	.	-	.	ID=CDS1;locus_tag=Rv1230c;product=Possible membrane protein;note=FunctionalCategory: cell wall and cell processes, Promoter region displays a binding affinity with HupB [PMID: 24816602]
chr1		CDS	1374322	1374864	.	-	.	ID=CDS1;locus_tag=Rv1231c;product=Probable membrane protein;note=FunctionalCategory: cell wall and cell processes
chr1		CDS	1374861	1376168	.	-	.	ID=CDS1;locus_tag=Rv1232c;gene=MgtE;product=putative magnesium transporter;Inference=ab initio prediction:Phyre2 [PMID: 23287603]/note:FunctionalCategory: conserved hypotheticals
chr1		CDS	1376230	1376826	.	-	.	ID=CDS1;locus_tag=Rv1233c;product=Conserved hypothetical membrane protein;note=FunctionalCategory: cell wall and cell processes
chr1		CDS	1376976	1377503	.	+	.	ID=CDS1;locus_tag=Rv1234;product=Probable transmembrane protein;note=FunctionalCategory: cell wall and cell processes
chr1		CDS	1377524	1378930	.	+	.	ID=CDS1;locus_tag=Rv1235;product=Probable sugar-binding lipoprotein LpqY;note=FunctionalCategory: cell wall and cell processes
chr1		CDS	1378927	1379850	.	+	.	ID=CDS1;locus_tag=Rv1236;product=Probable sugar-transport integral membrane protein ABC transporter SugA;note=FunctionalCategory: cell wall and cell processes
chr1		CDS	1379855	1380679	.	+	.	ID=CDS1;locus_tag=Rv1237;product=Probable sugar-transport integral membrane protein ABC transporter SugB;note=FunctionalCategory: cell wall and cell processes
chr1		CDS	1380684	1381865	.	+	.	ID=CDS1;locus_tag=Rv1238;product=Probable sugar-transport ATP-binding protein ABC transporter SugC;note=FunctionalCategory: cell wall and cell processes
chr1		CDS	1381942	1383042	.	-	.	ID=CDS1;locus_tag=Rv1239c;product=Possible magnesium and cobalt transport transmembrane protein CorA;note=FunctionalCategory: cell wall and cell processes;Experiment=COORDINATES:N-terminal peptide mass spectrometry [PMID: 26536359]
chr1		CDS	1383213	1384202	.	+	.	ID=CDS1;locus_tag=Rv1240;product=Probable malate dehydrogenase Mdh;note=FunctionalCategory: intermediary metabolism and respiration
chr1		CDS	1384278	1384538	.	+	.	ID=CDS1;locus_tag=Rv1241;product=Possible antitoxin VapB33;note=FunctionalCategory: virulence, detoxification, adaptation
chr1		CDS	1384535	1384966	.	+	.	ID=CDS1;locus_tag=Rv1242;product=Possible toxin VapC33. Contains PIN domain.;note=FunctionalCategory: virulence, detoxification, adaptation
chr1		CDS	1384989	1386677	.	-	.	ID=CDS1;locus_tag=Rv1243c;gene=PE_PGRS23;product=PE-PGRS family protein PE_PGRS23;Experiment=EXISTENCE:Liquid chromatography-mass spectrometry [PMID: 21085642]/note:FunctionalCategory: PE/PPE/note:Expressed in vivo in guinea pig lung at 30 but not 90 days post-infection [PMID: 21085642]
chr1		CDS	1386857	1387717	.	+	.	ID=CDS1;locus_tag=Rv1244;product=Probable lipoprotein LpqZ;note=FunctionalCategory: cell wall and cell processes
chr1		CDS	1387798	1388628	.	-	.	ID=CDS1;locus_tag=Rv1245c;product=Probable short-chain type dehydrogenase/reductase;note=FunctionalCategory: intermediary metabolism and respiration
chr1		CDS	1388685	1388978	.	-	.	ID=CDS1;locus_tag=Rv1246c;product=Toxin RelE;note=FunctionalCategory: virulence, detoxification, adaptation
chr1		CDS	1388975	1389244	.	-	.	ID=CDS1;locus_tag=Rv1247c;product=Antitoxin RelB;note=FunctionalCategory: virulence, detoxification, adaptation
chr1		CDS	1389357	1393052	.	-	.	ID=CDS1;locus_tag=Rv1248c;product=Multifunctional alpha-ketoglutarate metabolic enzyme;note=FunctionalCategory: intermediary metabolism and respiration;Experiment=COORDINATES:N-terminal peptide mass spectrometry [PMID: 26536359]
chr1		CDS	1393194	1393982	.	-	.	ID=CDS1;locus_tag=Rv1249c;product=Possible membrane protein;note=FunctionalCategory: cell wall and cell processes
chr1		CDS	1394179	1395918	.	+	.	ID=CDS1;locus_tag=Rv1250;product=Probable drug-transport integral membrane protein;note=FunctionalCategory: cell wall and cell processes, Induced by INH (overexpressed on treatment with 1/2MIC of INH as compared to 1/3MIC and i/4MIC of INH) [PMID: 25680943], Belongs to (major facilitator) MFS superfamily [PMID: 25680943], Possible efflux pump gene [PMID: 25680943]
chr1		CDS	1395821	1399240	.	-	.	ID=CDS1;locus_tag=Rv1251c;product=putative ester hydrolase;note=FunctionalCategory: conserved hypotheticals;EC_number=3.1.-.- (Putative)/note:identified by similarity of predicted tertiary structure to PDB:5eanA/inference:ab initio prediction:I-TASSER:5.1;Ontology_term=0017108/note:identified by similarity of predicted tertiary structure to PDB 5eanA/inference:ab initio prediction:I-TASSER:5.1/in…
chr1		CDS	1399296	1399904	.	-	.	ID=CDS1;locus_tag=Rv1252c;product=Probable lipoprotein LprE;note=FunctionalCategory: cell wall and cell processes
chr1		CDS	1399970	1401661	.	+	.	ID=CDS1;locus_tag=Rv1253;product=Probable cold-shock DeaD-box protein A homolog DeaD (ATP-dependent RNA helicase dead homolog);note=FunctionalCategory: information pathways
chr1		CDS	1401658	1402809	.	+	.	ID=CDS1;locus_tag=Rv1254;product=Probable acyltransferase;note=FunctionalCategory: intermediary metabolism and respiration
chr1		CDS	1402778	1403386	.	-	.	ID=CDS1;locus_tag=Rv1255c;product=Probable transcriptional regulatory protein/putative transcription factor;note=FunctionalCategory: regulatory proteins;Ontology_term=0003700/note:identified by similarity of predicted tertiary structure to PDB 5d1wA/inference:ab initio prediction:I-TASSER:5.1/inference:alignment:TM-align:PDB:5d1wA,Ontology_term=0006355/note:identified by similarity of predicted t…
chr1		CDS	1403386	1404603	.	-	.	ID=CDS1;locus_tag=Rv1256c;product=Probable cytochrome P450 130 Cyp130;note=FunctionalCategory: intermediary metabolism and respiration
chr1		CDS	1404717	1406084	.	-	.	ID=CDS1;locus_tag=Rv1257c;product=Probable oxidoreductase;note=FunctionalCategory: intermediary metabolism and respiration
chr1		CDS	1406081	1407340	.	-	.	ID=CDS1;locus_tag=Rv1258c;product=Efflux pump/conserved integral membrane transport protein/Putative transporter;Experiment=DESCRIPTION:In vitro gene disruption, wide-field fluorescence microscopy, macrophage growth and infection [PMID: 21376383]/note:FunctionalCategory: cell wall and cell processes/note:Involved in RIF resistance [PMID: 21376383]/note:Contributes to macrophage growth in vivo [PM…
chr1		CDS	1407339	1408238	.	+	.	ID=CDS1;locus_tag=Rv1259;product=Probable uracil DNA glycosylase, UdgB;note=FunctionalCategory: information pathways
chr1		CDS	1408240	1409358	.	+	.	ID=CDS1;locus_tag=Rv1260;product=Probable oxidoreductase;note=FunctionalCategory: intermediary metabolism and respiration
chr1		CDS	1409484	1409933	.	-	.	ID=CDS1;locus_tag=Rv1261c;product=probable F420-H2-dependent quinone reductase;Experiment=DESCRIPTION:Enzymatic assay, mass spectrometry, allelic exchange gene deficient mutant [PMID: 23240649]/inference:alignment: multiple sequence alignment [PMID: 23240649]/note:FunctionalCategory: conserved hypotheticals;EC_number=,EC_number=1.6.5.2
chr1		CDS	1409938	1410372	.	-	.	ID=CDS1;locus_tag=Rv1262c;product=putative nucleotidyltransferase;note=FunctionalCategory: conserved hypotheticals;EC_number=2.7.7.- (Putative)/note:identified by similarity of predicted tertiary structure to PDB:3anoA,1guqA,5in3B/inference:ab initio prediction:I-TASSER:5.1;Ontology_term=0033499/note:identified by similarity of predicted tertiary structure to PDB 1guqA,5in3B/inference:ab initio p…
chr1		CDS	1410431	1411819	.	+	.	ID=CDS1;locus_tag=Rv1263;product=Probable amidase AmiB2 (aminohydrolase);note=FunctionalCategory: intermediary metabolism and respiration;Experiment=COORDINATES:N-terminal peptide mass spectrometry [PMID: 26536359]
chr1		CDS	1411894	1413087	.	+	.	ID=CDS1;locus_tag=Rv1264;product=Adenylyl cyclase (ATP pyrophosphate-lyase) (adenylate cyclase);note=FunctionalCategory: intermediary metabolism and respiration
chr1		CDS	1413260	1413940	.	+	.	ID=CDS1;locus_tag=Rv1265;product=Unknown protein;Experiment=DESCRIPTION:mutagenesis [PMID: 26156642]/note:FunctionalCategory: conserved hypotheticals/note:cAMP induced/note:associated with cell envelope/note:influences macrophagal cytokine profile [PMID: 26156642]/note:up-regulates cell wall fatty acid components
chr1		CDS	1413960	1415840	.	-	.	ID=CDS1;locus_tag=Rv1266c;product=Probable transmembrane serine/threonine-protein kinase H PknH (protein kinase H) (STPK H);note=FunctionalCategory: regulatory proteins
chr1		CDS	1416181	1417347	.	-	.	ID=CDS1;locus_tag=Rv1267c;product=Probable transcriptional regulatory protein EmbR;note=FunctionalCategory: regulatory proteins
chr1		CDS	1417658	1418356	.	-	.	ID=CDS1;locus_tag=Rv1268c;product=Hypothetical protein;note=recombinant DNA expression [PMID: 10722636] revealed likely presence of transmembrane domain and possible secretion, FunctionalCategory: conserved hypotheticals
chr1		CDS	1418579	1418953	.	-	.	ID=CDS1;locus_tag=Rv1269c;product=Conserved probable secreted protein;note=FunctionalCategory: cell wall and cell processes, Shows alkaline phosphatase activity [PMID: 10722636]
chr1		CDS	1419014	1419748	.	-	.	ID=CDS1;locus_tag=Rv1270c;product=Possible lipoprotein LprA;note=FunctionalCategory: cell wall and cell processes
chr1		CDS	1419961	1420302	.	-	.	ID=CDS1;locus_tag=Rv1271c;product=Conserved hypothetical secreted protein;note=FunctionalCategory: cell wall and cell processes
chr1		CDS	1420410	1422305	.	-	.	ID=CDS1;locus_tag=Rv1272c;product=Probable drugs-transport transmembrane ATP-binding protein ABC transporter;note=FunctionalCategory: cell wall and cell processes
chr1		CDS	1422302	1424050	.	-	.	ID=CDS1;locus_tag=Rv1273c;product=Probable drugs-transport transmembrane ATP-binding protein ABC transporter;note=FunctionalCategory: cell wall and cell processes
chr1		CDS	1424197	1424754	.	+	.	ID=CDS1;locus_tag=Rv1274;product=Possible lipoprotein LprB;note=FunctionalCategory: cell wall and cell processes
chr1		CDS	1424751	1425293	.	+	.	ID=CDS1;locus_tag=Rv1275;product=Possible lipoprotein LprC;note=FunctionalCategory: cell wall and cell processes
chr1		CDS	1425438	1425914	.	-	.	ID=CDS1;locus_tag=Rv1276c;product=putative phosphoprotein phosphatase;note=FunctionalCategory: conserved hypotheticals;EC_number=3.1.3.-;Ontology_term=0005741/note:identified by similarity of predicted tertiary structure to PDB 1qhfA,3e9dA/inference:ab initio prediction:I-TASSER:5.1/inference:alignment:TM-align:PDB:1qhfA,3e9dA,Ontology_term=0016791/note:identified by similarity of predicted terti…
chr1		CDS	1426164	1427417	.	+	.	ID=CDS1;locus_tag=Rv1277;product=Conserved hypothetical protein;note=whole genome expression profiling, microarray analysis [PMID: 12705867], FunctionalCategory: conserved hypotheticals, part of the SbcD family, possible DNA repair exonuclease
chr1		CDS	1427414	1430041	.	+	.	ID=CDS1;locus_tag=Rv1278;product=putative transport protein;note=FunctionalCategory: conserved hypotheticals, very strong structural homology to nuclear transport proteins in various eukaryotes, potential RNA-mediated transport receptor, possible host-mimickry protein, identified by similarity of predicted tertiary structure to PDB 4c0oA,2x19B,3m1iC,3icqT,3gjxA;Inference=ab initio prediction:I-TA…
chr1		CDS	1430062	1431648	.	+	.	ID=CDS1;locus_tag=Rv1279;product=Probable dehydrogenase FAD flavoprotein GMC oxidoreductase;note=FunctionalCategory: intermediary metabolism and respiration
chr1		CDS	1431665	1432765	.	-	.	ID=CDS1;locus_tag=Rv1280c;product=Probable periplasmic oligopeptide-binding lipoprotein OppA;note=FunctionalCategory: cell wall and cell processes;Experiment=COORDINATES:N-terminal peptide mass spectrometry [PMID: 26536359]
chr1		CDS	1433433	1435271	.	-	.	ID=CDS1;locus_tag=Rv1281c;product=Probable oligopeptide-transport ATP-binding protein ABC transporter OppD;note=FunctionalCategory: cell wall and cell processes
chr1		CDS	1435268	1436143	.	-	.	ID=CDS1;locus_tag=Rv1282c;product=Probable oligopeptide-transport integral membrane protein ABC transporter OppC;note=FunctionalCategory: cell wall and cell processes
chr1		CDS	1436140	1437117	.	-	.	ID=CDS1;locus_tag=Rv1283c;product=Probable oligopeptide-transport integral membrane protein ABC transporter OppB;note=FunctionalCategory: cell wall and cell processes
chr1		CDS	1437324	1437815	.	+	.	ID=CDS1;locus_tag=Rv1284;product=Beta-carbonic anhydrase;note=FunctionalCategory: intermediary metabolism and respiration
chr1		CDS	1437978	1438907	.	+	.	ID=CDS1;locus_tag=Rv1285;product=Probable sulfate adenylyltransferase subunit 2 CysD;note=FunctionalCategory: intermediary metabolism and respiration;Experiment=COORDINATES:N-terminal peptide mass spectrometry [PMID: 26536359]
chr1		CDS	1438907	1440751	.	+	.	ID=CDS1;locus_tag=Rv1286;product=Probable bifunctional enzyme CysN/CysC: sulfate adenyltransferase (subunit 1) + adenylylsulfate kinase;note=FunctionalCategory: intermediary metabolism and respiration
chr1		CDS	1440805	1441290	.	+	.	ID=CDS1;locus_tag=Rv1287;product=Conserved hypothetical protein;note=FunctionalCategory: conserved hypotheticals
chr1		CDS	1441348	1442718	.	+	.	ID=CDS1;locus_tag=Rv1288;product=Putative lipolytic enzyme;Inference=ab initio prediction: 3D structure determination, molecular docking simulations [PMID: 27890013]/note:FunctionalCategory: conserved hypotheticals/note:contains a LytE domain [PMID: 27890013];EC_number=3.-.-.-
chr1		CDS	1442767	1443399	.	+	.	ID=CDS1;locus_tag=Rv1289;product=Unknown protein;note=Structural prediction and homology PDB: 3cewA [PMID: 26762852], FunctionalCategory: conserved hypotheticals, potential cupin protein
chr1		CDS	1443482	1445047	.	-	.	ID=CDS1;locus_tag=Rv1290c;product=Conserved protein;note=FunctionalCategory: conserved hypotheticals, Knockout of this gene results in virulence attenuation [PMID: 12368431]
chr1		CDS	1445058	1445372	.	+	.	ID=CDS1;locus_tag=Rv1290A;product=Hypothetical protein;note=FunctionalCategory: conserved hypotheticals
chr1		CDS	1445499	1445834	.	-	.	ID=CDS1;locus_tag=Rv1291c;product=Conserved hypothetical secreted protein;note=FunctionalCategory: cell wall and cell processes, Upregulated in persister cells [PMID: 27176494]
chr1		CDS	1446379	1448031	.	+	.	ID=CDS1;locus_tag=Rv1292;product=Probable arginyl-tRNA synthetase ArgS (ARGRS) (arginine--tRNA ligase);note=FunctionalCategory: information pathways;Experiment=COORDINATES:N-terminal peptide mass spectrometry [PMID: 26536359]
chr1		CDS	1448028	1449371	.	+	.	ID=CDS1;locus_tag=Rv1293;product=Diaminopimelate decarboxylase LysA (DAP decarboxylase);note=FunctionalCategory: intermediary metabolism and respiration;Experiment=COORDINATES:N-terminal peptide mass spectrometry [PMID: 26536359]
chr1		CDS	1449375	1450700	.	+	.	ID=CDS1;locus_tag=Rv1294;product=Probable homoserine dehydrogenase ThrA;note=FunctionalCategory: intermediary metabolism and respiration
chr1		CDS	1450697	1451779	.	+	.	ID=CDS1;locus_tag=Rv1295;product=Threonine synthase ThrC (ts);note=FunctionalCategory: intermediary metabolism and respiration;Experiment=COORDINATES:N-terminal peptide mass spectrometry [PMID: 26536359]
chr1		CDS	1451997	1452947	.	+	.	ID=CDS1;locus_tag=Rv1296;product=Probable homoserine kinase ThrB;note=FunctionalCategory: intermediary metabolism and respiration
chr1		CDS	1453204	1455012	.	+	.	ID=CDS1;locus_tag=Rv1297;gene=rho;product=5′→3′-directional, ATP-dependent RNA helicase, transcription termination factor, Rho /5′→3′-directional, ATP-dependent RNA helicase, transcription termination factor, Rho;Experiment=DESCRIPTION:protein purification and expression, electrophoretic mobility shift assay, mass spectrometry, colorimetric assay [PMID: 25229539],Experiment=DESCRIPTION:mutagenesi…
chr1		CDS	1455163	1455405	.	+	.	ID=CDS1;locus_tag=Rv1298;product=50S ribosomal protein L31 RpmE;note=FunctionalCategory: information pathways
chr1		CDS	1455495	1456568	.	+	.	ID=CDS1;locus_tag=Rv1299;product=Probable peptide chain release factor 1 PrfA (RF-1);note=FunctionalCategory: information pathways
chr1		CDS	1456565	1457542	.	+	.	ID=CDS1;locus_tag=Rv1300;product=Probable HemK protein homolog HemK;note=FunctionalCategory: intermediary metabolism and respiration
chr1		CDS	1457558	1458211	.	+	.	ID=CDS1;locus_tag=Rv1301;product=Putative L-threonylcarbamoyladenylate synthase;note=FunctionalCategory: conserved hypotheticals;Experiment=COORDINATES:N-terminal peptide mass spectrometry [PMID: 26536359];EC_number=2.7.7.87 (Putative)/note:identified by similarity of predicted tertiary structure to PDB:2eqaA/inference:ab initio prediction:I-TASSER:5.1;Ontology_term=0061710/note:identified by sim…
chr1		CDS	1458295	1459509	.	+	.	ID=CDS1;locus_tag=Rv1302;product=Probable undecapaprenyl-phosphate alpha-N-acetylglucosaminyltransferase Rfe (UDP-GlcNAc transferase);note=FunctionalCategory: cell wall and cell processes
chr1		CDS	1459766	1460251	.	+	.	ID=CDS1;locus_tag=Rv1303;product=Conserved hypothetical transmembrane protein;note=FunctionalCategory: cell wall and cell processes, Co-transcribed with genes encoding different subunits of ATP synthase (Rv1304 to Rv1312) [PMID: 26786219]
chr1		CDS	1460244	1460996	.	+	.	ID=CDS1;locus_tag=Rv1304;product=Probable ATP synthase a chain AtpB (protein 6);note=FunctionalCategory: intermediary metabolism and respiration
chr1		CDS	1461045	1461290	.	+	.	ID=CDS1;locus_tag=Rv1305;product=Probable ATP synthase C chain AtpE (lipid-binding protein) (dicyclohexylcarbodiimide-binding protein);note=FunctionalCategory: intermediary metabolism and respiration
chr1		CDS	1461321	1461836	.	+	.	ID=CDS1;locus_tag=Rv1306;product=Probable ATP synthase B chain AtpF;note=FunctionalCategory: intermediary metabolism and respiration
chr1		CDS	1461843	1463183	.	+	.	ID=CDS1;locus_tag=Rv1307;product=Probable ATP synthase delta chain AtpH;note=FunctionalCategory: intermediary metabolism and respiration
chr1		CDS	1463228	1464877	.	+	.	ID=CDS1;locus_tag=Rv1308;product=Probable ATP synthase alpha chain AtpA;note=FunctionalCategory: intermediary metabolism and respiration
chr1		CDS	1464884	1465801	.	+	.	ID=CDS1;locus_tag=Rv1309;product=Probable ATP synthase gamma chain AtpG;note=FunctionalCategory: intermediary metabolism and respiration
chr1		CDS	1465841	1467301	.	+	.	ID=CDS1;locus_tag=Rv1310;product=Probable ATP synthase beta chain AtpD;note=FunctionalCategory: intermediary metabolism and respiration
chr1		CDS	1467315	1467680	.	+	.	ID=CDS1;locus_tag=Rv1311;product=Probable ATP synthase epsilon chain AtpC;note=FunctionalCategory: intermediary metabolism and respiration
chr1		CDS	1467688	1468131	.	+	.	ID=CDS1;locus_tag=Rv1312;product=Conserved hypothetical secreted protein;note=FunctionalCategory: cell wall and cell processes
chr1		CDS	1468171	1469505	.	-	.	ID=CDS1;locus_tag=Rv1313c;product=Possible transposase;note=FunctionalCategory: insertion seqs and phages
chr1		CDS	1469671	1470252	.	-	.	ID=CDS1;locus_tag=Rv1314c;product=putative PduO-type ATP co(I)rrinoid adenosyltransferase;Experiment=DESCRIPTION:genome-wide transposon mutagenesis, small number of mutants mapped to Rv1314c [PMID: 23407640]/note:FunctionalCategory: conserved hypotheticals;EC_number=2.5.1.17,EC_number=2.5.1.17 (Probable)/note:identified by similarity of predicted tertiary structure to PDB:3ke4A,2idxC,3ci1A,2g2dA,…
chr1		CDS	1470321	1471577	.	+	.	ID=CDS1;locus_tag=Rv1315;product=Probable UDP-N-acetylglucosamine 1-carboxyvinyltransferase MurA;note=FunctionalCategory: cell wall and cell processes
chr1		CDS	1477134	1477631	.	-	.	ID=CDS1;locus_tag=Rv1316c;product=Methylated-DNA--protein-cysteine methyltransferase Ogt (6-O-methylguanine-DNA methyltransferase) (O-6-methylguanine-DNA-alkyltransferase);note=FunctionalCategory: information pathways
chr1		CDS	1477628	1479118	.	-	.	ID=CDS1;locus_tag=Rv1317c;product=Probable bifunctional regulatory protein and DNA repair enzyme AlkA (regulatory protein of adaptive response) (methylphosphotriester-DNA--protein-cysteine S-methyltransferase);note=FunctionalCategory: information pathways
chr1		CDS	1479199	1480824	.	-	.	ID=CDS1;locus_tag=Rv1318c;product=Possible adenylate cyclase (ATP pyrophosphate-lyase) (adenylyl cyclase);note=FunctionalCategory: intermediary metabolism and respiration
chr1		CDS	1480894	1482501	.	-	.	ID=CDS1;locus_tag=Rv1319c;product=Possible adenylate cyclase (ATP pyrophosphate-lyase) (adenylyl cyclase);note=FunctionalCategory: intermediary metabolism and respiration
chr1		CDS	1482514	1484217	.	-	.	ID=CDS1;locus_tag=Rv1320c;product=Possible adenylate cyclase (ATP pyrophosphate-lyase) (adenylyl cyclase);note=FunctionalCategory: intermediary metabolism and respiration
chr1		CDS	1484279	1484959	.	+	.	ID=CDS1;locus_tag=Rv1321;product=putative ester hydrolase;note=FunctionalCategory: conserved hypotheticals;EC_number=3.1.-.-;Ontology_term=0005737/note:identified by similarity of predicted tertiary structure to PDB 2vldA/inference:ab initio prediction:I-TASSER:5.1/inference:alignment:TM-align:PDB:2vldA,Ontology_term=0016787/note:identified by similarity of predicted tertiary structure to PDB 2vl…
chr1		CDS	1484982	1485278	.	+	.	ID=CDS1;locus_tag=Rv1322;product=Conserved hypothetical protein;note=microarray expression analysis [PMID: 18253472], Genechip analysis (algorithm analysis, cluster analysis) [PMID: 18253472], FunctionalCategory: conserved hypotheticals, contains a Glyoxalase domain
chr1		CDS	1485313	1485771	.	-	.	ID=CDS1;locus_tag=Rv1322A;product=Putative GntR family transcriptional regulator;Experiment=DESCRIPTION:transposon gene disruption [PMID: 15758213]/inference:similar to AA sequence:BLAST [PMID: 15758213]/note:FunctionalCategory: conserved hypotheticals;EC_number=5.1.99.1 (Putative)/note:identified by similarity of predicted tertiary structure to PDB:1jc5B,3rmuA/inference:ab initio prediction:I-TA…
chr1		CDS	1485862	1487031	.	+	.	ID=CDS1;locus_tag=Rv1323;product=Probable acetyl-CoA acetyltransferase FadA4 (acetoacetyl-CoA thiolase);note=FunctionalCategory: lipid metabolism
chr1		CDS	1487161	1488075	.	+	.	ID=CDS1;locus_tag=Rv1324;product=Possible thioredoxin;note=FunctionalCategory: intermediary metabolism and respiration
chr1		CDS	1488154	1489965	.	-	.	ID=CDS1;locus_tag=Rv1325c;gene=PE_PGRS24;product=PE-PGRS family protein PE_PGRS24;Experiment=EXISTENCE:Liquid chromatography-mass spectrometry [PMID: 21085642]/note:FunctionalCategory: PE/PPE/note:Expressed in vivo in guinea pig lung at both 30 and 90 days post-infection [PMID: 21085642]
chr1		CDS	1490117	1491436	.	-	.	ID=CDS1;locus_tag=Rv1326c;product=1,4-alpha-glucan branching enzyme GlgB (glycogen branching enzyme);note=FunctionalCategory: intermediary metabolism and respiration;Experiment=COORDINATES:N-terminal peptide mass spectrometry [PMID: 26536359]
chr1		CDS	1492320	1494425	.	-	.	ID=CDS1;locus_tag=Rv1327c;product=Probable glucanase GlgE;note=FunctionalCategory: intermediary metabolism and respiration
chr1		CDS	1494564	1497155	.	+	.	ID=CDS1;locus_tag=Rv1328;product=Probable glycogen phosphorylase GlgP;note=FunctionalCategory: intermediary metabolism and respiration
chr1		CDS	1497195	1499189	.	-	.	ID=CDS1;locus_tag=Rv1329c;product=Probable ATP-dependent helicase DinG;note=FunctionalCategory: information pathways
chr1		CDS	1499213	1500559	.	-	.	ID=CDS1;locus_tag=Rv1330c;product=Nicotinic acid phosphoribosyltransferase PncB1;note=FunctionalCategory: intermediary metabolism and respiration
chr1		CDS	1500661	1500966	.	+	.	ID=CDS1;locus_tag=Rv1331;product=Conserved hypothetical protein;note=FunctionalCategory: conserved hypotheticals
chr1		CDS	1500926	1501582	.	+	.	ID=CDS1;locus_tag=Rv1332;product=Transcriptional regulatory protein;Experiment=DESCRIPTION:ChIP-seq, microarray, Transcription factor overexpression [PMID: 25581030]/note:FunctionalCategory: regulatory proteins
chr1		CDS	1501599	1502633	.	+	.	ID=CDS1;locus_tag=Rv1333;product=Probable hydrolase;note=FunctionalCategory: intermediary metabolism and respiration
chr1		CDS	1502641	1503081	.	+	.	ID=CDS1;locus_tag=Rv1334;product=Possible hydrolase;note=FunctionalCategory: intermediary metabolism and respiration
chr1		CDS	1503103	1503384	.	+	.	ID=CDS1;locus_tag=Rv1335;product=Sulfur carrier protein CysO;note=FunctionalCategory: intermediary metabolism and respiration
chr1		CDS	1503394	1504365	.	+	.	ID=CDS1;locus_tag=Rv1336;product=Cysteine synthase B CysM (CSASE B) (O-phosphoserine sulfhydrylase B) (O-phosphoserine (thiol)-lyase B);note=FunctionalCategory: intermediary metabolism and respiration
chr1		CDS	1504356	1505078	.	+	.	ID=CDS1;locus_tag=Rv1337;product=Probable rhomboid protease/integral membrane protein;Experiment=DESCRIPTION:Mutagenesis, expression testing, western blot, cellular fractionation, copy number determination [PMID: 19165721]/note:FunctionalCategory: cell wall and cell processes/note:Probably involved in biofilm formation [PMID: 23029216]/note:Probably involved in ciprofloxacin and novobiocin resist…
chr1		CDS	1505075	1505890	.	+	.	ID=CDS1;locus_tag=Rv1338;product=Probable glutamate racemase MurI;note=FunctionalCategory: cell wall and cell processes
chr1		CDS	1505917	1506738	.	+	.	ID=CDS1;locus_tag=Rv1339;product=Probable ribonuclease;note=FunctionalCategory: conserved hypotheticals,;EC_number=3.1.26.-;Ontology_term=0090502/note:identified by similarity of predicted tertiary structure to PDB 2cbnA1,2cbnA/inference:ab initio prediction:I-TASSER:5.1/inference:alignment:TM-align:PDB:2cbnA1,2cbnA,Ontology_term=0016787/note:identified by similarity of predicted tertiary structu…
chr1		CDS	1506755	1507534	.	+	.	ID=CDS1;locus_tag=Rv1340;product=Probable ribonuclease RphA (RNase PH) (tRNA nucleotidyltransferase);note=FunctionalCategory: information pathways
chr1		CDS	1507573	1508187	.	+	.	ID=CDS1;locus_tag=Rv1341;product=Probable Nucleotide diphosphatase;note=FunctionalCategory: conserved hypotheticals;EC_number=3.6.1.9 (Probable)/note:identified by similarity of predicted tertiary structure to PDB:4bnqA,1v7rA,2pyuA,3tquA,2mjpA,1vp2A,2carA/inference:ab initio prediction:I-TASSER:5.1/note:identified by similarity of predicted tertiary structure to PDB 4bnqA,1v7rA,2pyuA,3tquA,2mjpA,…
chr1		CDS	1508184	1508546	.	-	.	ID=CDS1;locus_tag=Rv1342c;product=Conserved membrane protein;note=FunctionalCategory: cell wall and cell processes
chr1		CDS	1508543	1508923	.	-	.	ID=CDS1;locus_tag=Rv1343c;product=Probable conserved lipoprotein LprD;note=FunctionalCategory: cell wall and cell processes
chr1		CDS	1508968	1509288	.	+	.	ID=CDS1;locus_tag=Rv1344;product=Acyl carrier protein (ACP) MbtL;note=FunctionalCategory: lipid metabolism
chr1		CDS	1509281	1510846	.	+	.	ID=CDS1;locus_tag=Rv1345;product=Probable fatty acyl-AMP ligase MbtM;note=FunctionalCategory: lipid metabolism
chr1		CDS	1510846	1512006	.	+	.	ID=CDS1;locus_tag=Rv1346;product=Acyl-CoA dehydrogenase MbtN;note=FunctionalCategory: lipid metabolism
chr1		CDS	1511973	1512605	.	-	.	ID=CDS1;locus_tag=Rv1347c;product=Lysine N-acetyltransferase MbtK;note=FunctionalCategory: lipid metabolism;Experiment=COORDINATES:N-terminal peptide mass spectrometry [PMID: 26536359]
chr1		CDS	1513047	1515626	.	+	.	ID=CDS1;locus_tag=Rv1348;product=Iron-regulated transporter IrtA;note=FunctionalCategory: cell wall and cell processes
chr1		CDS	1515623	1517362	.	+	.	ID=CDS1;locus_tag=Rv1349;product=Iron-regulated transporter IrtB;note=FunctionalCategory: cell wall and cell processes
chr1		CDS	1517491	1518234	.	+	.	ID=CDS1;locus_tag=Rv1350;product=Probable 3-oxoacyl-[acyl-carrier protein] reductase FabG2 (3-ketoacyl-acyl carrier protein reductase);note=FunctionalCategory: lipid metabolism
chr1		CDS	1518231	1518560	.	+	.	ID=CDS1;locus_tag=Rv1351;product=putative outer membrane protein/surface antigen;Experiment=DESCRIPTION:electron capture dissociation mass spectrometry [PMID: 12648932]/inference:similar to AA sequence:orthology, PSI-BLAST, STRING clustering/inference:protein motif:Pfam [PMID: 20466765]/note:FunctionalCategory: conserved hypotheticals
chr1		CDS	1518763	1519134	.	+	.	ID=CDS1;locus_tag=Rv1352;product=Conserved protein;Inference=similar to AA sequence:orthology, PSI-BLAST, STRING clustering/inference:protein motif:Pfam [PMID: 20466765]/note:potential outer membrane protein/note:FunctionalCategory: conserved hypotheticals
chr1		CDS	1519200	1519985	.	-	.	ID=CDS1;locus_tag=Rv1353c;product=Probable transcriptional regulatory protein/putative transcriptional regulator;note=FunctionalCategory: regulatory proteins, Regulated by InbR [PMID: 26353937];Ontology_term=0006355/note:identified by similarity of predicted tertiary structure to PDB 2y2zA,2vprA,3zqiA,2o7oA,1bjzA/inference:ab initio prediction:I-TASSER:5.1/inference:alignment:TM-align:PDB:2y2zA,2…
chr1		CDS	1520005	1521876	.	-	.	ID=CDS1;locus_tag=Rv1354c;product=bifunctional di-guanylate cyclase/cyclic di-guanylate phosphodiesterase;Experiment=DESCRIPTION:gene knockout/complementation and mutagenesis, purification and expression, enzyme activity assay [PMID: 21151497], protein-protein interaction network using homogeneous mapping method motif: orthology with other protein domain structures, two hybrid assay [PMID: 192986…
chr1		CDS	1521885	1524032	.	-	.	ID=CDS1;locus_tag=Rv1355c;product=Possible molybdopterin biosynthesis protein MoeY;note=FunctionalCategory: intermediary metabolism and respiration
chr1		CDS	1524029	1524820	.	-	.	ID=CDS1;locus_tag=Rv1356c;product=Hypothetical protein;note=FunctionalCategory: conserved hypotheticals
chr1		CDS	1525293	1526216	.	-	.	ID=CDS1;locus_tag=Rv1357c;product=cyclic diguanylate phosphodiesterase;Experiment=DESCRIPTION:protein purification, enzyme activity assay [PMID: 21151497]/note:degrades c-di-GMP to pGpG/note:FunctionalCategory: conserved hypotheticals;EC_number=3.1.4.52,EC_number=2.7.7.65 (Putative)/note:identified by similarity of predicted tertiary structure to PDB:4rnfA/inference:ab initio prediction:I-TASSER:…
chr1		CDS	1526612	1530091	.	+	.	ID=CDS1;locus_tag=Rv1358;product=Probable transcriptional regulatory protein;note=FunctionalCategory: regulatory proteins, Contains IS6110 insertion site within the gene [PMID: 26547230], Contains ATPase and helix-turn-helix (HTH) domains [PMID: 21199259], Expression regulated by sigF [PMID: 22307756], Predicted to be pseudogenized in Euro-American lineage [PMID: 26035295]
chr1		CDS	1530173	1530925	.	+	.	ID=CDS1;locus_tag=Rv1359;product=Probable transcriptional regulatory protein;note=FunctionalCategory: regulatory proteins, Contains a cyclase domain, annotated as adenylate cyclases but has not yet been shown to be biochemically active, and likely is not since it has mutations at a key metal-cofactor domain and lacks an arginine critical to function in its homologs [PMID: 21199259], Upregulated i…
chr1		CDS	1531348	1532370	.	+	.	ID=CDS1;locus_tag=Rv1360;product=Probable oxidoreductase;note=FunctionalCategory: intermediary metabolism and respiration
chr1		CDS	1532443	1533633	.	-	.	ID=CDS1;locus_tag=Rv1361c;gene=PPE19;product=PPE family protein PPE19;Experiment=EXISTENCE:Liquid chromatography-mass spectrometry [PMID: 21085642]/note:FunctionalCategory: PE/PPE/note:Expressed in vivo in guinea pig lung at 90 but not 30 days post-infection [PMID: 21085642]
chr1		CDS	1533948	1534610	.	-	.	ID=CDS1;locus_tag=Rv1362c;product=Possible membrane protein;note=FunctionalCategory: cell wall and cell processes
chr1		CDS	1534607	1535332	.	-	.	ID=CDS1;locus_tag=Rv1363c;product=Possible membrane protein;note=FunctionalCategory: cell wall and cell processes
chr1		CDS	1535683	1537644	.	-	.	ID=CDS1;locus_tag=Rv1364c;product=Possible sigma factor regulatory protein;note=FunctionalCategory: information pathways
chr1		CDS	1537783	1538169	.	-	.	ID=CDS1;locus_tag=Rv1365c;product=Anti-anti-sigma factor RsfA (anti-sigma factor antagonist) (regulator of sigma F A);note=FunctionalCategory: information pathways
chr1		CDS	1538390	1539211	.	+	.	ID=CDS1;locus_tag=Rv1366;product=putative diphosphotransferase;note=FunctionalCategory: conserved hypotheticals;EC_number=2.7.6.- (Putative)/note:identified by similarity of predicted tertiary structure to PDB:2be3A,5decA,1vj7A/inference:ab initio prediction:I-TASSER:5.1;Ontology_term=0015970/note:identified by similarity of predicted tertiary structure to PDB 5decA/inference:ab initio prediction…
chr1		CDS	1539180	1539440	.	+	.	ID=CDS1;locus_tag=Rv1366A;product=Conserved protein;note=FunctionalCategory: conserved hypotheticals
chr1		CDS	1539512	1540645	.	-	.	ID=CDS1;locus_tag=Rv1367c;product=probable serine hydrolase, Putative Carboxylesterase.;Experiment=DESCRIPTION:Protein expression and purification, click-chemistry activity-based probe, liquid chromatography Mass Spectrometry[PMID: 26853625]/inference:ab initio prediction:PHYRE [PMID: 26853625]/note:FunctionalCategory: conserved hypotheticals;EC_number=3.1.-.-,EC_number=3.5.2.- (Putative)/note:id…
chr1		CDS	1541020	1541805	.	+	.	ID=CDS1;locus_tag=Rv1368;product=Probable conserved lipoprotein LprF;note=FunctionalCategory: cell wall and cell processes
chr1		CDS	1541994	1542980	.	-	.	ID=CDS1;locus_tag=Rv1369c;product=Probable transposase;note=FunctionalCategory: insertion seqs and phages
chr1		CDS	1542929	1543255	.	-	.	ID=CDS1;locus_tag=Rv1370c;product=Putative transposase for insertion sequence element IS6110 (fragment);note=FunctionalCategory: insertion seqs and phages
chr1		CDS	1543359	1544828	.	+	.	ID=CDS1;locus_tag=Rv1371;product=Probable conserved membrane protein;note=FunctionalCategory: cell wall and cell processes, Down-regulated in absence of pknF promoter [PMID: 23915284], Required for growth in mouse spleen [PMID: 14569030]
chr1		CDS	1544825	1546006	.	+	.	ID=CDS1;locus_tag=Rv1372;gene=pks18;product=Alpha-pyrone synthesis polyketide synthase-like Pks18;Experiment=DESCRIPTION:protein purification and characterization[PMID: 12941968]/note:FunctionalCategory: conserved hypotheticals;EC_number=2.3.1.-
chr1		CDS	1546012	1546992	.	+	.	ID=CDS1;locus_tag=Rv1373;product=Glycolipid sulfotransferase;note=FunctionalCategory: intermediary metabolism and respiration
chr1		CDS	1547072	1547530	.	-	.	ID=CDS1;locus_tag=Rv1374c;product=probable small intergenic RNA;Experiment=DESCRIPTION:Northern blot, transcript abundance, ORF orientation analysis [PMID: 22072964]/note:FunctionalCategory: conserved hypotheticals
chr1		CDS	1547832	1549151	.	+	.	ID=CDS1;locus_tag=Rv1375;product=Conserved hypothetical protein;note=FunctionalCategory: conserved hypotheticals
chr1		CDS	1549148	1550641	.	+	.	ID=CDS1;locus_tag=Rv1376;product=Conserved hypothetical protein;note=FunctionalCategory: conserved hypotheticals
chr1		CDS	1550579	1551217	.	-	.	ID=CDS1;locus_tag=Rv1377c;product=Putative transferase;note=FunctionalCategory: intermediary metabolism and respiration
chr1		CDS	1551228	1552655	.	-	.	ID=CDS1;locus_tag=Rv1378c;product=Conserved hypothetical protein;note=FunctionalCategory: conserved hypotheticals
chr1		CDS	1552654	1553235	.	+	.	ID=CDS1;locus_tag=Rv1379;product=Probable pyrimidine operon regulatory protein PyrR;note=FunctionalCategory: regulatory proteins
chr1		CDS	1553232	1554191	.	+	.	ID=CDS1;locus_tag=Rv1380;product=Probable aspartate carbamoyltransferase PyrB (ATCase) (aspartate transcarbamylase);note=FunctionalCategory: intermediary metabolism and respiration
chr1		CDS	1554188	1555480	.	+	.	ID=CDS1;locus_tag=Rv1381;product=Probable dihydroorotase PyrC (DHOase);note=FunctionalCategory: intermediary metabolism and respiration
chr1		CDS	1555477	1555974	.	+	.	ID=CDS1;locus_tag=Rv1382;product=Probable export or membrane protein;note=FunctionalCategory: cell wall and cell processes
chr1		CDS	1555971	1557101	.	+	.	ID=CDS1;locus_tag=Rv1383;product=Probable carbamoyl-phosphate synthase small chain CarA (carbamoyl-phosphate synthetase glutamine chain);note=FunctionalCategory: intermediary metabolism and respiration
chr1		CDS	1557101	1560448	.	+	.	ID=CDS1;locus_tag=Rv1384;product=Probable carbamoyl-phosphate synthase large chain CarB (carbamoyl-phosphate synthetase ammonia chain);note=FunctionalCategory: intermediary metabolism and respiration
chr1		CDS	1560445	1561269	.	+	.	ID=CDS1;locus_tag=Rv1385;product=Probable orotidine 5'-phosphate decarboxylase PyrF (OMP decarboxylase) (ompdecase);note=FunctionalCategory: intermediary metabolism and respiration
chr1		CDS	1561464	1561772	.	+	.	ID=CDS1;locus_tag=Rv1386;gene=PE15;product=PE family protein PE15;Experiment=DESCRIPTION:Protein expression and purification, real time polymerase chain reaction, cytokine assay, western blotting [PMID: 23284742],Experiment=EXISTENCE:2-dimensional gel electrophoresis, liquid chromatography mass spectrometry [PMID: 17443846],Experiment=EXISTENCE:Label-free quantitative proteomics, mass spectrometr…
chr1		CDS	1561769	1563388	.	+	.	ID=CDS1;locus_tag=Rv1387;gene=PPE20;product=PPE family protein PPE20;Experiment=EXISTENCE:Label-free quantitative proteomics, mass spectrometry [PMID: 21261938],Experiment=EXISTENCE:Gel electrophoresis, liquid chromatography mass spectrometry, label-free quantitation [PMID: 21920479]/note:FunctionalCategory: PE/PPE/note:Located in the cell membrane but absent in culture filtrate [PMID: 21920479,2…
chr1		CDS	1563694	1564266	.	+	.	ID=CDS1;locus_tag=Rv1388;product=Putative integration host factor MihF;note=FunctionalCategory: information pathways
chr1		CDS	1564401	1565027	.	+	.	ID=CDS1;locus_tag=Rv1389;product=Probable guanylate kinase Gmk;note=FunctionalCategory: intermediary metabolism and respiration;Experiment=COORDINATES:N-terminal peptide mass spectrometry [PMID: 26536359]
chr1		CDS	1565093	1565425	.	+	.	ID=CDS1;locus_tag=Rv1390;product=Probable DNA-directed RNA polymerase (omega chain) RpoZ (transcriptase omega chain) (RNA polymerase omega subunit);note=FunctionalCategory: information pathways
chr1		CDS	1565441	1566697	.	+	.	ID=CDS1;locus_tag=Rv1391;product=Probable DNA/pantothenate metabolism flavoprotein homolog Dfp;note=FunctionalCategory: intermediary metabolism and respiration
chr1		CDS	1566825	1568036	.	+	.	ID=CDS1;locus_tag=Rv1392;product=Probable S-adenosylmethionine synthetase MetK (mat) (AdoMet synthetase) (methionine adenosyltransferase);note=FunctionalCategory: intermediary metabolism and respiration
chr1		CDS	1568109	1569587	.	-	.	ID=CDS1;locus_tag=Rv1393c;product=Probable monooxygenase;note=FunctionalCategory: intermediary metabolism and respiration
chr1		CDS	1569584	1570969	.	-	.	ID=CDS1;locus_tag=Rv1394c;product=Probable cytochrome P450 132 Cyp132;note=FunctionalCategory: intermediary metabolism and respiration
chr1		CDS	1571047	1572081	.	+	.	ID=CDS1;locus_tag=Rv1395;product=Transcriptional regulatory protein;note=FunctionalCategory: regulatory proteins, Upregulated in persistent isolates [PMID: 27176494], Possibly belongs to the AraC/XylS family transcriptional factor [PMID: 25443504], Identified insertion of transposon within ORF of this gene in the strain 2B26 (which was shown to have attenuated growth in vivo in mice lungs) [PMID:…
chr1		CDS	1572127	1573857	.	-	.	ID=CDS1;locus_tag=Rv1396c;gene=PE_PGRS25;product=PE-PGRS family protein PE_PGRS25;note=FunctionalCategory: PE/PPE
chr1		CDS	1574112	1574513	.	-	.	ID=CDS1;locus_tag=Rv1397c;product=Possible toxin VapC10;note=FunctionalCategory: virulence, detoxification, adaptation
chr1		CDS	1574510	1574767	.	-	.	ID=CDS1;locus_tag=Rv1398c;product=Possible antitoxin VapB10;note=FunctionalCategory: virulence, detoxification, adaptation
chr1		CDS	1574850	1575809	.	-	.	ID=CDS1;locus_tag=Rv1399c;product=Probable non lipolytic carboxylesterase NlhH;note=FunctionalCategory: intermediary metabolism and respiration;Experiment=COORDINATES:N-terminal peptide mass spectrometry [PMID: 26536359]
chr1		CDS	1575834	1576796	.	-	.	ID=CDS1;locus_tag=Rv1400c;product=Probable lipase LipH;note=FunctionalCategory: intermediary metabolism and respiration
chr1		CDS	1576930	1577532	.	+	.	ID=CDS1;locus_tag=Rv1401;product=Possible membrane protein;note=FunctionalCategory: cell wall and cell processes
chr1		CDS	1577613	1579580	.	+	.	ID=CDS1;locus_tag=Rv1402;product=Putative primosomal protein N' PriA (replication factor Y);note=FunctionalCategory: information pathways
chr1		CDS	1579598	1580422	.	-	.	ID=CDS1;locus_tag=Rv1403c;product=Putative methyltransferase;note=FunctionalCategory: intermediary metabolism and respiration
chr1		CDS	1580591	1581073	.	+	.	ID=CDS1;locus_tag=Rv1404;product=MarR family transcription factor;Experiment=DESCRIPTION:Gene knockout and complementation, in vitro ChIP-qPCR, Electromobility band shift assays, protein expression and purification [PMID: 26615221]/note:FunctionalCategory: regulatory proteins/note:Regulates Rv1403c, Rv1405c, Rv1706c, Rv0195, and Rv2390c in vitro [PMID: 26615221]/note:Expression is induced on trea…
chr1		CDS	1581145	1581969	.	-	.	ID=CDS1;locus_tag=Rv1405c;product=Putative methyltransferase;note=FunctionalCategory: intermediary metabolism and respiration
chr1		CDS	1582166	1583104	.	+	.	ID=CDS1;locus_tag=Rv1406;product=Probable methionyl-tRNA formyltransferase Fmt;note=FunctionalCategory: information pathways
chr1		CDS	1583101	1584474	.	+	.	ID=CDS1;locus_tag=Rv1407;product=Probable Fmu protein (sun protein);note=FunctionalCategory: information pathways
chr1		CDS	1584499	1585197	.	+	.	ID=CDS1;locus_tag=Rv1408;product=Probable ribulose-phosphate 3-epimerase Rpe (PPE) (R5P3E) (pentose-5-phosphate 3-epimerase);note=FunctionalCategory: intermediary metabolism and respiration
chr1		CDS	1585194	1586213	.	+	.	ID=CDS1;locus_tag=Rv1409;product=Probable bifunctional riboflavin biosynthesis protein RibG : diaminohydroxyphosphoribosylaminopyrimidine deaminase (riboflavin-specific deaminase) + 5-amino-6-(5-phosphoribosylamino) uracil reductase (HTP reductase);note=FunctionalCategory: intermediary metabolism and respiration
chr1		CDS	1586210	1587766	.	-	.	ID=CDS1;locus_tag=Rv1410c;product=Aminoglycosides/tetracycline-transport integral membrane protein;note=FunctionalCategory: cell wall and cell processes
chr1		CDS	1587772	1588482	.	-	.	ID=CDS1;locus_tag=Rv1411c;product=Conserved lipoprotein LprG;note=FunctionalCategory: cell wall and cell processes
chr1		CDS	1588567	1589172	.	+	.	ID=CDS1;locus_tag=Rv1412;product=Probable riboflavin synthase alpha chain RibC (RibE);note=FunctionalCategory: intermediary metabolism and respiration
chr1		CDS	1589386	1589901	.	+	.	ID=CDS1;locus_tag=Rv1413;product=Putative Threo-3-hydroxy-D-aspartate ammonia-lyase;Experiment=DESCRIPTION:electron capture dissociation by mass spectrometry [PMID: 12648932]/note:putative Cell wall/cell processes/metabolism/note:FunctionalCategory: conserved hypotheticals;EC_number=4.3.1.27 (Putative)/note:identified by similarity of predicted tertiary structure to PDB:3wqcA/inference:ab initio …
chr1		CDS	1589891	1590292	.	+	.	ID=CDS1;locus_tag=Rv1414;product=Conserved hypothetical protein;note=FunctionalCategory: conserved hypotheticals
chr1		CDS	1590397	1591674	.	+	.	ID=CDS1;locus_tag=Rv1415;product=Probable riboflavin biosynthesis protein RibA2 : GTP cyclohydrolase II + 3,4-dihydroxy-2-butanone 4-phosphate synthase (DHBP synthase);note=FunctionalCategory: intermediary metabolism and respiration
chr1		CDS	1591671	1592153	.	+	.	ID=CDS1;locus_tag=Rv1416;product=Probable riboflavin synthase beta chain RibH (6,7-dimethyl-8-ribityllumazine synthase) (DMRL synthase) (lumazine synthase);note=FunctionalCategory: intermediary metabolism and respiration;Experiment=COORDINATES:N-terminal peptide mass spectrometry [PMID: 26536359]
chr1		CDS	1592150	1592614	.	+	.	ID=CDS1;locus_tag=Rv1417;product=Possible conserved membrane protein;note=FunctionalCategory: cell wall and cell processes, Interacts with the terminal regions of Erp in the cell envelope [PMID: 19159459], Possibly involved in riboflavin metabolism [PMID: 19159459]
chr1		CDS	1592639	1593325	.	+	.	ID=CDS1;locus_tag=Rv1418;product=Probable lipoprotein LprH;note=FunctionalCategory: cell wall and cell processes
chr1		CDS	1593505	1593978	.	+	.	ID=CDS1;locus_tag=Rv1419;product=probable lectin/putative glycosidase;Experiment=DESCRIPTION:protein purification and expression in E. coli, crystallization, X-ray crystallography [PMID: 21139219]/note:FunctionalCategory: conserved hypotheticals/note:has a beta-trefoil lectin domain;EC_number=3.2.1.- (Putative)/note:identified by similarity of predicted tertiary structure to PDB:3a23A,1isyA/infer…
chr1		CDS	1594042	1595982	.	+	.	ID=CDS1;locus_tag=Rv1420;product=Probable excinuclease ABC (subunit C - nuclease) UvrC;note=FunctionalCategory: information pathways
chr1		CDS	1595979	1596884	.	+	.	ID=CDS1;locus_tag=Rv1421;product=conserved protein;note=FunctionalCategory: conserved hypotheticals
chr1		CDS	1596881	1597909	.	+	.	ID=CDS1;locus_tag=Rv1422;product=conserved protein;Experiment=DESCRIPTION:in vitro kinase assays, in vivo recombinant DNA overexpression and depletion [PMID: 15985609], expression and growth assay, deletion and transposon mutagenesis [PMID: 25047842]/note:FunctionalCategory: conserved hypotheticals/note:substrate of PknB and PknA/note:ΔRv1422 strain is markedly attenuated for virulence in a mouse…
chr1		CDS	1597906	1598883	.	+	.	ID=CDS1;locus_tag=Rv1423;product=Probable transcriptional regulatory protein WhiA;note=FunctionalCategory: regulatory proteins
chr1		CDS	1598893	1599654	.	-	.	ID=CDS1;locus_tag=Rv1424c;product=Possible membrane protein;note=FunctionalCategory: cell wall and cell processes
chr1		CDS	1599658	1601037	.	+	.	ID=CDS1;locus_tag=Rv1425;product=Possible triacylglycerol synthase (diacylglycerol acyltransferase);note=FunctionalCategory: lipid metabolism
chr1		CDS	1601059	1602321	.	-	.	ID=CDS1;locus_tag=Rv1426c;product=Probable esterase LipO;note=FunctionalCategory: intermediary metabolism and respiration
chr1		CDS	1602321	1603928	.	-	.	ID=CDS1;locus_tag=Rv1427c;product=Possible long-chain-fatty-acid--CoA ligase FadD12 (fatty-acid-CoA synthetase) (fatty-acid-CoA synthase);note=FunctionalCategory: lipid metabolism
chr1		CDS	1603932	1604759	.	-	.	ID=CDS1;locus_tag=Rv1428c;product=conserved hypothetical protein;note=FunctionalCategory: conserved hypotheticals
chr1		CDS	1604878	1606146	.	+	.	ID=CDS1;locus_tag=Rv1429;product=Conserved protein;note=FunctionalCategory: conserved hypotheticals
chr1		CDS	1606386	1607972	.	+	.	ID=CDS1;locus_tag=Rv1430;gene=PE16;product=Esterase;Experiment=DESCRIPTION:Protein cloning, expression and purification, western blotting, enzymatic assay [PMID: 23383323]/note:FunctionalCategory: PE/PPE/note:Belongs to serine hydrolase superfamily [PMID: 23383323];EC_number=3.1.-.-
chr1		CDS	1608083	1609852	.	+	.	ID=CDS1;locus_tag=Rv1431;product=Conserved membrane protein;note=FunctionalCategory: cell wall and cell processes
chr1		CDS	1609849	1611270	.	+	.	ID=CDS1;locus_tag=Rv1432;product=Probable dehydrogenase;note=FunctionalCategory: intermediary metabolism and respiration
chr1		CDS	1611434	1612249	.	+	.	ID=CDS1;locus_tag=Rv1433;product=Probable l,d-transpeptidase LdtMt3;Experiment=DESCRIPTION:Protein purification, enzyme inactivation by carbapenems, mass spectrometry, in vitro cross-linking activity, kinetics of enzyme acylation via spectrofluorometry [PMID: 24041897]/note:FunctionalCategory: cell wall and cell processes/note:Inactivated by carbapenems [PMID: 24041897];EC_number=2.3.2.-,EC_numbe…
chr1		CDS	1612256	1612393	.	+	.	ID=CDS1;locus_tag=Rv1434;product=Hypothetical protein;note=FunctionalCategory: conserved hypotheticals
chr1		CDS	1612342	1612950	.	-	.	ID=CDS1;locus_tag=Rv1435c;product=Probable conserved proline, glycine, valine-rich secreted protein;note=FunctionalCategory: cell wall and cell processes
chr1		CDS	1613307	1614326	.	+	.	ID=CDS1;locus_tag=Rv1436;product=Probable glyceraldehyde 3-phosphate dehydrogenase Gap (GAPDH);note=FunctionalCategory: intermediary metabolism and respiration
chr1		CDS	1614329	1615567	.	+	.	ID=CDS1;locus_tag=Rv1437;product=Probable phosphoglycerate kinase Pgk;note=FunctionalCategory: intermediary metabolism and respiration
chr1		CDS	1615564	1616349	.	+	.	ID=CDS1;locus_tag=Rv1438;product=Probable triosephosphate isomerase Tpi (TIM);note=FunctionalCategory: intermediary metabolism and respiration
chr1		CDS	1616961	1617386	.	-	.	ID=CDS1;locus_tag=Rv1439c;product=Unknown protein/putative ether hydrolase;note=FunctionalCategory: conserved hypotheticals;EC_number=3.3.2.- (Putative)/note:identified by similarity of predicted tertiary structure to PDB:2bngC,1nu3B,5aifA,5aihA/inference:ab initio prediction:I-TASSER:5.1;Ontology_term=0004301/note:identified by similarity of predicted tertiary structure to PDB 2bngC/inference:ab…
chr1		CDS	1617837	1618070	.	+	.	ID=CDS1;locus_tag=Rv1440;product=Probable protein-export membrane protein (translocase subunit) SecG;note=FunctionalCategory: cell wall and cell processes
chr1		CDS	1618209	1619684	.	-	.	ID=CDS1;locus_tag=Rv1441c;gene=PE_PGRS26;product=PE-PGRS family protein PE_PGRS26;note=FunctionalCategory: PE/PPE, found on the mycobacterial cell surface, expression of this protein (in M. smegmatis) is associated with macrophage cell death, which is important for virulence [PMID: 18957600], expression of this protein is associated with increased levels of LDH and IL-10 [PMID: 18957600], express…
chr1		CDS	1619791	1622091	.	+	.	ID=CDS1;locus_tag=Rv1442;product=Probable biotin sulfoxide reductase BisC (BDS reductase) (BSO reductase);note=FunctionalCategory: intermediary metabolism and respiration
chr1		CDS	1622207	1622692	.	-	.	ID=CDS1;locus_tag=Rv1443c;product=Unknown protein;note=FunctionalCategory: conserved hypotheticals
chr1		CDS	1623287	1623697	.	-	.	ID=CDS1;locus_tag=Rv1444c;product=Unknown protein;note=FunctionalCategory: conserved hypotheticals
chr1		CDS	1623714	1624457	.	-	.	ID=CDS1;locus_tag=Rv1445c;product=Probable 6-phosphogluconolactonase DevB (6PGL);note=FunctionalCategory: intermediary metabolism and respiration
chr1		CDS	1624454	1625365	.	-	.	ID=CDS1;locus_tag=Rv1446c;product=Putative OXPP cycle protein OpcA;note=FunctionalCategory: intermediary metabolism and respiration
chr1		CDS	1625418	1626962	.	-	.	ID=CDS1;locus_tag=Rv1447c;product=Probable glucose-6-phosphate 1-dehydrogenase Zwf2 (G6PD);note=FunctionalCategory: intermediary metabolism and respiration
chr1		CDS	1626959	1628080	.	-	.	ID=CDS1;locus_tag=Rv1448c;product=Probable transaldolase Tal;note=FunctionalCategory: intermediary metabolism and respiration
chr1		CDS	1628097	1630199	.	-	.	ID=CDS1;locus_tag=Rv1449c;product=Transketolase Tkt (TK);note=FunctionalCategory: intermediary metabolism and respiration;Experiment=COORDINATES:N-terminal peptide mass spectrometry [PMID: 26536359]
chr1		CDS	1630638	1634627	.	-	.	ID=CDS1;locus_tag=Rv1450c;gene=PE_PGRS27;product=PE-PGRS family protein PE_PGRS27;note=FunctionalCategory: PE/PPE, found in the mycobacterial cell wall [PMID: 20825248], highly expressed when SigL is overexpressed [PMID: 16199577]
chr1		CDS	1635029	1635955	.	+	.	ID=CDS1;locus_tag=Rv1451;product=Probable cytochrome C oxidase assembly factor CtaB;note=FunctionalCategory: intermediary metabolism and respiration
chr1		CDS	1636004	1638229	.	-	.	ID=CDS1;locus_tag=Rv1452c;gene=PE_PGRS28;product=PE-PGRS family protein PE_PGRS28;note=FunctionalCategory: PE/PPE
chr1		CDS	1638381	1639646	.	+	.	ID=CDS1;locus_tag=Rv1453;product=Possible transcriptional activator protein;note=FunctionalCategory: regulatory proteins
chr1		CDS	1639674	1640660	.	-	.	ID=CDS1;locus_tag=Rv1454c;product=Probable quinone reductase Qor (NADPH:quinone reductase) (zeta-crystallin homolog protein);note=FunctionalCategory: intermediary metabolism and respiration
chr1		CDS	1640680	1641543	.	+	.	ID=CDS1;locus_tag=Rv1455;product=Conserved protein;note=FunctionalCategory: conserved hypotheticals
chr1		CDS	1641493	1642425	.	-	.	ID=CDS1;locus_tag=Rv1456c;product=Probable unidentified antibiotic-transport integral membrane ABC transporter;note=FunctionalCategory: cell wall and cell processes
chr1		CDS	1642537	1643322	.	-	.	ID=CDS1;locus_tag=Rv1457c;product=Probable unidentified antibiotic-transport integral membrane ABC transporter;note=FunctionalCategory: cell wall and cell processes
chr1		CDS	1643319	1644260	.	-	.	ID=CDS1;locus_tag=Rv1458c;product=Probable unidentified antibiotic-transport ATP-binding protein ABC transporter;note=FunctionalCategory: cell wall and cell processes
chr1		CDS	1644363	1646138	.	-	.	ID=CDS1;locus_tag=Rv1459c;product=α(1,6) mannopyranosyltransferase;Experiment=DESCRIPTION:Double mutant construction, in vitro mannosyltransferase activity assay [PMID: 18452585]/note:FunctionalCategory: cell wall and cell processes/note:Involved in the synthesis of the proximal end of the mannan backbone [PMID: 18452585];EC_number=2.4.1.-
chr1		CDS	1646186	1646992	.	+	.	ID=CDS1;locus_tag=Rv1460;product=Probable transcriptional regulatory protein;note=FunctionalCategory: regulatory proteins, Belongs to the iron-sulfur cluster operon (Rv1460-Rv1466) (SUF system) [PMID: 16109955], Induced in NO and hydrogen peroxide stress [PMID: 21734908], Possibly induced in low iron conditions [PMID: 24155985]
chr1		CDS	1646989	1649529	.	+	.	ID=CDS1;locus_tag=Rv1461;product=Conserved protein;note=FunctionalCategory: conserved protein
chr1		CDS	1649526	1650719	.	+	.	ID=CDS1;locus_tag=Rv1462;product=putative transporter;note=FunctionalCategory: conserved hypotheticals, identified by similarity of predicted tertiary structure to PDB 4dn7A;Inference=ab initio prediction:I-TASSER:5.1/inference:alignment:TM-align:PDB:4dn7A
chr1		CDS	1650716	1651516	.	+	.	ID=CDS1;locus_tag=Rv1463;product=Probable conserved ATP-binding protein ABC transporter;note=FunctionalCategory: cell wall and cell processes
chr1		CDS	1651980	1652771	.	+	.	ID=CDS1;locus_tag=Rv1464;product=Probable cysteine desulfurase Csd;note=FunctionalCategory: intermediary metabolism and respiration;Experiment=COORDINATES:N-terminal peptide mass spectrometry [PMID: 26536359]
chr1		CDS	1652768	1653256	.	+	.	ID=CDS1;locus_tag=Rv1465;product=Possible nitrogen fixation related protein;note=FunctionalCategory: intermediary metabolism and respiration
chr1		CDS	1653231	1653578	.	+	.	ID=CDS1;locus_tag=Rv1466;product=probable transcription activator;Experiment=DESCRIPTION:yeast two-hybrid assay [PMID: 16109955]/note:FunctionalCategory: conserved hypotheticals/note:complementation into S. aureus restored iron-sulfur cluster maturation capability when S. aureus SufT was knocked out [PMID: 27517714]
chr1		CDS	1653673	1655502	.	-	.	ID=CDS1;locus_tag=Rv1467c;product=Probable acyl-CoA dehydrogenase FadE15;note=FunctionalCategory: lipid metabolism
chr1		CDS	1655609	1656721	.	-	.	ID=CDS1;locus_tag=Rv1468c;gene=PE_PGRS29;product=Probable antigen;Experiment=DESCRIPTION:protein expression and purification, indirect ELISA (identification of antigenic proteins by reaction with human serum) [PMID: 20690665],Experiment=EXISTENCE:label-free quantitative proteomics, mass spectrometry. [PMID: 21261938],Experiment=EXISTENCE:liquid chromatography-mass spectrometry. [PMID: 21085642],E…
chr1		CDS	1656963	1658936	.	+	.	ID=CDS1;locus_tag=Rv1469;product=Probable cation transporter P-type ATPase D CtpD;note=FunctionalCategory: cell wall and cell processes
chr1		CDS	1658980	1659354	.	+	.	ID=CDS1;locus_tag=Rv1470;product=Probable thioredoxin TrxA;note=FunctionalCategory: intermediary metabolism and respiration
chr1		CDS	1659370	1659741	.	+	.	ID=CDS1;locus_tag=Rv1471;product=Probable thioredoxin TrxB1;note=FunctionalCategory: intermediary metabolism and respiration
chr1		CDS	1659763	1660620	.	+	.	ID=CDS1;locus_tag=Rv1472;product=Possible enoyl-CoA hydratase EchA12 (enoyl hydrase) (unsaturated acyl-CoA hydratase) (crotonase);note=FunctionalCategory: lipid metabolism
chr1		CDS	1660656	1662284	.	+	.	ID=CDS1;locus_tag=Rv1473;product=Probable macrolide-transport ATP-binding protein ABC transporter;note=FunctionalCategory: cell wall and cell processes
chr1		CDS	1662381	1662572	.	+	.	ID=CDS1;locus_tag=Rv1473A;product=Possible transcriptional regulatory protein;note=FunctionalCategory: regulatory proteins
chr1		CDS	1662641	1663204	.	-	.	ID=CDS1;locus_tag=Rv1474c;product=Probable TetR-like transcriptional repressor of aconitase;Experiment=DESCRIPTION:Protein purification and expression in E. Coli, Glutaraldehyde cross-linking assay, RT-PCR, EMSA, DNA minor and major groove-binding assays, CD Spectroscopy, β-galactosidase assay, Fluorescence measurements [PMID: 26902658]/note:FunctionalCategory: regulatory proteins/note:binds upst…
chr1		CDS	1663215	1666046	.	-	.	ID=CDS1;locus_tag=Rv1475c;product=Probable iron-regulated aconitate hydratase Acn (citrate hydro-lyase) (aconitase);note=FunctionalCategory: intermediary metabolism and respiration
chr1		CDS	1666204	1666764	.	+	.	ID=CDS1;locus_tag=Rv1476;product=Possible membrane protein;note=FunctionalCategory: cell wall and cell processes
chr1		CDS	1666990	1668408	.	+	.	ID=CDS1;locus_tag=Rv1477;product=Peptidoglycan hydrolase;note=FunctionalCategory: virulence, detoxification, adaptation
chr1		CDS	1668419	1669144	.	+	.	ID=CDS1;locus_tag=Rv1478;gene=ripB;product=peptidoglycan hydrolase RipB;Experiment=DESCRIPTION:protein expression and purification, x-ray crystallography, peptidoglycan binding assay, enzyme activity assay (using defined peptidoglycan substrates) [PMID: 21864539]/inference:alignment:ClustalW [PMID: 21864539]/note:FunctionalCategory: virulence, detoxification, adaptation/note:Hydrolyzed only small…
chr1		CDS	1669283	1670416	.	+	.	ID=CDS1;locus_tag=Rv1479;product=Probable transcriptional regulatory protein MoxR1;note=FunctionalCategory: regulatory proteins;Experiment=COORDINATES:N-terminal peptide mass spectrometry [PMID: 26536359]
chr1		CDS	1670413	1671366	.	+	.	ID=CDS1;locus_tag=Rv1480;product=Conserved protein;note=FunctionalCategory: conserved hypotheticals
chr1		CDS	1671377	1672384	.	+	.	ID=CDS1;locus_tag=Rv1481;product=Probable membrane protein;note=FunctionalCategory: cell wall and cell processes
chr1		CDS	1672457	1673299	.	-	.	ID=CDS1;locus_tag=Rv1482c;product=Conserved hypothetical protein;note=FunctionalCategory: conserved hypotheticals
chr1		CDS	1673440	1674183	.	+	.	ID=CDS1;locus_tag=Rv1483;product=3-oxoacyl-[acyl-carrier protein] reductase FabG1 (3-ketoacyl-acyl carrier protein reductase) (mycolic acid biosynthesis a protein);note=FunctionalCategory: lipid metabolism;Experiment=COORDINATES:N-terminal peptide mass spectrometry [PMID: 26536359]
chr1		CDS	1674202	1675011	.	+	.	ID=CDS1;locus_tag=Rv1484;product=NADH-dependent enoyl-[acyl-carrier-protein] reductase InhA (NADH-dependent enoyl-ACP reductase);note=FunctionalCategory: lipid metabolism
chr1		CDS	1675017	1676051	.	+	.	ID=CDS1;locus_tag=Rv1485;product=Ferrochelatase HemZ (protoheme ferro-lyase) (heme synthetase);note=FunctionalCategory: intermediary metabolism and respiration
chr1		CDS	1676017	1676883	.	-	.	ID=CDS1;locus_tag=Rv1486c;product=Conserved hypothetical protein;note=FunctionalCategory: conserved hypotheticals
chr1		CDS	1676941	1677375	.	+	.	ID=CDS1;locus_tag=Rv1487;product=Conserved membrane protein;note=FunctionalCategory: cell wall and cell processes
chr1		CDS	1677397	1678542	.	+	.	ID=CDS1;locus_tag=Rv1488;product=Probable antigen;Experiment=DESCRIPTION:Indirect ELISA [PMID: 26481294]/note:FunctionalCategory: cell wall and cell processes/note:Among the sputum sample tested from 10 patients, this probable seropositive antigen was identified in at least 2 patients [PMID: 26481294]
chr1		CDS	1678552	1678908	.	+	.	ID=CDS1;locus_tag=Rv1489;product=Conserved protein;note=FunctionalCategory: conserved hypotheticals
chr1		CDS	1678942	1679172	.	+	.	ID=CDS1;locus_tag=Rv1489A;product=Conserved protein/probable mutase (Intramolecular transferase);note=FunctionalCategory: conserved hypotheticals;EC_number=5.4.99.-;Ontology_term=0031419/note:identified by similarity of predicted tertiary structure to PDB 1e1cA,1e1cA1/inference:ab initio prediction:I-TASSER:5.1/inference:alignment:TM-align:PDB:1e1cA,1e1cA1,Ontology_term=0004494/note:identified by…
chr1		CDS	1679322	1680629	.	+	.	ID=CDS1;locus_tag=Rv1490;product=Probable receptor binding T-cell antigen/membrane protein;Experiment=Molecular assays, SDS-PAGE, immunoblotting, immuno-electron microscopy, cell-binding assays, entry inhibition assays, mycobacterial entry assay [PMID: 18585422]/inference:ab initio prediction:PROTPARAM,TMHMM, TMPRED [PMID: 18585422]/note:FunctionalCategory: cell wall and cell processes/note:Invol…
chr1		CDS	1681208	1681966	.	-	.	ID=CDS1;locus_tag=Rv1491c;product=Conserved membrane protein;note=FunctionalCategory: cell wall and cell processes
chr1		CDS	1682157	1684004	.	+	.	ID=CDS1;locus_tag=Rv1492;product=Probable methylmalonyl-CoA mutase small subunit MutA (MCM);note=FunctionalCategory: lipid metabolism
chr1		CDS	1684005	1686257	.	+	.	ID=CDS1;locus_tag=Rv1493;product=Probable methylmalonyl-CoA mutase large subunit MutB (MCM);note=FunctionalCategory: lipid metabolism
chr1		CDS	1686271	1686573	.	+	.	ID=CDS1;locus_tag=Rv1494;product=Possible antitoxin MazE4;note=FunctionalCategory: virulence, detoxification, adaptation
chr1		CDS	1686570	1686887	.	+	.	ID=CDS1;locus_tag=Rv1495;product=Possible toxin MazF4;note=FunctionalCategory: virulence, detoxification, adaptation
chr1		CDS	1686878	1687888	.	+	.	ID=CDS1;locus_tag=Rv1496;product=Possible transport system kinase;note=FunctionalCategory: cell wall and cell processes;Experiment=COORDINATES:N-terminal peptide mass spectrometry [PMID: 26536359]
chr1		CDS	1687941	1689230	.	+	.	ID=CDS1;locus_tag=Rv1497;product=Probable esterase LipL;note=FunctionalCategory: intermediary metabolism and respiration
chr1		CDS	1689303	1689920	.	-	.	ID=CDS1;locus_tag=Rv1498c;product=Probable methyltransferase;note=FunctionalCategory: intermediary metabolism and respiration
chr1		CDS	1690134	1690346	.	-	.	ID=CDS1;locus_tag=Rv1498A;product=Dodecin;Experiment=DESCRIPTION:crystal structure determination (X-ray crystallography), ultraviolet-visible spectrometry, MALDI-TOF-MS, ITC, recombinant DNA expression [PMID: 21539921]/note:FunctionalCategory: conserved hypotheticals/note:flavin-binding protein
chr1		CDS	1690407	1690805	.	+	.	ID=CDS1;locus_tag=Rv1499;product=Hypothetical protein;note=FunctionalCategory: conserved hypotheticals
chr1		CDS	1690850	1691878	.	+	.	ID=CDS1;locus_tag=Rv1500;product=Probable glycosyltransferase;note=FunctionalCategory: intermediary metabolism and respiration
chr1		CDS	1691890	1692711	.	+	.	ID=CDS1;locus_tag=Rv1501;product=putative oxoglutarate dioxygenase;note=FunctionalCategory: conserved hypotheticals;EC_number=1.14.11.- (Putative)/note:identified by similarity of predicted tertiary structure to PDB:4y5sA,2rdnA,2a1xA,3emrA/inference:ab initio prediction:I-TASSER:5.1;Ontology_term=0019491/note:identified by similarity of predicted tertiary structure to PDB 3emrA/inference:ab initi…
chr1		CDS	1692924	1693823	.	+	.	ID=CDS1;locus_tag=Rv1502;product=Hypothetical protein;note=FunctionalCategory: unknown
chr1		CDS	1693996	1694544	.	-	.	ID=CDS1;locus_tag=Rv1503c;product=Putative dTDP-4-amino-4,6-dideoxygalactose transaminase;note=probable role in regulation of di-O-acyl-trehalose synthesis and sulfolipid synthesis;Experiment=DESCRIPTION:MALDI-Tof-MS, NMR, in vivo recombinant DNA expression, confocal microscopy and fluorescence assay [PMID: 20844580]/note:FunctionalCategory: conserved hypotheticals;EC_number=2.6.1.59 (Putative);O…
chr1		CDS	1694545	1695144	.	-	.	ID=CDS1;locus_tag=Rv1504c;product=Probable transaminase;note=FunctionalCategory: conserved hypotheticals;EC_number=2.6.1.102 (Probable)/note:identified by similarity of predicted tertiary structure to PDB:3dr4C/inference:ab initio prediction:I-TASSER:5.1,EC_number=2.6.1.100 (Probable)/note:identified by similarity of predicted tertiary structure to PDB:2c7tA/inference:ab initio prediction:I-TASSE…
chr1		CDS	1695281	1695946	.	-	.	ID=CDS1;locus_tag=Rv1505c;product=probable acyltransferase;note=FunctionalCategory: conserved hypotheticals;EC_number=2.3.1.- (Probable)/note:identified by similarity of predicted tertiary structure to PDB:3t57A,5demA,2jf2A,3pmoA,4ea7A,3r0sA,4eqyA,3i3xA,4e6tA,3vbiA,4r36A,3mqgA,3bssA,1j2zA/inference:ab initio prediction:I-TASSER:5.1;Ontology_term=0005739/note:identified by similarity of predicted …
chr1		CDS	1695943	1696443	.	-	.	ID=CDS1;locus_tag=Rv1506c;product=Hypothetical protein;note=FunctionalCategory: unknown
chr1		CDS	1696727	1697422	.	-	.	ID=CDS1;locus_tag=Rv1507c;product=Conserved protein;note=FunctionalCategory: conserved hypotheticals
chr1		CDS	1697356	1697859	.	+	.	ID=CDS1;locus_tag=Rv1507A;product=Hypothetical protein;note=FunctionalCategory: unknown
chr1		CDS	1698095	1699894	.	-	.	ID=CDS1;locus_tag=Rv1508c;product=Antigen;Experiment=DESCRIPTION:ELISA [PMID: 21177915]/inference:profile:ABCpred [PMID: 21177915]/note:FunctionalCategory: cell wall and cell processes/note:induced and exported in vivo [PMID: 28442606]
chr1		CDS	1699866	1700228	.	+	.	ID=CDS1;locus_tag=Rv1508A;product=Putative GDP-mannose 4,6-dehydratase;note=FunctionalCategory: conserved hypotheticals;EC_number=4.2.1.47 (Putative)/note:identified by similarity of predicted tertiary structure to PDB:1n7gB,1rpnC,1db3A,1t2aA/inference:ab initio prediction:I-TASSER:5.1;Ontology_term=0019673/note:identified by similarity of predicted tertiary structure to PDB 1n7gB,1rpnC,1db3A,1t2…
chr1		CDS	1700212	1701093	.	+	.	ID=CDS1;locus_tag=Rv1509;product=Hypothetical protein;note=FunctionalCategory: unknown
chr1		CDS	1701343	1702593	.	+	.	ID=CDS1;locus_tag=Rv1510;product=Conserved probable membrane protein/putative Na+/H+ antiporter drug efflux protein;note=FunctionalCategory: cell wall and cell processes, potential MATE drug efflux pump, strong structural similarity with three different MATE (Multidrug and toxic compound extrusion proteins) transporters, identified by similarity of predicted tertiary structure to PDB 3vvnA,4z3nA,…
chr1		CDS	1703074	1704096	.	+	.	ID=CDS1;locus_tag=Rv1511;product=GDP-D-mannose dehydratase GmdA (GDP-mannose 4,6 dehydratase) (GMD);note=FunctionalCategory: intermediary metabolism and respiration
chr1		CDS	1704093	1705061	.	+	.	ID=CDS1;locus_tag=Rv1512;product=Probable nucleotide-sugar epimerase EpiA;note=FunctionalCategory: intermediary metabolism and respiration
chr1		CDS	1705058	1705789	.	+	.	ID=CDS1;locus_tag=Rv1513;product=Conserved protein;note=FunctionalCategory: conserved hypotheticals
chr1		CDS	1705807	1706595	.	-	.	ID=CDS1;locus_tag=Rv1514c;product=Conserved hypothetical protein;note=FunctionalCategory: conserved hypotheticals
chr1		CDS	1706630	1707526	.	-	.	ID=CDS1;locus_tag=Rv1515c;product=Conserved hypothetical protein;note=FunctionalCategory: conserved hypotheticals
chr1		CDS	1707529	1708539	.	-	.	ID=CDS1;locus_tag=Rv1516c;product=Probable sugar transferase;note=FunctionalCategory: intermediary metabolism and respiration
chr1		CDS	1708871	1709635	.	+	.	ID=CDS1;locus_tag=Rv1517;product=Conserved hypothetical transmembrane protein;note=FunctionalCategory: cell wall and cell processes, Regulated by the PhoPR system [PMID: 16573683], induced and exported in vivo [PMID: 28442606]
chr1		CDS	1709644	1710603	.	+	.	ID=CDS1;locus_tag=Rv1518;product=putative hexosyltransferase;note=FunctionalCategory: conserved hypotheticals;EC_number=2.4.1.- (Putative)/note:identified by similarity of predicted tertiary structure to PDB:4fixA,2d7rA,2ffuA,3ckqA,3f1yA,2wvkA,2z86C,1xhbA/inference:ab initio prediction:I-TASSER:5.1;Ontology_term=0008921/note:identified by similarity of predicted tertiary structure to PDB 4fixA/in…
chr1		CDS	1710733	1711002	.	+	.	ID=CDS1;locus_tag=Rv1519;product=Conserved hypothetical protein;Experiment=DESCRIPTION:in vitro recombinant DNA expression with fluorescent tagging, gel retardation assay [PMID: 16113319],Experiment=DESCRIPTION:in vivo recombinant DNA expression, RT-PCR, Luciferase assay/note:FunctionalCategory: conserved hypotheticals/note:regulated by IdeR, modifies interaction with monocyte-derived macrophages
chr1		CDS	1711028	1712068	.	+	.	ID=CDS1;locus_tag=Rv1520;product=Probable sugar transferase;note=FunctionalCategory: intermediary metabolism and respiration
chr1		CDS	1712302	1714053	.	+	.	ID=CDS1;locus_tag=Rv1521;product=Probable fatty-acid-AMP ligase FadD25 (fatty-acid-AMP synthetase) (fatty-acid-AMP synthase);note=FunctionalCategory: lipid metabolism
chr1		CDS	1714172	1717612	.	-	.	ID=CDS1;locus_tag=Rv1522c;product=Probable conserved transmembrane transport protein MmpL12;note=FunctionalCategory: cell wall and cell processes
chr1		CDS	1717653	1718696	.	+	.	ID=CDS1;locus_tag=Rv1523;product=Probable methyltransferase;note=FunctionalCategory: intermediary metabolism and respiration
chr1		CDS	1718726	1719970	.	+	.	ID=CDS1;locus_tag=Rv1524;product=Probable glycosyltransferase;note=FunctionalCategory: intermediary metabolism and respiration
chr1		CDS	1720017	1720802	.	+	.	ID=CDS1;locus_tag=Rv1525;gene=wbbL2;product=Putative rhamnosyl transferase WbbL2;Experiment=DESCRIPTION:in vitro kinase assay, proteome microarray analysis [PMID: 25497094]/note:FunctionalCategory: conserved hypotheticals/note:interacts with c-di-GMP/note:phosphorylated by PknA;EC_number=2.4.1.-
chr1		CDS	1720780	1722060	.	-	.	ID=CDS1;locus_tag=Rv1526c;product=Probable glycosyltransferase;note=FunctionalCategory: intermediary metabolism and respiration
chr1		CDS	1722083	1728409	.	-	.	ID=CDS1;locus_tag=Rv1527c;product=Probable polyketide synthase Pks5;note=FunctionalCategory: lipid metabolism
chr1		CDS	1728953	1729450	.	-	.	ID=CDS1;locus_tag=Rv1528c;product=Probable conserved polyketide synthase associated protein PapA4;note=FunctionalCategory: lipid metabolism
chr1		CDS	1729502	1731256	.	+	.	ID=CDS1;locus_tag=Rv1529;product=Probable fatty-acid-AMP ligase FadD24 (fatty-acid-AMP synthetase) (fatty-acid-AMP synthase);note=FunctionalCategory: lipid metabolism
chr1		CDS	1731373	1732476	.	+	.	ID=CDS1;locus_tag=Rv1530;product=Probable alcohol dehydrogenase Adh;note=FunctionalCategory: intermediary metabolism and respiration
chr1		CDS	1732473	1733039	.	+	.	ID=CDS1;locus_tag=Rv1531;product=Conserved protein;note=FunctionalCategory: conserved hypotheticals
chr1		CDS	1733116	1733550	.	-	.	ID=CDS1;locus_tag=Rv1532c;product=putative thioester hydrolase;note=FunctionalCategory: conserved hypotheticals;Experiment=COORDINATES:N-terminal peptide mass spectrometry [PMID: 26536359];EC_number=3.1.2.- (Putative)/note:identified by similarity of predicted tertiary structure to PDB:3f5oA,2b6eD,3s4kA,4ae8A,2fs2B,1vi8B,1sc0A,1vh9A,1q4sA,4qd7A/inference:ab initio prediction:I-TASSER:5.1;Ontology…
chr1		CDS	1733610	1734737	.	+	.	ID=CDS1;locus_tag=Rv1533;product=putative nitronate monooxygenase;Experiment=DESCRIPTION:recombinant DNA expression, enzyme activity assay, inhibition assay [PMID: 23408846]/note:FunctionalCategory: conserved hypotheticals,Experiment=s performed on homolog Rv1894c (determined via alignment);EC_number=1.13.12.16
chr1		CDS	1734734	1735411	.	+	.	ID=CDS1;locus_tag=Rv1534;product=Probable transcriptional regulator/putative transcription factor;note=FunctionalCategory: regulatory proteins;Ontology_term=0019217/note:identified by similarity of predicted tertiary structure to PDB 4w97A/inference:ab initio prediction:I-TASSER:5.1/inference:alignment:TM-align:PDB:4w97A,Ontology_term=0003700/note:identified by similarity of predicted tertiary st…
chr1		CDS	1735976	1736212	.	+	.	ID=CDS1;locus_tag=Rv1535;product=Unknown protein;note=FunctionalCategory: conserved hypotheticals
chr1		CDS	1736519	1739644	.	+	.	ID=CDS1;locus_tag=Rv1536;product=Isoleucyl-tRNA synthetase IleS;note=FunctionalCategory: information pathways
chr1		CDS	1739856	1741247	.	+	.	ID=CDS1;locus_tag=Rv1537;product=Probable DNA polymerase IV DinX (pol IV 1) (DNA nucleotidyltransferase (DNA-directed));note=FunctionalCategory: information pathways
chr1		CDS	1741212	1742192	.	-	.	ID=CDS1;locus_tag=Rv1538c;product=Probable L-asparaginase AnsA;note=FunctionalCategory: intermediary metabolism and respiration
chr1		CDS	1742244	1742852	.	+	.	ID=CDS1;locus_tag=Rv1539;product=Probable lipoprotein signal peptidase LspA;note=FunctionalCategory: cell wall and cell processes
chr1		CDS	1742845	1743771	.	+	.	ID=CDS1;locus_tag=Rv1540;product=Conserved hypothetical protein member of yabO/yceC/yfiI family, Putative 23S rRNA pseudouridine(1911/1915/1917) synthase.;note=FunctionalCategory: conserved hypotheticals;EC_number=5.4.99.23 (Putative)/note:identified by similarity of predicted tertiary structure to PDB:2istA/inference:ab initio prediction:I-TASSER:5.1;Ontology_term=0009451/note:identified by simi…
chr1		CDS	1743778	1744371	.	-	.	ID=CDS1;locus_tag=Rv1541c;product=Possible lipoprotein LprI;note=FunctionalCategory: cell wall and cell processes
chr1		CDS	1744426	1744836	.	-	.	ID=CDS1;locus_tag=Rv1542c;product=Hemoglobin GlbN;note=FunctionalCategory: intermediary metabolism and respiration
chr1		CDS	1745064	1746089	.	+	.	ID=CDS1;locus_tag=Rv1543;product=Possible fatty acyl-CoA reductase;note=FunctionalCategory: lipid metabolism
chr1		CDS	1746094	1746897	.	+	.	ID=CDS1;locus_tag=Rv1544;product=Possible ketoacyl reductase;note=FunctionalCategory: lipid metabolism
chr1		CDS	1746919	1747146	.	+	.	ID=CDS1;locus_tag=Rv1545;product=Hypothetical protein;note=FunctionalCategory: conserved hypotheticals
chr1		CDS	1747195	1747626	.	+	.	ID=CDS1;locus_tag=Rv1546;product=Conserved protein;note=FunctionalCategory: conserved hypotheticals, information pathways
chr1		CDS	1747694	1751248	.	+	.	ID=CDS1;locus_tag=Rv1547;product=Probable DNA polymerase III (alpha chain) DnaE1 (DNA nucleotidyltransferase);note=FunctionalCategory: information pathways
chr1		CDS	1751297	1753333	.	-	.	ID=CDS1;locus_tag=Rv1548c;gene=PPE21;product=PPE family protein PPE21;Experiment=EXISTENCE:Liquid chromatography-mass spectrometry. [PMID: 21085642]/note:FunctionalCategory: PE/PPE/note:Expressed in vivo in guinea pig lung at 30 but not 90 days post-infection. [PMID: 21085642]/note:potential carbohydrate recognition protein/note:identified by similarity of predicted tertiary structure to PDB 5ak1…
chr1		CDS	1753510	1754037	.	+	.	ID=CDS1;locus_tag=Rv1549;product=Possible fatty-acid-CoA ligase FadD11.1 (fatty-acid-CoA synthetase) (fatty-acid-CoA synthase);note=FunctionalCategory: lipid metabolism
chr1		CDS	1753716	1755431	.	+	.	ID=CDS1;locus_tag=Rv1550;product=Probable fatty-acid-CoA ligase FadD11 (fatty-acid-CoA synthetase) (fatty-acid-CoA synthase);note=FunctionalCategory: lipid metabolism
chr1		CDS	1755445	1757310	.	+	.	ID=CDS1;locus_tag=Rv1551;product=Possible acyltransferase PlsB1;note=FunctionalCategory: lipid metabolism
chr1		CDS	1757681	1759432	.	+	.	ID=CDS1;locus_tag=Rv1552;product=Probable fumarate reductase [flavoprotein subunit] FrdA (fumarate dehydrogenase) (fumaric hydrogenase);note=FunctionalCategory: intermediary metabolism and respiration
chr1		CDS	1759435	1760178	.	+	.	ID=CDS1;locus_tag=Rv1553;product=Probable fumarate reductase [iron-sulfur subunit] FrdB (fumarate dehydrogenase) (fumaric hydrogenase);note=FunctionalCategory: intermediary metabolism and respiration
chr1		CDS	1760175	1760555	.	+	.	ID=CDS1;locus_tag=Rv1554;product=Probable fumarate reductase [membrane anchor subunit] FrdC (fumarate dehydrogenase) (fumaric hydrogenase);note=FunctionalCategory: intermediary metabolism and respiration
chr1		CDS	1760552	1760929	.	+	.	ID=CDS1;locus_tag=Rv1555;product=Probable fumarate reductase [membrane anchor subunit] FrdD (fumarate dehydrogenase) (fumaric hydrogenase);note=FunctionalCategory: intermediary metabolism and respiration
chr1		CDS	1761009	1761605	.	+	.	ID=CDS1;locus_tag=Rv1556;product=Possible regulatory protein/putative transcription factor;note=FunctionalCategory: regulatory proteins;Experiment=COORDINATES:N-terminal peptide mass spectrometry [PMID: 26536359];Ontology_term=0003700/note:identified by similarity of predicted tertiary structure to PDB 2fq4A,2zb9A/inference:ab initio prediction:I-TASSER:5.1/inference:alignment:TM-align:PDB:2fq4A,…
chr1		CDS	1761744	1762937	.	+	.	ID=CDS1;locus_tag=Rv1557;product=Probable conserved transmembrane transport protein MmpL6;note=FunctionalCategory: cell wall and cell processes
chr1		CDS	1762947	1763393	.	+	.	ID=CDS1;locus_tag=Rv1558;product=F420-H2-dependent quinone reductase;Experiment=DESCRIPTION:Enzyme assay, mass spectrometry, allelic exchange gene deficient mutant [PMID: 23240649]/inference:alignment: multiple sequence alignment [PMID: 23240649]/note:FunctionalCategory: conserved hypotheticals;EC_number=1.6.5.2
chr1		CDS	1763428	1764717	.	+	.	ID=CDS1;locus_tag=Rv1559;product=Probable threonine dehydratase IlvA;note=FunctionalCategory: intermediary metabolism and respiration
chr1		CDS	1764755	1764973	.	+	.	ID=CDS1;locus_tag=Rv1560;product=Possible antitoxin VapB11;note=FunctionalCategory: virulence, detoxification, adaptation
chr1		CDS	1764979	1765383	.	+	.	ID=CDS1;locus_tag=Rv1561;product=Possible toxin VapC11;note=FunctionalCategory: virulence, detoxification, adaptation
chr1		CDS	1765400	1767142	.	-	.	ID=CDS1;locus_tag=Rv1562c;product=Maltooligosyltrehalose trehalohydrolase TreZ;note=FunctionalCategory: virulence, detoxification, adaptation
chr1		CDS	1767135	1769432	.	-	.	ID=CDS1;locus_tag=Rv1563c;product=Maltooligosyltrehalose synthase TreY;note=FunctionalCategory: virulence, detoxification, adaptation
chr1		CDS	1769436	1771601	.	-	.	ID=CDS1;locus_tag=Rv1564c;product=Probable maltooligosyltrehalose synthase TreX;note=FunctionalCategory: virulence, detoxification, adaptation
chr1		CDS	1771640	1773829	.	-	.	ID=CDS1;locus_tag=Rv1565c;product=Conserved hypothetical membrane protein;note=FunctionalCategory: cell wall and cell processes, Possibly plays a role in the synthesis of the mannose cap on lipoarabinomannan [PMID: 20688818]
chr1		CDS	1773928	1774620	.	-	.	ID=CDS1;locus_tag=Rv1566c;gene=ripD;product=probable non-catalytic peptidoglycan binding RipD protein | probable antigen;Experiment=DESCRIPTION:protein crystallization, enzyme activity assay, peptidoglycan binding assay [PMID: 24107184],Experiment=DESCRIPTION:Indirect ELISA [PMID: 26481294]/inference:ab initio prediction:Phaser [PMID: 24107184]/inference:alignment:ClustalW [PMID: 24107184]/note:F…
chr1		CDS	1774860	1775144	.	-	.	ID=CDS1;locus_tag=Rv1567c;product=Probable hypothetical membrane protein;note=FunctionalCategory: cell wall and cell processes
chr1		CDS	1775392	1776705	.	+	.	ID=CDS1;locus_tag=Rv1568;product=Adenosylmethionine-8-amino-7-oxononanoate aminotransferase BioA;note=FunctionalCategory: intermediary metabolism and respiration
chr1		CDS	1776702	1777862	.	+	.	ID=CDS1;locus_tag=Rv1569;product=Probable 8-amino-7-oxononanoate synthase BioF1 (AONS) (8-amino-7-ketopelargonate synthase) (7-keto-8-amino-pelargonic acid synthetase) (7-KAP synthetase) (L-alanine--pimelyl CoA ligase);note=FunctionalCategory: intermediary metabolism and respiration
chr1		CDS	1777859	1778539	.	+	.	ID=CDS1;locus_tag=Rv1570;product=Dethiobiotin synthetase BioD;note=FunctionalCategory: intermediary metabolism and respiration
chr1		CDS	1778539	1779048	.	+	.	ID=CDS1;locus_tag=Rv1571;product=Conserved protein;note=FunctionalCategory: conserved hypotheticals
chr1		CDS	1779194	1779298	.	-	.	ID=CDS1;locus_tag=Rv1572c;product=Conserved hypothetical protein;note=FunctionalCategory: insertion seqs and phages
chr1		CDS	1779314	1779724	.	+	.	ID=CDS1;locus_tag=Rv1573;product=Probable PhiRv1 phage protein;note=FunctionalCategory: insertion seqs and phages
chr1		CDS	1779930	1780241	.	+	.	ID=CDS1;locus_tag=Rv1574;product=Probable PhiRv1 phage related protein;note=FunctionalCategory: insertion seqs and phages
chr1		CDS	1780199	1780699	.	+	.	ID=CDS1;locus_tag=Rv1575;product=Probable PhiRv1 phage protein;note=FunctionalCategory: insertion seqs and phages
chr1		CDS	1780643	1782064	.	-	.	ID=CDS1;locus_tag=Rv1576c;product=Probable PhiRv1 phage protein;note=FunctionalCategory: insertion seqs and phages
chr1		CDS	1782072	1782584	.	-	.	ID=CDS1;locus_tag=Rv1577c;product=Probable PhiRv1 phage protein;note=FunctionalCategory: insertion seqs and phages
chr1		CDS	1782758	1783228	.	-	.	ID=CDS1;locus_tag=Rv1578c;product=Probable PhiRv1 phage protein;note=FunctionalCategory: insertion seqs and phages
chr1		CDS	1783309	1783623	.	-	.	ID=CDS1;locus_tag=Rv1579c;product=Probable PhiRv1 phage protein;note=FunctionalCategory: insertion seqs and phages
chr1		CDS	1783620	1783892	.	-	.	ID=CDS1;locus_tag=Rv1580c;product=Probable PhiRv1 phage protein;note=FunctionalCategory: insertion seqs and phages
chr1		CDS	1783906	1784301	.	-	.	ID=CDS1;locus_tag=Rv1581c;product=Probable PhiRv1 phage protein;note=FunctionalCategory: insertion seqs and phages
chr1		CDS	1784497	1785912	.	-	.	ID=CDS1;locus_tag=Rv1582c;product=Probable PhiRv1 phage protein;note=FunctionalCategory: insertion seqs and phages
chr1		CDS	1785912	1786310	.	-	.	ID=CDS1;locus_tag=Rv1583c;product=Probable PhiRv1 phage protein;note=FunctionalCategory: insertion seqs and phages
chr1		CDS	1786307	1786528	.	-	.	ID=CDS1;locus_tag=Rv1584c;product=Possible PhiRv1 phage protein;note=FunctionalCategory: insertion seqs and phages
chr1		CDS	1786584	1787099	.	-	.	ID=CDS1;locus_tag=Rv1585c;product=Possible phage PhiRv1 protein;note=FunctionalCategory: insertion seqs and phages
chr1		CDS	1787096	1788505	.	-	.	ID=CDS1;locus_tag=Rv1586c;product=Probable PhiRv1 integrase;note=FunctionalCategory: insertion seqs and phages
chr1		CDS	1788162	1789163	.	-	.	ID=CDS1;locus_tag=Rv1587c;product=Partial REP13E12 repeat protein;note=FunctionalCategory: insertion seqs and phages
chr1		CDS	1789168	1789836	.	-	.	ID=CDS1;locus_tag=Rv1588c;product=Partial REP13E12 repeat protein;note=FunctionalCategory: insertion seqs and phages
chr1		CDS	1790284	1791333	.	+	.	ID=CDS1;locus_tag=Rv1589;product=Probable biotin synthetase BioB;note=FunctionalCategory: intermediary metabolism and respiration
chr1		CDS	1791334	1791573	.	+	.	ID=CDS1;locus_tag=Rv1590;product=Conserved hypothetical protein;note=FunctionalCategory: conserved hypotheticals
chr1		CDS	1791570	1792235	.	+	.	ID=CDS1;locus_tag=Rv1591;product=Probable transmembrane protein;note=FunctionalCategory: cell wall and cell processes
chr1		CDS	1792400	1793740	.	-	.	ID=CDS1;locus_tag=Rv1592c;product=esterase;note=FunctionalCategory: conserved hypotheticals;Experiment=DESCRIPTION:protein purification and characterization, enzyme activity assay[PMID: 27050490]/inference:ab initio prediction:3D structure prediction using YASARA and PROCHECK, in silico docking studies [PMID: 27050490];EC_number=3.1.1.-
chr1		CDS	1793997	1794707	.	-	.	ID=CDS1;locus_tag=Rv1593c;product=Conserved protein/putative hydrolase;note=FunctionalCategory: conserved hypotheticals;EC_number=3.-.-.-;Ontology_term=0016787/note:identified by similarity of predicted tertiary structure to PDB 3gz6A/inference:ab initio prediction:I-TASSER:5.1/inference:alignment:TM-align:PDB:3gz6A
chr1		CDS	1794756	1795805	.	+	.	ID=CDS1;locus_tag=Rv1594;product=Probable quinolinate synthetase NadA;note=FunctionalCategory: intermediary metabolism and respiration
chr1		CDS	1795805	1797388	.	+	.	ID=CDS1;locus_tag=Rv1595;product=Probable L-aspartate oxidase NadB;note=FunctionalCategory: intermediary metabolism and respiration
chr1		CDS	1797388	1798245	.	+	.	ID=CDS1;locus_tag=Rv1596;product=Probable nicotinate-nucleotide pyrophosphatase NadC;note=FunctionalCategory: intermediary metabolism and respiration
chr1		CDS	1798294	1799052	.	+	.	ID=CDS1;locus_tag=Rv1597;product=putative methyltransferase;note=FunctionalCategory: conserved hypotheticals;EC_number=2.1.1.-;Ontology_term=0008168/note:identified by similarity of predicted tertiary structure to PDB 1vl5A/inference:ab initio prediction:I-TASSER:5.1/inference:alignment:TM-align:PDB:1vl5A,Ontology_term=0032259/note:identified by similarity of predicted tertiary structure to PDB 1…
chr1		CDS	1799073	1799483	.	-	.	ID=CDS1;locus_tag=Rv1598c;product=Conserved protein;note=FunctionalCategory: conserved hypotheticals
chr1		CDS	1799583	1800899	.	+	.	ID=CDS1;locus_tag=Rv1599;product=Probable histidinol dehydrogenase HisD (HDH);note=FunctionalCategory: intermediary metabolism and respiration
chr1		CDS	1800896	1802038	.	+	.	ID=CDS1;locus_tag=Rv1600;product=Probable histidinol-phosphate aminotransferase HisC1;note=FunctionalCategory: intermediary metabolism and respiration
chr1		CDS	1802035	1802667	.	+	.	ID=CDS1;locus_tag=Rv1601;product=Probable imidazole glycerol-phosphate dehydratase HisB;note=FunctionalCategory: intermediary metabolism and respiration
chr1		CDS	1802664	1803284	.	+	.	ID=CDS1;locus_tag=Rv1602;product=Probable amidotransferase HisH;note=FunctionalCategory: intermediary metabolism and respiration
chr1		CDS	1803294	1804031	.	+	.	ID=CDS1;locus_tag=Rv1603;product=Probable phosphoribosylformimino-5-aminoimidazole carboxamide ribotide isomerase HisA;note=FunctionalCategory: intermediary metabolism and respiration
chr1		CDS	1804039	1804851	.	+	.	ID=CDS1;locus_tag=Rv1604;product=Probable inositol-monophosphatase ImpA (imp);note=FunctionalCategory: intermediary metabolism and respiration
chr1		CDS	1804853	1805656	.	+	.	ID=CDS1;locus_tag=Rv1605;product=Probable cyclase HisF;note=FunctionalCategory: intermediary metabolism and respiration
chr1		CDS	1805653	1806000	.	+	.	ID=CDS1;locus_tag=Rv1606;product=Probable phosphoribosyl-AMP 1,6 cyclohydrolase HisI;note=FunctionalCategory: intermediary metabolism and respiration
chr1		CDS	1806181	1807263	.	+	.	ID=CDS1;locus_tag=Rv1607;product=Probable ionic transporter integral membrane protein ChaA;note=FunctionalCategory: cell wall and cell processes
chr1		CDS	1807298	1807762	.	-	.	ID=CDS1;locus_tag=Rv1608c;product=Probable peroxidoxin BcpB;note=FunctionalCategory: virulence, detoxification, adaptation
chr1		CDS	1807903	1809453	.	+	.	ID=CDS1;locus_tag=Rv1609;product=Anthranilate synthase component I TrpE (glutamine amidotransferase);note=FunctionalCategory: intermediary metabolism and respiration
chr1		CDS	1809443	1810150	.	+	.	ID=CDS1;locus_tag=Rv1610;product=Possible conserved membrane protein;note=FunctionalCategory: cell wall and cell processes
chr1		CDS	1810240	1811058	.	+	.	ID=CDS1;locus_tag=Rv1611;product=Probable indole-3-glycerol phosphate synthase TrpC;note=FunctionalCategory: intermediary metabolism and respiration
chr1		CDS	1811091	1812359	.	+	.	ID=CDS1;locus_tag=Rv1612;product=Tryptophan synthase, beta subunit TrpB;note=FunctionalCategory: intermediary metabolism and respiration;Experiment=COORDINATES:N-terminal peptide mass spectrometry [PMID: 26536359]
chr1		CDS	1812359	1813171	.	+	.	ID=CDS1;locus_tag=Rv1613;product=Probable tryptophan synthase, alpha subunit TrpA;note=FunctionalCategory: intermediary metabolism and respiration
chr1		CDS	1813171	1814577	.	+	.	ID=CDS1;locus_tag=Rv1614;product=Possible prolipoprotein diacylglyceryl transferases Lgt;note=FunctionalCategory: cell wall and cell processes
chr1		CDS	1815253	1815693	.	+	.	ID=CDS1;locus_tag=Rv1615;product=Probable membrane protein;note=FunctionalCategory: cell wall and cell processes
chr1		CDS	1815683	1816081	.	+	.	ID=CDS1;locus_tag=Rv1616;product=Conserved membrane protein;note=FunctionalCategory: cell wall and cell processes
chr1		CDS	1816189	1817607	.	+	.	ID=CDS1;locus_tag=Rv1617;product=Probable pyruvate kinase PykA;note=FunctionalCategory: intermediary metabolism and respiration
chr1		CDS	1817615	1818517	.	+	.	ID=CDS1;locus_tag=Rv1618;product=Probable acyl-CoA thioesterase II TesB1;note=FunctionalCategory: lipid metabolism
chr1		CDS	1818575	1820029	.	+	.	ID=CDS1;locus_tag=Rv1619;product=Conserved membrane protein;note=FunctionalCategory: cell wall and cell processes
chr1		CDS	1819963	1821693	.	-	.	ID=CDS1;locus_tag=Rv1620c;product=Probable 'component linked with the assembly of cytochrome' transport transmembrane ATP-binding protein ABC transporter CydC;note=FunctionalCategory: intermediary metabolism and respiration
chr1		CDS	1821690	1823273	.	-	.	ID=CDS1;locus_tag=Rv1621c;product=Probable 'component linked with the assembly of cytochrome' transport transmembrane ATP-binding protein ABC transporter CydD;note=FunctionalCategory: intermediary metabolism and respiration
chr1		CDS	1823360	1824400	.	-	.	ID=CDS1;locus_tag=Rv1622c;product=Probable integral membrane cytochrome D ubiquinol oxidase (subunit II) CydB (cytochrome BD-I oxidase subunit II);note=FunctionalCategory: intermediary metabolism and respiration
chr1		CDS	1824430	1825887	.	-	.	ID=CDS1;locus_tag=Rv1623c;product=Probable integral membrane cytochrome D ubiquinol oxidase (subunit I) CydA (cytochrome BD-I oxidase subunit I);note=FunctionalCategory: intermediary metabolism and respiration
chr1		CDS	1825998	1826585	.	-	.	ID=CDS1;locus_tag=Rv1624c;product=Probable conserved membrane protein/putative membrane transport protein;note=FunctionalCategory: cell wall and cell processes, identified by similarity of predicted tertiary structure to PDB 4ybqA;Inference=ab initio prediction:I-TASSER:5.1/inference:alignment:TM-align:PDB:4ybqA
chr1		CDS	1826614	1827945	.	-	.	ID=CDS1;locus_tag=Rv1625c;product=Membrane-anchored adenylyl cyclase Cya (ATP pyrophosphate-lyase) (adenylate cyclase);note=FunctionalCategory: intermediary metabolism and respiration
chr1		CDS	1828180	1828797	.	+	.	ID=CDS1;locus_tag=Rv1626;product=Probable two-component system transcriptional regulator;note=FunctionalCategory: regulatory proteins
chr1		CDS	1828865	1830073	.	-	.	ID=CDS1;locus_tag=Rv1627c;product=Probable nonspecific lipid-transfer protein;note=FunctionalCategory: lipid metabolism
chr1		CDS	1830070	1830561	.	-	.	ID=CDS1;locus_tag=Rv1628c;product=Conserved protein;note=FunctionalCategory: conserved hypotheticals
chr1		CDS	1830665	1833379	.	+	.	ID=CDS1;locus_tag=Rv1629;product=Probable DNA polymerase I PolA;note=FunctionalCategory: information pathways
chr1		CDS	1833542	1834987	.	+	.	ID=CDS1;locus_tag=Rv1630;product=30S ribosomal protein S1 RpsA;note=FunctionalCategory: information pathways
chr1		CDS	1835013	1836236	.	+	.	ID=CDS1;locus_tag=Rv1631;product=Probable dephospho-CoA kinase CoaE (dephosphocoenzyme a kinase);note=FunctionalCategory: intermediary metabolism and respiration
chr1		CDS	1836387	1836830	.	-	.	ID=CDS1;locus_tag=Rv1632c;product=putative cytidylyl-2-hydroxypropylphosphonate hydrolase;note=FunctionalCategory: conserved hypotheticals;EC_number=3.6.1.- (Putative)/note:identified by similarity of predicted tertiary structure to PDB:3exmA/inference:ab initio prediction:I-TASSER:5.1;Ontology_term=0046872/note:identified by similarity of predicted tertiary structure to PDB 3exmA/inference:ab in…
chr1		CDS	1837012	1839171	.	+	.	ID=CDS1;locus_tag=Rv1633;product=Probable excinuclease ABC (subunit B - helicase) UvrB;note=FunctionalCategory: information pathways;Experiment=COORDINATES:N-terminal peptide mass spectrometry [PMID: 26536359]
chr1		CDS	1839168	1840583	.	+	.	ID=CDS1;locus_tag=Rv1634;product=Possible drug efflux membrane protein;note=FunctionalCategory: cell wall and cell processes
chr1		CDS	1840572	1842242	.	-	.	ID=CDS1;locus_tag=Rv1635c;product=Probable mannosyltransferase. Probable conserved transmembrane protein.;note=FunctionalCategory: cell wall and cell processes
chr1		CDS	1842451	1842891	.	+	.	ID=CDS1;locus_tag=Rv1636;gene=uspA;product=universal stress protein family protein;Experiment=DESCRIPTION:affinity chromatography, mass spectrometry, isothermal titration calorimetry (ITC), crystallization [PMID: 25802331],Experiment=DESCRIPTION:protein isolation and precipitation, 2D-gel electrophoresis, in-gel digestion and mass spectrometry [PMID: 27895634]/inference:ab initio prediction:Inter…
chr1		CDS	1842898	1843575	.	-	.	ID=CDS1;locus_tag=Rv1637c;product=Conserved protein/putative thiolester hydrolase/putative dioxygenase;note=FunctionalCategory: conserved hypotheticals;Experiment=COORDINATES:N-terminal peptide mass spectrometry [PMID: 26536359];EC_number=1.13.11.- (Putative)/note:identified by similarity of predicted tertiary structure to PDB:4chlA/inference:ab initio prediction:I-TASSER:5.1,EC_number=3.1.2.- (P…
chr1		CDS	1846459	1846659	.	+	.	ID=CDS1;locus_tag=Rv1638;product=Probable excinuclease ABC (subunit A - DNA-binding ATPase) UvrA;note=FunctionalCategory: information pathways;Experiment=COORDINATES:N-terminal peptide mass spectrometry [PMID: 26536359]
chr1		CDS	1846716	1846973	.	-	.	ID=CDS1;locus_tag=Rv1638A;product=Conserved hypothetical protein;note=FunctionalCategory: conserved hypotheticals
chr1		CDS	1846989	1848458	.	-	.	ID=CDS1;locus_tag=Rv1639c;product=Conserved hypothetical membrane protein;note=FunctionalCategory: cell wall and cell processes, Upregulated in the absence of active lysX gene [PMID: 21552395], induced and exported in vivo [PMID: 28442606]
chr1		CDS	1848517	1852035	.	-	.	ID=CDS1;locus_tag=Rv1640c;product=Lysyl-tRNA synthetase 2 LysX;note=FunctionalCategory: information pathways
chr1		CDS	1852273	1852878	.	+	.	ID=CDS1;locus_tag=Rv1641;product=Probable initiation factor if-3 InfC;note=FunctionalCategory: information pathways
chr1		CDS	1852928	1853122	.	+	.	ID=CDS1;locus_tag=Rv1642;product=50S ribosomal protein L35 RpmI;note=FunctionalCategory: information pathways
chr1		CDS	1853184	1853573	.	+	.	ID=CDS1;locus_tag=Rv1643;product=50S ribosomal protein L20 RplT;note=FunctionalCategory: information pathways
chr1		CDS	1853606	1854388	.	+	.	ID=CDS1;locus_tag=Rv1644;product=Possible 23S rRNA methyltransferase TsnR;note=FunctionalCategory: information pathways
chr1		CDS	1854399	1855454	.	-	.	ID=CDS1;locus_tag=Rv1645c;product=Conserved hypothetical protein;note=FunctionalCategory: conserved hypotheticals
chr1		CDS	1855764	1856696	.	+	.	ID=CDS1;locus_tag=Rv1646;gene=PE17;product=PE family protein PE17;Experiment=EXISTENCE:gel electrophoresis, liquid chromatography mass spectrometry, label-free quantitation [PMID: 21920479]/note:FunctionalCategory: PE/PPE/note:found in whole-cell lysate but absent in culture filtrate and membrane fractions [PMID: 21920479]
chr1		CDS	1856774	1857724	.	+	.	ID=CDS1;locus_tag=Rv1647;product=Adenylate cyclase (ATP pyrophosphate-lyase) (adenylyl cyclase);note=FunctionalCategory: intermediary metabolism and respiration
chr1		CDS	1857731	1858537	.	+	.	ID=CDS1;locus_tag=Rv1648;product=Probable transmembrane protein;note=FunctionalCategory: cell wall and cell processes
chr1		CDS	1858733	1859758	.	+	.	ID=CDS1;locus_tag=Rv1649;product=Probable phenylalanyl-tRNA synthetase, alpha chain PheS;note=FunctionalCategory: information pathways
chr1		CDS	1859758	1862253	.	+	.	ID=CDS1;locus_tag=Rv1650;product=Probable phenylalanyl-tRNA synthetase, beta chain PheT;note=FunctionalCategory: information pathways
chr1		CDS	1862347	1865382	.	-	.	ID=CDS1;locus_tag=Rv1651c;gene=PE_PGRS30;product=PE-PGRS family protein PE_PGRS30;Experiment=DESCRIPTION:Measurement of growth kinetics, immunoblotting, immunoelectron microscopy evaluation [PMID: 21732963],Experiment=DESCRIPTION:Gene knockout and complementation, Mycobacterial infection of mice, cytotoxicity assay, immunofluorescence, microscopy [PMID: 22050772],Experiment=DESCRIPTION:Immunoblot…
chr1		CDS	1865576	1866634	.	+	.	ID=CDS1;locus_tag=Rv1652;product=Probable N-acetyl-gamma-glutamyl-phosphate reductase ArgC;note=FunctionalCategory: intermediary metabolism and respiration
chr1		CDS	1866631	1867845	.	+	.	ID=CDS1;locus_tag=Rv1653;product=Probable glutamate N-acetyltransferase ArgJ;note=FunctionalCategory: intermediary metabolism and respiration
chr1		CDS	1867842	1868726	.	+	.	ID=CDS1;locus_tag=Rv1654;product=Probable acetylglutamate kinase ArgB;note=FunctionalCategory: intermediary metabolism and respiration
chr1		CDS	1868723	1869925	.	+	.	ID=CDS1;locus_tag=Rv1655;product=Probable acetylornithine aminotransferase ArgD;note=FunctionalCategory: intermediary metabolism and respiration
chr1		CDS	1869922	1870845	.	+	.	ID=CDS1;locus_tag=Rv1656;product=Probable ornithine carbamoyltransferase, anabolic ArgF;note=FunctionalCategory: intermediary metabolism and respiration
chr1		CDS	1870842	1871354	.	+	.	ID=CDS1;locus_tag=Rv1657;product=Probable arginine repressor ArgR (AHRC);note=FunctionalCategory: regulatory proteins
chr1		CDS	1871363	1872559	.	+	.	ID=CDS1;locus_tag=Rv1658;product=Probable argininosuccinate synthase ArgG;note=FunctionalCategory: intermediary metabolism and respiration
chr1		CDS	1872639	1874051	.	+	.	ID=CDS1;locus_tag=Rv1659;product=Probable argininosuccinate lyase ArgH;note=FunctionalCategory: intermediary metabolism and respiration
chr1		CDS	1874160	1875221	.	+	.	ID=CDS1;locus_tag=Rv1660;product=Chalcone synthase Pks10;note=FunctionalCategory: lipid metabolism
chr1		CDS	1875304	1881684	.	+	.	ID=CDS1;locus_tag=Rv1661;product=Probable polyketide synthase Pks7;note=FunctionalCategory: lipid metabolism
chr1		CDS	1881704	1886512	.	+	.	ID=CDS1;locus_tag=Rv1662;product=Probable polyketide synthase Pks8;note=FunctionalCategory: lipid metabolism
chr1		CDS	1886512	1888020	.	+	.	ID=CDS1;locus_tag=Rv1663;product=Probable polyketide synthase Pks17;note=FunctionalCategory: lipid metabolism
chr1		CDS	1888026	1891079	.	+	.	ID=CDS1;locus_tag=Rv1664;product=Probable polyketide synthase Pks9;note=FunctionalCategory: lipid metabolism
chr1		CDS	1891226	1892287	.	+	.	ID=CDS1;locus_tag=Rv1665;product=Chalcone synthase Pks11;note=FunctionalCategory: lipid metabolism
chr1		CDS	1892270	1893562	.	-	.	ID=CDS1;locus_tag=Rv1666c;product=Probable cytochrome P450 139 Cyp139;note=FunctionalCategory: intermediary metabolism and respiration
chr1		CDS	1893577	1894230	.	-	.	ID=CDS1;locus_tag=Rv1667c;product=Probable second part of macrolide-transport ATP-binding protein ABC transporter;note=FunctionalCategory: cell wall and cell processes
chr1		CDS	1894224	1895342	.	-	.	ID=CDS1;locus_tag=Rv1668c;product=Probable first part of macrolide-transport ATP-binding protein ABC transporter;note=FunctionalCategory: cell wall and cell processes
chr1		CDS	1895725	1896087	.	+	.	ID=CDS1;locus_tag=Rv1669;product=Hypothetical protein;note=FunctionalCategory: conserved hypotheticals
chr1		CDS	1896120	1896467	.	+	.	ID=CDS1;locus_tag=Rv1670;product=Conserved hypothetical protein;note=FunctionalCategory: conserved hypotheticals
chr1		CDS	1896475	1896867	.	+	.	ID=CDS1;locus_tag=Rv1671;product=Probable membrane protein;note=FunctionalCategory: cell wall and cell processes
chr1		CDS	1896876	1898207	.	-	.	ID=CDS1;locus_tag=Rv1672c;product=Probable conserved integral membrane transport protein/Putative transporter;note=FunctionalCategory: cell wall and cell processes, Induced by rifampicin [PMID: 25690361], Potential phosphate transporter, identified by similarity of predicted tertiary structure to PDB 5c65A, 4gbyA, 4ybqA, 4zowA, 4pypA, 4j05A, 4w6vA , 4apsA , 4ikvA, 4iu8A, 1pw4A, 4lepA, 2xutA;Infer…
chr1		CDS	1898300	1899232	.	-	.	ID=CDS1;locus_tag=Rv1673c;product=putative hydrolase;note=FunctionalCategory: conserved hypotheticals;EC_number=3.-.-.-;Ontology_term=0006508/note:identified by similarity of predicted tertiary structure to PDB 3isrB/inference:ab initio prediction:I-TASSER:5.1/inference:alignment:TM-align:PDB:3isrB,Ontology_term=0008233/note:identified by similarity of predicted tertiary structure to PDB 3isrB/in…
chr1		CDS	1899260	1899916	.	-	.	ID=CDS1;locus_tag=Rv1674c;product=Probable bifunctional transcriptional regulatory protein/putative thioreductase;note=FunctionalCategory: regulatory proteins, Probably contains a HTH DNA-binding domain and rhodanese domain [PMID: 25760714];EC_number=1.8.-.- (Putative)/note:identified by similarity of predicted tertiary structure to PDB:3nt6A/inference:ab initio prediction:I-TASSER:5.1;Ontology_t…
chr1		CDS	1900241	1900975	.	-	.	ID=CDS1;locus_tag=Rv1675c;gene=cmr;product=transcriptional regulatory protein Cmr;Experiment=DESCRIPTION:protein purification and overexpession, genome wide ChIP-seq[PMID: 26358810]/note:FunctionalCategory: regulatory proteins/note:associated with DosR regulon
chr1		CDS	1901047	1901751	.	+	.	ID=CDS1;locus_tag=Rv1676;product=putative peroxiredoxin;Experiment=DESCRIPTION:recombinant DNA coexpression study in vitro, mass spectrometry, microarray [PMID: 20060836]/note:FunctionalCategory: conserved hypotheticals/note:interacts with a disulfide bond forming protein (DsbF) transcribed from the same operon;EC_number=1.11.1.15
chr1		CDS	1901748	1902296	.	+	.	ID=CDS1;locus_tag=Rv1677;product=Probable conserved lipoprotein DsbF;note=FunctionalCategory: cell wall and cell processes
chr1		CDS	1902397	1903299	.	+	.	ID=CDS1;locus_tag=Rv1678;product=Probable integral membrane protein;note=FunctionalCategory: cell wall and cell processes
chr1		CDS	1903299	1904420	.	+	.	ID=CDS1;locus_tag=Rv1679;product=Possible acyl-CoA dehydrogenase FadE16;note=FunctionalCategory: lipid metabolism
chr1		CDS	1904429	1905253	.	+	.	ID=CDS1;locus_tag=Rv1680;product=Putative phosphonate transporter component;note=FunctionalCategory: conserved hypotheticals, identified by similarity of predicted tertiary structure to PDB 3p7iA, 3n5lA;Inference=ab initio prediction:I-TASSER:5.1/inference:alignment:TM-align:PDB:3p7iA, 3n5lA
chr1		CDS	1905250	1906242	.	+	.	ID=CDS1;locus_tag=Rv1681;product=Possible molybdopterin biosynthesis protein MoeX;note=FunctionalCategory: intermediary metabolism and respiration
chr1		CDS	1906403	1907320	.	+	.	ID=CDS1;locus_tag=Rv1682;product=Probable coiled-coil structural protein;note=FunctionalCategory: conserved hypotheticals
chr1		CDS	1907597	1910593	.	+	.	ID=CDS1;locus_tag=Rv1683;product=Possible bifunctional enzyme/ long-chain acyl-CoA synthase and lipase.;note=FunctionalCategory: lipid metabolism;Experiment=COORDINATES:N-terminal peptide mass spectrometry [PMID: 26536359]
chr1		CDS	1910586	1910810	.	+	.	ID=CDS1;locus_tag=Rv1684;product=Conserved hypothetical protein;note=FunctionalCategory: conserved hypotheticals
chr1		CDS	1910776	1911399	.	-	.	ID=CDS1;locus_tag=Rv1685c;product=putative transcription factor;note=FunctionalCategory: conserved hypotheticals;Ontology_term=0043565/note:identified by similarity of predicted tertiary structure to PDB 3bcgA/inference:ab initio prediction:I-TASSER:5.1/inference:alignment:TM-align:PDB:3bcgA,Ontology_term=0003700/note:identified by similarity of predicted tertiary structure to PDB 3bcgA/inference…
chr1		CDS	1911401	1912081	.	-	.	ID=CDS1;locus_tag=Rv1686c;product=Probable conserved integral membrane protein ABC transporter;note=FunctionalCategory: cell wall and cell processes
chr1		CDS	1912153	1912920	.	-	.	ID=CDS1;locus_tag=Rv1687c;product=Probable conserved ATP-binding protein ABC transporter;note=FunctionalCategory: cell wall and cell processes
chr1		CDS	1912979	1913590	.	+	.	ID=CDS1;locus_tag=Rv1688;product=Possible 3-methyladenine DNA glycosylase Mpg;note=FunctionalCategory: information pathways
chr1		CDS	1913602	1914876	.	+	.	ID=CDS1;locus_tag=Rv1689;product=Probable tyrosyl-tRNA synthase TyrS (TYRRS);note=FunctionalCategory: information pathways
chr1		CDS	1915527	1915910	.	+	.	ID=CDS1;locus_tag=Rv1690;product=Probable lipoprotein LprJ;note=FunctionalCategory: cell wall and cell processes
chr1		CDS	1915949	1916701	.	+	.	ID=CDS1;locus_tag=Rv1691;product=Conserved hypothetical protein;note=FunctionalCategory: conserved hypotheticals
chr1		CDS	1916698	1917759	.	+	.	ID=CDS1;locus_tag=Rv1692;product=Probable phosphatase;note=FunctionalCategory: intermediary metabolism and respiration
chr1		CDS	1917756	1917932	.	+	.	ID=CDS1;locus_tag=Rv1693;product=Conserved hypothetical protein;note=FunctionalCategory: conserved hypotheticals
chr1		CDS	1917940	1918746	.	+	.	ID=CDS1;locus_tag=Rv1694;product=2'-O-methyltransferase TlyA;note=FunctionalCategory: virulence, detoxification, adaptation
chr1		CDS	1918746	1919669	.	+	.	ID=CDS1;locus_tag=Rv1695;product=Inorganic polyphosphate/ATP-NAD kinase PpnK (poly(P)/ATP NAD kinase);note=FunctionalCategory: intermediary metabolism and respiration
chr1		CDS	1919683	1921446	.	+	.	ID=CDS1;locus_tag=Rv1696;product=Probable DNA repair protein RecN (recombination protein N);note=FunctionalCategory: information pathways
chr1		CDS	1921542	1922723	.	+	.	ID=CDS1;locus_tag=Rv1697;product=Conserved hypothetical protein;note=FunctionalCategory: conserved hypotheticals
chr1		CDS	1922745	1923689	.	+	.	ID=CDS1;locus_tag=Rv1698;gene=mctB;product=Copper resistance protein/Putative porin MctB;Experiment=DESCRIPTION:In vitro mutant construction, metal susceptibility assays, copper accumulation assay, in vivo,Experiment=DESCRIPTION:Gene overexpression, protein purification via Bradford assay, lipid bilayer/inference:profile:JPred 3, TMHMM 2.0 [PMID: 18434314]/inference:ab initio prediction: Chem3D P…
chr1		CDS	1923829	1925589	.	+	.	ID=CDS1;locus_tag=Rv1699;product=Probable CTP synthase PyrG;note=FunctionalCategory: intermediary metabolism and respiration
chr1		CDS	1925582	1926205	.	+	.	ID=CDS1;locus_tag=Rv1700;product=NUDIX hydrolase;note=FunctionalCategory: information pathways
chr1		CDS	1926202	1927137	.	+	.	ID=CDS1;locus_tag=Rv1701;product=Probable integrase/recombinase;note=FunctionalCategory: insertion seqs and phages
chr1		CDS	1927211	1928575	.	-	.	ID=CDS1;locus_tag=Rv1702c;product=Putative Antigen;Experiment=ELISPOT, Whole blood Assay, T-cell Depletion assay, Fc Receptor Blocking Assay, Phagocytosis by Flow Cytometry, Human Antibodies Isotyping Assay [PMID: 28438994],Experiment=DESCRIPTION:ChIP-seq [PMID: 22528497]/note:FunctionalCategory: insertion seqs and phages/note:Bound and likely regulated by LexA, an activator of DNA damage respons…
chr1		CDS	1929131	1929721	.	-	.	ID=CDS1;locus_tag=Rv1703c;product=Probable catechol-O-methyltransferase;note=FunctionalCategory: intermediary metabolism and respiration
chr1		CDS	1929786	1931456	.	-	.	ID=CDS1;locus_tag=Rv1704c;product=Probable D-serine/alanine/glycine transporter protein CycA;note=FunctionalCategory: cell wall and cell processes
chr1		CDS	1931497	1932654	.	-	.	ID=CDS1;locus_tag=Rv1705c;gene=PPE22;product=T cell antigen/PPE family protein PPE22;Experiment=DESCRIPTION:ex vivo interferon-gamma ELISPOT assay [PMID: 26277695],Experiment=DESCRIPTION:protein expression and purification, indirect ELISA [PMID: 20690665],Experiment=EXISTENCE:Liquid chromatography-mass spectrometry. [PMID: 21085642]/note:FunctionalCategory: PE/PPE/note:90% similar to amino acid s…
chr1		CDS	1932694	1933878	.	-	.	ID=CDS1;locus_tag=Rv1706c;gene=PPE23;product=PPE family protein PPE23;Experiment=EXISTENCE:Liquid chromatography-mass spectrometry. [PMID: 21085642]/note:FunctionalCategory: PE/PPE/note:differentially expressed by plumbagin [DOI:10.1007/s11274-011-0689-3]/note:regulated by Rv1404 [PMID: 26615221]/note:Expressed in vivo in guinea pig lung at 90 but not 30 days post-infection. [PMID: 21085642]
chr1		CDS	1934482	1934649	.	-	.	ID=CDS1;locus_tag=Rv1706A;product=Conserved hypothetical protein;note=FunctionalCategory: conserved hypotheticals
chr1		CDS	1934882	1936342	.	+	.	ID=CDS1;locus_tag=Rv1707;product=Probable conserved transmembrane protein/putative sulfate transport protein;note=FunctionalCategory: cell wall and cell processes;Ontology_term=0015116/note:identified by similarity of predicted tertiary structure to PDB 5da0A/inference:ab initio prediction:I-TASSER:5.1/inference:alignment:TM-align:PDB:5da0A,Ontology_term=1902358/note:identified by similarity of p…
chr1		CDS	1936360	1937316	.	+	.	ID=CDS1;locus_tag=Rv1708;product=Putative initiation inhibitor protein;note=FunctionalCategory: cell wall and cell processes
chr1		CDS	1937313	1938149	.	+	.	ID=CDS1;locus_tag=Rv1709;product=Possible segregation and condensation protein ScpA;note=FunctionalCategory: cell wall and cell processes
chr1		CDS	1938146	1938841	.	+	.	ID=CDS1;locus_tag=Rv1710;product=Possible segregation and condensation protein ScpB;note=FunctionalCategory: cell wall and cell processes
chr1		CDS	1938838	1939602	.	+	.	ID=CDS1;locus_tag=Rv1711;product=Putative 23S rRNA pseudouridine(2604) synthase;note=FunctionalCategory: conserved hypotheticals;EC_number=5.4.99.21 (Putative)/note:identified by similarity of predicted tertiary structure to PDB:3dh3B/inference:ab initio prediction:I-TASSER:5.1;Ontology_term=0031119/note:identified by similarity of predicted tertiary structure to PDB 3dh3B/inference:ab initio pre…
chr1		CDS	1939599	1940291	.	+	.	ID=CDS1;locus_tag=Rv1712;product=Cytidylate kinase Cmk (CMP kinase) (cytidine monophosphate kinase) (ck);note=FunctionalCategory: intermediary metabolism and respiration
[truncated: 2,355 more rows]
[truncated: 5 more columns]
