# Supplementary material for: Structure-Aware Mycobacterium tuberculosis Functional Annotation Uncloaks Resistance, Metabolic, and Virulence Genes
Source: mSystems. 2021 Nov 2;6(6):e00673-21. doi: 10.1128/mSystems.00673-21 (PMC8562490; doi:10.1128/mSystems.00673-21)
Supplement: DATA SET S3 [file msystems.00673-21-sd003.xlsx]

## Sheet: A. Strong protein-PDB matches
Gene	C-score	PDB ID	TM-score	AA% identity	EC number	Geometric Mean	Macromolecular name	GO term ID	Adjusted TM-score
Rv.number	C.Score	Template	TM.Score	IDEN	E.C..Number	Geometric.Mean	Macro.Molecular.Name	GO.Term	TM.adjust
Rv2140c	2	4begA	0.9885	1		0.994233	UPF0098 protein Rv2140c	GO:0005576, GO:0005886, GO:0042802	0.9609
Rv3703c	2	4x8bA	0.9864	0.806	1.14.99.50	0.891649	Hercynine oxygenase	GO:0052699, GO:0055114, GO:0004497, GO:0016491, GO:0046872	0.9588
Rv2175c	2	2kfsA	0.9849	1		0.992421	DNA-binding protein Rv2175c	GO:0018107, GO:0019217, GO:0003677	0.9573
Rv2631	2	1uc2A	0.9837	0.538	6.5.1	0.727482	tRNA-splicing ligase RtcB	GO:0006396, GO:0008452	0.9561
Rv3404c	2	4pzuA	0.9776	0.996		0.986757	Uncharacterized protein Rv3404c	GO:0009058, GO:0016742	0.95
Rv0798c	2	3dktA	0.9767	0.35	3.4	0.584675	Maritimacin	GO:0006508, GO:0019835, GO:0042742, GO:0005576, GO:0008233, GO:0016787	0.9491
Rv3512	2	2pffB	0.9747	0.541	2.3.1.86	0.726163	Fatty acid synthase subunit beta	GO:0006629, GO:0006631, GO:0006633, GO:0008152, GO:0042759, GO:0055114, GO:0005811, GO:0005829, GO:0005835, GO:0003824, GO:0004312, GO:0004313, GO:0004314, GO:0004318, GO:0004319, GO:0004320, GO:0004321, GO:0005515, GO:0016295, GO:0016296, GO:0016297, GO:0016409, GO:0016491, GO:0016740, GO:0016787, GO:0016829, GO:0019171, GO:0047451	0.9471
Rv3902c	1.93	4o6gA	0.9768	0.994		0.985362	Uncharacterized protein		0.939935
Rv2717c	1.96	2fr2A	0.9719	1		0.98585	UPF0678 fatty acid-binding protein-like protein Rv2717c	GO:0006810	0.939005
Rv0833	2	2pffB	0.9666	0.499	2.3.1.86	0.694502	Fatty acid synthase subunit beta	GO:0006629, GO:0006631, GO:0006633, GO:0008152, GO:0042759, GO:0055114, GO:0005811, GO:0005829, GO:0005835, GO:0003824, GO:0004312, GO:0004313, GO:0004314, GO:0004318, GO:0004319, GO:0004320, GO:0004321, GO:0005515, GO:0016295, GO:0016296, GO:0016297, GO:0016409, GO:0016491, GO:0016740, GO:0016787, GO:0016829, GO:0019171, GO:0047451	0.939
Rv2005c	1.9	3cisG	0.9782	0.551		0.734158	Universal stress protein Rv2623	GO:0001666, GO:0006950, GO:0009405, GO:0040007, GO:0040008, GO:0085014, GO:0005618, GO:0005829, GO:0005886, GO:0000166, GO:0005524	0.937366
Rv1159A	2	2ebbA	0.9645	0.323	4.2.1.96	0.558152	4a-hydroxytetrahydrobiopterin dehydratase	GO:0006729, GO:0008124, GO:0016829	0.9369
Rv3236c	1.99	4bwzA	0.9646	0.219		0.459617	Na(+)/H(+) antiporter	GO:0006812, GO:0055085, GO:1902600, GO:0016020, GO:0016021, GO:0015299, GO:0046872	0.935676
Rv3541c	1.98	4w78B	0.9645	1		0.98209	Hydratase ChsH2		0.934252
Rv1450c	2	2pffB	0.956	0.445	2.3.1.86	0.652242	Fatty acid synthase subunit beta	GO:0006629, GO:0006631, GO:0006633, GO:0008152, GO:0042759, GO:0055114, GO:0005811, GO:0005829, GO:0005835, GO:0003824, GO:0004312, GO:0004313, GO:0004314, GO:0004318, GO:0004319, GO:0004320, GO:0004321, GO:0005515, GO:0016295, GO:0016296, GO:0016297, GO:0016409, GO:0016491, GO:0016740, GO:0016787, GO:0016829, GO:0019171, GO:0047451	0.9284
Rv2623	1.9	3cisG	0.9677	0.99		0.978786	Universal stress protein Rv2623	GO:0001666, GO:0006950, GO:0009405, GO:0040007, GO:0040008, GO:0085014, GO:0005618, GO:0005829, GO:0005886, GO:0000166, GO:0005524	0.926866
Rv0371c	1.86	2wawA	0.9729	0.61		0.770369	Moba relate protein		0.926776
Rv3361c	2	2bm5A	0.9528	1		0.976115	Pentapeptide repeat family protein	GO:0046677, GO:2000372, GO:0008657, GO:0042803	0.9252
Rv3735	2	2ekmA	0.9523	0.575		0.739981	Uncharacterized protein		0.9247
Rv2026c	1.82	3cisG	0.9749	0.515		0.708571	Universal stress protein Rv2623	GO:0001666, GO:0006950, GO:0009405, GO:0040007, GO:0040008, GO:0085014, GO:0005618, GO:0005829, GO:0005886, GO:0000166, GO:0005524	0.923487
Rv3735	2	2jb7A	0.9492	0.528		0.707939	Uncharacterized protein	GO:0000166	0.9216
Rv0747	2	1vt4I	0.9475	0.385		0.603976			0.9199
Rv3472	1.86	2chcA	0.965	0.976		0.970484	Uncharacterized protein		0.918876
Rv1243c	1.93	1vt4I	0.9549	0.409		0.624943			0.918035
Rv3678c	1.97	2otmA	0.9493	0.347		0.57394	Uncharacterized protein	GO:0008150, GO:0005575, GO:0003674	0.917729
Rv3701c	1.79	4uy5A	0.9729	0.722	2.1.1.44	0.838113	Histidine N-alpha-methyltransferase	GO:0006479, GO:0032259, GO:0052699, GO:0052704, GO:0052707, GO:0008168, GO:0008276, GO:0016740, GO:0030745	0.917522
Rv3512	2	3hmjG	0.9444	0.062	2.3.1.86	0.241977	Fatty acid synthase subunit beta	GO:0006629, GO:0006631, GO:0006633, GO:0008152, GO:0042759, GO:0055114, GO:0005811, GO:0005829, GO:0005835, GO:0003824, GO:0004312, GO:0004313, GO:0004314, GO:0004318, GO:0004319, GO:0004320, GO:0004321, GO:0005515, GO:0016295, GO:0016296, GO:0016297, GO:0016409, GO:0016491, GO:0016740, GO:0016787, GO:0016829, GO:0019171, GO:0047451	0.9168
Rv3131	2	2ymvA	0.9441	0.341		0.567396	Uncharacterized protein	GO:0055114, GO:0016491	0.9165
Rv1301	1.92	2eqaA	0.9543	0.318	2.7.7.87	0.550879	Threonylcarbamoyl-AMP synthase	GO:0008033, GO:0005737, GO:0000166, GO:0003725, GO:0005524, GO:0016740, GO:0016779, GO:0061710	0.916112
Rv1301	1.92	2eqaA1	0.9543	0.324		0.556051	Threonylcarbamoyl-AMP synthase	GO:0008033, GO:0005737, GO:0000166, GO:0003725, GO:0005524, GO:0016740, GO:0016779, GO:0061710	0.916112
Rv3361c	2	4yc5A	0.9416	0.442		0.645126			0.914
Rv1897c	1.91	1jkeA	0.9535	0.429		0.639571	D-aminoacyl-tRNA deacylase	GO:0006399, GO:0006450, GO:0009408, GO:0005737, GO:0000049, GO:0002161, GO:0003723, GO:0016787, GO:0051499, GO:0051500	0.913989
Rv0566c	1.91	1in0A	0.9521	0.421		0.633115	UPF0234 protein HI_1034		0.912589
Rv1243c	1.93	1vt4I3	0.9486	0.405		0.619825			0.911735
Rv0998	1.74	4avaA	0.9737	1	2.3.1	0.986762	Acetyltransferase Pat	GO:0008080, GO:0016407, GO:0016740, GO:0016746, GO:0030552, GO:0046872	0.911717
Rv1732c	1.7	3u5rE	0.9774	0.494		0.694864	Uncharacterized protein	GO:0045454, GO:0055114, GO:0098869, GO:0005623, GO:0016209, GO:0016491	0.910134
Rv3586	1.89	3c1zA	0.9504	0.379		0.600168	DNA integrity scanning protein DisA	GO:0006281, GO:0006974, GO:0000166, GO:0003677, GO:0005524, GO:0016740, GO:0016779	0.908243
Rv3514	2	2pffB	0.9358	0.443	2.3.1.86	0.643863	Fatty acid synthase subunit beta	GO:0006629, GO:0006631, GO:0006633, GO:0008152, GO:0042759, GO:0055114, GO:0005811, GO:0005829, GO:0005835, GO:0003824, GO:0004312, GO:0004313, GO:0004314, GO:0004318, GO:0004319, GO:0004320, GO:0004321, GO:0005515, GO:0016295, GO:0016296, GO:0016297, GO:0016409, GO:0016491, GO:0016740, GO:0016787, GO:0016829, GO:0019171, GO:0047451	0.9082
Rv1540	2	2istA	0.9353	0.341	5.4.99.23	0.564745	Ribosomal large subunit pseudouridine synthase D	GO:0000027, GO:0000455, GO:0001522, GO:0006364, GO:0009451, GO:0005829, GO:0003723, GO:0005515, GO:0009982, GO:0016853, GO:0019239	0.9077
Rv2117	1.76	1j27A	0.9668	0.229		0.470529	Putative uncharacterized protein		0.907459
Rv1452c	2	1vt4I	0.9348	0.412		0.620595			0.9072
Rv2827c	1.66	1zelB	0.9797	0.997		0.988312	Uncharacterized protein		0.907153
Rv3512	2	2uvcG	0.9345	0.068		0.252083			0.9069
Rv3702c	1.91	4zfjA	0.9448	0.704	3.5.1.118	0.815561	Gamma-glutamyl-hercynylcysteine sulfoxide hydrolase	GO:0006541, GO:0052699, GO:0052704, GO:0016787, GO:0016811	0.905289
Rv1897c	1.91	1j7gA	0.9443	0.439	3.1	0.643854	D-aminoacyl-tRNA deacylase	GO:0006399, GO:0006450, GO:0005737, GO:0000049, GO:0002161, GO:0003723, GO:0016787, GO:0051499, GO:0051500	0.904789
Rv1450c	2	3hmjG	0.9314	0.08	2.3.1.86	0.272969	Fatty acid synthase subunit beta	GO:0006629, GO:0006631, GO:0006633, GO:0008152, GO:0042759, GO:0055114, GO:0005811, GO:0005829, GO:0005835, GO:0003824, GO:0004312, GO:0004313, GO:0004314, GO:0004318, GO:0004319, GO:0004320, GO:0004321, GO:0005515, GO:0016295, GO:0016296, GO:0016297, GO:0016409, GO:0016491, GO:0016740, GO:0016787, GO:0016829, GO:0019171, GO:0047451	0.9038
Rv3735	2	2d16A	0.9293	0.444		0.642347	Putative uncharacterized protein PH1918		0.9017
Rv1325c	1.85	1vt4I	0.9477	0.425		0.634644			0.900254
Rv2257c	1.72	3i7jA	0.9629	0.996		0.97931	beta-lactamase Mb2281c		0.898275
Rv0578c	1.9	2pffB	0.939	0.438	2.3.1.86	0.641313	Fatty acid synthase subunit beta	GO:0006629, GO:0006631, GO:0006633, GO:0008152, GO:0042759, GO:0055114, GO:0005811, GO:0005829, GO:0005835, GO:0003824, GO:0004312, GO:0004313, GO:0004314, GO:0004318, GO:0004319, GO:0004320, GO:0004321, GO:0005515, GO:0016295, GO:0016296, GO:0016297, GO:0016409, GO:0016491, GO:0016740, GO:0016787, GO:0016829, GO:0019171, GO:0047451	0.898166
Rv3735	2	1vggA	0.9256	0.563		0.721881	Uncharacterized protein		0.898
Rv1450c	2	2uvcG	0.925	0.076		0.265141			0.8974
Rv0525	1.76	4ij5A	0.9567	0.242	3.1.3.3	0.481167	Phosphoserine phosphatase 1	GO:0006564, GO:0008652, GO:0016311, GO:0004647, GO:0016787	0.897359
Rv3069	1.86	5a40A	0.9433	0.331		0.558778	Putative fluoride ion transporter CrcB	GO:0006810, GO:0005886, GO:0016020, GO:0016021	0.897176
Rv3404c	2	4nv1C	0.9237	0.378		0.590896	Formyl transferase family protein	GO:0009058, GO:0016740, GO:0016742	0.8961
Rv1636	1.62	5ahwC	0.9738	0.703		0.827394	UspA domain protein	GO:0006950, GO:0000166	0.895975
Rv2166c	1.83	1n0eB	0.9452	0.277		0.511684	Transcriptional regulator MraZ	GO:0006351, GO:0006355, GO:0005737, GO:0009295, GO:0003677, GO:0003700	0.895109
Rv2258c	1.72	5f8cA	0.9595	0.997		0.97807	Possible transcriptional regulatory protein	GO:0032259, GO:0071456, GO:0005618, GO:0005737, GO:0005886, GO:0008757	0.894875
Rv1718	1.78	2y7dA	0.9515	0.366	2.3.1.247	0.590126	3-keto-5-aminohexanoate cleavage enzyme	GO:0019475, GO:0003824, GO:0016740, GO:0046872	0.894801
Rv1897c	1.91	2dboA	0.933	0.436	3.1	0.637799	D-aminoacyl-tRNA deacylase	GO:0006399, GO:0006450, GO:0005737, GO:0000049, GO:0002161, GO:0003723, GO:0016787, GO:0051499, GO:0051500	0.893489
Rv3404c	2	4yfvA	0.9209	0.368		0.582144	VioF	GO:0009058, GO:0016742	0.8933
Rv0833	2	3hmjG	0.9205	0.052	2.3.1.86	0.218783	Fatty acid synthase subunit beta	GO:0006629, GO:0006631, GO:0006633, GO:0008152, GO:0042759, GO:0055114, GO:0005811, GO:0005829, GO:0005835, GO:0003824, GO:0004312, GO:0004313, GO:0004314, GO:0004318, GO:0004319, GO:0004320, GO:0004321, GO:0005515, GO:0016295, GO:0016296, GO:0016297, GO:0016409, GO:0016491, GO:0016740, GO:0016787, GO:0016829, GO:0019171, GO:0047451	0.8929
Rv1159A	2	3jstA	0.9195	0.344	4.2.1.96	0.562413	Putative pterin-4-alpha-carbinolamine dehydratase	GO:0006729, GO:0008124, GO:0016829	0.8919
Rv1732c	1.7	2ywiA	0.9576	0.545		0.722421	Hypothetical conserved protein	GO:0045454, GO:0055114, GO:0098869, GO:0005623, GO:0016209, GO:0016491	0.890334
Rv1357c	1.64	4rnfA	0.9641	0.344	2.7.7.65/3.1.4.52	0.575891	Motility regulator		0.888914
Rv0034	1.59	1tuhA	0.9689	0.321		0.557689	Putative uncharacterized protein		0.887117
Rv3304	1.7	2rbhA	0.9516	0.245	2.3.2.4	0.482848	Gamma-glutamylcyclotransferase	GO:0001836, GO:0006750, GO:0005829, GO:0070062, GO:0003839, GO:0016740, GO:0016746, GO:0042803	0.884334
Rv0759c	1.58	3p0tA	0.9664	0.855		0.908995	Uncharacterized protein	GO:0003824	0.883298
Rv0833	2	2uvcG	0.9108	0.049		0.211256			0.8832
Rv2149c	1.83	1rw0A	0.933	0.346		0.568171	Laccase domain protein		0.882909
Rv1276c	1.63	4hbzA	0.958	0.429		0.641079	Putative phosphohistidine phosphatase, SixA		0.881494
Rv3722c	1.69	5c6uA	0.9495	0.986		0.967578	Conserved protein	GO:0040007, GO:0005576, GO:0003824	0.880914
Rv1897c	1.91	2okvB	0.9191	0.381	3.1	0.591758	D-tyrosyl-tRNA(Tyr) deacylase 1	GO:0006260, GO:0006399, GO:0006450, GO:0005634, GO:0005730, GO:0005737, GO:0005829, GO:0000049, GO:0002161, GO:0003677, GO:0003723, GO:0016787, GO:0046872, GO:0051499, GO:0051500	0.879589
Rv0787A	1.86	1twjA	0.9245	0.41	6.3.5.3	0.615666	Phosphoribosylformylglycinamidine synthase subunit PurS	GO:0006164, GO:0006189, GO:0005737, GO:0000166, GO:0004642, GO:0005524, GO:0016874	0.878376
Rv2456c	1.72	3wdoA	0.9429	0.173		0.403883		GO:0055085, GO:0016020, GO:0016021	0.878275
Rv0264c	1.72	3mmlB	0.9426	0.652		0.783948	Allophanate hydrolase subunit 1	GO:0016787	0.877975
Rv3678c	1.97	3d01L	0.9093	0.497		0.672252	Uncharacterized protein		0.877729
Rv2634c	2	1vt4I	0.9048	0.456		0.642331			0.8772
Rv2676c	1.65	5a12A	0.9504	0.229	1.13.11.49	0.466521	Chlorite dismutase	GO:0055114, GO:0046872, GO:0050587	0.876533
Rv1504c	1.68	3dr4C	0.9458	0.365	2.6.1.102	0.587552	GDP-perosamine synthase	GO:0009103, GO:0009243, GO:0003824, GO:0008483, GO:0016740, GO:0102933	0.875893
Rv3300c	1.9	2istA	0.9165	0.205	5.4.99.23	0.433454	Ribosomal large subunit pseudouridine synthase D	GO:0000027, GO:0000455, GO:0001522, GO:0006364, GO:0009451, GO:0005829, GO:0003723, GO:0005515, GO:0009982, GO:0016853, GO:0019239	0.875666
Rv0578c	1.9	3hmjG	0.9161	0.057	2.3.1.86	0.228512	Fatty acid synthase subunit beta	GO:0006629, GO:0006631, GO:0006633, GO:0008152, GO:0042759, GO:0055114, GO:0005811, GO:0005829, GO:0005835, GO:0003824, GO:0004312, GO:0004313, GO:0004314, GO:0004318, GO:0004319, GO:0004320, GO:0004321, GO:0005515, GO:0016295, GO:0016296, GO:0016297, GO:0016409, GO:0016491, GO:0016740, GO:0016787, GO:0016829, GO:0019171, GO:0047451	0.875266
Rv1897c	1.91	3lmtA	0.9139	0.293	3.1	0.517468	D-tyrosyl-tRNA(Tyr) deacylase	GO:0006399, GO:0006450, GO:0005737, GO:0000049, GO:0000166, GO:0002161, GO:0003723, GO:0016787, GO:0043908, GO:0051499, GO:0051500, GO:0106026	0.874389
Rv1718	1.78	3e49A	0.9282	0.33		0.553449	Uncharacterized protein	GO:0019475, GO:0003824, GO:0016740, GO:0046872	0.871501
Rv1827	1.55	2kfuA	0.9575	0.994		0.975579	Glycogen accumulation regulator GarA	GO:0043457, GO:0045820, GO:0046777, GO:0005576, GO:0005618, GO:0005886, GO:0005515, GO:0042802	0.870441
Rv1718	1.78	3fa5A	0.9261	0.361		0.578206	Uncharacterized protein	GO:0019475, GO:0003824, GO:0016740, GO:0046872	0.869401
Rv2205c	1.67	1to6A	0.9405	0.304	2.7.1.31	0.534707	Glycerate kinase	GO:0016310, GO:0031388, GO:0000166, GO:0005524, GO:0008887, GO:0016301, GO:0016740	0.869273
Rv3514	2	3hmjG	0.8962	0.059	2.3.1.86	0.229947	Fatty acid synthase subunit beta	GO:0006629, GO:0006631, GO:0006633, GO:0008152, GO:0042759, GO:0055114, GO:0005811, GO:0005829, GO:0005835, GO:0003824, GO:0004312, GO:0004313, GO:0004314, GO:0004318, GO:0004319, GO:0004320, GO:0004321, GO:0005515, GO:0016295, GO:0016296, GO:0016297, GO:0016409, GO:0016491, GO:0016740, GO:0016787, GO:0016829, GO:0019171, GO:0047451	0.8686
Rv1504c	1.68	4lc3A	0.9385	0.393	2.6.1.87	0.607314	Putative UDP-4-amino-4-deoxy-l-arabinose--oxoglutarate aminotransferas	GO:0003824	0.868593
Rv2573	1.45	4ol9A	0.9686	0.984	1.1.1.169	0.97627	Putative 2-dehydropantoate 2-reductase	GO:0015940, GO:0033317, GO:0055114, GO:0005737, GO:0005829, GO:0008677, GO:0016491, GO:0050661	0.868362
Rv3529c	1.73	2zq5A	0.9313	0.995		0.962623	Uncharacterized protein		0.867996
Rv3813c	1.51	1rkqA	0.9596	0.263		0.502369	Sugar phosphatase YidA	GO:0016311, GO:0005829, GO:0000287, GO:0016787, GO:0016791, GO:0046872, GO:0050308	0.867268
Rv0578c	1.9	2uvcG	0.9076	0.062		0.237216			0.866766
Rv1498A	1.91	3oqtA	0.9059	1		0.951788	Uncharacterized protein	GO:0005576, GO:0000166	0.866389
Rv1718	1.78	3lotD	0.9222	0.333		0.554159	Uncharacterized protein	GO:0019475, GO:0003824, GO:0016740, GO:0046872	0.865501
Rv2923c	1.67	1ml8A	0.9357	0.191		0.422751	Protein YhfA		0.864473
Rv3213c	1.86	4pfsA	0.9094	0.853		0.880749	Cobyrinic Acid a,c-diamide synthase	GO:0000166	0.863276
Rv2149c	1.83	1t8hA	0.9131	0.324		0.543916	Laccase domain protein	GO:0046872	0.863009
Rv1498A	1.91	2vxaL	0.9019	0.5		0.671528	Dodecin	GO:0000166	0.862389
Rv0746	1.79	1vt4I	0.9169	0.42		0.620563			0.861522
Rv2676c	1.65	3nn1A	0.9338	0.252	1.13.11.49	0.485095	Chlorite dismutase	GO:0055114, GO:0016491, GO:0046872, GO:0050587	0.859934
Rv2603c	1.56	1lfpA	0.9453	0.467		0.664421	Probable transcriptional regulatory protein aq_1575	GO:0006351, GO:0006355, GO:0005737, GO:0005829, GO:0003677	0.85956
Rv3361c	2	3pssA	0.8871	0.225		0.446763	Qnr		0.8595
Rv1112	1.59	1jalA	0.9412	0.523		0.701604	Ribosome-binding ATPase YchF	GO:0005737, GO:0000166, GO:0005524, GO:0005525, GO:0016887, GO:0046872	0.859417
Rv3541c	1.98	4rv2B	0.8894	0.228		0.450315	MaoC-like dehydratase		0.859152
Rv2413c	1.51	3zh9B	0.9508	0.166	2.7.7.7	0.397282	Uncharacterized protein YqeN	GO:0006260, GO:0071897, GO:0009360, GO:0003677, GO:0003887	0.858468
Rv3514	2	2uvcG	0.8859	0.064		0.238113			0.8583
Rv3541c	1.98	5cpgA	0.8876	0.172	4.2.1.119	0.390727	Uncharacterized protein	GO:0006633, GO:0055114, GO:0005835, GO:0004312, GO:0016829	0.857352
Rv3507	1.67	2pffB	0.9281	0.415	2.3.1.86	0.620614	Fatty acid synthase subunit beta	GO:0006629, GO:0006631, GO:0006633, GO:0008152, GO:0042759, GO:0055114, GO:0005811, GO:0005829, GO:0005835, GO:0003824, GO:0004312, GO:0004313, GO:0004314, GO:0004318, GO:0004319, GO:0004320, GO:0004321, GO:0005515, GO:0016295, GO:0016296, GO:0016297, GO:0016409, GO:0016491, GO:0016740, GO:0016787, GO:0016829, GO:0019171, GO:0047451	0.856873
Rv2149c	1.83	1rv9A	0.9068	0.342		0.556889	Laccase domain protein		0.856709
Rv0371c	1.86	2we9A	0.9027	0.984		0.942474	Uncharacterized protein	GO:0046872	0.856576
Rv2298	1.62	3n2tA	0.9343	0.265	1.1.1	0.497584	Putative oxidoreductase	GO:0055114, GO:0016491	0.856475
Rv3272	1.69	4hl6A	0.9248	0.288		0.516084	Acetyl-CoA:oxalate CoA-transferase	GO:0003824, GO:0016740, GO:0036412	0.856214
Rv1341	1.74	3tquA	0.9176	0.427	3.6.1.9	0.625951	Non-canonical purine NTP pyrophosphatase	GO:0008150, GO:0009117, GO:0009143, GO:0005829, GO:0000166, GO:0003674, GO:0016787, GO:0017111, GO:0046872, GO:0047429	0.855617
Rv3722c	1.69	3pplA	0.9242	0.535	2.6.1.1	0.703169	Aspartate transaminase	GO:0003824, GO:0004069, GO:0008483, GO:0016740, GO:0080130	0.855614
Rv3541c	1.98	4v12A	0.8844	0.213		0.434024	MaoC-like dehydratase		0.854152
Rv3541c	1.98	4v12A2	0.8844	0.213		0.434024	MaoC-like dehydratase		0.854152
Rv0190	1.7	4adzA	0.9213	0.578		0.729734	Uncharacterized protein	GO:0006355, GO:0045892, GO:0032993, GO:0000976, GO:0001217, GO:0003677, GO:0046872	0.854034
Rv1718	1.78	3e02A	0.9104	0.363		0.57487	Uncharacterized protein	GO:0019475, GO:0003824, GO:0016740, GO:0046872	0.853701
Rv3361c	2	3du1X	0.8813	0.194		0.413488	All3740 protein		0.8537
Rv1159A	2	1ru0A	0.8812	0.287	4.2.1.96	0.502896	Pterin-4-alpha-carbinolamine dehydratase 2	GO:0006729, GO:0008124	0.8536
Rv2716	1.49	1s7jA	0.9485	0.17		0.401553	Phenazine biosynthesis protein PhzF family	GO:0009058, GO:0003824	0.853532
Rv0787A	1.86	2yx5A	0.899	0.278		0.499922	Phosphoribosylformylglycinamidine synthase subunit PurS	GO:0006164, GO:0006189, GO:0005737, GO:0000166, GO:0004642, GO:0005524, GO:0016874	0.852876
Rv0297	1.69	1vt4I	0.921	0.397		0.604679			0.852414
Rv0992c	1.58	2jcbA	0.9353	0.181	6.3.3.2	0.411448	5-formyltetrahydrofolate cyclo-ligase	GO:0008150, GO:0000166, GO:0005524, GO:0016874, GO:0030272, GO:0046872	0.852198
Rv1504c	1.68	2ogaA	0.9212	0.33	2.6.1.106	0.551358	dTDP-3-amino-3,4,6-trideoxy-alpha-D-glucose transaminase	GO:0017000, GO:0033068, GO:0003824, GO:0008483, GO:0016740, GO:0030170	0.851293
Rv1718	1.78	3no5A	0.9076	0.34		0.555503	Uncharacterized protein	GO:0019475, GO:0003824, GO:0016740, GO:0046872	0.850901
Rv2631	2	2epgB	0.8784	0.543		0.690631	RNA-splicing ligase RtcB	GO:0006396, GO:0008452, GO:0016874, GO:0046872	0.8508
Rv1498A	1.91	2vyxK	0.89	0.5		0.667083	Dodecin	GO:0000166	0.850489
Rv1504c	1.68	2fniA	0.9198	0.282	2.6.1.92	0.509297	UDP-4-amino-4,6-dideoxy-N-acetyl-beta-L-altrosamine transaminase	GO:0003824, GO:0008483, GO:0016740	0.849893
Rv0911	1.64	3oxhA	0.924	0.326		0.548839	27 kDa antigen Cfp30B	GO:0009405, GO:0005576, GO:0005886	0.848814
Rv0849	1.51	3wdoA	0.9411	0.163		0.391662		GO:0055085, GO:0016020, GO:0016021	0.848768
Rv1504c	1.68	3bcxA	0.9186	0.303		0.527575	Putative CDP-4-keto-6-deoxy-D-glucose-3-dehydratase	GO:0003824, GO:0008483, GO:0016740	0.848693
Rv1504c	1.68	3frkA	0.9164	0.327		0.547415	QdtB	GO:0003824	0.846493
Rv1718	1.78	3c6cA	0.9024	0.331		0.546529	Uncharacterized protein	GO:0019475, GO:0003824, GO:0016740	0.845701
Rv2624c	1.32	3cisG	0.9628	0.288		0.52658	Universal stress protein Rv2623	GO:0001666, GO:0006950, GO:0009405, GO:0040007, GO:0040008, GO:0085014, GO:0005618, GO:0005829, GO:0005886, GO:0000166, GO:0005524	0.845445
Rv3541c	1.98	1iq6B	0.8755	0.19	4.2.1.17	0.407854	(R)-specific enoyl-CoA hydratase	GO:0006629, GO:0006631, GO:0006633, GO:0055114, GO:0005835, GO:0004312, GO:0016829	0.845252
Rv0416	1.77	1zud4	0.9032	0.258		0.482727			0.84518
Rv0297	1.69	1vt4I3	0.9136	0.394		0.599965			0.845014
Rv0525	1.76	1h2fA	0.9038	0.221		0.446923	Phosphoglycerate mutase	GO:0008152, GO:0003824	0.844459
Rv1341	1.74	2pyuA	0.9063	0.441	3.6.1.9/5.3.3.14	0.632201	dITP/XTP pyrophosphatase	GO:0009117, GO:0009143, GO:0009146, GO:0005829, GO:0000166, GO:0000287, GO:0016787, GO:0017111, GO:0035870, GO:0036220, GO:0036222, GO:0042803, GO:0046872, GO:0047429	0.844317
Rv1718	1.78	5ikyA	0.901	0.239		0.464046	Uncharacterized protein	GO:0019475, GO:0003824, GO:0016740	0.844301
Rv0390	1.61	2fsxA	0.9222	0.992		0.956463	Sulfurtransferase		0.843055
Rv3722c	1.69	3ez1B	0.9114	0.434		0.628926	Aminotransferase MocR family	GO:0003824, GO:0008483, GO:0016740	0.842814
Rv3069	1.86	5a43A	0.8886	0.281		0.499697	Putative fluoride ion transporter CrcB	GO:0006810, GO:0015698, GO:0034220, GO:0005886, GO:0005887, GO:0016020, GO:0016021, GO:0015103	0.842476
Rv1632c	1.5	2p12A	0.936	0.589		0.742498	Uncharacterized protein		0.84235
Rv3344c	1.5	1vt4I	0.9353	0.528		0.702736			0.84165
Rv1504c	1.68	1b9iA	0.9115	0.305	4.2.1.144	0.527264	3-amino-5-hydroxybenzoate synthase	GO:0017000, GO:0003824, GO:0016740, GO:0016829	0.841593
Rv2556c	1.53	1vphC	0.9307	0.281		0.511397	Uncharacterized protein		0.841005
Rv0341	1.62	2pffB	0.9184	0.248	2.3.1.86	0.477245	Fatty acid synthase subunit beta	GO:0006629, GO:0006631, GO:0006633, GO:0008152, GO:0042759, GO:0055114, GO:0005811, GO:0005829, GO:0005835, GO:0003824, GO:0004312, GO:0004313, GO:0004314, GO:0004318, GO:0004319, GO:0004320, GO:0004321, GO:0005515, GO:0016295, GO:0016296, GO:0016297, GO:0016409, GO:0016491, GO:0016740, GO:0016787, GO:0016829, GO:0019171, GO:0047451	0.840575
Rv3361c	2	2xtwA	0.8681	0.203		0.419791	QnrB1		0.8405
Rv2716	1.49	4dunA	0.9352	0.198		0.430313	Putative phenazine biosynthesis PhzC/PhzF protein	GO:0009058, GO:0003824	0.840232
Rv2149c	1.83	1xfjA	0.8901	0.331		0.542792	Laccase domain protein		0.840009
Rv3722c	1.69	3d6kC	0.9079	0.556		0.710487	Uncharacterized protein	GO:0003824	0.839314
Rv1159A	2	1f93A	0.8668	0.29	4.2.1.96	0.50137	Pterin-4-alpha-carbinolamine dehydratase	GO:0006351, GO:0006355, GO:0006558, GO:0006729, GO:0008150, GO:0043496, GO:0045893, GO:0051289, GO:0051291, GO:0055114, GO:0005575, GO:0005634, GO:0005654, GO:0005737, GO:0005829, GO:0070062, GO:0003674, GO:0003713, GO:0004505, GO:0008124, GO:0016829, GO:0042802	0.8392
Rv2717c	1.96	2q4nA	0.8719	0.391		0.583877	UPF0678 fatty acid-binding protein-like protein At1g79260	GO:0006810, GO:0005737, GO:0005829, GO:0003674	0.839005
Rv2556c	1.53	2p6hA	0.9287	0.307		0.533958	Uncharacterized protein		0.839005
Rv1504c	1.68	2c7tA	0.9089	0.369	2.6.1.100	0.579124	L-glutamine:2-deoxy-scyllo-inosose aminotransferase	GO:0017000, GO:0003824, GO:0008483, GO:0016740	0.838993
Rv1504c	1.68	4qgrA	0.9084	0.31		0.530664	DegT/DnrJ/EryC1/StrS aminotransferase	GO:0003824, GO:0008483, GO:0016740	0.838493
Rv1718	1.78	5ikyA1	0.895	0.242		0.465392	Uncharacterized protein	GO:0019475, GO:0003824, GO:0016740	0.838301
Rv1504c	1.68	4xauA	0.9081	0.32		0.539066	Putative aminotransferase	GO:0003824, GO:0008483, GO:0016740	0.838193
Rv3507	1.67	3hmjG	0.9082	0.072	2.3.1.86	0.255715	Fatty acid synthase subunit beta	GO:0006629, GO:0006631, GO:0006633, GO:0008152, GO:0042759, GO:0055114, GO:0005811, GO:0005829, GO:0005835, GO:0003824, GO:0004312, GO:0004313, GO:0004314, GO:0004318, GO:0004319, GO:0004320, GO:0004321, GO:0005515, GO:0016295, GO:0016296, GO:0016297, GO:0016409, GO:0016491, GO:0016740, GO:0016787, GO:0016829, GO:0019171, GO:0047451	0.836973
Rv2989	1.31	1mkmB	0.9544	0.206		0.443403	Transcriptional regulator, IclR family	GO:0006351, GO:0006355, GO:0045892, GO:0003677, GO:0003700	0.83573
Rv3361c	2	2xt2A	0.8632	0.155		0.365781	McbG-like protein	GO:0016746	0.8356
Rv3221c	1.73	3bg5A	0.8987	0.324	6.4.1.1	0.53961	Pyruvate carboxylase	GO:0006090, GO:0006094, GO:0000166, GO:0003824, GO:0004075, GO:0004736, GO:0005524, GO:0009374, GO:0016874, GO:0046872	0.835396
Rv3221c	1.73	3bg5A3	0.8987	0.324		0.53961	Pyruvate carboxylase	GO:0006090, GO:0006094, GO:0000166, GO:0003824, GO:0004075, GO:0004736, GO:0005524, GO:0009374, GO:0016874, GO:0046872	0.835396
Rv1504c	1.68	3nu7A	0.9052	0.34	2.6.1.98	0.554768	UDP-2-acetamido-2-deoxy-3-oxo-D-glucuronate aminotransferase	GO:0000271, GO:0006065, GO:0009103, GO:0009243, GO:0071555, GO:0003824, GO:0008483, GO:0016740, GO:0030170	0.835293
Rv1139c	1.24	4a2nB	0.9631	0.182		0.41867	Uncharacterized protein	GO:0006481, GO:0016020, GO:0016021, GO:0004671	0.835223
Rv2717c	1.96	3ia8A	0.868	0.333		0.537628	THAP domain-containing protein 4		0.835105
Rv3425	1.26	2g38B	0.9603	0.329		0.562084	PPE family protein PPE41	GO:0009405, GO:0005576, GO:0009986, GO:0005515	0.835053
Rv2331A	1.32	1ddiA	0.9521	0.241	1.8.1.2	0.479016	Sulfite reductase [NADPH] flavoprotein alpha-component	GO:0055114, GO:0016491	0.834745
Rv2331A	1.32	1ddiA3	0.9521	0.241		0.479016	Sulfite reductase [NADPH] flavoprotein alpha-component	GO:0055114, GO:0016491	0.834745
Rv0378	1.8	3boiA	0.8888	0.315		0.529124	6.5 kDa glycine-rich antifreeze protein		0.834744
Rv1504c	1.68	2gmsA	0.9032	0.242		0.467519	WbdK	GO:0003824, GO:0008483, GO:0016740	0.833293
Rv2140c	2	1fuxA	0.8599	0.463		0.630978	UPF0098 protein YbcL	GO:0043086, GO:0030288, GO:0042597, GO:0004857	0.8323
Rv2752c	1.18	3zq4A	0.9659	0.373	3.1	0.600234	Ribonuclease J1	GO:0006364, GO:0006396, GO:0006397, GO:0090501, GO:0090502, GO:0090503, GO:0005737, GO:0003723, GO:0004518, GO:0004519, GO:0004521, GO:0004527, GO:0004534, GO:0005515, GO:0008270, GO:0016787, GO:0046872	0.830135
Rv3272	1.69	3ubmA	0.8985	0.279	2.8.3	0.500681	Formyl-CoA:oxalate CoA-transferase	GO:0008152, GO:0033611, GO:0003824, GO:0008410, GO:0016740, GO:0033608	0.829914
Rv0341	1.62	3hmjG	0.9074	0.067	2.3.1.86	0.246568	Fatty acid synthase subunit beta	GO:0006629, GO:0006631, GO:0006633, GO:0008152, GO:0042759, GO:0055114, GO:0005811, GO:0005829, GO:0005835, GO:0003824, GO:0004312, GO:0004313, GO:0004314, GO:0004318, GO:0004319, GO:0004320, GO:0004321, GO:0005515, GO:0016295, GO:0016296, GO:0016297, GO:0016409, GO:0016491, GO:0016740, GO:0016787, GO:0016829, GO:0019171, GO:0047451	0.829575
Rv1761c	1.27	2k3mA	0.9534	0.976		0.964634	Uncharacterized protein	GO:0016020, GO:0016021	0.829468
Rv2632c	1.5	4wpyA	0.923	0.534		0.702056	Uncharacterized protein MT1780		0.82935
Rv1159A	2	2v6uA	0.8562	0.277	4.2.1.96	0.486998	Pterin-4a-carbinolamine dehydratase	GO:0006729, GO:0008124, GO:0016829	0.8286
Rv2676c	1.65	2vxhB	0.9023	0.217	1.13.11.49	0.442492	Chlorite dismutase	GO:0046872	0.828434
Rv1151c	1.61	2h59A	0.9072	0.315	3.5.1	0.534573	NAD-dependent protein deacetylase	GO:0006476, GO:0005737, GO:0016787, GO:0034979, GO:0046872, GO:0051287, GO:0070403	0.828055
Rv3272	1.69	2vjnA	0.8962	0.245	2.8.3.16	0.468582	Formyl-CoA:oxalate CoA-transferase	GO:0008152, GO:0033611, GO:0005737, GO:0003824, GO:0016740, GO:0033608	0.827614
Rv1818c	1.49	1vt4I3	0.9224	0.398		0.6059			0.827432
Rv3344c	1.5	1vt4I3	0.9208	0.525		0.695284			0.82715
Rv1818c	1.49	1vt4I	0.9221	0.396		0.604278			0.827132
Rv3529c	1.73	2z6vA	0.8904	0.263		0.483917	Uncharacterized protein		0.827096
Rv3507	1.67	2uvcG	0.8981	0.078		0.264673			0.826873
Rv3510c	1.44	3irsA	0.9283	0.238		0.470038	Uncharacterized protein	GO:0016787	0.826744
Rv3788	1.48	2p4vA	0.9223	0.176		0.402896	Transcription elongation factor GreB	GO:0006351, GO:0006352, GO:0006355, GO:0031439, GO:0032784, GO:0003677, GO:0070063	0.826014
Rv1151c	1.61	1iciA	0.9051	0.453	3.5.1	0.64032	NAD-dependent protein deacylase 1	GO:0006351, GO:0006355, GO:0036047, GO:0036049, GO:0005737, GO:0016787, GO:0036054, GO:0036055, GO:0046872, GO:0070403	0.825955
Rv2998A	1.18	3zrwA	0.9605	0.224	2.7.13.3	0.463845	Uncharacterized protein, Osmolarity sensor protein EnvZ	GO:0007165, GO:0016021, GO:0000155, GO:0004871	0.824735
Rv1026	1.46	1t6cA	0.9236	0.318	3.6.1.11/3.6.1.40	0.541945	Exopolyphosphatase	GO:0006793, GO:0016462, GO:0046872	0.824679
Rv3178	1.48	4y9iA	0.9207	0.31		0.534244	Uncharacterized protein	GO:0055114, GO:0016491, GO:0048037	0.824414
Rv1873	1.27	2jekA	0.9483	0.993		0.970393	Uncharacterized protein		0.824368
Rv2302	1.6	2a7yA	0.9048	1		0.95121	Uncharacterized protein Rv2302	GO:0005618	0.824336
Rv0525	1.76	4pz9A	0.8834	0.255		0.474623	Glucosyl-3-phosphoglycerate phosphatase	GO:0008152, GO:0016311, GO:0003824, GO:0016787, GO:0050531	0.824059
Rv2319c	1.23	3cisG	0.9531	0.187		0.422173	Universal stress protein Rv2623	GO:0001666, GO:0006950, GO:0009405, GO:0040007, GO:0040008, GO:0085014, GO:0005618, GO:0005829, GO:0005886, GO:0000166, GO:0005524	0.823908
Rv0163	1.39	2o6tA	0.9309	0.418		0.623792	Uncharacterized protein		0.822759
Rv0341	1.62	2uvcG	0.9003	0.073		0.256363			0.822475
Rv1087	1.47	1vt4I	0.9193	0.452		0.644611			0.821697
Rv1718	1.78	4nnaA	0.878	0.241	4.1.3	0.459998	Uncharacterized protein	GO:0019475, GO:0003824, GO:0016740, GO:0046872	0.821301
Rv0378	1.8	3bogA	0.8751	0.319		0.528353	6.5 kDa glycine-rich antifreeze protein		0.821044
Rv0433	1.54	1r8gB	0.9092	0.264	6.3	0.489927	Putative glutamate--cysteine ligase 2	GO:0042398, GO:0000166, GO:0004357, GO:0005524, GO:0016874, GO:0016879	0.820823
Rv2140c	2	1vi3A	0.8481	0.462		0.625957	UPF0098 protein YbhB	GO:0005737	0.8205
Rv1897c	1.91	1tc5A	0.8594	0.187		0.400884	Probable D-tyrosyl-tRNA(Tyr) deacylase	GO:0006450, GO:0005737, GO:0002161, GO:0016787, GO:0051499	0.819889
Rv1004c	1.28	2pffB	0.9419	0.119	2.3.1.86	0.334793	Fatty acid synthase subunit beta	GO:0006629, GO:0006631, GO:0006633, GO:0008152, GO:0042759, GO:0055114, GO:0005811, GO:0005829, GO:0005835, GO:0003824, GO:0004312, GO:0004313, GO:0004314, GO:0004318, GO:0004319, GO:0004320, GO:0004321, GO:0005515, GO:0016295, GO:0016296, GO:0016297, GO:0016409, GO:0016491, GO:0016740, GO:0016787, GO:0016829, GO:0019171, GO:0047451	0.819283
Rv2125	1.3	2wamA	0.9391	0.27		0.503544	Uncharacterized protein	GO:0070207, GO:0005886	0.819114
Rv1558	1.4	3r5zA	0.9259	0.75		0.833322	Uncharacterized protein	GO:0055114, GO:0016491, GO:0048037	0.819076
Rv0842	1.51	3wdoA	0.9113	0.164		0.386592		GO:0055085, GO:0016020, GO:0016021	0.818968
Rv1504c	1.68	4ytjA	0.8885	0.271		0.490697			0.818593
Rv1504c	1.68	5k8bA	0.8884	0.382	2.6.1.109	0.582554	8-amino-3,8-dideoxy-alpha-D-manno-octulosonate transaminase	GO:0000271, GO:0009103, GO:0003824, GO:0008483, GO:0016740	0.818493
Rv1504c	1.68	4k2bA	0.8875	0.34	2.6.1.104	0.549318	3-oxo-glucose-6-phosphate:glutamate aminotransferase	GO:0017000, GO:0003824, GO:0008483, GO:0016740, GO:0030170	0.817593
Rv1766	1.4	4m1pA	0.9243	0.292		0.519515	Uncharacterized protein	GO:0006355, GO:0003677, GO:0046872	0.817476
Rv1191	1.13	1azwA	0.9595	0.205	3.4.11.5	0.443506	Proline iminopeptidase	GO:0006508, GO:0005737, GO:0004177, GO:0008233, GO:0016787	0.817166
Rv2556c	1.53	1vmfA	0.9064	0.22		0.446551	BH3498 protein		0.816705
Rv3541c	1.98	3k67A	0.8468	0.2		0.411534	Uncharacterized protein	GO:0006633, GO:0055114, GO:0005835, GO:0004312	0.816552
Rv0543c	1.22	2kvcA	0.946	1		0.972625	Uncharacterized protein		0.815493
Rv2751	1.24	2ckdA	0.9432	0.216	2.1.1	0.451366	Putative S-adenosyl-L-methionine-dependent methyltransferase ML2640	GO:0032259, GO:0008168, GO:0016740	0.815323
Rv2216	1.3	4b4oA	0.9346	0.339		0.562876	Epimerase family protein SDR39U1	GO:0003824, GO:0050662	0.814614
Rv2179c	1.63	4hecA	0.8908	0.987	3.1.13	0.937667	3'-5' exoribonuclease Rv2179c	GO:0040007, GO:0090305, GO:0000287, GO:0003676, GO:0004518, GO:0004527, GO:0008408, GO:0016787, GO:0046872	0.814294
Rv2257c	1.72	3hlgA	0.8782	0.219	2.3.1.238	0.43855	Acyltransferase LovD	GO:0017000, GO:0030639, GO:0050832, GO:0016740, GO:0016746, GO:0016787	0.813575
Rv2028c	1.31	3cisG	0.932	0.266		0.497908	Universal stress protein Rv2623	GO:0001666, GO:0006950, GO:0009405, GO:0040007, GO:0040008, GO:0085014, GO:0005618, GO:0005829, GO:0005886, GO:0000166, GO:0005524	0.81333
Rv1191	1.13	1qtrA	0.9556	0.177	3.4.11.5	0.411268	Proline iminopeptidase	GO:0006508, GO:0005737, GO:0004177, GO:0008233, GO:0016787	0.813266
Rv1504c	1.68	1mdoA	0.8831	0.422	2.6.1.87	0.610466	UDP-4-amino-4-deoxy-L-arabinose--oxoglutarate aminotransferase	GO:0006629, GO:0009103, GO:0009245, GO:0046677, GO:0003824, GO:0008483, GO:0016740, GO:0099620	0.813193
Rv1504c	1.68	2po3A	0.8831	0.355		0.559911	4-dehydrase	GO:0003824	0.813193
Rv2717c	1.96	2fwvA	0.8459	0.294		0.498693	UPF0678 fatty acid-binding protein-like protein Rv0813c	GO:0006810, GO:0005886	0.813005
Rv2556c	1.53	1vmjA	0.9018	0.203		0.427861	Uncharacterized protein		0.812105
Rv3541c	1.98	4e3eA	0.8423	0.141		0.344622	Beta-methylmalyl-CoA dehydratase	GO:0009436, GO:0015977, GO:0043427, GO:0016829, GO:0016833	0.812052
Rv3541c	1.98	4e3eA1	0.8423	0.141		0.344622	Beta-methylmalyl-CoA dehydratase	GO:0009436, GO:0015977, GO:0043427, GO:0016829, GO:0016833	0.812052
Rv1998c	1.07	2duaA	0.961	0.199	3.11.1.3	0.437309	Phosphonopyruvate hydrolase	GO:0003824, GO:0016787, GO:0033978, GO:0046872	0.810787
Rv1718	1.78	4nnaA2	0.8665	0.244		0.459811	Uncharacterized protein	GO:0019475, GO:0003824, GO:0016740, GO:0046872	0.809801
Rv2437	1.22	4a2nB	0.9403	0.209		0.443309	Uncharacterized protein	GO:0006481, GO:0016020, GO:0016021, GO:0004671	0.809793
Rv3541c	1.98	2bi0A	0.8397	0.118		0.314777	Uncharacterized protein	GO:0005886	0.809452
Rv3541c	1.98	2bi0A1	0.8397	0.118		0.314777	Uncharacterized protein	GO:0005886	0.809452
Rv1414	1.37	3anuA	0.9202	0.26	4.3.1.18	0.489134	D-serine dehydratase	GO:0046872	0.809426
Rv1414	1.37	3anuA2	0.9202	0.26		0.489134	D-serine dehydratase	GO:0046872	0.809426
Rv3213c	1.86	2bejA	0.8555	0.407	3.6	0.590075	Chromosome-partitioning ATPase Soj	GO:0007059, GO:0000166, GO:0003677, GO:0005524, GO:0016787	0.809376
Rv3070	1.45	5a40A	0.9095	0.286		0.510017	Putative fluoride ion transporter CrcB	GO:0006810, GO:0005886, GO:0016020, GO:0016021	0.809261
Rv3192	1.38	1z69A	0.9182	0.156	1.5.98.2	0.37847	5,10-methylenetetrahydromethanopterin reductase	GO:0006730, GO:0015948, GO:0019386, GO:0055114, GO:0005737, GO:0016491, GO:0016705, GO:0018537	0.808743
Rv3787c	1.04	2ckdA	0.9627	0.38	2.1.1	0.604836	Putative S-adenosyl-L-methionine-dependent methyltransferase ML2640	GO:0032259, GO:0008168, GO:0016740	0.808549
Rv3361c	2	2j8kA	0.8352	0.221		0.429627			0.8076
Rv1004c	1.28	3hmjG	0.9298	0.053	2.3.1.86	0.22199	Fatty acid synthase subunit beta	GO:0006629, GO:0006631, GO:0006633, GO:0008152, GO:0042759, GO:0055114, GO:0005811, GO:0005829, GO:0005835, GO:0003824, GO:0004312, GO:0004313, GO:0004314, GO:0004318, GO:0004319, GO:0004320, GO:0004321, GO:0005515, GO:0016295, GO:0016296, GO:0016297, GO:0016409, GO:0016491, GO:0016740, GO:0016787, GO:0016829, GO:0019171, GO:0047451	0.807183
Rv3134c	1.06	3cisG	0.9586	0.257		0.496347	Universal stress protein Rv2623	GO:0001666, GO:0006950, GO:0009405, GO:0040007, GO:0040008, GO:0085014, GO:0005618, GO:0005829, GO:0005886, GO:0000166, GO:0005524	0.807074
Rv1767	1.28	5dikA	0.9296	0.366	1.11.1.15	0.583295	Alkyl hydroperoxide reductase AhpD	GO:0055114, GO:0098869, GO:0004601, GO:0016209, GO:0016491, GO:0051920	0.806983
Rv3404c	2	1z7eD	0.8334	0.184		0.391594	Bifunctional polymyxin resistance protein ArnA	GO:0006629, GO:0008152, GO:0009058, GO:0009103, GO:0009245, GO:0033320, GO:0034214, GO:0046677, GO:0055114, GO:2001315, GO:0003824, GO:0016491, GO:0016740, GO:0016742, GO:0042802, GO:0048040, GO:0050662, GO:0070403, GO:0099618, GO:0099619	0.8058
Rv2556c	1.53	2p6cA	0.895	0.273		0.494303	Uncharacterized protein		0.805305
Rv3054c	1.19	3svlA	0.9397	0.305		0.535358	Chromate reductase	GO:0006805, GO:0055114, GO:0005829, GO:0003955, GO:0010181, GO:0016491, GO:0052873	0.80525
Rv1732c	1.7	2cvbA	0.8722	0.411		0.598727	Probable thiol-disulfide isomerase/thioredoxin	GO:0045454, GO:0055114, GO:0098869, GO:0005623, GO:0016209, GO:0016491, GO:0016853	0.804934
Rv0371c	1.86	3d8vA	0.8509	0.199	2.3.1.157/2.7.7.23	0.411496	Bifunctional protein GlmU	GO:0000902, GO:0006048, GO:0008152, GO:0008360, GO:0009103, GO:0009245, GO:0009252, GO:0035635, GO:0040007, GO:0044650, GO:0071555, GO:0005737, GO:0000287, GO:0003824, GO:0003977, GO:0005515, GO:0016740, GO:0016746, GO:0016779, GO:0019134, GO:0046872, GO:0070569	0.804776
Rv3541c	1.98	1q6wC	0.8348	0.211		0.419694	Monoamine oxidase regulatory protein, putative		0.804552
Rv3541c	1.98	4rljA	0.8348	0.156	4.2.1.59	0.360872	UPF0336 protein Rv0635	GO:0040007, GO:0005886, GO:0005515, GO:0019171	0.804552
Rv3135	1.17	2g38B	0.9403	0.292		0.523992	PPE family protein PPE41	GO:0009405, GO:0005576, GO:0009986, GO:0005515	0.803221
Rv2331A	1.32	1ja0A	0.9204	0.207	1.6.2.4	0.436489	NADPH--cytochrome P450 reductase	GO:0003420, GO:0007584, GO:0009437, GO:0009812, GO:0018393, GO:0019395, GO:0032332, GO:0032770, GO:0042493, GO:0043066, GO:0043154, GO:0043602, GO:0045542, GO:0045880, GO:0046210, GO:0055114, GO:0060192, GO:0070988, GO:0071371, GO:0071372, GO:0071375, GO:0090031, GO:0090181, GO:0090346, GO:0005739, GO:0005783, GO:0005789, GO:0016020, GO:0016021, GO:0043231, GO:0003958, GO:0004128, GO:0008941, GO:…	0.803045
Rv2331A	1.32	1ja0A3	0.9204	0.207		0.436489	NADPH--cytochrome P450 reductase	GO:0003420, GO:0007584, GO:0009437, GO:0009812, GO:0018393, GO:0019395, GO:0032332, GO:0032770, GO:0042493, GO:0043066, GO:0043154, GO:0043602, GO:0045542, GO:0045880, GO:0046210, GO:0055114, GO:0060192, GO:0070988, GO:0071371, GO:0071372, GO:0071375, GO:0090031, GO:0090181, GO:0090346, GO:0005739, GO:0005783, GO:0005789, GO:0016020, GO:0016021, GO:0043231, GO:0003958, GO:0004128, GO:0008941, GO:…	0.803045
Rv3541c	1.98	3exzB	0.833	0.142		0.343927	MaoC-like dehydratase		0.802752
Rv0190	1.7	4m1pA	0.8699	0.38		0.574945	Uncharacterized protein	GO:0006355, GO:0003677, GO:0046872	0.802634
Rv1085c	1.14	3wxvA	0.9435	0.194		0.427831	Adiponectin receptor protein 1	GO:0016021	0.80248
Rv1734c	1.04	3l60A	0.9561	0.262	2.3.1.12	0.500498	Dihydrolipoyllysine-residue acyltransferase component of branched-chain alpha-ketoacid dehydrogenase complex	GO:0008152, GO:0016746	0.801949
Rv0121c	1.28	4zkyA	0.9241	0.597	1.4.3.5	0.742757	Pyridoxamine 5'-phosphate oxidase-related, FMN-binding protein	GO:0048037	0.801483
Rv2257c	1.72	4p6bA	0.8658	0.213		0.429436			0.801175
Rv3054c	1.19	3s2yA	0.9356	0.339		0.563177	Chromate reductase	GO:0055114, GO:0000166, GO:0016491	0.80115
Rv2229c	1.09	4iloA	0.9487	0.17		0.401596	Uncharacterized protein	GO:0046872	0.801113
Rv3213c	1.86	3ez2B	0.8472	0.206		0.41776	Plasmid partition protein A	GO:0030541, GO:0042802	0.801076
Rv3213c	1.86	3ez2B1	0.8472	0.206		0.41776	Plasmid partition protein A	GO:0030541, GO:0042802	0.801076
Rv0760c	1.13	2z7aC	0.9433	0.977		0.960002	Steroid isomerase, putative	GO:0006810, GO:0005622, GO:0016853, GO:0032934, GO:0042803	0.800966
Rv1775	1.47	3hwpA	0.8983	0.274		0.496119	2,4-diacetylphloroglucinol specific hydrolase PhlG	GO:0016787, GO:0046872	0.800697
Rv3037c	1.37	3ll7A	0.9114	0.216		0.443692	Uncharacterized protein		0.800626
Rv2331A	1.32	2bf4A	0.9171	0.179	1.6.2.4	0.405168	NADPH--cytochrome P450 reductase	GO:0006629, GO:0006694, GO:0006696, GO:0008202, GO:0016126, GO:0055114, GO:0005739, GO:0005741, GO:0005783, GO:0005789, GO:0005886, GO:0016020, GO:0016021, GO:0003958, GO:0009055, GO:0010181, GO:0016491	0.799745
Rv2331A	1.32	2bf4A3	0.9171	0.179		0.405168	NADPH--cytochrome P450 reductase	GO:0006629, GO:0006694, GO:0006696, GO:0008202, GO:0016126, GO:0055114, GO:0005739, GO:0005741, GO:0005783, GO:0005789, GO:0005886, GO:0016020, GO:0016021, GO:0003958, GO:0009055, GO:0010181, GO:0016491	0.799745
Rv2923c	1.67	2e8fA	0.8705	0.156		0.368508	Uncharacterized protein		0.799273
Rv2331A	1.32	2qtzA	0.9166	0.188	1.16.1.8	0.415115	Methionine synthase reductase	GO:0055114, GO:0016491	0.799245
Rv2331A	1.32	2qtzA2	0.9166	0.188		0.415115	Methionine synthase reductase	GO:0055114, GO:0016491	0.799245
Rv0525	1.76	2hhjA	0.8585	0.173	5.4.2.4	0.385384	Bisphosphoglycerate mutase	GO:0005975, GO:0006094, GO:0006096, GO:0007585, GO:0008152, GO:0043456, GO:0061621, GO:0005829, GO:0070062, GO:0003824, GO:0004082, GO:0004619, GO:0016787, GO:0016853, GO:0016868, GO:0046538	0.799159
Rv3541c	1.98	4v12A1	0.8294	0.155		0.358548	MaoC-like dehydratase		0.799152
Rv2556c	1.53	1xbfA	0.8887	0.242		0.463751	Uncharacterized conserved protein YjbQ/UPF0047 family, ortholog yugU B.subtilis		0.799005
Rv0525	1.76	3gp5A	0.8583	0.163	5.4.2.11	0.374036	2,3-bisphosphoglycerate-dependent phosphoglycerate mutase	GO:0006094, GO:0006096, GO:0008152, GO:0003824, GO:0004619, GO:0016853, GO:0016868	0.798959
Rv1004c	1.28	2uvcG	0.9214	0.057		0.229172			0.798783
Rv1711	1.45	3dh3B	0.8988	0.342	5.4.99.21	0.554427	Ribosomal large subunit pseudouridine synthase F	GO:0000455, GO:0001522, GO:0006364, GO:0009451, GO:0031119, GO:0005829, GO:0003723, GO:0009982, GO:0016853, GO:0016866	0.798562
Rv3272	1.69	1pqyA	0.8669	0.255	2.8.3.16	0.47017	Formyl-CoA:oxalate CoA-transferase	GO:0008152, GO:0033611, GO:0071468, GO:0003824, GO:0016740, GO:0033608	0.798314
Rv3272	1.69	4ed9A	0.8667	0.323		0.529097	CoA-transferase III family protein	GO:0003824	0.798114
Rv2257c	1.72	1ci8A	0.8623	0.261		0.474405	Esterase EstB	GO:0005737, GO:0016787	0.797675
Rv2331A	1.32	1tllA	0.9148	0.162	1.14.13.39	0.384964	Nitric oxide synthase, brain	GO:0055114, GO:0010181, GO:0016491	0.797445
Rv2331A	1.32	1tllA3	0.9148	0.162		0.384964	Nitric oxide synthase, brain	GO:0055114, GO:0010181, GO:0016491	0.797445
Rv3192	1.38	1ezwA	0.9068	0.152		0.371259	5,10-methylenetetrahydromethanopterin reductase	GO:0006730, GO:0015948, GO:0019386, GO:0055114, GO:0005737, GO:0016491, GO:0016705, GO:0018537	0.797343
Rv1871c	1.09	3r5zA	0.9447	0.18		0.412366	Uncharacterized protein	GO:0055114, GO:0016491, GO:0048037	0.797113
Rv1200	1.35	4j05A	0.9105	0.188		0.413732	Phosphate transporter	GO:0055085, GO:0016020, GO:0016021, GO:0005215, GO:0022857	0.797094
Rv1504c	1.68	3uwcA	0.8669	0.311	2.6.1	0.519236	Nucleotide-sugar aminotransferase	GO:0003824, GO:0008483, GO:0016740	0.796993
Rv1794	1.33	4kxrC	0.9128	0.993		0.952056	ESX-5 secretion-associated protein EspG5	GO:0005618, GO:0005737, GO:0005886	0.796761
Rv2556c	1.53	1ve0A	0.8864	0.272		0.49102	Uncharacterized protein	GO:0046872	0.796705
Rv3813c	1.51	4qjbA	0.889	0.2		0.421663	Uncharacterized protein	GO:0010323, GO:0016311, GO:0005737, GO:0016787, GO:0046872, GO:0050308	0.796668
Rv2409c	1.43	3isrB	0.899	0.176		0.397774	Transglutaminase-like enzymes, putative cysteine protease	GO:0006508, GO:0008233	0.796127
Rv2741	1.3	1vt4I	0.916	0.408		0.611333			0.796014
Rv2741	1.3	1vt4I3	0.916	0.408		0.611333			0.796014
Rv2141c	1.16	2pokA	0.9339	0.195		0.426744	Peptidase, M20/M25/M40 family	GO:0008152, GO:0016787, GO:0046872	0.795507
Rv3688c	1.12	1ng6A	0.9391	0.327		0.554153	Uncharacterized protein YqeY	GO:0016884	0.795453
Rv3178	1.48	3r5yA	0.8912	0.294		0.511872	Uncharacterized protein	GO:0055114, GO:0016491, GO:0048037	0.794914
Rv3361c	2	2w7zB	0.8225	0.08		0.256515	Pentapeptide repeat family protein		0.7949
Rv2915c	0.98	3gnhA	0.9566	0.221		0.459792			0.794576
Rv1219c	1.02	4nn1A	0.9513	1		0.975346	TetR family transcriptional regulator	GO:0006355, GO:0003677, GO:0003700	0.794524
Rv3920c	1.24	3gkuA	0.9222	0.293		0.519812	Probable RNA-binding protein	GO:0003676	0.794323
Rv0433	1.54	3ig5A	0.8825	0.11	6.3.2.2	0.311569	Glutamate--cysteine ligase	GO:0006750, GO:0042542, GO:0046686, GO:0005622, GO:0005737, GO:0017109, GO:0000166, GO:0004357, GO:0005515, GO:0005524, GO:0016874	0.794123
Rv3541c	1.98	2uvcG	0.824	0.164		0.367608			0.793752
Rv0787A	1.86	1vq3C	0.8397	0.247	6.3.5.3	0.455418	Phosphoribosylformylglycinamidine synthase subunit PurS	GO:0006164, GO:0006189, GO:0005737, GO:0000166, GO:0004642, GO:0005524, GO:0016874	0.793576
Rv2331A	1.32	4dqkA	0.9107	0.161	1.14.14.1/1.6.2.4	0.382913	Bifunctional cytochrome P450/NADPH--P450 reductase	GO:0055114, GO:0016491	0.793345
Rv2331A	1.32	4dqkA2	0.9107	0.161		0.382913	Bifunctional cytochrome P450/NADPH--P450 reductase	GO:0055114, GO:0016491	0.793345
Rv0525	1.76	3e9dA	0.8522	0.237	3.1.3.46	0.449412	Fructose-2,6-bisphosphatase TIGAR B	GO:0006003, GO:0006914, GO:0006915, GO:0008152, GO:0016311, GO:0030388, GO:0005634, GO:0005737, GO:0005739, GO:0005741, GO:0005829, GO:0003824, GO:0004083, GO:0004331, GO:0016787	0.792859
Rv3094c	1.24	4l1fA	0.9206	0.175		0.401379	Acyl-CoA dehydrogenase domain protein	GO:0008152, GO:0055114, GO:0000166, GO:0003995, GO:0016491, GO:0016627, GO:0050660	0.792723
Rv0525	1.76	1riiA	0.8518	0.186	5.4.2.1	0.398039	2,3-bisphosphoglycerate-dependent phosphoglycerate mutase	GO:0006094, GO:0006096, GO:0008152, GO:0043456, GO:0051289, GO:0005829, GO:0005886, GO:0043234, GO:0003824, GO:0004619, GO:0016853, GO:0016868, GO:0042802, GO:0046538	0.792459
Rv1504c	1.68	4piwA	0.8617	0.663		0.755849	dTDP-4-amino-4,6-dideoxygalactose transaminase	GO:0009246, GO:0003824, GO:0016740, GO:0019180, GO:0030170, GO:0042802	0.791793
Rv3541c	1.98	2c2iA	0.8216	0.167	4.2.1.17	0.370415	Probable enoyl-CoA hydratase 1	GO:0006629, GO:0006631, GO:0006633, GO:0004300, GO:0005515, GO:0016829, GO:0018812	0.791352
Rv0712	1.25	2q17E	0.9174	0.463		0.651733	Uncharacterized protein	GO:0046872	0.790837
Rv0725c	1	2ckdA	0.9502	0.368	2.1.1	0.591332	Putative S-adenosyl-L-methionine-dependent methyltransferase ML2640	GO:0032259, GO:0008168, GO:0016740	0.7908
Rv2991	1.35	1rfeA	0.9042	0.902		0.903099	F420-dependent protein	GO:0048037	0.790794
Rv0787A	1.86	2zw2A	0.8367	0.218	6.3.5.3	0.427084	Phosphoribosylformylglycinamidine synthase subunit PurS	GO:0006164, GO:0006189, GO:0005737, GO:0000166, GO:0004642, GO:0005524, GO:0016874	0.790576
Rv2752c	1.18	4xwtA	0.9257	0.367		0.582865	DR2417	GO:0006364, GO:0006396, GO:0090501, GO:0090502, GO:0090503, GO:0005737, GO:0003723, GO:0004518, GO:0004519, GO:0004521, GO:0004527, GO:0004534, GO:0008270, GO:0016787, GO:0046872	0.789935
Rv3094c	1.24	4iv6A	0.9178	0.191	1.3.8.1	0.418688	Isovaleryl-CoA dehydrogenase	GO:0008152, GO:0055114, GO:0003995, GO:0016491, GO:0016627, GO:0050660	0.789923
Rv1112	1.59	5ee0A	0.8715	0.38	3.6.5	0.575474	Obg-like ATPase 1	GO:0009651, GO:1901001, GO:0005737, GO:0005829, GO:0005886, GO:0016020, GO:0000166, GO:0003924, GO:0005515, GO:0005524, GO:0005525, GO:0016787, GO:0016887, GO:0046872	0.789717
Rv0992c	1.58	3hy6A	0.8728	0.204	6.3.3.2	0.421961	5-formyltetrahydrofolate cyclo-ligase	GO:0006536, GO:0009396, GO:0015942, GO:0035999, GO:0046653, GO:0046655, GO:0046657, GO:0005737, GO:0005759, GO:0005829, GO:0000166, GO:0005524, GO:0005542, GO:0016874, GO:0030272, GO:0046872	0.789698
Rv2716	1.49	1qyaB	0.8844	0.218	5.1	0.439089	Uncharacterized isomerase YddE	GO:0009058, GO:0003824, GO:0016853	0.789432
Rv0021c	1.28	4iqlA	0.9117	0.298	1.3.1.9	0.521236	Enoyl-(Acyl-carrier-protein) reductase II	GO:0055114, GO:0000166, GO:0003824, GO:0018580	0.789083
Rv2573	1.45	3g17G	0.8892	0.286		0.504293	2-dehydropantoate 2-reductase	GO:0015940, GO:0055114, GO:0005737, GO:0008677, GO:0016491, GO:0050661	0.788961
Rv0525	1.76	3hjgA	0.8483	0.173		0.383087	Putative alpha-ribazole-5'-phosphate phosphatase CobC	GO:0009236, GO:0016311, GO:0043755	0.788959
Rv0371c	1.86	1hm8A	0.8349	0.142	2.7.7.23	0.344319	Bifunctional protein GlmU	GO:0000902, GO:0006048, GO:0008152, GO:0008360, GO:0009058, GO:0009103, GO:0009245, GO:0009252, GO:0071555, GO:0005737, GO:0000287, GO:0003824, GO:0003977, GO:0016740, GO:0016746, GO:0016779, GO:0019134, GO:0046872	0.788776
Rv3404c	2	4xczA	0.8161	0.188	2.1.2.9	0.391697	Methionyl-tRNA formyltransferase	GO:0009058, GO:0003824, GO:0016742	0.7885
Rv0525	1.76	1xq9A	0.8478	0.156		0.363671	Phosphoglycerate mutase, putative	GO:0006094, GO:0006096, GO:0008152, GO:0043456, GO:0005829, GO:0003824, GO:0004619, GO:0016853, GO:0016868, GO:0046538	0.788459
Rv0525	1.76	2a6pA	0.8478	0.2	5.4.2.1	0.411777	Phosphoglycerate mutase family protein		0.788459
Rv0525	1.76	2axnA	0.8477	0.2		0.411752	6-phosphofructo-2-kinase/fructose-2,6-bisphosphatase 3	GO:0006000, GO:0006003, GO:0007420, GO:0008152, GO:0016310, GO:0016311, GO:0045821, GO:0046835, GO:0005654, GO:0005829, GO:0000166, GO:0003824, GO:0003873, GO:0004331, GO:0005524, GO:0016301, GO:0016740, GO:0016787	0.788359
Rv0525	1.76	2axnA2	0.8477	0.2		0.411752	6-phosphofructo-2-kinase/fructose-2,6-bisphosphatase 3	GO:0006000, GO:0006003, GO:0007420, GO:0008152, GO:0016310, GO:0016311, GO:0045821, GO:0046835, GO:0005654, GO:0005829, GO:0000166, GO:0003824, GO:0003873, GO:0004331, GO:0005524, GO:0016301, GO:0016740, GO:0016787	0.788359
Rv0021c	1.28	2gjlA	0.9105	0.248	1.13.12.16	0.475188	Nitronate monooxygenase	GO:0055114, GO:0003824, GO:0004497, GO:0016491, GO:0018580	0.787883
Rv0525	1.76	1e58A	0.8465	0.184	5.4.2.11	0.394659	2,3-bisphosphoglycerate-dependent phosphoglycerate mutase	GO:0006094, GO:0006096, GO:0008152, GO:0043456, GO:0005737, GO:0005829, GO:0003824, GO:0004619, GO:0016853, GO:0016868, GO:0046538	0.787159
Rv2267c	1.04	2z6vA	0.9413	0.178		0.40933	Uncharacterized protein		0.787149
Rv1505c	1.38	4m98A	0.8965	0.225		0.449124	UDP-N-acetylgalactosaminyltransferase		0.787043
Rv0052	1.2	3nooA	0.9201	0.326	4.2.1.103	0.547679	Isonitrile hydratase InhA		0.786964
Rv3404c	2	2cfiA	0.8143	0.18	1.5.1.6	0.38285	Cytosolic 10-formyltetrahydrofolate dehydrogenase	GO:0009058, GO:0003824, GO:0016742	0.7867
Rv0525	1.76	1fztA	0.846	0.208	5.4.2.1	0.419485	Phosphoglycerate mutase	GO:0006094, GO:0006096, GO:0008152, GO:0043456, GO:0061621, GO:0005634, GO:0005829, GO:0003824, GO:0004619, GO:0016853, GO:0016868, GO:0046538	0.786659
Rv3221c	1.73	2b8fA	0.8495	0.412		0.591603	Biotin/lipoyl attachment protein		0.786196
Rv3541c	1.98	3hmjG	0.8164	0.141	2.3.1.86	0.339282	Fatty acid synthase subunit beta	GO:0006629, GO:0006631, GO:0006633, GO:0008152, GO:0042759, GO:0055114, GO:0005811, GO:0005829, GO:0005835, GO:0003824, GO:0004312, GO:0004313, GO:0004314, GO:0004318, GO:0004319, GO:0004320, GO:0004321, GO:0005515, GO:0016295, GO:0016296, GO:0016297, GO:0016409, GO:0016491, GO:0016740, GO:0016787, GO:0016829, GO:0019171, GO:0047451	0.786152
Rv1766	1.4	4adzA	0.8928	0.271		0.491883	Uncharacterized protein	GO:0006355, GO:0045892, GO:0032993, GO:0000976, GO:0001217, GO:0003677, GO:0046872	0.785976
Rv1396c	1.17	1vt4I	0.9228	0.442		0.638653			0.785721
Rv0525	1.76	1yjxA	0.845	0.152	3.1.3.13/5.4.2.11/5.4.2.4	0.358385	Phosphoglycerate mutase 1	GO:0006094, GO:0006096, GO:0006110, GO:0008152, GO:0043312, GO:0043456, GO:0045730, GO:0061621, GO:0005576, GO:0005737, GO:0005829, GO:0016020, GO:0034774, GO:0043209, GO:0070062, GO:1904813, GO:0003824, GO:0004082, GO:0004619, GO:0005515, GO:0016787, GO:0016853, GO:0016868, GO:0019901, GO:0046538	0.785659
Rv0525	1.76	3d8hB	0.8449	0.162		0.369965	Glycolytic phosphoglycerate mutase	GO:0006096, GO:0008152, GO:0003824, GO:0004619, GO:0016853, GO:0016868	0.785559
Rv0525	1.76	4embA	0.8448	0.178	5.4.2.1	0.387781	2,3-bisphosphoglycerate-dependent phosphoglycerate mutase	GO:0006094, GO:0006096, GO:0008152, GO:0005829, GO:0003824, GO:0004619, GO:0016853, GO:0016868	0.785459
Rv3094c	1.24	1jqiA	0.9133	0.185	1.3.8.1	0.411048	Short-chain specific acyl-CoA dehydrogenase, mitochondrial	GO:0006629, GO:0006631, GO:0006635, GO:0008152, GO:0033539, GO:0042594, GO:0046359, GO:0051289, GO:0051384, GO:0055114, GO:0005739, GO:0005759, GO:0031966, GO:0000062, GO:0003995, GO:0004085, GO:0016491, GO:0016627, GO:0050660	0.785423
Rv3700c	1.13	4lw2A	0.9275	0.232	2.8.1.7	0.463875	Cysteine desulfurase CsdA	GO:0000096, GO:0016226, GO:0003824, GO:0005515, GO:0009000, GO:0016740, GO:0016783, GO:0016829, GO:0030170, GO:0031071	0.785166
Rv2573	1.45	3hn2A	0.8851	0.239	1.1.1.169	0.459934	2-dehydropantoate 2-reductase	GO:0015940, GO:0055114, GO:0005737, GO:0008677, GO:0016491, GO:0050661	0.784861
Rv3404c	2	2fmtA	0.8123	0.189	2.1.2.9	0.391822	Methionyl-tRNA formyltransferase	GO:0006412, GO:0006413, GO:0009058, GO:0019988, GO:0071951, GO:0005829, GO:0003824, GO:0004479, GO:0016740, GO:0016742	0.7847
Rv1462	1.08	2zu0A	0.9334	0.211		0.443788	FeS cluster assembly protein SufD	GO:0006979, GO:0016226, GO:0005515	0.7845
Rv3094c	1.24	3mpiA	0.9121	0.174	1.3.99.32	0.398378	Glutaryl-CoA dehydrogenase	GO:0008152, GO:0019439, GO:0055114, GO:0000166, GO:0003995, GO:0016491, GO:0016627, GO:0050660	0.784223
Rv2915c	0.98	3be7A	0.9462	0.202		0.437187		GO:0016787, GO:0016810	0.784176
Rv3662c	1.04	3eqxA	0.9382	0.153	2.7.7.n1	0.378873	Adenosine monophosphate-protein transferase SoFic	GO:0008150, GO:0018117, GO:0005575, GO:0000166, GO:0000287, GO:0003674, GO:0005524, GO:0016740, GO:0016779, GO:0042803, GO:0070733	0.784049
Rv2417c	1.2	1pzxB	0.9171	0.231		0.460272	Lipid binding protein	GO:0008289	0.783964
Rv3541c	1.98	4rv2A	0.8138	0.177		0.379529	UPF0336 protein MSMEG_1340		0.783552
Rv3094c	1.24	1bucA	0.9112	0.178	1.3.8.1	0.402733	Acyl-CoA dehydrogenase, short-chain specific	GO:0006629, GO:0006631, GO:0008152, GO:0055114, GO:0003995, GO:0004085, GO:0016491, GO:0016627, GO:0050660	0.783323
Rv0371c	1.86	1yp3C	0.8288	0.135	2.7.7.27	0.334497	Glucose-1-phosphate adenylyltransferase small subunit, chloroplastic/amyloplastic	GO:0005978, GO:0009058, GO:0008878, GO:0016779	0.782676
Rv0371c	1.86	1yp3C1	0.8288	0.135		0.334497	Glucose-1-phosphate adenylyltransferase small subunit, chloroplastic/amyloplastic	GO:0005978, GO:0009058, GO:0008878, GO:0016779	0.782676
Rv3213c	1.86	2ozeA	0.8283	0.218		0.424935	Uncharacterized protein		0.782176
Rv0504c	1.44	4v12A	0.8837	0.321		0.532605	MaoC-like dehydratase		0.782144
Rv0504c	1.44	4v12A1	0.8837	0.321		0.532605	MaoC-like dehydratase		0.782144
Rv3178	1.48	3r5zA	0.878	0.277		0.493159	Uncharacterized protein	GO:0055114, GO:0016491, GO:0048037	0.781714
Rv0371c	1.86	1i52A	0.8272	0.147	2.7.7.60	0.34871	2-C-methyl-D-erythritol 4-phosphate cytidylyltransferase	GO:0008299, GO:0019288, GO:0005829, GO:0000287, GO:0003824, GO:0016740, GO:0016779, GO:0042802, GO:0050518, GO:0070567	0.781076
Rv0443	1.17	3cexA	0.9181	0.34		0.558707	Uncharacterized protein		0.781021
Rv1331	1.13	2wa8C	0.9233	0.247		0.477551	ATP-dependent Clp protease adapter protein ClpS	GO:0009408, GO:0030163, GO:0005515, GO:0051087	0.780966
Rv2257c	1.72	5tgfA	0.845	0.191		0.40174	Putative uncharacterized protein	GO:0046872	0.780375
Rv2298	1.62	1pz0A	0.8581	0.301	1.1.1	0.508221	Protein IolS	GO:0055114, GO:0016491	0.780275
Rv1301	1.92	1k7jA	0.8181	0.23		0.433778	Uncharacterized protein YciO	GO:0005829, GO:0003725	0.779912
Rv3404c	2	4lxqA	0.807	0.17		0.370392	WlaRD, a sugar 3N-formyl transferase	GO:0009058, GO:0016742	0.7794
Rv3192	1.38	1ezwA1	0.8884	0.156		0.372277	5,10-methylenetetrahydromethanopterin reductase	GO:0006730, GO:0015948, GO:0019386, GO:0055114, GO:0005737, GO:0016491, GO:0016705, GO:0018537	0.778943
Rv3404c	2	3rfoA	0.8064	0.191		0.392457			0.7788
Rv3221c	1.73	1iyuA	0.8419	0.357	2.3.1.12	0.548232	Dihydrolipoyllysine-residue acetyltransferase component of pyruvate dehydrogenase complex		0.778596
Rv0525	1.76	1qhfA	0.8379	0.179	5.4.2.11	0.387278	Phosphoglycerate mutase 1	GO:0006094, GO:0006096, GO:0008152, GO:0043456, GO:0005737, GO:0005739, GO:0005741, GO:0005758, GO:0005829, GO:0016020, GO:0003824, GO:0004619, GO:0016853, GO:0016868, GO:0046538	0.778559
Rv3094c	1.24	2jifA	0.9064	0.189	1.3.99	0.413896	Short/branched chain specific acyl-CoA dehydrogenase, mitochondrial	GO:0008152, GO:0055114, GO:0003995, GO:0016627, GO:0050660	0.778523
Rv1672c	1.22	1pw4A	0.9084	0.14		0.356617	Glycerol-3-phosphate transporter	GO:0006071, GO:0006810, GO:0015793, GO:0015794, GO:0035435, GO:0055085, GO:0005886, GO:0016020, GO:0016021, GO:0005215, GO:0015169, GO:0015315, GO:0015527	0.777893
Rv0371c	1.86	1vpaA	0.8239	0.126	2.7.7.60	0.322198	2-C-methyl-D-erythritol 4-phosphate cytidylyltransferase	GO:0008299, GO:0019288, GO:0003824, GO:0016740, GO:0016779, GO:0050518, GO:0070567	0.777776
Rv1396c	1.17	1vt4I3	0.9148	0.436		0.631548			0.777721
Rv3094c	1.24	2d29A	0.9054	0.216		0.442229	Acyl-CoA dehydrogenase	GO:0008152, GO:0055114, GO:0000166, GO:0003995, GO:0016491, GO:0016627, GO:0050660	0.777523
Rv3094c	1.24	1udyA	0.9052	0.179	1.3.8.7	0.40253	Medium-chain specific acyl-CoA dehydrogenase, mitochondrial	GO:0006629, GO:0006631, GO:0006635, GO:0008152, GO:0033539, GO:0055114, GO:0005739, GO:0005759, GO:0003995, GO:0016491, GO:0016627, GO:0050660, GO:0070991	0.777323
Rv0264c	1.72	3va7A	0.8416	0.168	6.3.4.6	0.376017	KLLA0E08119p	GO:0003824, GO:0004075, GO:0005524, GO:0046872	0.776975
Rv3702c	1.91	2j6hA	0.8164	0.189	2.6.1.16/5.1.99.8	0.39281	Glutamine--fructose-6-phosphate aminotransferase [isomerizing]	GO:0006002, GO:0006048, GO:0006487, GO:0006541, GO:1901135, GO:1901137, GO:0005737, GO:0005829, GO:0004360, GO:0005515, GO:0008483, GO:0016740, GO:0097367	0.776889
Rv3702c	1.91	2j6hA1	0.8164	0.189		0.39281	Glutamine--fructose-6-phosphate aminotransferase [isomerizing]	GO:0006002, GO:0006048, GO:0006487, GO:0006541, GO:1901135, GO:1901137, GO:0005737, GO:0005829, GO:0004360, GO:0005515, GO:0008483, GO:0016740, GO:0097367	0.776889
Rv0525	1.76	3r7aA	0.8359	0.21		0.418974	Putative phosphoglycerate mutase	GO:0006096, GO:0004619	0.776559
Rv1261c	1.17	3r5zA	0.9132	0.357		0.570975	Uncharacterized protein	GO:0055114, GO:0016491, GO:0048037	0.776121
Rv3192	1.38	1z69A1	0.8855	0.171		0.389128	5,10-methylenetetrahydromethanopterin reductase	GO:0006730, GO:0015948, GO:0019386, GO:0055114, GO:0005737, GO:0016491, GO:0016705, GO:0018537	0.776043
Rv2716	1.49	1ym5A	0.871	0.236		0.453383	Uncharacterized isomerase YHI9	GO:0009058, GO:0030968, GO:0005575, GO:0003674, GO:0003824, GO:0005515, GO:0016853	0.776032
Rv2257c	1.72	2efxA	0.8398	0.222		0.431782	D-Amino acid amidase		0.775175
Rv1341	1.74	1vp2A	0.8371	0.326	3.6.1.9	0.522393	Non-canonical purine NTP pyrophosphatase	GO:0009117, GO:0009143, GO:0005829, GO:0000166, GO:0016787, GO:0017111, GO:0046872, GO:0047429	0.775117
Rv3401	0.99	1h54B	0.9357	0.28	2.4.1.8	0.511855	Hydrolase	GO:0005975, GO:0003824, GO:0030246	0.774988
Rv1717	1.08	1vj2A	0.9236	0.223		0.453831	Uncharacterized protein	GO:0046872	0.7747
Rv3094c	1.24	2z1qB	0.9013	0.185	1.3.99.3	0.408339	Acyl-CoA dehydrogenase	GO:0008152, GO:0055114, GO:0000166, GO:0003995, GO:0016491, GO:0016627, GO:0050660	0.773423
Rv0074	1.14	3be7A	0.9144	0.261		0.488527		GO:0016787, GO:0016810	0.77338
Rv3094c	1.24	1ivhA	0.9011	0.166	1.3.8.4	0.386759	Isovaleryl-CoA dehydrogenase, mitochondrial	GO:0006552, GO:0008152, GO:0009083, GO:0033539, GO:0055114, GO:0005739, GO:0005759, GO:0003995, GO:0008470, GO:0016491, GO:0016627, GO:0050660	0.773223
Rv0371c	1.86	2xwlA	0.8192	0.207	2.7.7.60	0.411794	2-C-methyl-D-erythritol 4-phosphate cytidylyltransferase	GO:0008299, GO:0016114, GO:0019288, GO:0000166, GO:0003824, GO:0016740, GO:0016779, GO:0050518, GO:0070567	0.773076
Rv2771c	1.05	2ohiA	0.9258	0.194	1	0.423799	Type A flavoprotein FprA	GO:0055114, GO:0009055, GO:0010181, GO:0016491, GO:0046872	0.772961
Rv2771c	1.05	2ohiA2	0.9258	0.194		0.423799	Type A flavoprotein FprA	GO:0055114, GO:0009055, GO:0010181, GO:0016491, GO:0046872	0.772961
Rv1734c	1.04	1sczA	0.9271	0.262	2.3.1.61	0.492849	Dihydrolipoyllysine-residue succinyltransferase component of 2-oxoglutarate dehydrogenase complex	GO:0006099, GO:0008152, GO:0045252, GO:0004149, GO:0016746	0.772949
Rv3094c	1.24	1ukwA	0.9007	0.177	1.3.99.3	0.399279	Putative acyl-CoA dehydrogenase	GO:0008152, GO:0055114, GO:0000166, GO:0003995, GO:0016491, GO:0016627, GO:0050660	0.772823
Rv3813c	1.51	3l7yA	0.8651	0.205		0.421124	Uncharacterized protein	GO:0016787, GO:0046872	0.772768
Rv3221c	1.73	2k32A	0.8358	0.171		0.37805	Hemolysin D		0.772496
Rv3813c	1.51	2b30A	0.8646	0.23		0.445935	Hydrolase, putative	GO:0016787, GO:0046872	0.772268
Rv2910c	1.1	4l8oA	0.9184	0.154	4.2.1.106	0.376077	Bile acid 7-alpha dehydratase	GO:0016829, GO:0033988	0.772126
Rv0759c	1.58	2eo4A	0.8552	0.209		0.422773	Uncharacterized protein	GO:0003824, GO:0046872	0.772098
Rv0525	1.76	3f3kB	0.8313	0.164	3.1.3.37	0.369233	Sedoheptulose 1,7-bisphosphatase	GO:0005975, GO:0016311, GO:0042254, GO:0046390, GO:0055114, GO:0005634, GO:0005737, GO:0016491, GO:0016787, GO:0050278	0.771959
Rv1112	1.59	1ni3A	0.8537	0.35		0.546621	Obg-like ATPase 1	GO:0008150, GO:0005634, GO:0005737, GO:0005829, GO:0000166, GO:0005524, GO:0005525, GO:0016787, GO:0016887, GO:0046872	0.771917
Rv0525	1.76	3dcyA	0.8311	0.208		0.415775	Fructose-2,6-bisphosphatase TIGAR	GO:0002931, GO:0006003, GO:0006914, GO:0006915, GO:0006974, GO:0008152, GO:0009410, GO:0010332, GO:0010666, GO:0016311, GO:0030388, GO:0043069, GO:0043456, GO:0045739, GO:0045820, GO:0060576, GO:0071279, GO:0071456, GO:1901215, GO:1901525, GO:1902153, GO:1903301, GO:1904024, GO:2000378, GO:0005622, GO:0005634, GO:0005737, GO:0005739, GO:0005741, GO:0005829, GO:0003824, GO:0004083, GO:0004331, GO:…	0.771759
Rv3812	0.63	4ut1A	0.9795	0.109		0.32675	Putative flagellar hook-associated protein	GO:0044780, GO:0009424, GO:0005198	0.771638
Rv0371c	1.86	3fwwA	0.8177	0.173	2.3.1.157/2.7.7.23	0.376114	Bifunctional protein GlmU	GO:0000902, GO:0006048, GO:0008152, GO:0008360, GO:0009103, GO:0009245, GO:0009252, GO:0071555, GO:0005737, GO:0000287, GO:0003824, GO:0003977, GO:0016740, GO:0016746, GO:0016779, GO:0019134, GO:0046872	0.771576
Rv0540	1.15	3cgxA	0.9112	0.249		0.476328	Uncharacterized protein		0.771494
Rv3213c	1.86	4ru8A	0.8174	0.207		0.411341			0.771276
Rv1738	1.27	4wpyA	0.8952	0.977		0.935206	Uncharacterized protein MT1780		0.771268
Rv2257c	1.72	2zm9A	0.8357	0.18	3.5.1.46	0.387848	6-aminohexanoate-dimer hydrolase, 6-aminohexanoate-dimer hydrolase	GO:0019876, GO:0016787, GO:0019875	0.771075
Rv3094c	1.24	1rx0A	0.8983	0.185	1.3.99	0.407659	Isobutyryl-CoA dehydrogenase, mitochondrial	GO:0006351, GO:0006355, GO:0006574, GO:0006629, GO:0008152, GO:0009083, GO:0055114, GO:0005739, GO:0005759, GO:0003995, GO:0016491, GO:0016627, GO:0050660	0.770423
Rv3404c	2	3tqqA	0.7979	0.183	2.1.2.9	0.38212	Methionyl-tRNA formyltransferase	GO:0006412, GO:0006413, GO:0009058, GO:0071951, GO:0003824, GO:0004479, GO:0016740, GO:0016742	0.7703
Rv0811c	1.26	1wopA	0.8953	0.197	2.1.2.10	0.419969	Aminomethyltransferase	GO:0006546, GO:0032259, GO:0004047, GO:0008483, GO:0016740	0.770053
Rv1719	1.1	5tjjA	0.9162	0.257		0.485246	Transcriptional regulator, IclR family	GO:0006351, GO:0006355, GO:0003677	0.769926
Rv0434	1.02	3m65A	0.9259	0.153	3.4.21.53	0.376381	Lon protease 1		0.769124
Rv2298	1.62	1pz1A	0.8469	0.273		0.480836	General stress protein 69	GO:0055114, GO:0016491	0.769075
Rv1734c	1.04	3maeA	0.9225	0.237	2.3.1	0.467582	2-oxoisovalerate dehydrogenase E2 component, dihydrolipoamide acetyltransferase	GO:0008152, GO:0016746	0.768349
Rv3094c	1.24	4n5fA	0.8962	0.216	1.3.99	0.439976	Putative acyl-CoA dehydrogenase	GO:0008152, GO:0055114, GO:0003995, GO:0016491, GO:0016627, GO:0050660	0.768323
Rv1341	1.74	2mjpA	0.8299	0.264	3.6.1.9	0.468074	Non-canonical purine NTP pyrophosphatase	GO:0009117, GO:0009143, GO:0009146, GO:0005737, GO:0000166, GO:0016787, GO:0017111, GO:0035870, GO:0036220, GO:0036222, GO:0046872, GO:0047429	0.767917
Rv1205	1	3quaA	0.9273	0.726		0.8205	Uncharacterized protein	GO:0009691, GO:0016787	0.7679
Rv3094c	1.24	2dvlA	0.8957	0.218		0.441885	Acyl-CoA dehydrogenase	GO:0008152, GO:0055114, GO:0000166, GO:0003995, GO:0016491, GO:0016627, GO:0050660	0.767823
Rv0811c	1.26	4p9sA	0.8927	0.153	1.5.8.4	0.369572	Dimethylglycine dehydrogenase, mitochondrial	GO:0006579, GO:0019695, GO:0035999, GO:0042426, GO:0055114, GO:0005739, GO:0005759, GO:0005542, GO:0016491, GO:0047865, GO:0050660	0.767453
Rv0811c	1.26	4p9sA2	0.8927	0.153		0.369572	Dimethylglycine dehydrogenase, mitochondrial	GO:0006579, GO:0019695, GO:0035999, GO:0042426, GO:0055114, GO:0005739, GO:0005759, GO:0005542, GO:0016491, GO:0047865, GO:0050660	0.767453
Rv1205	1	3sbxA	0.9267	0.831		0.877546	Cytokinin riboside 5'-monophosphate phosphoribohydrolase	GO:0009691, GO:0000166, GO:0016787	0.7673
Rv0371c	1.86	2w0wA	0.813	0.194	2.3.1.157	0.397142	Bifunctional protein GlmU	GO:0000902, GO:0006048, GO:0008152, GO:0008360, GO:0009103, GO:0009245, GO:0009252, GO:0071555, GO:0005737, GO:0000287, GO:0003824, GO:0003977, GO:0016740, GO:0016746, GO:0016779, GO:0019134, GO:0046872	0.766876
Rv0371c	1.86	2w0wA1	0.813	0.194		0.397142	Bifunctional protein GlmU	GO:0000902, GO:0006048, GO:0008152, GO:0008360, GO:0009103, GO:0009245, GO:0009252, GO:0071555, GO:0005737, GO:0000287, GO:0003824, GO:0003977, GO:0016740, GO:0016746, GO:0016779, GO:0019134, GO:0046872	0.766876
Rv1151c	1.61	3jwpA	0.8459	0.288	3.5.1	0.493578	NAD-dependent protein deacylase Sir2A	GO:0006342, GO:0006355, GO:0016233, GO:0036047, GO:0036049, GO:0000781, GO:0005634, GO:0005677, GO:0005694, GO:0005730, GO:0005737, GO:0003677, GO:0005515, GO:0016787, GO:0036054, GO:0036055, GO:0046872, GO:0070403	0.766755
Rv3541c	1.98	4e3eA2	0.7968	0.142		0.336371	Beta-methylmalyl-CoA dehydratase	GO:0009436, GO:0015977, GO:0043427, GO:0016829, GO:0016833	0.766552
Rv3361c	2	3nawA	0.7939	0.181		0.379072	Putative secreted effector protein	GO:0016567, GO:0004842	0.7663
Rv1413	0.94	3wqcA	0.9335	0.296	4.3.1.27	0.525658	D-threo-3-hydroxyaspartate dehydratase	GO:0016829, GO:0016841, GO:0030170	0.76623
Rv1341	1.74	4bnqA	0.8282	0.363	3.6.1.9	0.548303	Non-canonical purine NTP pyrophosphatase	GO:0009117, GO:0009143, GO:0000166, GO:0016787, GO:0017111, GO:0046872, GO:0047429	0.766217
Rv0034	1.59	3g8zA	0.8479	0.273		0.48112	Uncharacterized protein		0.766117
Rv3735	2	1rlhA	0.7936	0.371		0.54261	Uncharacterized protein		0.766
Rv1372	1.13	3wd7A	0.9083	0.244	2.3.1.159	0.470771	Type III polyketide synthases acridone synthase	GO:0008152, GO:0009058, GO:0003824, GO:0016740, GO:0016746, GO:0016747, GO:0050635	0.765966
Rv3094c	1.24	3owaA	0.8938	0.162	1.3.99	0.38052	Uncharacterized protein	GO:0008152, GO:0055114, GO:0000166, GO:0003995, GO:0016491, GO:0016627, GO:0050660	0.765923
Rv1707	1.12	5da0A	0.9092	0.31		0.530897	Sulphate transporter	GO:0008272, GO:1902358, GO:0016020, GO:0016021, GO:0015116	0.765553
Rv2420c	1.41	4wcwA	0.871	0.991		0.929065	Ribosomal silencing factor RsfS	GO:0006417, GO:0017148, GO:0042256, GO:0090071, GO:0005737, GO:0043023	0.765493
Rv1998c	1.07	1pymA	0.9154	0.188	5.4.2.9	0.414844	Phosphoenolpyruvate phosphomutase	GO:0032923, GO:0003824, GO:0016853, GO:0046872, GO:0050188	0.765187
Rv2522c	0.89	2zofA	0.939	0.272	3.4.13.18	0.505379	Cytosolic non-specific dipeptidase	GO:0006508, GO:0008152, GO:0005654, GO:0005737, GO:0005829, GO:0070062, GO:0004180, GO:0008233, GO:0008237, GO:0016787, GO:0016805, GO:0046872, GO:0102008, GO:0103046	0.765175
Rv2817c	1.16	3lfxE	0.9033	0.2		0.425041			0.764907
Rv2716	1.49	1u1wB	0.8597	0.244	5.3.3.17	0.458003	Trans-2,3-dihydro-3-hydroxyanthranilate isomerase	GO:0002047, GO:0009058, GO:0009405, GO:0017000, GO:0003824, GO:0016853, GO:0102943	0.764732
Rv2556c	1.53	2cu5A	0.8544	0.268		0.478518	Uncharacterized protein		0.764705
Rv0295c	1.14	1texD	0.9055	0.7	2.8.2	0.796147	Sulfotransferase	GO:0016740	0.76448
Rv2915c	0.98	2r8cA	0.9264	0.23		0.461597			0.764376
Rv2915c	0.98	3feqN	0.9263	0.211		0.442096	Amidohydrolase	GO:0016787, GO:0016810, GO:0046872	0.764276
Rv3094c	1.24	5af7A	0.8921	0.154	3.13.1.4	0.370653	Acyl-CoA dehydrogenase	GO:0008152, GO:0055114, GO:0000166, GO:0016491, GO:0016627, GO:0050660	0.764223
Rv0787A	1.86	2cuwA	0.8102	0.307		0.49873	Phosphoribosylformylglycinamidine synthase subunit PurS	GO:0006164, GO:0006189, GO:0005737, GO:0000166, GO:0004642, GO:0005524, GO:0016874	0.764076
Rv1996	1.15	3cisG	0.9037	0.45		0.637703	Universal stress protein Rv2623	GO:0001666, GO:0006950, GO:0009405, GO:0040007, GO:0040008, GO:0085014, GO:0005618, GO:0005829, GO:0005886, GO:0000166, GO:0005524	0.763993
Rv1998c	1.07	1zlpB	0.9139	0.2	4.1.3	0.427528	Petal death protein	GO:0008152, GO:0003824, GO:0016740, GO:0016787, GO:0016829, GO:0030603, GO:0046872, GO:0047776	0.763687
Rv0225	1.11	3c4qA	0.9086	0.227	2.4.1.250	0.45415	D-inositol 3-phosphate glycosyltransferase	GO:0010125, GO:0008375, GO:0016740, GO:0016757, GO:0046872, GO:0102710	0.763639
Rv1151c	1.61	4i5iA	0.8426	0.25	3.5.1	0.458966	NAD-dependent protein deacetylase sirtuin-1	GO:0070403	0.763455
Rv0021c	1.28	4z9rA	0.8857	0.21		0.431274	Omega-3 polyunsaturated fatty acid synthase subunit PfaD	GO:0006633, GO:0008150, GO:0055114, GO:0005575, GO:0005737, GO:0000166, GO:0003674, GO:0003824, GO:0004314, GO:0018580, GO:0046872	0.763083
Rv2001	1.03	2ownB	0.9182	0.153	3.1.2.14	0.374813	Acyl-[acyl-carrier protein] thioesterase	GO:0006633, GO:0004320, GO:0016295, GO:0016296, GO:0016297, GO:0016787, GO:0016790	0.762737
Rv2417c	1.2	2dt8A	0.8953	0.315		0.531055	DegV family protein	GO:0008289, GO:0046872	0.762164
Rv3094c	1.24	3mkhA	0.8899	0.172	1.7.3.1	0.391232	Putative mitochondrial medium-chain specific acyl-CoA dehydrogenase	GO:0008152, GO:0055114, GO:0000166, GO:0016491, GO:0016627, GO:0050141, GO:0050660, GO:0052664	0.762023
Rv1498A	1.91	1mogA	0.8012	0.227		0.426465	Uncharacterized protein		0.761689
Rv2417c	1.2	3fysA	0.8946	0.262		0.484133	Protein DegV	GO:0008289	0.761464
Rv0181c	1.56	2vecA	0.8472	0.244		0.454661	Pirin-like protein YhaK	GO:0005737	0.76146
Rv0021c	1.28	4z38A	0.8839	0.174		0.392172	MlnA	GO:0003824	0.761283
Rv3094c	1.24	3oibA	0.8891	0.188		0.408841	Putative acyl-CoA dehydrogenase	GO:0008152, GO:0055114, GO:0003995, GO:0016491, GO:0016627, GO:0050660	0.761223
Rv0371c	1.86	5ddtA	0.8073	0.175	2.7.7.60	0.375869	2-C-methyl-D-erythritol 4-phosphate cytidylyltransferase	GO:0008299, GO:0019288, GO:0003824, GO:0016740, GO:0016779, GO:0050518, GO:0070567	0.761176
Rv3094c	1.24	1sirA	0.889	0.148	1.3.8.6	0.362729	Glutaryl-CoA dehydrogenase, mitochondrial	GO:0006554, GO:0006568, GO:0006637, GO:0008152, GO:0019395, GO:0033539, GO:0046949, GO:0055114, GO:0005739, GO:0005759, GO:0000062, GO:0003995, GO:0004361, GO:0016491, GO:0016627, GO:0050660	0.761123
Rv3213c	1.86	3q9lA	0.8072	0.214		0.415621	Septum site-determining protein MinD	GO:0007049, GO:0007059, GO:0051301, GO:0051782, GO:0005829, GO:0005886, GO:0009898, GO:0016020, GO:0031226, GO:0060187, GO:0000166, GO:0005515, GO:0005524, GO:0016887, GO:0042802	0.761076
Rv2257c	1.72	4iviA	0.8255	0.249	3.1.1.1	0.453376	Carboxylesterase		0.760875
Rv1151c	1.61	1s7gA	0.8399	0.362	3.5.1	0.551402	NAD-dependent protein deacylase 2	GO:0006351, GO:0006355, GO:0006476, GO:0036047, GO:0036049, GO:0005737, GO:0016787, GO:0034979, GO:0036054, GO:0036055, GO:0046872, GO:0051287, GO:0070403	0.760755
Rv1357c	1.64	4rnfA2	0.8357	0.371		0.556817	Motility regulator		0.760514
Rv2257c	1.72	2qmiA	0.8251	0.262	3.5.2.6	0.464948	Pbp related beta-lactamase (EC 3.5.2.6) (Penicillin-binding protein)		0.760475
Rv2257c	1.72	2qmiA1	0.8251	0.264		0.466719	Pbp related beta-lactamase (EC 3.5.2.6) (Penicillin-binding protein)		0.760475
Rv3094c	1.24	3pfdA	0.8881	0.193	1.3.99.3	0.414009	Acyl-CoA dehydrogenase FadE25	GO:0008152, GO:0055114, GO:0003995, GO:0016491, GO:0016627, GO:0050660	0.760223
Rv3070	1.45	5a43A	0.8602	0.272		0.483709	Putative fluoride ion transporter CrcB	GO:0006810, GO:0015698, GO:0034220, GO:0005886, GO:0005887, GO:0016020, GO:0016021, GO:0015103	0.759961
Rv3236c	1.99	4czbA	0.7886	0.144		0.336984	Na(+)/H(+) antiporter 1	GO:0006810, GO:0006811, GO:0006812, GO:0006814, GO:0055085, GO:1902600, GO:0005886, GO:0016020, GO:0016021, GO:0015297, GO:0015299, GO:0042802	0.759676
Rv0371c	1.86	2pa4B	0.8058	0.222	2.7.7.9	0.422951	UTP-GLUCOSE-1-PHOSPHATE URIDYLYLTRANSFERASE	GO:0009058, GO:0016779	0.759676
Rv2257c	1.72	3wrtA	0.8242	0.233	3.5.2.6	0.438222	Beta-lactamase	GO:0017001, GO:0046677, GO:0030288, GO:0008800, GO:0016787, GO:0046872	0.759575
Rv3094c	1.24	2uxwA	0.8874	0.149	1.3.8.9	0.363624	Very long-chain specific acyl-CoA dehydrogenase, mitochondrial	GO:0001659, GO:0006629, GO:0006631, GO:0006635, GO:0008152, GO:0009062, GO:0009409, GO:0015980, GO:0030855, GO:0033539, GO:0036498, GO:0045717, GO:0046322, GO:0055114, GO:0090181, GO:0005634, GO:0005730, GO:0005739, GO:0005743, GO:0005759, GO:0005829, GO:0016020, GO:0031966, GO:0042645, GO:0003995, GO:0004466, GO:0016491, GO:0016627, GO:0050660	0.759523
Rv2475c	1.27	5byuA	0.8832	0.167		0.38405	Thioesterase		0.759268
Rv1314c	1.07	3ci1A	0.9094	0.348	2.5.1.17	0.562558	Cobalamin adenosyltransferase PduO-like protein	GO:0000166, GO:0005515, GO:0005524, GO:0016740	0.759187
Rv1871c	1.09	3r5yA	0.9066	0.18		0.403965	Uncharacterized protein	GO:0055114, GO:0016491, GO:0048037	0.759013
Rv1301	1.92	3l7vA	0.7972	0.205		0.40426	Uncharacterized protein	GO:0003725	0.759012
Rv3192	1.38	1f07A	0.8684	0.148		0.358501	5,10-methylenetetrahydromethanopterin reductase	GO:0006730, GO:0015948, GO:0019386, GO:0055114, GO:0005737, GO:0016491, GO:0016705, GO:0018537	0.758943
Rv2230c	0.89	2gx8C	0.9323	0.332		0.556348	GTP cyclohydrolase 1 type 2 homolog	GO:0005737, GO:0046872	0.758475
Rv1766	1.4	5lcyA	0.8652	0.241		0.456632	Uncharacterized protein	GO:0006355, GO:0003677, GO:0046872	0.758376
Rv3404c	2	3q0iA	0.7859	0.197	2.1.2.9	0.393475	Methionyl-tRNA formyltransferase	GO:0006412, GO:0006413, GO:0006431, GO:0009058, GO:0071951, GO:0003824, GO:0004479, GO:0016740, GO:0016742	0.7583
Rv1151c	1.61	2hjhA	0.8373	0.221	3.5.1	0.430167	NAD-dependent histone deacetylase SIR2	GO:0006342, GO:0006355, GO:0006476, GO:0008270, GO:0016811, GO:0017136, GO:0051287, GO:0070403	0.758155
Rv2314c	1.15	1vpbA	0.8978	0.143		0.358309	Putative modulator of DNA gyrase	GO:0006508, GO:0008237	0.758093
Rv2716	1.49	3ednA	0.853	0.224		0.437118	Uncharacterized isomerase BH1950	GO:0009058, GO:0003824, GO:0016853	0.758032
Rv3541c	1.98	4ffuA	0.7879	0.176	1.4.3.4	0.372385	Putative MaoC-like (Monoamine oxidase-like) protein, similar to NodN	GO:0055114, GO:0016491	0.757652
Rv0371c	1.86	5b04I	0.8036	0.154		0.351787	Probable translation initiation factor eIF-2B subunit epsilon	GO:0002183, GO:0006412, GO:0006413, GO:0009058, GO:0043547, GO:0005829, GO:0005851, GO:0003743, GO:0005085, GO:0005515, GO:0016779	0.757476
Rv0371c	1.86	5b04I1	0.8036	0.154		0.351787	Probable translation initiation factor eIF-2B subunit epsilon	GO:0002183, GO:0006412, GO:0006413, GO:0009058, GO:0043547, GO:0005829, GO:0005851, GO:0003743, GO:0005085, GO:0005515, GO:0016779	0.757476
Rv0854	0.98	2rezA	0.9194	0.204	2.1.1	0.433079	Multifunctional cyclase-dehydratase-3-O-methyl transferase TcmN		0.757376
Rv3054c	1.19	1x77A	0.8917	0.304	1	0.52065	NAD(P)H-dependent FMN reductase PA1204	GO:0055114, GO:0005829, GO:0000166, GO:0003955, GO:0010181, GO:0016491, GO:0016655, GO:0042802, GO:0042803, GO:0052873	0.75725
Rv1367c	1.01	4p6bA	0.9153	0.291		0.516093			0.757212
Rv3541c	1.98	3kh8A	0.7871	0.163	4.2.1	0.358186	MaoC-like dehydratase		0.756852
Rv3541c	1.98	3kh8A2	0.7871	0.163		0.358186	MaoC-like dehydratase		0.756852
Rv3094c	1.24	2ix5A	0.8847	0.145	1.3.3.6	0.358164	Acyl-coenzyme A oxidase 4, peroxisomal	GO:0006629, GO:0006631, GO:0006635, GO:0008152, GO:0009793, GO:0046459, GO:0055114, GO:0005777, GO:0005829, GO:0009514, GO:0003995, GO:0003997, GO:0016491, GO:0016627, GO:0050660	0.756823
Rv3221c	1.73	3h9tB3	0.82	0.2		0.404969			0.756696
Rv0371c	1.86	2y6pA	0.8026	0.141	2.7.7.38	0.336402	3-deoxy-manno-octulosonate cytidylyltransferase	GO:0009103, GO:0033468, GO:0005737, GO:0008690, GO:0016740, GO:0016779	0.756476
Rv1505c	1.38	4ea7A	0.8659	0.251	2.3.1	0.466198	Putative acetyltransferase	GO:0016740	0.756443
Rv0021c	1.28	2z6iB	0.8789	0.336	1.3.1.9	0.543425	Trans-2-enoyl-ACP reductase II	GO:0055114, GO:0000166, GO:0003824, GO:0004318, GO:0016491, GO:0018580, GO:0046872, GO:0051213	0.756283
Rv2298	1.62	3eb4A	0.8341	0.258	1.1.1	0.463894	Voltage-gated potassium channel subunit beta-2	GO:0006813, GO:0055085, GO:0005737, GO:0016021, GO:0005249	0.756275
Rv1816	0.81	5d1rA	0.9404	1		0.969742	Uncharacterized HTH-type transcriptional regulator Rv1816	GO:0006351, GO:0006355, GO:0016020, GO:0016021, GO:0003677, GO:0003700	0.756094
Rv1505c	1.38	4m9cA	0.8655	0.202		0.418128	Putative acetyltransferase (WeeI)	GO:0016740, GO:0016746	0.756043
Rv2456c	1.72	5c65A	0.8203	0.1		0.286409	Solute carrier family 2, facilitated glucose transporter member 3	GO:0005975, GO:0006810, GO:0008643, GO:0015758, GO:0019852, GO:0043312, GO:0055085, GO:0070837, GO:1904659, GO:0005886, GO:0005887, GO:0016020, GO:0016021, GO:0030667, GO:0035579, GO:0070062, GO:0070821, GO:0101003, GO:0005215, GO:0005355, GO:0005536, GO:0022857, GO:0022891, GO:0033300, GO:0055056	0.755675
Rv0021c	1.28	3bo9A	0.8781	0.316	1.3.1.9	0.526763	Uncharacterized protein	GO:0055114, GO:0003824, GO:0018580	0.755483
Rv0074	1.14	3gnhA	0.8965	0.285		0.505473			0.75548
Rv2573	1.45	3ghyA	0.8557	0.229	1.1.1.169	0.442668	Ketopantoate reductase protein	GO:0055114, GO:0008677, GO:0016491, GO:0050661	0.755462
Rv2204c	1.16	2apnA	0.8937	0.425		0.616297	Iron-sulfur cluster insertion protein ErpA	GO:0016226, GO:0051604, GO:0097428, GO:0005829, GO:0005198, GO:0005506, GO:0046872, GO:0051536, GO:0051537, GO:0051539	0.755307
Rv2923c	1.67	1lqlC	0.8264	0.154		0.356743	Hydroperoxide reductase	GO:0055114, GO:0098869, GO:0005737, GO:0004601, GO:0016491	0.755173
Rv0371c	1.86	4kt7A	0.801	0.144	2.7.7.60	0.339623	2-C-methyl-D-erythritol 4-phosphate cytidylyltransferase	GO:0008299, GO:0019288, GO:0003824, GO:0016740, GO:0016779, GO:0050518, GO:0070567	0.754876
Rv0371c	1.86	3hl3A	0.8009	0.181	2.7.7.24	0.38074	Spore coat protein	GO:0009058, GO:0009243, GO:0019305, GO:0008879, GO:0016740, GO:0016779	0.754776
Rv3662c	1.04	3eqxA1	0.9088	0.158		0.378933	Adenosine monophosphate-protein transferase SoFic	GO:0008150, GO:0018117, GO:0005575, GO:0000166, GO:0000287, GO:0003674, GO:0005524, GO:0016740, GO:0016779, GO:0042803, GO:0070733	0.754649
Rv1504c	1.68	5hsjA	0.8242	0.132	4.1.1.25	0.32984	Tyrosine decarboxylase	GO:0019752, GO:0003824, GO:0016831, GO:0030170	0.754293
Rv1504c	1.68	5hsjA1	0.8242	0.132		0.32984	Tyrosine decarboxylase	GO:0019752, GO:0003824, GO:0016831, GO:0030170	0.754293
Rv2257c	1.72	4netA	0.8189	0.209	3.5.2.6	0.413703	Beta-lactamase	GO:0017001, GO:0046677, GO:0030288, GO:0008800, GO:0016787	0.754275
Rv0323c	1.01	5bmoA	0.9123	0.26		0.48703	Putative uncharacterized protein LnmX		0.754212
Rv3094c	1.24	3swoA	0.8819	0.163	1.3.8.6	0.379143	Glutaryl-CoA dehydrogenase	GO:0008152, GO:0055114, GO:0016491, GO:0016627, GO:0050660	0.754023
Rv1998c	1.07	1f8mA	0.9042	0.148	4.1.3.1	0.365816	Isocitrate lyase	GO:0001101, GO:0006097, GO:0006099, GO:0006102, GO:0008152, GO:0009405, GO:0010034, GO:0019752, GO:0052572, GO:0070542, GO:0071456, GO:0075141, GO:0005576, GO:0005829, GO:0005886, GO:0003824, GO:0004451, GO:0016829, GO:0035375, GO:0046421, GO:0046872	0.753987
Rv1998c	1.07	3lyeA	0.9042	0.179	3.7.1.1	0.402308		GO:0008152, GO:0003824	0.753987
Rv2257c	1.72	3zytA	0.8185	0.168		0.370821	Esterase a		0.753875
Rv3192	1.38	1nqkA	0.8633	0.172	1.14.14.5	0.385341	Alkanesulfonate monooxygenase	GO:0009408, GO:0046306, GO:0055114, GO:0004497, GO:0005515, GO:0008726, GO:0016491, GO:0016705, GO:0042802	0.753843
Rv0034	1.59	3ebtA	0.8356	0.197		0.405726	Uncharacterized protein		0.753817
Rv1840c	0.96	1vt4I	0.9181	0.392		0.599913			0.753453
Rv3094c	1.24	2ebaA	0.8813	0.179	1.3.8.6	0.397181	Putative glutaryl-CoA dehydrogenase	GO:0008152, GO:0055114, GO:0000166, GO:0003995, GO:0016491, GO:0016627, GO:0050660	0.753423
Rv1896c	0.88	2ckdA	0.9285	0.394	2.1.1	0.604838	Putative S-adenosyl-L-methionine-dependent methyltransferase ML2640	GO:0032259, GO:0008168, GO:0016740	0.753365
Rv2257c	1.72	2qz6A	0.8178	0.203	3.5.2.6	0.407447	Beta-lactamase	GO:0017001, GO:0046677, GO:0030288, GO:0042597, GO:0008800, GO:0016787	0.753175
Rv3094c	1.24	2pg0A	0.881	0.161	1.3.99.3	0.376618	Acyl-CoA dehydrogenase	GO:0008152, GO:0055114, GO:0000166, GO:0003995, GO:0016491, GO:0016627, GO:0050660	0.753123
Rv1413	0.94	3wqcA1	0.92	0.303		0.527977	D-threo-3-hydroxyaspartate dehydratase	GO:0016829, GO:0016841, GO:0030170	0.75273
Rv3094c	1.24	3sf6A	0.8805	0.163	1.3.8.6	0.378842	Glutaryl-CoA dehydrogenase	GO:0008152, GO:0055114, GO:0016491, GO:0016627, GO:0050660	0.752623
Rv3094c	1.24	4irnA	0.8803	0.136	1.3.99	0.346007	Prolyl-ACP dehydrogenase	GO:0008152, GO:0055114, GO:0000166, GO:0016491, GO:0016627, GO:0050660	0.752423
Rv1504c	1.68	1o61A	0.8223	0.288		0.486644	UDP-4-keto-6-deoxy-GlcNAc C4 aminotransferase	GO:0003824, GO:0008483, GO:0016740	0.752393
Rv2771c	1.05	1e5dA	0.9051	0.182		0.405867	Rubredoxin-oxygen oxidoreductase	GO:0022904, GO:0055114, GO:0009055, GO:0010181, GO:0016491, GO:0046872	0.752262
Rv2771c	1.05	1e5dA2	0.9051	0.182		0.405867	Rubredoxin-oxygen oxidoreductase	GO:0022904, GO:0055114, GO:0009055, GO:0010181, GO:0016491, GO:0046872	0.752262
Rv1998c	1.07	3e5bC	0.9023	0.172		0.393949	Isocitrate lyase and phosphorylmutase:Isocitrate lyase	GO:0008152, GO:0019752, GO:0003824, GO:0004451, GO:0016829	0.752087
Rv0047c	1	3l9fA	0.9114	0.222		0.449812	Uncharacterized protein		0.752
Rv2522c	0.89	4g1pA	0.9257	0.257	3.4.13	0.487755	Cys-Gly metallodipeptidase DUG1	GO:0006508, GO:0006751, GO:0008152, GO:0005737, GO:0008233, GO:0008237, GO:0008242, GO:0016787, GO:0016805, GO:0046872, GO:0070573	0.751875
Rv1998c	1.07	3i4eA	0.902	0.156	4.1.3.1	0.375116	Isocitrate lyase	GO:0008152, GO:0019752, GO:0003824, GO:0004451, GO:0016829	0.751787
Rv2257c	1.72	1zkjA	0.8162	0.202	3.5.2.6	0.406045	Beta-lactamase	GO:0017001, GO:0046677, GO:0030288, GO:0000166, GO:0008800, GO:0016787, GO:0046872	0.751575
Rv2466c	1.05	4nxiA	0.9041	0.974		0.938399	Thioredoxin-like reductase Rv2466c	GO:0055114, GO:0005618, GO:0005737, GO:0015035, GO:0016491	0.751262
Rv1151c	1.61	1s5pA	0.8304	0.377	3.5.1	0.559518	NAD-dependent protein deacylase	GO:0036054, GO:0036055, GO:0070403	0.751255
Rv1879	1.04	2qpxA	0.9054	0.268		0.492592	Predicted metal-dependent hydrolase of the TIM-barrel fold	GO:0016787, GO:0046872	0.751249
Rv1840c	0.96	1vt4I3	0.9158	0.388		0.596096			0.751153
Rv2257c	1.72	4gdnA	0.8155	0.202	3.5	0.405871	Protein flp		0.750875
Rv3813c	1.51	1nrwA	0.8432	0.265		0.472703	Phosphatase YwpJ	GO:0016787, GO:0046872	0.750868
Rv2771c	1.05	4d02A	0.9037	0.16		0.380253	Anaerobic nitric oxide reductase flavorubredoxin	GO:0046210, GO:0051289, GO:0055114, GO:0071731, GO:0005737, GO:0005506, GO:0009055, GO:0010181, GO:0016491, GO:0016661, GO:0016966, GO:0042802, GO:0046872	0.750861
Rv2771c	1.05	4d02A2	0.9037	0.16		0.380253	Anaerobic nitric oxide reductase flavorubredoxin	GO:0046210, GO:0051289, GO:0055114, GO:0071731, GO:0005737, GO:0005506, GO:0009055, GO:0010181, GO:0016491, GO:0016661, GO:0016966, GO:0042802, GO:0046872	0.750861
Rv0416	1.77	2kl0A	0.8087	0.369		0.546269			0.75068
Rv2573	1.45	3i83A	0.8509	0.216	1.1.1.169	0.428712	2-dehydropantoate 2-reductase	GO:0015940, GO:0055114, GO:0005737, GO:0008677, GO:0016491, GO:0050661	0.750661
Rv3094c	1.24	5jscA	0.8785	0.187	1.3.8	0.405314	Putative acyl-CoA dehydrogenase	GO:0008152, GO:0055114, GO:0000166, GO:0003995, GO:0016491, GO:0016627, GO:0050660	0.750623
Rv0371c	1.86	5b04E	0.7965	0.164		0.361422	Probable translation initiation factor eIF-2B subunit gamma	GO:0002183, GO:0006412, GO:0006413, GO:0009058, GO:0043547, GO:0005737, GO:0005829, GO:0005851, GO:0003743, GO:0005085, GO:0005515, GO:0016779	0.750376
Rv0371c	1.86	5b04E1	0.7965	0.164		0.361422	Probable translation initiation factor eIF-2B subunit gamma	GO:0002183, GO:0006412, GO:0006413, GO:0009058, GO:0043547, GO:0005737, GO:0005829, GO:0005851, GO:0003743, GO:0005085, GO:0005515, GO:0016779	0.750376
Rv3272	1.69	1xk7A	0.8184	0.213	2.8.3.21	0.417516	L-carnitine CoA-transferase	GO:0009437, GO:0042413, GO:0005737, GO:0003824, GO:0008735, GO:0016740, GO:0016782	0.749814
Rv1752	0.77	3rbvA	0.9389	0.178		0.408808	Sugar 3-ketoreductase	GO:0055114, GO:0000166, GO:0016491	0.749356
Rv1752	0.77	3rbvA2	0.9389	0.178		0.408808	Sugar 3-ketoreductase	GO:0055114, GO:0000166, GO:0016491	0.749356
Rv2257c	1.72	2zc7A	0.8135	0.2	3.5.2.6	0.403361	Beta-lactamase	GO:0017001, GO:0046677, GO:0030288, GO:0008800, GO:0016787	0.748875
Rv1151c	1.61	1q17C	0.828	0.267	3.5.1	0.470187	NAD-dependent protein deacetylase HST2	GO:0008270, GO:0017136, GO:0070403	0.748855
Rv0504c	1.44	4rljA	0.8504	0.438	4.2.1.59	0.610307	UPF0336 protein Rv0635	GO:0040007, GO:0005886, GO:0005515, GO:0019171	0.748844
Rv3813c	1.51	2ravA	0.8411	0.254		0.462211	Putative haloacid dehalogenase-like hydrolase	GO:0016787, GO:0046872	0.748768
Rv1258c	0.87	3wdoA	0.9251	0.127		0.342765		GO:0055085, GO:0016020, GO:0016021	0.748654
Rv1734c	1.04	4n72A	0.9028	0.2	2.3.1.12	0.424924	Acetyltransferase component of pyruvate dehydrogenase complex	GO:0008152, GO:0016746	0.748649
Rv2573	1.45	3hwrA	0.8487	0.279	1.1.1.169	0.486608	2-dehydropantoate 2-reductase	GO:0015940, GO:0055114, GO:0005737, GO:0000166, GO:0008677, GO:0016491, GO:0050661	0.748462
Rv2771c	1.05	2q9uA	0.9013	0.139		0.35395	A-type flavoprotein	GO:0055114, GO:0000166, GO:0009055, GO:0010181, GO:0016491, GO:0046872	0.748462
Rv2771c	1.05	2q9uA2	0.9013	0.139		0.35395	A-type flavoprotein	GO:0055114, GO:0000166, GO:0009055, GO:0010181, GO:0016491, GO:0046872	0.748462
Rv3192	1.38	3raoA2	0.8579	0.154		0.363478	Bacterial luciferase family protein	GO:0055114, GO:0016705	0.748443
Rv1531	1.09	3lvyA	0.896	0.131		0.342602	Alkyl hydroperoxide reductase AhpD	GO:0055114, GO:0098869, GO:0004601, GO:0016209, GO:0016491, GO:0051920	0.748413
Rv1151c	1.61	3gluA	0.8274	0.26	3.5.1	0.463815	NAD-dependent protein deacetylase sirtuin-3, mitochondrial	GO:0008270, GO:0017136, GO:0070403	0.748255
Rv0811c	1.26	1pj6A	0.8734	0.175	1.5.3.10	0.390954	Dimethylglycine oxidase	GO:0055114, GO:0000166, GO:0016491, GO:0047866	0.748153
Rv0811c	1.26	1pj6A2	0.8734	0.175		0.390954	Dimethylglycine oxidase	GO:0055114, GO:0000166, GO:0016491, GO:0047866	0.748153
Rv3192	1.38	3raoA	0.8574	0.148		0.356224	Bacterial luciferase family protein	GO:0055114, GO:0016705	0.747943
Rv1151c	1.61	2b4yC	0.827	0.383	3.5.1	0.562797	NAD-dependent protein deacylase sirtuin-5, mitochondrial	GO:0036054, GO:0036055, GO:0070403	0.747855
Rv0034	1.59	3i0yA	0.8296	0.197		0.404266	Uncharacterized protein		0.747817
Rv0992c	1.58	1souA	0.8309	0.234	6.3.3.2	0.440943	5-formyltetrahydrofolate cyclo-ligase	GO:0009396, GO:0035999, GO:0000166, GO:0005524, GO:0030272, GO:0046872	0.747798
Rv2257c	1.72	4y7pA	0.8124	0.235		0.436937	D-alanyl-D-alanine carboxypeptidase		0.747775
Rv0798c	2	4pt2P	0.7752	0.207		0.400583	Uncharacterized protein	GO:0006508, GO:0042742, GO:0008233	0.7476
Rv1504c	1.68	2okjB	0.8174	0.129	4.1.1.15	0.324722	Glutamate decarboxylase 1	GO:0019752, GO:0003824, GO:0016831, GO:0030170	0.747493
Rv2298	1.62	1lqaA	0.825	0.261		0.464031	Protein tas	GO:0034198, GO:0055114, GO:0005829, GO:0004033, GO:0016491	0.747175
Rv1998c	1.07	3fa3B	0.897	0.198	4.1.3.32	0.421433	Oxaloacetate hydrolase class protein	GO:0008152, GO:0003824, GO:0016787, GO:0046872	0.746787
Rv2257c	1.72	2wzxA	0.8114	0.244	3.5.2.6	0.444951	Beta-lactamase	GO:0017001, GO:0033252, GO:0046677, GO:0030288, GO:0042597, GO:0008800, GO:0016787	0.746775
Rv0371c	1.86	2e3dC	0.7928	0.152	2.7.7.9	0.347139	UTP--glucose-1-phosphate uridylyltransferase	GO:0006011, GO:0009058, GO:0009242, GO:0009244, GO:0033499, GO:0051289, GO:1900727, GO:0005829, GO:0000287, GO:0003983, GO:0016740, GO:0016779, GO:0042802	0.746676
Rv3192	1.38	1rhcA	0.8561	0.147	1.1.99	0.354749	F420-dependent alcohol dehydrogenase	GO:0055114, GO:0016705	0.746643
Rv3192	1.38	3sdoA	0.8561	0.113	1.14.13	0.311029	Nitrilotriacetate monooxygenase	GO:0055114, GO:0004497, GO:0016491, GO:0016705	0.746643
Rv3192	1.38	3sdoA1	0.8561	0.113		0.311029	Nitrilotriacetate monooxygenase	GO:0055114, GO:0004497, GO:0016491, GO:0016705	0.746643
Rv3700c	1.13	1t3iA	0.8888	0.199	2.8.1.7	0.420561	Probable cysteine desulfurase	GO:0006534, GO:0003824, GO:0016740, GO:0030170, GO:0031071	0.746466
Rv3094c	1.24	3nf4A	0.8743	0.225		0.443528	Acyl-CoA dehydrogenase domain-containing protein	GO:0008152, GO:0055114, GO:0000166, GO:0003995, GO:0016491, GO:0016627, GO:0050660	0.746423
Rv1301	1.92	3vthA	0.7846	0.178	2.1.3	0.37371	Hydrogenase maturation factor	GO:0046944, GO:0003725, GO:0008270, GO:0016740, GO:0016743, GO:0016787, GO:0046872	0.746412
Rv2573	1.45	2ofpB	0.8466	0.207	1.1.1.169	0.418624	2-dehydropantoate 2-reductase	GO:0015940, GO:0033317, GO:0055114, GO:0005737, GO:0008677, GO:0016491, GO:0050661	0.746362
Rv0371c	1.86	2vsiB	0.7924	0.146	2.7.7.60	0.340133	2-C-METHYL-D-ERYTHRITOL 4-PHOSPHATE CYTIDYLYLTRANSFERASE	GO:0008299, GO:0003824, GO:0047349, GO:0070567	0.746276
Rv3159c	1.28	4om9A	0.8688	0.115	3.4.21	0.316089	Serine protease pet autotransporter	GO:0006508, GO:0004175, GO:0004252	0.746183
Rv0759c	1.58	3lb5C	0.8292	0.324		0.518325	Hit-like protein involved in cell-cycle regulation	GO:0003824	0.746098
Rv2417c	1.2	3pl5A	0.8792	0.232		0.451635	Uncharacterized protein	GO:0008289	0.746064
Rv1504c	1.68	4obuE	0.8159	0.122		0.315499	Pyridoxal-dependent decarboxylase domain protein	GO:0006520, GO:0019752, GO:0003824, GO:0016829, GO:0016831, GO:0030170	0.745993
Rv3094c	1.24	3ii9C	0.8738	0.179	1.3.8.6	0.395487	Glutaryl-CoA dehydrogenase	GO:0008152, GO:0055114, GO:0003995, GO:0016491, GO:0016627, GO:0050660	0.745923
Rv2475c	1.27	2o6tA	0.8698	0.149		0.36	Uncharacterized protein		0.745868
Rv2629	0.81	4af1A	0.9301	0.162	3.6.5.3	0.38817	Peptide chain release factor subunit 1	GO:0006412, GO:0006415, GO:0005737, GO:0003747	0.745794
Rv1504c	1.68	5k1rA	0.8156	0.148		0.347432	Putative decarboxylase	GO:0019752, GO:0003824, GO:0016829, GO:0016831, GO:0030170	0.745693
Rv3700c	1.13	5j8qA	0.888	0.202	2.8.1.7	0.423528	Cysteine desulfurase SufS	GO:0006534, GO:0003824, GO:0005515, GO:0016740, GO:0030170, GO:0031071	0.745666
Rv3600c	1.23	3djcG	0.8747	0.355	2.7.1.33	0.557242	Type III pantothenate kinase	GO:0015937, GO:0016310, GO:0005737, GO:0000166, GO:0004594, GO:0005524, GO:0016301, GO:0016740, GO:0046872	0.745508
Rv2054	0.75	4zi5A	0.9375	0.237	3.1.8.1	0.471368		GO:0016787	0.745337
Rv2257c	1.72	1cefA	0.8098	0.218	3.4.16.4	0.420162	D-alanyl-D-alanine carboxypeptidase	GO:0006508, GO:0008360, GO:0009252, GO:0071555, GO:0005576, GO:0004180, GO:0008233, GO:0009002, GO:0016787	0.745175
Rv1504c	1.68	2jisB	0.815	0.143	4.1.1.29	0.341387	Cysteine sulfinic acid decarboxylase	GO:0019752, GO:0042412, GO:0003824, GO:0004782, GO:0016829, GO:0016831, GO:0030170	0.745093
Rv2257c	1.72	3o3vA	0.8097	0.201	3.5.2.6	0.403422	beta-lactamase	GO:0017001, GO:0030288, GO:0008800	0.745075
Rv1341	1.74	2carA	0.807	0.305	3.6.1.9	0.49612	Inosine triphosphate pyrophosphatase	GO:0006193, GO:0006195, GO:0009117, GO:0009143, GO:0051276, GO:0005737, GO:0005829, GO:0000166, GO:0004551, GO:0016787, GO:0035529, GO:0035870, GO:0036220, GO:0036222, GO:0042802, GO:0046872, GO:0047429	0.745017
Rv3600c	1.23	2h3gX	0.8741	0.357		0.558618	Type III pantothenate kinase	GO:0015937, GO:0016310, GO:0005737, GO:0000166, GO:0004594, GO:0005524, GO:0016301, GO:0016740, GO:0046872	0.744908
Rv0811c	1.26	1v5vA	0.87	0.163	2.1.2.10	0.376577	Probable aminomethyltransferase	GO:0006546, GO:0032259, GO:0004047, GO:0008483, GO:0016740	0.744753
Rv3000	0.91	4pl0A	0.9159	0.167		0.391095	Microcin-J25 export ATP-binding/permease protein McjD	GO:0006810, GO:0015031, GO:0030153, GO:0043213, GO:0055085, GO:0005886, GO:0016020, GO:0016021, GO:0000166, GO:0005524, GO:0016887, GO:0042626	0.744697
Rv3000	0.91	4pl0A2	0.9159	0.167		0.391095	Microcin-J25 export ATP-binding/permease protein McjD	GO:0006810, GO:0015031, GO:0030153, GO:0043213, GO:0055085, GO:0005886, GO:0016020, GO:0016021, GO:0000166, GO:0005524, GO:0016887, GO:0042626	0.744697
Rv0371c	1.86	1g3lD	0.7908	0.179	2.7.7.24	0.376236	Glucose-1-phosphate thymidylyltransferase	GO:0009058, GO:0009244, GO:0019305, GO:0045226, GO:0000166, GO:0008879, GO:0016740, GO:0016779, GO:0046872	0.744676
Rv1372	1.13	3wd8A	0.8866	0.237		0.458393	Type III polyketide synthase quinolone synthase	GO:0008152, GO:0009058, GO:0003824, GO:0016740, GO:0016746, GO:0016747	0.744266
Rv1372	1.13	2d51A	0.8863	0.234	2.3.1.216	0.455406	5,7-dihydroxy-2-methylchromone synthase	GO:0008152, GO:0009058, GO:0009813, GO:0003824, GO:0016740, GO:0016746, GO:0016747, GO:0042803	0.743966
Rv3700c	1.13	1jf9A	0.8859	0.208	2.8.1.7	0.429264	Cysteine desulfurase	GO:0001887, GO:0006534, GO:0006790, GO:0016226, GO:0031162, GO:0005737, GO:0003824, GO:0005515, GO:0009000, GO:0016740, GO:0016829, GO:0030170, GO:0031071	0.743566
Rv1875	1.12	1y30A	0.8871	0.234	1.4.3.5	0.455611	Putative pyridoxine/pyridoxamine 5'-phosphate oxidase	GO:0042816, GO:0055114, GO:0010181, GO:0016491, GO:0030170, GO:0042803, GO:0048037, GO:0070402, GO:0070967, GO:0071949	0.743453
Rv3541c	1.98	2pffB	0.7737	0.08	2.3.1.86	0.248789	Fatty acid synthase subunit beta	GO:0006629, GO:0006631, GO:0006633, GO:0008152, GO:0042759, GO:0055114, GO:0005811, GO:0005829, GO:0005835, GO:0003824, GO:0004312, GO:0004313, GO:0004314, GO:0004318, GO:0004319, GO:0004320, GO:0004321, GO:0005515, GO:0016295, GO:0016296, GO:0016297, GO:0016409, GO:0016491, GO:0016740, GO:0016787, GO:0016829, GO:0019171, GO:0047451	0.743452
Rv0811c	1.26	1wsrA	0.8685	0.191	2.1.2.10	0.407288	Aminomethyltransferase, mitochondrial	GO:0006546, GO:0019464, GO:0032259, GO:0005654, GO:0005739, GO:0005759, GO:0004047, GO:0008483, GO:0016740	0.743253
Rv0811c	1.26	3girA	0.8684	0.192	2.1.2.10	0.408329	Aminomethyltransferase	GO:0006546, GO:0032259, GO:0004047, GO:0008483, GO:0016740	0.743153
Rv0371c	1.86	2yqjA	0.7892	0.092	2.7.7.23	0.269456	UDP-N-acetylglucosamine pyrophosphorylase	GO:0006048, GO:0008152, GO:0005737, GO:0003977, GO:0016740, GO:0016779, GO:0070569	0.743076
Rv1734c	1.04	1dpbA	0.8972	0.162	2.3.1.12	0.381243	Dihydrolipoyllysine-residue acetyltransferase component of pyruvate dehydrogenase complex	GO:0008152, GO:0016746	0.743049
Rv1533	1.13	4q4kA	0.8852	0.251	1.13.12.16	0.471365	Uncharacterized protein	GO:0055114, GO:0003824, GO:0018580	0.742866
Rv0034	1.59	3fgyA	0.8242	0.224		0.429675	Uncharacterized protein		0.742417
Rv2475c	1.27	2w3xE	0.8663	0.119		0.321076	CalE7		0.742368
Rv3700c	1.13	4q75A	0.8847	0.203	2.8.1.7	0.423785	Cysteine desulfurase 1, chloroplastic	GO:0001887, GO:0006534, GO:0006790, GO:0010269, GO:0018283, GO:0009507, GO:0009536, GO:0009570, GO:0003824, GO:0009000, GO:0016740, GO:0016829, GO:0030170, GO:0031071	0.742366
Rv2475c	1.27	2xemA	0.866	0.149		0.359213	TebC		0.742068
Rv1372	1.13	3tsyA	0.8843	0.259	2.3.1.95/6.2.1.12	0.478575	Resveratrol synthase, 4-coumarate--CoA ligase 1	GO:0008152, GO:0009058, GO:0009698, GO:0005737, GO:0000166, GO:0003824, GO:0005524, GO:0016207, GO:0016740, GO:0016746, GO:0016874	0.741966
Rv1372	1.13	3tsyA2	0.8843	0.268		0.486819	Resveratrol synthase, 4-coumarate--CoA ligase 1	GO:0008152, GO:0009058, GO:0009698, GO:0005737, GO:0000166, GO:0003824, GO:0005524, GO:0016207, GO:0016740, GO:0016746, GO:0016874	0.741966
Rv0034	1.59	3grdA	0.8237	0.129		0.325971	Uncharacterized protein		0.741917
Rv0371c	1.86	1wvcA	0.788	0.144	2.7.7.33	0.336856	Glucose-1-phosphate cytidylyltransferase	GO:0009058, GO:0009103, GO:0009243, GO:0000166, GO:0016740, GO:0016779, GO:0046872, GO:0047343	0.741876
Rv0759c	1.58	3o0mA	0.8247	0.311		0.50644	HIT family protein	GO:0000166, GO:0003824, GO:0046872	0.741598
Rv0371c	1.86	4cvhA	0.7876	0.107	2.7.7	0.290298	Isoprenoid synthase domain-containing protein	GO:0006486, GO:0007411, GO:0008299, GO:0035269, GO:0005737, GO:0005829, GO:0003824, GO:0016740, GO:0016779, GO:0042803, GO:0047349, GO:0070567	0.741476
Rv0371c	1.86	5i1fA	0.7876	0.177	2.7.7.9	0.37337	UTP--glucose-1-phosphate uridylyltransferase	GO:0006011, GO:0009058, GO:0003983, GO:0016740, GO:0016779	0.741476
Rv0371c	1.86	5l6sA	0.7876	0.138	2.7.7.27	0.32968	Glucose-1-phosphate adenylyltransferase	GO:0005975, GO:0005977, GO:0005978, GO:0008152, GO:0009058, GO:0051289, GO:0000166, GO:0000287, GO:0003824, GO:0005524, GO:0008878, GO:0016208, GO:0016740, GO:0016779, GO:0042802	0.741476
Rv0371c	1.86	5l6sA1	0.7876	0.138		0.32968	Glucose-1-phosphate adenylyltransferase	GO:0005975, GO:0005977, GO:0005978, GO:0008152, GO:0009058, GO:0051289, GO:0000166, GO:0000287, GO:0003824, GO:0005524, GO:0008878, GO:0016208, GO:0016740, GO:0016779, GO:0042802	0.741476
Rv1372	1.13	2p0uA	0.8837	0.24	2.3.1.74	0.46053	Stilbenecarboxylate synthase 2	GO:0008152, GO:0009058, GO:0003824, GO:0016740, GO:0016746, GO:0016747	0.741366
Rv2771c	1.05	1ycgA	0.8942	0.217	1	0.440501	Nitric oxide reductase	GO:0055114, GO:0009055, GO:0010181, GO:0016491, GO:0046872	0.741362
Rv2771c	1.05	1ycgA2	0.8942	0.217		0.440501	Nitric oxide reductase	GO:0055114, GO:0009055, GO:0010181, GO:0016491, GO:0046872	0.741362
Rv1998c	1.07	1dquA	0.8913	0.145	4.1.3.1	0.359498	Isocitrate lyase	GO:0006097, GO:0006099, GO:0008152, GO:0009062, GO:0015976, GO:0019752, GO:0045733, GO:0005737, GO:0005777, GO:0005782, GO:0009514, GO:0003824, GO:0004451, GO:0016829, GO:0046421, GO:0046872	0.741087
Rv1998c	1.07	1dquA2	0.8913	0.145		0.359498	Isocitrate lyase	GO:0006097, GO:0006099, GO:0008152, GO:0009062, GO:0015976, GO:0019752, GO:0045733, GO:0005737, GO:0005777, GO:0005782, GO:0009514, GO:0003824, GO:0004451, GO:0016829, GO:0046421, GO:0046872	0.741087
Rv1773c	0.87	1mkmB	0.9175	0.249		0.477972	Transcriptional regulator, IclR family	GO:0006351, GO:0006355, GO:0045892, GO:0003677, GO:0003700	0.741054
Rv1734c	1.04	1b5sA	0.8952	0.25	2.3.1.12	0.473075	Dihydrolipoyllysine-residue acetyltransferase component of pyruvate dehydrogenase complex	GO:0008152, GO:0016746	0.741049
Rv1898	1.04	2ekyB	0.8952	0.302		0.519952	UPF0045 protein MJ1052	GO:0005829	0.741049
Rv2887	1.03	1z91A	0.8962	0.193		0.415893	Organic hydroperoxide resistance transcriptional regulator	GO:0006351, GO:0006355, GO:0005737, GO:0003677, GO:0003700, GO:0044212	0.740737
Rv0552	1.17	3ighX	0.8778	0.21		0.429346	Putative uncharacterized protein PH1139	GO:0006259, GO:0016810, GO:0016888	0.740721
Rv1998c	1.07	1oqfA	0.8908	0.193	4.1.3.30	0.414638	2-methylisocitrate lyase	GO:0008152, GO:0019629, GO:0000287, GO:0003824, GO:0016829, GO:0046421, GO:0046872	0.740587
Rv1680	0.94	3p7iA	0.9075	0.151		0.370179	PhnD, subunit of alkylphosphonate ABC transporter	GO:0015716, GO:0055085, GO:0043190	0.74023
Rv3768	0.9	5aifA	0.9127	0.168	3.3.2.8	0.391578			0.740186
Rv0787A	1.86	1gtdB	0.7863	0.253		0.44602	Phosphoribosylformylglycinamidine synthase subunit PurS	GO:0006164, GO:0006189, GO:0005737, GO:0000166, GO:0004642, GO:0005524, GO:0016874	0.740176
Rv1998c	1.07	3eooA	0.8903	0.208	4.1.3.30	0.430328	Methylisocitrate lyase	GO:0008152, GO:0019629, GO:0003824, GO:0046421	0.740087
Rv1558	1.4	3r5yA	0.8469	0.482		0.63891	Uncharacterized protein	GO:0055114, GO:0016491, GO:0048037	0.740076
Rv3541c	1.98	1s9cG	0.7703	0.178	4.2.1	0.370288	Peroxisomal multifunctional enzyme type 2		0.740052
Rv3236c	1.99	4cz8A	0.7688	0.141		0.329243	NhaP type Na+/H+ and K+/H+ antiporter	GO:0006812, GO:0055085, GO:1902600, GO:0016020, GO:0016021, GO:0015299	0.739876
Rv3700c	1.13	4w91A	0.8821	0.208		0.428342	Aminotransferase	GO:0006534, GO:0003824, GO:0030170, GO:0031071	0.739766
Rv3541c	1.98	1pn4D	0.7699	0.119	4.2.1	0.302685	Peroxisomal hydratase-dehydrogenase-epimerase		0.739652
Rv1503c	0.9	4lc3A	0.912	0.249	2.6.1.87	0.476538	Putative UDP-4-amino-4-deoxy-l-arabinose--oxoglutarate aminotransferas	GO:0003824	0.739486
Rv2257c	1.72	3wwxA	0.8032	0.235		0.434456	S12 family peptidase		0.738575
Rv3702c	1.91	1ecgB1	0.778	0.196		0.390497	Amidophosphoribosyltransferase	GO:0006164, GO:0006189, GO:0006541, GO:0009113, GO:0009116, GO:0005737, GO:0005829, GO:0004044, GO:0016740, GO:0016757, GO:0042802, GO:0046872	0.738489
Rv3702c	1.91	1ecgB	0.7779	0.199	2.4.2.14	0.393449	Amidophosphoribosyltransferase	GO:0006164, GO:0006189, GO:0006541, GO:0009113, GO:0009116, GO:0005737, GO:0005829, GO:0004044, GO:0016740, GO:0016757, GO:0042802, GO:0046872	0.738389
Rv2257c	1.72	5e2hA	0.8028	0.221	3.5.2.6	0.421211	Beta-lactamase	GO:0017001, GO:0046677, GO:0030288, GO:0008800, GO:0016787	0.738175
Rv3192	1.38	1f07A1	0.8476	0.153		0.360115	5,10-methylenetetrahydromethanopterin reductase	GO:0006730, GO:0015948, GO:0019386, GO:0055114, GO:0005737, GO:0016491, GO:0016705, GO:0018537	0.738143
Rv0712	1.25	1y1iX	0.8646	0.437	1.8.99	0.614679	Sulfatase-modifying factor 1		0.738038
Rv0323c	1.01	3we7A	0.8961	0.233		0.456937	Putative uncharacterized protein PH0499	GO:0046872	0.738012
Rv1504c	1.68	5jayA	0.8079	0.138	2.3.1.47	0.333901	8-amino-7-oxononanoate synthase	GO:0009058, GO:0009102, GO:0003824, GO:0008710, GO:0016740, GO:0030170	0.737993
Rv0433	1.54	2gwcF	0.8263	0.184	6.3.2.2	0.389922	Glutamate--cysteine ligase, chloroplastic	GO:0006750, GO:0042398, GO:0004357	0.737923
Rv1372	1.13	1u0vA	0.8793	0.252	2.3.1.74	0.470727	Chalcone synthase 2	GO:0008152, GO:0009058, GO:0009715, GO:0009813, GO:0003824, GO:0016210, GO:0016740, GO:0016746, GO:0016747	0.736966
Rv0034	1.59	3ec9A	0.8186	0.246		0.448749	Uncharacterized protein		0.736817
Rv1504c	1.68	4q6rA	0.8067	0.117	4.1.2.27	0.30722	Sphingosine-1-phosphate lyase 1	GO:0019752, GO:0003824, GO:0016831, GO:0030170	0.736793
Rv0074	1.14	2r8cA	0.8776	0.281		0.496594			0.73658
Rv0310c	1.13	4l8oA	0.8788	0.331	4.2.1.106	0.539336	Bile acid 7-alpha dehydratase	GO:0016829, GO:0033988	0.736466
Rv3541c	1.98	3omlA	0.7667	0.186	1.1.1.62/3.4.22	0.377632	Peroxisomal multifunctional enzyme type 2	GO:0006629, GO:0006631, GO:0006635, GO:0008152, GO:0033540, GO:0055114, GO:0005777, GO:0003824, GO:0004300, GO:0016491, GO:0016829, GO:0042803, GO:0080023	0.736452
Rv3541c	1.98	3omlA3	0.7667	0.186		0.377632	Peroxisomal multifunctional enzyme type 2	GO:0006629, GO:0006631, GO:0006635, GO:0008152, GO:0033540, GO:0055114, GO:0005777, GO:0003824, GO:0004300, GO:0016491, GO:0016829, GO:0042803, GO:0080023	0.736452
Rv3401	0.99	4ktpA	0.8971	0.239	2.4.1.332	0.463041	1,2-alpha-glucosylglycerol phosphorylase	GO:0005975, GO:0003824, GO:0016740, GO:0016757, GO:0030246, GO:0046872	0.736388
Rv0074	1.14	3feqN	0.877	0.266		0.482993	Amidohydrolase	GO:0016787, GO:0016810, GO:0046872	0.73598
Rv1504c	1.68	2w8jA	0.8057	0.182		0.382933	Serine palmitoyltransferase	GO:0008152, GO:0009058, GO:0003824, GO:0016740, GO:0030170	0.735793
Rv1225c	1	3pdwA	0.8948	0.229		0.452669	Acid sugar phosphatase	GO:0016787, GO:0046872	0.7354
Rv3000	0.91	2onjA	0.9066	0.233	3.6.3	0.459606	Putative multidrug export ATP-binding/permease protein SAV1866	GO:0006810, GO:0055085, GO:0005886, GO:0016020, GO:0016021, GO:0000166, GO:0005524, GO:0016787, GO:0016887, GO:0042626	0.735397
Rv3000	0.91	2onjA2	0.9066	0.233		0.459606	Putative multidrug export ATP-binding/permease protein SAV1866	GO:0006810, GO:0055085, GO:0005886, GO:0016020, GO:0016021, GO:0000166, GO:0005524, GO:0016787, GO:0016887, GO:0042626	0.735397
Rv2522c	0.89	3dljA	0.9092	0.265	3.4.13.20	0.490854	Beta-Ala-His dipeptidase	GO:0006508, GO:0008152, GO:0032268, GO:0005576, GO:0005829, GO:0004180, GO:0008233, GO:0008237, GO:0016787, GO:0016805, GO:0046872	0.735375
Rv1414	1.37	3wqcA	0.8461	0.268	4.3.1.27	0.476188	D-threo-3-hydroxyaspartate dehydratase	GO:0016829, GO:0016841, GO:0030170	0.735326
Rv1414	1.37	3wqcA2	0.8461	0.268		0.476188	D-threo-3-hydroxyaspartate dehydratase	GO:0016829, GO:0016841, GO:0030170	0.735326
Rv0225	1.11	3s27A	0.8801	0.145	2.4.1.13	0.357232	Sucrose synthase 1	GO:0001666, GO:0005985, GO:0006970, GO:0009409, GO:0009413, GO:0009414, GO:0009744, GO:0009749, GO:0010555, GO:0046686, GO:0072708, GO:0005829, GO:0009506, GO:0016157, GO:0016740, GO:0016757	0.735139
Rv2994	1.14	1pw4A	0.8761	0.188		0.405841	Glycerol-3-phosphate transporter	GO:0006071, GO:0006810, GO:0015793, GO:0015794, GO:0035435, GO:0055085, GO:0005886, GO:0016020, GO:0016021, GO:0005215, GO:0015169, GO:0015315, GO:0015527	0.73508
Rv3813c	1.51	3dnpA	0.8272	0.266		0.469079	Stress response protein YhaX	GO:0016787	0.734868
Rv0190	1.7	5lcyA	0.802	0.241		0.439638	Uncharacterized protein	GO:0006355, GO:0003677, GO:0046872	0.734734
Rv3304	1.7	2qikA	0.8019	0.197		0.39746	Putative gamma-glutamylcyclotransferase YkqA	GO:0016740, GO:0016746	0.734634
Rv3304	1.7	2qikA2	0.8019	0.197		0.39746	Putative gamma-glutamylcyclotransferase YkqA	GO:0016740, GO:0016746	0.734634
Rv2125	1.3	2p90B	0.8545	0.246		0.458483	Putative uncharacterized protein Cgl1923		0.734514
Rv1504c	1.68	3a2bA	0.8044	0.143	2.3.1.50	0.33916	Serine palmitoyltransferase	GO:0008152, GO:0009058, GO:0003824, GO:0004758, GO:0016740, GO:0016746, GO:0030170	0.734493
Rv3031	1.08	2b5dX	0.8833	0.243	3.2.1.1	0.463295		GO:0005975, GO:0003824	0.7344
Rv1998c	1.07	3ih1A	0.8845	0.22		0.441124			0.734287
Rv2257c	1.72	3tg9A	0.7988	0.236		0.434185	Penicillin-binding protein		0.734175
Rv3813c	1.51	3pgvA	0.8262	0.244		0.448991	Conserved protein, phosphatase-like domain	GO:0016787, GO:0046872	0.733868
Rv2257c	1.72	4gb7A	0.7983	0.175		0.373768	Putative 6-aminohexanoate-dimer hydrolase	GO:0016054, GO:0016787, GO:0019875	0.733675
Rv3463	0.89	1ezwA	0.9073	0.153		0.372581	5,10-methylenetetrahydromethanopterin reductase	GO:0006730, GO:0015948, GO:0019386, GO:0055114, GO:0005737, GO:0016491, GO:0016705, GO:0018537	0.733475
Rv3541c	1.98	2bi0A2	0.7637	0.15		0.33846	Uncharacterized protein	GO:0005886	0.733452
Rv3813c	1.51	3r4cA	0.8257	0.245		0.449774	Hydrolase, haloacid dehalogenase-like hydrolase	GO:0016787, GO:0046872	0.733368
Rv3192	1.38	5dqpA	0.8428	0.147		0.351982	EDTA monooxygenase	GO:0055114, GO:0004497, GO:0016705	0.733343
Rv3192	1.38	5dqpA1	0.8428	0.147		0.351982	EDTA monooxygenase	GO:0055114, GO:0004497, GO:0016705	0.733343
Rv0034	1.59	3jumB	0.815	0.11		0.299416	Phenazine biosynthesis protein A/B	GO:0017000	0.733217
Rv0074	1.14	4c5yA	0.8742	0.262	3.4.13.9/3.5.1	0.478582	Aspergillus niger contig An14c0100, genomic contig	GO:0006508, GO:0008150, GO:1900817, GO:0005575, GO:0016787, GO:0016805, GO:0016810, GO:0046872, GO:0102009	0.73318
Rv2257c	1.72	3ozhA	0.7978	0.22		0.418946	Putative penicillin-binding protein		0.733175
Rv2491	1.13	1wekA	0.8746	0.246		0.463844	Uncharacterized protein	GO:0009691, GO:0016787	0.732266
Rv2475c	1.27	3qy3A	0.856	0.211		0.424989	Uncharacterized protein		0.732068
Rv2573	1.45	5ayvA	0.8323	0.219	1.1.1.169	0.426935	2-dehydropantoate 2-reductase	GO:0015940, GO:0055114, GO:0005737, GO:0000166, GO:0008677, GO:0016491, GO:0050661	0.732062
Rv2417c	1.2	3nyiA	0.8651	0.208		0.424194	EDD domain protein, DegV family	GO:0008289	0.731964
Rv1112	1.59	2ohfA	0.8135	0.417		0.582434	Obg-like ATPase 1	GO:0002576, GO:0046034, GO:0005576, GO:0005634, GO:0005730, GO:0005737, GO:0005813, GO:0005829, GO:0016020, GO:0031093, GO:0070062, GO:0000166, GO:0005515, GO:0005524, GO:0005525, GO:0016787, GO:0016887, GO:0045296, GO:0046872	0.731717
Rv2923c	1.67	2onfA	0.8029	0.164		0.362871	Uncharacterized protein		0.731673
Rv2475c	1.27	5eo4A	0.8554	0.135		0.339822	Uncharacterized protein		0.731468
Rv0034	1.59	3kkgA	0.8132	0.19		0.393075	Uncharacterized protein		0.731417
Rv3463	0.89	1f07A	0.9052	0.172		0.394581	5,10-methylenetetrahydromethanopterin reductase	GO:0006730, GO:0015948, GO:0019386, GO:0055114, GO:0005737, GO:0016491, GO:0016705, GO:0018537	0.731375
Rv1372	1.13	3ov2A	0.8737	0.215	2.3.1.217	0.433411	Curcumin synthase 1	GO:0008152, GO:0009058, GO:0009813, GO:0003824, GO:0016740, GO:0016746, GO:0016747, GO:0042803, GO:0102106	0.731366
Rv0052	1.2	3ewnA	0.8645	0.335		0.538152	ThiJ/PfpI family protein	GO:0008150, GO:0003674	0.731364
Rv2853	0.95	1vt4I	0.8973	0.407		0.604319			0.731341
Rv0695	1.05	3no4A	0.884	0.212		0.432906	Creatininase		0.731162
Rv2676c	1.65	4wwsA	0.8046	0.218	1.11.1	0.418811	Putative heme-dependent peroxidase lmo2113	GO:0055114, GO:0098869, GO:0004601, GO:0016491, GO:0046872	0.730734
Rv2970A	0.94	4f40A	0.8979	0.304	1.1.1.188	0.522457	Prostaglandin F synthase	GO:0001516, GO:0006629, GO:0006631, GO:0006633, GO:0006693, GO:0055114, GO:0005737, GO:0000166, GO:0016491, GO:0036131, GO:0047017	0.73063
Rv2140c	2	3n08A	0.7582	0.347		0.512928	UPF0098 protein CT_736		0.7306
Rv2915c	0.98	4c5yA	0.8922	0.217	3.4.13.9/3.5.1	0.440008	Aspergillus niger contig An14c0100, genomic contig	GO:0006508, GO:0008150, GO:1900817, GO:0005575, GO:0016787, GO:0016805, GO:0016810, GO:0046872, GO:0102009	0.730176
Rv0674	1.1	3kfwX	0.8764	0.861		0.868666	Uncharacterized protein		0.730126
Rv3541c	1.98	3khpA2	0.7601	0.167		0.356282	Probable 3-hydroxyacyl-thioester dehydratase HtdY		0.729852
Rv2260	1.04	2xf4A	0.8838	0.292		0.508006	HYDROXYACYLGLUTATHIONE HYDROLASE		0.729649
Rv2887	1.03	2fbiA	0.885	0.216		0.437218	Probable transcriptional regulator	GO:0006351, GO:0006355, GO:0010124, GO:0045892, GO:0003677, GO:0003700, GO:0044212	0.729537
Rv0034	1.59	5aifA	0.8112	0.149	3.3.2.8	0.347662			0.729417
Rv3054c	1.19	2fzvB	0.8637	0.23		0.445703	NADPH-dependent FMN reductase ArsH	GO:0051289, GO:0055114, GO:0000166, GO:0010181, GO:0016491, GO:0050446, GO:0052873	0.72925
Rv2915c	0.98	2qs8A	0.8911	0.228		0.450745	Xaa-Pro Dipeptidase	GO:0016787, GO:0016810, GO:0046872	0.729076
Rv2298	1.62	3erpA	0.8068	0.246		0.445503	Putative oxidoreductase	GO:0000166, GO:0046872	0.728975
Rv3226c	0.94	5ko9A	0.8962	0.321	3.4	0.536358	Embryonic stem cell-specific 5-hydroxymethylcytosine-binding protein		0.72893
Rv2417c	1.2	3lupA	0.862	0.221		0.436465	DegV family protein	GO:0008289	0.728864
Rv0992c	1.58	1ydmB	0.8119	0.22		0.422632	Uncharacterized protein YqgN	GO:0009396, GO:0035999, GO:0000166, GO:0005524, GO:0030272	0.728798
Rv3702c	1.91	1gph1	0.7683	0.189	2.4.2.14	0.381063			0.728789
Rv3702c	1.91	1gph12	0.7683	0.189		0.381063	Amidophosphoribosyltransferase	GO:0006164, GO:0006189, GO:0006541, GO:0008152, GO:0009113, GO:0009116, GO:0003824, GO:0004044, GO:0016740, GO:0016757, GO:0046872, GO:0051536, GO:0051539	0.728789
Rv2417c	1.2	4x9xA	0.8619	0.248		0.462332	DegV domain-containing protein MW1315	GO:0008289	0.728764
Rv2716	1.49	4jbdA	0.8237	0.137	5.1.1.8	0.335927	4-hydroxyproline 2-epimerase	GO:0016853, GO:0047580	0.728732
Rv3463	0.89	1z69A	0.9024	0.179	1.5.98.2	0.401907	5,10-methylenetetrahydromethanopterin reductase	GO:0006730, GO:0015948, GO:0019386, GO:0055114, GO:0005737, GO:0016491, GO:0016705, GO:0018537	0.728575
Rv2970A	0.94	1vbjA	0.8955	0.304	1.1.1.188	0.521759	Prostaglandin F synthase	GO:0001516, GO:0006629, GO:0006631, GO:0006633, GO:0006693, GO:0019571, GO:0055114, GO:0005737, GO:0000166, GO:0016491, GO:0036131, GO:0045290, GO:0047017	0.72823
Rv2728c	0.83	5heeA	0.9098	0.139		0.355615	Putative uncharacterized protein	GO:0006725, GO:0055114, GO:0008198, GO:0016491, GO:0046872	0.728113
Rv0416	1.77	1tygB	0.7861	0.25		0.443311	Sulfur carrier protein ThiS	GO:0009228, GO:0009229, GO:0000166	0.72808
Rv0021c	1.28	3hmjG	0.8506	0.158	2.3.1.86	0.366599	Fatty acid synthase subunit beta	GO:0006629, GO:0006631, GO:0006633, GO:0008152, GO:0042759, GO:0055114, GO:0005811, GO:0005829, GO:0005835, GO:0003824, GO:0004312, GO:0004313, GO:0004314, GO:0004318, GO:0004319, GO:0004320, GO:0004321, GO:0005515, GO:0016295, GO:0016296, GO:0016297, GO:0016409, GO:0016491, GO:0016740, GO:0016787, GO:0016829, GO:0019171, GO:0047451	0.727983
Rv1717	1.08	3ht1A	0.8768	0.174		0.390593	RemF protein	GO:0016310, GO:0016301, GO:0046872	0.7279
Rv1200	1.35	4gbyA	0.8408	0.163		0.370203	D-xylose-proton symporter	GO:0006810, GO:0008643, GO:0015753, GO:0055085, GO:0005886, GO:0005887, GO:0016020, GO:0016021, GO:0005215, GO:0015293, GO:0015519, GO:0022857, GO:0022891	0.727394
Rv2456c	1.72	4gbyA	0.792	0.099		0.280014	D-xylose-proton symporter	GO:0006810, GO:0008643, GO:0015753, GO:0055085, GO:0005886, GO:0005887, GO:0016020, GO:0016021, GO:0005215, GO:0015293, GO:0015519, GO:0022857, GO:0022891	0.727375
Rv2257c	1.72	5eviA	0.7919	0.183	3.5.2.6	0.380681	Beta-lactamase	GO:0017001, GO:0030288, GO:0008800	0.727275
Rv2305	0.59	4zxhA	0.9403	0.111		0.323069	Tyrocidine synthetase 3	GO:0008152, GO:0009058, GO:0000166, GO:0003824, GO:0016788, GO:0031177	0.727209
Rv2305	0.59	4zxhA1	0.9403	0.111		0.323069	Tyrocidine synthetase 3	GO:0008152, GO:0009058, GO:0000166, GO:0003824, GO:0016788, GO:0031177	0.727209
Rv1680	0.94	3n5lA	0.8944	0.165		0.384156	Binding protein component of ABC phosphonate transporter	GO:0015716, GO:0055085, GO:0043190	0.72713
Rv3213c	1.86	4v02A	0.7732	0.203		0.396181	Site-determining protein	GO:0000166, GO:0005524, GO:0016887	0.727076
Rv1498A	1.91	3onrA	0.7664	0.224		0.414335	Calcium dodecin	GO:0005618, GO:0005886, GO:0046872	0.726889
Rv0021c	1.28	2uvcG	0.8495	0.155		0.362867			0.726883
Rv2298	1.62	4xk2A	0.8047	0.268		0.464392	Aldo/keto reductase	GO:0055114, GO:0016491	0.726875
Rv3364c	1.26	3kyeB	0.8521	0.397		0.581622	Uncharacterized protein		0.726853
Rv1276c	1.63	1ujbA	0.8032	0.282	3.1.3	0.475923	Phosphohistidine phosphatase SixA	GO:0008969, GO:0006464, GO:0006470, GO:0016311, GO:0005737, GO:0004721, GO:0005515, GO:0016787	0.726694
Rv1734c	1.04	2ihwA	0.8807	0.213	2.3.1.168	0.433116	Lipoamide acyltransferase component of branched-chain alpha-keto acid dehydrogenase complex, mitochondrial	GO:0008152, GO:0016746	0.726549
Rv2771c	1.05	4la4A	0.8791	0.196	1.6.5.2	0.415095	p-benzoquinone reductase	GO:0019439, GO:0046196, GO:0055114, GO:0003955, GO:0010181, GO:0016491	0.726262
Rv2257c	1.72	5evlA	0.7906	0.193	3.5.2.6	0.390622	Beta-lactamase	GO:0017001, GO:0030288, GO:0008800	0.725975
Rv2250c	0.48	2f07A	0.9532	0.175		0.408424	Uncharacterized HTH-type transcriptional regulator YvdT	GO:0006351, GO:0006355, GO:0005829, GO:0000976, GO:0003677, GO:0003700	0.725738
Rv2676c	1.65	1vdhA	0.7995	0.19		0.38975	Putative heme-dependent peroxidase TTHA1714	GO:0055114, GO:0098869, GO:0004601, GO:0016491, GO:0046872	0.725634
Rv3192	1.38	1yw1A	0.835	0.081	1.14	0.260067	Putative monooxygenase MoxC	GO:0055114, GO:0004497, GO:0016491, GO:0016705	0.725543
Rv2298	1.62	3n6qA	0.803	0.265	1.1.1	0.461297	L-glyceraldehyde 3-phosphate reductase	GO:0006974, GO:0009438, GO:0055114, GO:0016491, GO:0016616	0.725175
Rv0811c	1.26	1yx2B	0.8504	0.186	2.1.2.10	0.397711	Aminomethyltransferase	GO:0006546, GO:0032259, GO:0004047, GO:0008483, GO:0016740	0.725153
Rv0849	1.51	5c65A	0.8174	0.095		0.278663	Solute carrier family 2, facilitated glucose transporter member 3	GO:0005975, GO:0006810, GO:0008643, GO:0015758, GO:0019852, GO:0043312, GO:0055085, GO:0070837, GO:1904659, GO:0005886, GO:0005887, GO:0016020, GO:0016021, GO:0030667, GO:0035579, GO:0070062, GO:0070821, GO:0101003, GO:0005215, GO:0005355, GO:0005536, GO:0022857, GO:0022891, GO:0033300, GO:0055056	0.725068
Rv3284	0.86	1wloA	0.9023	0.373		0.580136	Iron-sulfur cluster biosynthesis protein SufE		0.724544
Rv2923c	1.67	2d7vA	0.7954	0.159		0.355624	Uncharacterized protein	GO:0008150, GO:0005575, GO:0003674	0.724173
Rv1112	1.59	2dwqA	0.8058	0.504		0.637278	Ribosome-binding ATPase YchF	GO:0000166, GO:0005524, GO:0005525, GO:0016887, GO:0043022, GO:0043023	0.724017
Rv1301	1.92	3tspA	0.7621	0.236	2.1.3	0.424094	Transcriptional regulatory protein	GO:0046944, GO:0003725, GO:0008270, GO:0016743, GO:0046872	0.723912
Rv3272	1.69	2g04A	0.7924	0.268	5.1.99.4	0.460829	Fatty acid-CoA racemase	GO:0005886, GO:0003824	0.723814
Rv1205	1	5itsA	0.8832	0.33	3.2.2	0.539867	Cytokinin riboside 5'-monophosphate phosphoribohydrolase	GO:0009691, GO:0016787	0.7238
Rv1532c	1.06	3e1eC	0.8752	0.221		0.439794	Thioesterase family protein	GO:0008150, GO:0003674	0.723674
Rv3031	1.08	1ufaA	0.8722	0.313	2.4.1.18	0.522493	1,4-alpha-glucan branching enzyme TTHA1902	GO:0005975, GO:0005977, GO:0005978, GO:0003824, GO:0003844, GO:0016740, GO:0016757, GO:0102752	0.7233
Rv1998c	1.07	3lg3A	0.8735	0.176	4.1.3.1	0.392092	Isocitrate lyase	GO:0008152, GO:0019752, GO:0003824, GO:0004451, GO:0016829	0.723287
Rv2676c	1.65	1t0tV	0.7964	0.216		0.414756	Putative heme-dependent peroxidase GK3416	GO:0055114, GO:0098869, GO:0004601, GO:0016491, GO:0046872	0.722534
Rv2676c	1.65	4grcA	0.7961	0.112	1.11.1.19	0.298602	Putative membrane protein	GO:0015684, GO:0033212, GO:0055114, GO:0098869, GO:0005623, GO:0004601, GO:0020037, GO:0046872	0.722233
Rv1301	1.92	4g9iA	0.7604	0.181		0.370988	Hydrogenase maturation protein HypF	GO:0046944, GO:0003725, GO:0008270, GO:0016740, GO:0016743, GO:0016787, GO:0046872	0.722212
Rv2475c	1.27	3ck1A	0.8459	0.163		0.371324	Thioesterase superfamily		0.721968
Rv3192	1.38	2i7gB	0.8312	0.087		0.268913	Monooxygenase	GO:0055114, GO:0004497, GO:0016705	0.721743
Rv1413	0.94	3llxA	0.889	0.261		0.481694	Predicted amino acid aldolase or racemase	GO:0046872	0.72173
Rv2716	1.49	1u0kA	0.8166	0.237		0.439925	Uncharacterized protein	GO:0009058, GO:0003824	0.721632
Rv3364c	1.26	1j3wB	0.8466	0.173		0.382703	Hypothetical gliding protein		0.721353
Rv2853	0.95	1vt4I3	0.8873	0.405		0.599464			0.721341
Rv3839	0.8	5bncA	0.9069	0.17		0.392649	Pyridoxamine 5'-phosphate oxidase-related, FMN-binding protein	GO:0048037	0.721284
Rv1847	0.92	1vi8B	0.891	0.279	3.1.2.28	0.498587	1,4-dihydroxy-2-naphthoyl-CoA hydrolase	GO:0009234, GO:0016289, GO:0016787, GO:0061522	0.721108
Rv3192	1.38	3b9nB	0.8303	0.107	1.14.15	0.298064	Alkane monoxygenase	GO:0055114, GO:0000166, GO:0004497, GO:0016705	0.720843
Rv3807c	0.62	1eoiA	0.93	0.164	3.1.3.2	0.390538	Acid phosphatase	GO:0030288, GO:0003993	0.720831
Rv3000	0.91	3qf4A	0.892	0.209		0.431773	Lipid A export ATP-binding/permease protein MsbA	GO:0006810, GO:0055085, GO:0016020, GO:0016021, GO:0000166, GO:0005524, GO:0016887, GO:0042626	0.720797
Rv1372	1.13	4jaoD	0.8631	0.282	2.3.1	0.49335	Alpha-pyrone synthesis polyketide synthase-like Pks11	GO:0006629, GO:0006631, GO:0006633, GO:0008152, GO:0008610, GO:0009058, GO:0009715, GO:0071770, GO:0034081, GO:0003824, GO:0016740, GO:0016746, GO:0016747	0.720766
Rv2257c	1.72	5e2gA	0.7853	0.187	3.5.2.6	0.383212	Beta-lactamase	GO:0017001, GO:0046677, GO:0030288, GO:0008800, GO:0016787	0.720675
Rv1341	1.74	1v7rA	0.7826	0.27	3.6.1.9	0.459676	Non-canonical purine NTP pyrophosphatase	GO:0009117, GO:0009143, GO:0000166, GO:0016787, GO:0017111, GO:0046872, GO:0047429	0.720617
Rv3433c	1.09	2ax3A	0.868	0.273		0.486789	Bifunctional NAD(P)H-hydrate repair enzyme Nnr	GO:0008152, GO:0000166, GO:0003824, GO:0005524, GO:0016829, GO:0016853, GO:0046872, GO:0052855	0.720413
Rv2456c	1.72	4ybqA	0.785	0.095		0.273084	Solute carrier family 2, facilitated glucose transporter member 5	GO:0003044, GO:0006810, GO:0008643, GO:0015755, GO:0015758, GO:0055085, GO:0071332, GO:1904659, GO:1990539, GO:0005886, GO:0005887, GO:0016020, GO:0016021, GO:0016324, GO:0042383, GO:0005215, GO:0005353, GO:0005355, GO:0022857, GO:0022891, GO:0070061	0.720375
Rv2749	0.91	1y0hA	0.8914	0.26		0.481419	Putative monooxygenase Rv0793	GO:0055114, GO:0003824, GO:0004497, GO:0016491	0.720197
Rv3000	0.91	4mycA	0.8914	0.231	3.6.3.44	0.453777	Iron-sulfur clusters transporter ATM1, mitochondrial	GO:0006810, GO:0055085, GO:0016021, GO:0005524, GO:0016887, GO:0042626	0.720197
Rv3000	0.91	4mycA2	0.8914	0.231		0.453777	Iron-sulfur clusters transporter ATM1, mitochondrial	GO:0006810, GO:0055085, GO:0016021, GO:0005524, GO:0016887, GO:0042626	0.720197
Rv3213c	1.86	3fwyA	0.7662	0.212	1.18	0.403032	Light-independent protochlorophyllide reductase iron-sulfur ATP-binding protein	GO:0015979, GO:0015995, GO:0019685, GO:0030494, GO:0036070, GO:0046148, GO:0055114, GO:0000166, GO:0005524, GO:0016491, GO:0016730, GO:0046872, GO:0051536, GO:0051539	0.720076
Rv2970A	0.94	3f7jA	0.8873	0.286	1.1.1	0.503754	Glyoxal reductase	GO:0055114, GO:0016491, GO:0043892	0.72003
Rv1998c	1.07	4lsbA	0.8701	0.291		0.503189	Putative lyase/mutase	GO:0003824, GO:0016829	0.719887
Rv1301	1.92	3vthA4	0.7579	0.194		0.383448	Hydrogenase maturation factor	GO:0046944, GO:0003725, GO:0008270, GO:0016740, GO:0016743, GO:0016787, GO:0046872	0.719712
Rv3159c	1.28	3szeA	0.8421	0.08	3.4.21	0.259553	Serine protease EspP	GO:0006508, GO:0004175, GO:0004252	0.719483
Rv2771c	1.05	1ydgE	0.8723	0.129	1.6.5.2	0.33545	NAD(P)H dehydrogenase (quinone)	GO:0055114, GO:0000166, GO:0003955, GO:0010181, GO:0016491	0.719461
Rv3000	0.91	4f4cA	0.8906	0.192	3.6.3.44	0.413516	Multidrug resistance protein pgp-1	GO:0006810, GO:0006855, GO:0010038, GO:0042908, GO:0045087, GO:0050829, GO:0055085, GO:0093002, GO:0016020, GO:0016021, GO:0016324, GO:0000166, GO:0005524, GO:0008559, GO:0015562, GO:0016787, GO:0016887, GO:0042626	0.719397
Rv3000	0.91	4f4cA3	0.8906	0.192		0.413516	Multidrug resistance protein pgp-1	GO:0006810, GO:0006855, GO:0010038, GO:0042908, GO:0045087, GO:0050829, GO:0055085, GO:0093002, GO:0016020, GO:0016021, GO:0016324, GO:0000166, GO:0005524, GO:0008559, GO:0015562, GO:0016787, GO:0016887, GO:0042626	0.719397
Rv0356c	0.88	2ov9C	0.8942	0.235		0.458407	Uncharacterized protein		0.719065
Rv2407	0.9	2fk6A	0.8914	0.226	3.1.26.11	0.448839	Ribonuclease Z	GO:0008033, GO:0034414, GO:0042779, GO:0090502, GO:0004518, GO:0004519, GO:0016787, GO:0016891, GO:0042781, GO:0046872	0.718886
Rv2407	0.9	2fk6A2	0.8914	0.226		0.448839	Ribonuclease Z	GO:0008033, GO:0034414, GO:0042779, GO:0090502, GO:0004518, GO:0004519, GO:0016787, GO:0016891, GO:0042781, GO:0046872	0.718886
Rv1897c	1.91	2hl1B	0.758	0.198	6.1.1.3	0.387407	Threonine--tRNA ligase	GO:0005737, GO:0004829, GO:0005524, GO:0008270	0.718489
Rv2676c	1.65	4gt2B	0.7921	0.129	1.11.1.19	0.319657	Uncharacterized protein	GO:0015684, GO:0033212, GO:0055114, GO:0098869, GO:0005623, GO:0004601, GO:0020037, GO:0046872	0.718233
Rv2705c	1.25	2jqnA	0.8447	0.298		0.501718	Uncharacterized protein		0.718137
Rv1205	1	1wekA	0.8775	0.247		0.465556	Uncharacterized protein	GO:0009691, GO:0016787	0.7181
Rv1897c	1.91	4rrfA	0.7576	0.156	6.1.1.3	0.343781	Threonine--tRNA ligase	GO:0005737, GO:0004829, GO:0005524, GO:0008270	0.718089
Rv0811c	1.26	2gahA	0.8433	0.169		0.377515	Heterotetrameric sarcosine oxidase alpha-subunit	GO:0046653, GO:0055114, GO:0000166, GO:0008115, GO:0016491	0.718053
Rv0811c	1.26	2gahA2	0.8433	0.169		0.377515	Heterotetrameric sarcosine oxidase alpha-subunit	GO:0046653, GO:0055114, GO:0000166, GO:0008115, GO:0016491	0.718053
Rv3272	1.69	2gd2A	0.7866	0.246	5.1.99.4	0.43989	Probable alpha-methylacyl-CoA racemase Mcr (2-methylacyl-CoA racemase) (2-arylpropionyl-CoA epimerase )	GO:0006637, GO:0003824, GO:0008111, GO:0042803	0.718014
Rv3000	0.91	3g61A	0.8891	0.21	3.6.3.44	0.432101	Multidrug resistance protein 1A	GO:0000086, GO:0006810, GO:0006855, GO:0015893, GO:0042908, GO:0045332, GO:0047484, GO:0055085, GO:0072089, GO:0099040, GO:1901529, GO:2001225, GO:0005886, GO:0009986, GO:0016020, GO:0016021, GO:0016324, GO:0046581, GO:0070062, GO:0000166, GO:0005524, GO:0008559, GO:0016787, GO:0016887, GO:0042623, GO:0042626, GO:0090554, GO:0090555, GO:0099038	0.717897
Rv3000	0.91	3g61A3	0.8891	0.21		0.432101	Multidrug resistance protein 1A	GO:0000086, GO:0006810, GO:0006855, GO:0015893, GO:0042908, GO:0045332, GO:0047484, GO:0055085, GO:0072089, GO:0099040, GO:1901529, GO:2001225, GO:0005886, GO:0009986, GO:0016020, GO:0016021, GO:0016324, GO:0046581, GO:0070062, GO:0000166, GO:0005524, GO:0008559, GO:0016787, GO:0016887, GO:0042623, GO:0042626, GO:0090554, GO:0090555, GO:0099038	0.717897
Rv1767	1.28	1p8cC	0.8405	0.237	1.11.1.15	0.446317	Alkyl hydroperoxide reductase AhpD	GO:0055114, GO:0098869, GO:0004601, GO:0016209, GO:0016491, GO:0051920	0.717883
Rv2771c	1.05	2r97A	0.8706	0.211	1.6.5.2	0.428598	NAD(P)H dehydrogenase (quinone)	GO:0006979, GO:0051289, GO:0055114, GO:0005829, GO:0016020, GO:0000166, GO:0003955, GO:0010181, GO:0016491, GO:0042802	0.717762
Rv0326	0.71	2p8jA	0.9151	0.172		0.396733	S-adenosylmethionine-dependent methyltransferase	GO:0008152, GO:0032259, GO:0008168, GO:0016740	0.717702
Rv2676c	1.65	4gs1A	0.7915	0.142	1.11.1.19	0.335251	DyP-type peroxidase	GO:0055114, GO:0098869, GO:0004601, GO:0020037, GO:0046872	0.717634
Rv0074	1.14	2qs8A	0.8584	0.285		0.494615	Xaa-Pro Dipeptidase	GO:0016787, GO:0016810, GO:0046872	0.71738
Rv1372	1.13	4b0nA	0.8597	0.389	2.3.1	0.578293	Polyketide Synthase III	GO:0008152, GO:0009058, GO:0003824, GO:0016740, GO:0016746, GO:0016747	0.717366
Rv2475c	1.27	2nujA	0.8412	0.174		0.382582	Thioesterase superfamily		0.717268
Rv3213c	1.86	4rz2A	0.7633	0.16		0.349468	Site-determining protein	GO:0000166, GO:0005524	0.717176
Rv1372	1.13	1teeA	0.8595	0.976		0.9159	Alpha-pyrone synthesis polyketide synthase-like Pks18	GO:0006629, GO:0006631, GO:0006633, GO:0008152, GO:0009058, GO:0009715, GO:0003824, GO:0016740, GO:0016746, GO:0016747	0.717166
Rv0140	1.25	3djmB	0.8437	0.333		0.530049	Uncharacterized protein		0.717137
Rv0034	1.59	3ff0A	0.7988	0.12		0.309606	Phenazine biosynthesis protein PhzB 2	GO:0002047, GO:0009405, GO:0017000	0.717017
Rv2475c	1.27	1lo8A	0.8408	0.13	3.1.2.23	0.330612	4-hydroxybenzoyl-CoA thioesterase	GO:0016787, GO:0018739	0.716868
Rv1474c	0.72	4ac6A	0.9128	0.54		0.702077	HTH-type transcriptional repressor AcnR	GO:0006351, GO:0006355, GO:0000287, GO:0003677, GO:0046872	0.716711
Rv3000	0.91	2ghiA	0.8879	0.201		0.422455	Transport protein	GO:0005524, GO:0016887	0.716697
Rv3361c	2	2v5iA	0.7442	0.044		0.180955			0.7166
Rv3054c	1.19	2q62D	0.851	0.243		0.454745	NADPH-dependent FMN reductase ArsH	GO:0010038, GO:0051289, GO:0055114, GO:0000166, GO:0010181, GO:0016491, GO:0052873	0.71655
Rv0034	1.59	3rgaA	0.7983	0.144	5.5.1	0.33905	Epoxide hydrolase LasB	GO:0017000, GO:0016853	0.716517
Rv1372	1.13	3a5sA	0.8586	0.225	2.3.1.212	0.439528	Polyketide synthase BAS	GO:0008152, GO:0009058, GO:0009813, GO:0018298, GO:0003824, GO:0016740, GO:0016746, GO:0016747, GO:0042803	0.716266
Rv0998	1.74	4ollA	0.7782	0.507	2.3.1	0.62813	Acetyltransferase Pat	GO:0008080, GO:0016740, GO:0016746, GO:0046872	0.716217
Rv3755c	0.93	2h1tA	0.8846	0.247		0.467436	Uncharacterized protein		0.716019
Rv3213c	1.86	1hyqA	0.7619	0.236		0.424038	Site-determining protein	GO:0051301, GO:0000166, GO:0005524	0.715776
Rv2676c	1.65	5jxuA	0.7895	0.098		0.278156	Dyp-type peroxidase family	GO:0055114, GO:0098869, GO:0004601, GO:0020037, GO:0046872	0.715634
Rv3361c	2	4nk6A	0.7431	0.108	5.1.3	0.283293	Poly(beta-D-mannuronate) C5 epimerase	GO:0042121, GO:0042597, GO:0016853	0.7155
Rv3000	0.91	3vx4A	0.8866	0.178		0.397259	Putative ABC transporter, ATP-binding protein ComA	GO:0005524, GO:0016887	0.715397
Rv2676c	1.65	2wx7A	0.7891	0.112		0.297286			0.715233
Rv1225c	1	4iftA	0.8743	0.2		0.418163	Thermostable NPPase	GO:0046872	0.7149
Rv2417c	1.2	2g7zA	0.8479	0.24		0.451105	DegV domain-containing protein SPy_1493/M5005_Spy1226	GO:0008289	0.714764
Rv2257c	1.72	1ei5A	0.7793	0.186	3.4.11.19	0.380723	D-aminopeptidase	GO:0006508, GO:0004177, GO:0008233, GO:0016787	0.714675
Rv2417c	1.2	1vpvA	0.8477	0.219		0.430867	Fatty acid-binding protein TM_1468	GO:0008289	0.714564
Rv2020c	0.65	4xqkA	0.9197	0.344		0.562474	LlaBIII	GO:0006306, GO:0003677, GO:0005524, GO:0008170, GO:0016787	0.714453
Rv2020c	0.65	4xqkA2	0.9197	0.344		0.562474	LlaBIII	GO:0006306, GO:0003677, GO:0005524, GO:0008170, GO:0016787	0.714453
Rv3292	0.94	2rjbA	0.8817	0.408		0.599778	Uncharacterized protein	GO:0046872	0.71443
Rv1897c	1.91	4rr6A	0.7538	0.172	6.1.1.3	0.360074	Probable threonine--tRNA ligase 2	GO:0005737, GO:0004829, GO:0005524, GO:0008270	0.714289
Rv1372	1.13	1qlvA	0.8566	0.26		0.471928	2-pyrone synthase	GO:0008152, GO:0009058, GO:0003824, GO:0016746, GO:0016747	0.714266
Rv1151c	1.61	1j8fA	0.7929	0.266	3.5.1	0.459251	NAD-dependent protein deacetylase sirtuin-2	GO:0008270, GO:0017136, GO:0070403	0.713755
Rv1894c	0.93	4q4kA	0.8822	0.243	1.13.12.16	0.463006	Uncharacterized protein	GO:0055114, GO:0003824, GO:0018580	0.713619
Rv0787A	1.86	1t3tA	0.7596	0.143	6.3.5.3	0.32958	Phosphoribosylformylglycinamidine synthase	GO:0006164, GO:0006189, GO:0006541, GO:0005737, GO:0000166, GO:0004642, GO:0005524, GO:0016874, GO:0046872	0.713476
Rv0787A	1.86	1t3tA1	0.7596	0.143		0.32958	Phosphoribosylformylglycinamidine synthase	GO:0006164, GO:0006189, GO:0006541, GO:0005737, GO:0000166, GO:0004642, GO:0005524, GO:0016874, GO:0046872	0.713476
Rv2716	1.49	4juuA	0.8083	0.189		0.390856	4-hydroxyproline 2-epimerase	GO:0016853, GO:0047580	0.713332
Rv0854	0.98	3tfzA	0.8751	0.131		0.338582	Cyclase		0.713076
Rv0034	1.59	1s5aC	0.7944	0.136		0.328692	Uncharacterized protein YesE		0.712617
Rv3268	0.71	3vnqA	0.91	0.151		0.370689		GO:0008152, GO:0003824	0.712602
Rv3488	0.98	3l7wA	0.8746	0.204		0.422396	Uncharacterized protein		0.712576
Rv1276c	1.63	2yn0A	0.7886	0.172		0.368292	Transcription factor tau 55 kDa subunit		0.712094
Rv2185c	0.95	2rezA	0.878	0.197	2.1.1	0.415892	Multifunctional cyclase-dehydratase-3-O-methyl transferase TcmN		0.712041
Rv2714	0.82	2wamA	0.8949	0.99		0.94125	Uncharacterized protein	GO:0070207, GO:0005886	0.711903
Rv1766	1.4	2hh7A	0.8185	0.306		0.500461	Copper-sensing transcriptional repressor CsoR	GO:0006351, GO:0006355, GO:0010272, GO:0045892, GO:0046688, GO:0005737, GO:0005886, GO:0032993, GO:0000976, GO:0001217, GO:0003677, GO:0005507, GO:0005515, GO:0046872, GO:0097077	0.711676
Rv2970A	0.94	4otkA	0.8789	0.357	1	0.560149	Uncharacterized oxidoreductase Rv2971	GO:0040007, GO:0055114, GO:0005618, GO:0005886, GO:0016491	0.71163
Rv2970A	0.94	4otkA2	0.8789	0.357		0.560149	Uncharacterized oxidoreductase Rv2971	GO:0040007, GO:0055114, GO:0005618, GO:0005886, GO:0016491	0.71163
Rv3000	0.91	4mrnA	0.8828	0.225		0.445679	ATM1-type heavy metal exporter	GO:0006810, GO:0006811, GO:0046689, GO:0055085, GO:0005886, GO:0016020, GO:0016021, GO:0000166, GO:0005524, GO:0016887, GO:0042626	0.711597
Rv3000	0.91	4mrnA2	0.8828	0.225		0.445679	ATM1-type heavy metal exporter	GO:0006810, GO:0006811, GO:0046689, GO:0055085, GO:0005886, GO:0016020, GO:0016021, GO:0000166, GO:0005524, GO:0016887, GO:0042626	0.711597
Rv2185c	0.95	3tfzA	0.8775	0.169		0.385094	Cyclase		0.711542
Rv3361c	2	1dabA	0.7391	0.088		0.255031	Pertactin autotransporter	GO:0007155, GO:0019867	0.7115
Rv3361c	2	2pyhB	0.739	0.066	5.1.3	0.220848	Poly(beta-D-mannuronate) C5 epimerase 4		0.7114
Rv3213c	1.86	3k9hA	0.7575	0.193		0.382358	Plasmid cp32-3, possible partition proteins		0.711376
Rv0034	1.59	1e3vB	0.7931	0.16	5.3.3.1	0.356225	Steroid Delta-isomerase	GO:0006629, GO:0008202, GO:0004769, GO:0016853	0.711317
Rv0034	1.59	4gb5A	0.7931	0.071		0.237297	Uncharacterized protein		0.711317
Rv1413	0.94	4v15A	0.8784	0.265	4.1.2.42	0.482469	D-threonine aldolase		0.71113
Rv0738	0.52	2nsgA	0.9332	0.171	5.2.1.4	0.399471	Putative uncharacterized protein Cgl3021	GO:0046872	0.710962
Rv3192	1.38	3c8nA	0.8204	0.186	1.1.98.2	0.390633	F420-dependent glucose-6-phosphate dehydrogenase	GO:0005975, GO:0045454, GO:0055114, GO:0005618, GO:0005829, GO:0005886, GO:0016491, GO:0016614, GO:0016705, GO:0052749, GO:0070967	0.710943
Rv3361c	2	4ru5A	0.7385	0.028		0.143798	Putative uncharacterized protein		0.7109
Rv0021c	1.28	3bw3A	0.8335	0.285	1.7.3.1	0.487388	Putative 2-nitropropane dioxygenase	GO:0055114, GO:0000166, GO:0003824, GO:0018580, GO:0051213	0.710883
Rv3600c	1.23	3bf3A	0.8399	0.302	2.7.1.33	0.503637	Type III pantothenate kinase	GO:0015937, GO:0016310, GO:0005737, GO:0000166, GO:0004594, GO:0005524, GO:0016301, GO:0016740, GO:0046872	0.710708
Rv2771c	1.05	1zwlA	0.8635	0.158	1.6.5.2	0.369368	NAD(P)H dehydrogenase (quinone)	GO:0034599, GO:0055114, GO:0000166, GO:0003955, GO:0009055, GO:0010181, GO:0016491, GO:0016655	0.710661
Rv1357c	1.64	3sy8A	0.7858	0.261		0.452873	RocR	GO:0000160, GO:0045892, GO:0005622, GO:0046872, GO:0071111	0.710614
Rv2298	1.62	5danA	0.7884	0.321	1.1.1	0.503067	Oxidoreductase, aldo/keto reductase family	GO:0055114, GO:0000166, GO:0016491	0.710575
Rv3361c	2	3nawA1	0.738	0.166		0.350011	Putative secreted effector protein	GO:0016567, GO:0004842	0.7104
Rv1276c	1.63	2yn2A	0.7869	0.197		0.393725	Uncharacterized protein YNL108C	GO:0016311, GO:0016791	0.710394
Rv3268	0.71	1ry2A	0.9075	0.127	6.2.1.1	0.339489	Acetyl-coenzyme A synthetase 1	GO:0006085, GO:0008152, GO:0016573, GO:0019427, GO:0019654, GO:0005634, GO:0005737, GO:0005739, GO:0005783, GO:0005829, GO:0043231, GO:0000166, GO:0003824, GO:0003987, GO:0005524, GO:0016208, GO:0016874, GO:0016880	0.710102
Rv3268	0.71	1ry2A1	0.9075	0.127		0.339489	Acetyl-coenzyme A synthetase 1	GO:0006085, GO:0008152, GO:0016573, GO:0019427, GO:0019654, GO:0005634, GO:0005737, GO:0005739, GO:0005783, GO:0005829, GO:0043231, GO:0000166, GO:0003824, GO:0003987, GO:0005524, GO:0016208, GO:0016874, GO:0016880	0.710102
Rv2475c	1.27	1s5uE	0.8339	0.171		0.37762	Acyl-CoA thioester hydrolase YbgC	GO:0006629, GO:0005886, GO:0016020, GO:0005515, GO:0016787, GO:0016790	0.709968
Rv3000	0.91	3qf4B	0.8811	0.205		0.425001	Uncharacterized ABC transporter ATP-binding protein TM_0288	GO:0006810, GO:0055085, GO:0005886, GO:0016020, GO:0016021, GO:0000166, GO:0005524, GO:0016887, GO:0042626	0.709897
Rv3000	0.91	3qf4B2	0.8811	0.205		0.425001	Uncharacterized ABC transporter ATP-binding protein TM_0288	GO:0006810, GO:0055085, GO:0005886, GO:0016020, GO:0016021, GO:0000166, GO:0005524, GO:0016887, GO:0042626	0.709897
Rv3000	0.91	3g61A2	0.881	0.2		0.419762	Multidrug resistance protein 1A	GO:0000086, GO:0006810, GO:0006855, GO:0015893, GO:0042908, GO:0045332, GO:0047484, GO:0055085, GO:0072089, GO:0099040, GO:1901529, GO:2001225, GO:0005886, GO:0009986, GO:0016020, GO:0016021, GO:0016324, GO:0046581, GO:0070062, GO:0000166, GO:0005524, GO:0008559, GO:0016787, GO:0016887, GO:0042623, GO:0042626, GO:0090554, GO:0090555, GO:0099038	0.709797
Rv2456c	1.72	3o7pA	0.7742	0.117		0.300967	L-fucose-proton symporter	GO:0005975, GO:0006004, GO:0006810, GO:0008643, GO:0015751, GO:0015756, GO:0015757, GO:0055085, GO:0005886, GO:0016020, GO:0016021, GO:0015150, GO:0015293, GO:0015517, GO:0015518, GO:0015535	0.709575
Rv3700c	1.13	3caiA	0.8518	0.175	2.6.1	0.386089	Uncharacterized protein Rv3778c	GO:0040007, GO:0005618, GO:0005886, GO:0003824	0.709466
Rv2298	1.62	1ynpB	0.7872	0.257		0.449789	Oxidoreductase	GO:0055114, GO:0000166, GO:0016491	0.709375
Rv1205	1	5ajtA	0.8684	0.307		0.516332	Uncharacterized protein		0.709
Rv2475c	1.27	4i4jA	0.8329	0.12		0.316146	Regulatory protein-like protein		0.708968
Rv3361c	2	1qq1A	0.7365	0.071	3.2.1	0.228673	Tail fiber protein		0.7089
Rv2475c	1.27	2oafB	0.8327	0.137		0.337757	Thioesterase superfamily		0.708768
Rv0034	1.59	5cxoA	0.7905	0.123		0.31182	Putative epoxide hydrolase	GO:0016787	0.708717
Rv3361c	2	4rmxA	0.7362	0.062		0.213646	Phi92_gp150		0.7086
Rv3361c	2	4rmxA1	0.7362	0.062		0.213646	Phi92_gp150		0.7086
Rv0034	1.59	3wmdA	0.7903	0.154		0.348864	Probable monensin biosynthesis isomerase	GO:0016853	0.708517
Rv0163	1.39	2xemA	0.8163	0.135		0.331965	TebC		0.708159
Rv0737	0.86	2fbkA	0.8854	0.201		0.421859	Transcriptional regulator, MarR family	GO:0006351, GO:0006355, GO:0003677, GO:0003700, GO:0044212	0.707644
Rv3000	0.91	2ixgA	0.8788	0.205		0.424446	Antigen peptide transporter 1	GO:0005524, GO:0016887	0.707597
Rv2417c	1.2	3jr7A	0.8407	0.218		0.428103	EDD domain protein, DegV family		0.707564
Rv3000	0.91	3wmeA	0.8786	0.223		0.442637	ATP-binding cassette, sub-family B, member 1	GO:0006810, GO:0055085, GO:0016021, GO:0005524, GO:0016887, GO:0042626	0.707397
Rv2970A	0.94	4fziA	0.8745	0.321	1.1.1.188	0.529825	Prostaglandin F synthase	GO:0001516, GO:0006629, GO:0006631, GO:0006633, GO:0006693, GO:0055114, GO:0005737, GO:0000166, GO:0016491, GO:0036131, GO:0047017	0.70723
Rv3180c	0.95	2fe1A	0.873	0.262		0.478253	Ribonuclease VapC3	GO:0090305, GO:0090501, GO:0004518, GO:0004540, GO:0016787, GO:0046872	0.707041
Rv0811c	1.26	3tfhA	0.8321	0.128	2.1.1.269	0.326357	Dimethylsulfonioproprionate demethylase DmdA	GO:0032259, GO:0008168, GO:0016740	0.706853
Rv0747	2	1vt4I3	0.7344	0.37		0.521275			0.7068
Rv0034	1.59	2z7aC	0.7885	0.198		0.395124	Steroid isomerase, putative	GO:0006810, GO:0005622, GO:0016853, GO:0032934, GO:0042803	0.706717
Rv0034	1.59	5aihA	0.7883	0.208	3.3.2.8	0.404928			0.706517
Rv0034	1.59	3dm8A	0.7881	0.154		0.348378	Uncharacterized protein		0.706317
Rv1065	0.79	3elnA	0.8929	0.148	1.13.11.20/3.1.27	0.363523	Cysteine dioxygenase type 1	GO:0006534, GO:0007595, GO:0010243, GO:0019448, GO:0033762, GO:0042412, GO:0043200, GO:0045471, GO:0046439, GO:0051384, GO:0051591, GO:0055114, GO:0005829, GO:0005506, GO:0008198, GO:0016491, GO:0016702, GO:0017172, GO:0046872, GO:0051213	0.705974
Rv3213c	1.86	2afhE	0.752	0.183	1.18.6.1	0.370966	Nitrogenase iron protein 1	GO:0009399, GO:0055114, GO:0016612, GO:0000166, GO:0005524, GO:0016163, GO:0016491, GO:0018697, GO:0046872, GO:0051536, GO:0051539	0.705876
Rv1372	1.13	2h84A	0.8477	0.295		0.500071	Probable polyketide synthase 1	GO:0008152, GO:0009058, GO:0003824, GO:0016747	0.705366
Rv0163	1.39	2w3xE	0.8132	0.109		0.297723	CalE7		0.705059
Rv3361c	2	3gqnA	0.7326	0.055		0.200731			0.705
Rv3361c	2	3gqnA1	0.7326	0.055		0.200731			0.705
Rv1372	1.13	3oitA	0.8473	0.271	2.3.1.211	0.479185	Bisdemethoxycurcumin synthase	GO:0008152, GO:0009058, GO:0009813, GO:0003824, GO:0016740, GO:0016746, GO:0016747, GO:0042802, GO:0102452	0.704966
Rv2216	1.3	1sb8A	0.8248	0.153	5.1.3.7	0.355239	WbpP	GO:0005975, GO:0000166, GO:0003824, GO:0016857, GO:0050662	0.704814
Rv3268	0.71	3vnqA1	0.9022	0.152		0.370317		GO:0008152, GO:0003824	0.704802
Rv2148c	1.32	3r79A	0.8221	0.295		0.492463	Uncharacterized protein		0.704745
Rv2752c	1.18	3bk1A	0.8405	0.345	3.1	0.538491	Ribonuclease J	GO:0006364, GO:0006396, GO:0090501, GO:0090502, GO:0090503, GO:0005737, GO:0003723, GO:0004518, GO:0004519, GO:0004521, GO:0004527, GO:0004534, GO:0008270, GO:0016787, GO:0046872	0.704735
Rv2148c	1.32	3cpgA	0.822	0.321		0.513675	Uncharacterized protein		0.704645
Rv3213c	1.86	1ionA	0.7507	0.261		0.442643	Site-determining protein	GO:0051301, GO:0000166, GO:0005524	0.704576
Rv0034	1.59	3a76A	0.7863	0.106	4.5.1	0.2887	Gamma-hexachlorocyclohexane dehydrochlorinase	GO:0009636, GO:0042597, GO:0016829	0.704517
Rv0759c	1.58	3anoA	0.7876	0.179	2.7.7.53	0.375474	AP-4-A phosphorylase	GO:0015967, GO:0040007, GO:0005886, GO:0000166, GO:0003824, GO:0003877, GO:0005524, GO:0008796, GO:0016740, GO:0016779	0.704498
Rv2716	1.49	5ha4A	0.7993	0.171	5.1.1.7	0.369703	Diaminopimelate epimerase	GO:0008652, GO:0009085, GO:0009089, GO:0005737, GO:0008837, GO:0016853	0.704332
Rv2005c	1.9	4r2jA	0.745	0.131		0.312402	Universal stress protein E	GO:0006950, GO:0005737	0.704166
Rv1413	0.94	3anuA	0.8713	0.263	4.3.1.18	0.478698	D-serine dehydratase	GO:0046872	0.70403
Rv3361c	2	1dboA	0.7316	0.044	4.2.2.19	0.179417	Chondroitinase-B		0.704
Rv0464c	0.9	3lvyA	0.8765	0.092		0.283968	Alkyl hydroperoxide reductase AhpD	GO:0055114, GO:0098869, GO:0004601, GO:0016209, GO:0016491, GO:0051920	0.703986
Rv3213c	1.86	3ea0B	0.7501	0.177		0.364373	ATPase, ParA family		0.703976
Rv2216	1.3	4zrmA	0.8238	0.13	5.1.3.2	0.327252	UDP-glucose 4-epimerase, putative	GO:0005975, GO:0000166, GO:0003824, GO:0016857, GO:0050662	0.703814
Rv1919c	0.77	2le1A	0.8933	0.193		0.415219	Uncharacterized protein		0.703756
Rv2216	1.3	1gy8C	0.8237	0.149	5.1.3.2	0.35033	UDP-galactose 4-epimerase	GO:0006012, GO:0000166, GO:0003824, GO:0003978, GO:0016853, GO:0050662	0.703714
Rv1301	1.92	3tspA1	0.7419	0.249		0.429806	Transcriptional regulatory protein	GO:0046944, GO:0003725, GO:0008270, GO:0016743, GO:0046872	0.703712
Rv2923c	1.67	2pn2A	0.7749	0.153		0.344325	Uncharacterized protein		0.703673
Rv0849	1.51	4gbyA	0.796	0.082		0.255484	D-xylose-proton symporter	GO:0006810, GO:0008643, GO:0015753, GO:0055085, GO:0005886, GO:0005887, GO:0016020, GO:0016021, GO:0005215, GO:0015293, GO:0015519, GO:0022857, GO:0022891	0.703668
Rv2161c	0.78	2b81C	0.8918	0.221	1.14	0.443946	Luciferase-like monooxygenase	GO:0055114, GO:0004497, GO:0016491, GO:0016705	0.703565
Rv1261c	1.17	3r5yA	0.8405	0.284		0.488571	Uncharacterized protein	GO:0055114, GO:0016491, GO:0048037	0.703421
Rv3361c	2	4ru4A	0.7309	0.077		0.237233	Putative tail fiber protein		0.7033
Rv0021c	1.28	4q4kA	0.8259	0.306	1.13.12.16	0.502718	Uncharacterized protein	GO:0055114, GO:0003824, GO:0018580	0.703283
Rv2915c	0.98	4whbE	0.8652	0.194		0.409694	Phenylurea hydrolase B	GO:0016787, GO:0016810, GO:0046872	0.703176
Rv2915c	0.98	4wgxA	0.8651	0.195		0.410724	Molinate hydrolase	GO:0016787, GO:0016810	0.703076
Rv3192	1.38	3fgcA	0.8125	0.133	1.14.14.3	0.328729	Alkanal monooxygenase alpha chain	GO:0008218, GO:0055114, GO:0004497, GO:0016491, GO:0016705, GO:0047646	0.703043
Rv1372	1.13	3e1hA	0.8453	0.229	2.3.1.74	0.43997	Chalcone synthase	GO:0008152, GO:0003824, GO:0016740, GO:0016746	0.702966
Rv3178	1.48	3h96A	0.7992	0.291		0.482252	Uncharacterized protein	GO:0055114, GO:0016491, GO:0048037	0.702914
Rv3401	0.99	3wiqA	0.8636	0.275	2.4.1.230	0.487329	Kojibiose phosphorylase	GO:0005975, GO:0003824, GO:0016740, GO:0016757, GO:0030246, GO:0033831	0.702888
Rv0842	1.51	5c65A	0.7951	0.105		0.288939	Solute carrier family 2, facilitated glucose transporter member 3	GO:0005975, GO:0006810, GO:0008643, GO:0015758, GO:0019852, GO:0043312, GO:0055085, GO:0070837, GO:1904659, GO:0005886, GO:0005887, GO:0016020, GO:0016021, GO:0030667, GO:0035579, GO:0070062, GO:0070821, GO:0101003, GO:0005215, GO:0005355, GO:0005536, GO:0022857, GO:0022891, GO:0033300, GO:0055056	0.702768
Rv1847	0.92	1vh9A	0.8726	0.301	3.1.2	0.512496	Proofreading thioesterase EntH	GO:0009239, GO:0005737, GO:0005829, GO:0005515, GO:0016289, GO:0016787, GO:0016788, GO:0016790, GO:0042802	0.702708
Rv2716	1.49	2otnA	0.7975	0.134	5.1.1.7	0.326902	Diaminopimelate epimerase	GO:0008652, GO:0009085, GO:0009089, GO:0005737, GO:0008837, GO:0016853	0.702532
Rv3268	0.71	3t5bA	0.8998	0.126	6.2.1.3	0.336712	Long-chain-fatty-acid--CoA ligase FadD13	GO:0008152, GO:0003824	0.702402
Rv0034	1.59	6stdA	0.7841	0.086	4.2.1.94	0.259678	Scytalone dehydratase	GO:0006582, GO:0042438, GO:0005575, GO:0005768, GO:0016829, GO:0030411, GO:0046872	0.702317
Rv1414	1.37	3llxA	0.813	0.256		0.45621	Predicted amino acid aldolase or racemase	GO:0046872	0.702226
Rv1414	1.37	3llxA1	0.813	0.256		0.45621	Predicted amino acid aldolase or racemase	GO:0046872	0.702226
Rv0034	1.59	2f98C	0.784	0.12	5.5.1.23	0.306725	Aklanonic acid methyl ester cyclase AcmA	GO:0017000, GO:0044598, GO:1901771, GO:0016853, GO:0016872	0.702217
Rv3282	0.86	4oo0A	0.8799	0.25		0.469015	Maf-like protein BCAL2394	GO:0005737, GO:0047429	0.702144
Rv2456c	1.72	5aymA	0.7665	0.101		0.278238	Solute carrier family 39 (Iron-regulated transporter)	GO:0034755, GO:0016020, GO:0016021, GO:0005381, GO:0046872	0.701875
Rv1276c	1.63	2rflH	0.7783	0.302	3.1.3.13/5.4.2.1/5.4.2.4	0.484816	Uncharacterized protein		0.701794
Rv3095	1.09	2f2eA	0.8493	0.343		0.539731	Uncharacterized protein	GO:0006351, GO:0006355	0.701713
Rv2817c	1.16	2yzsB	0.8401	0.225		0.434767	CRISPR-associated endonuclease Cas1	GO:0043571, GO:0051607, GO:0090305, GO:0003676, GO:0003677, GO:0004518, GO:0004519, GO:0004520, GO:0016787, GO:0046872	0.701707
Rv2036	0.56	2nsgA	0.9186	0.154	5.2.1.4	0.376118	Putative uncharacterized protein Cgl3021	GO:0046872	0.701588
Rv3192	1.38	2wgkA	0.8109	0.086		0.264078			0.701443
Rv2216	1.3	4lisA	0.8213	0.181		0.385558	UDP-glucose 4-epimerase (Eurofung)	GO:0006012, GO:0005622, GO:0005737, GO:0000166, GO:0003978, GO:0016853	0.701314
Rv3000	0.91	3nh6A	0.8725	0.237		0.454733	ATP-binding cassette sub-family B member 6, mitochondrial	GO:0005524, GO:0016887	0.701297
Rv3221c	1.73	1ghkA	0.7646	0.257	2.3.1.61	0.443286	Dihydrolipoyllysine-residue succinyltransferase component of 2-oxoglutarate dehydrogenase complex		0.701296
Rv1998c	1.07	2ze3A	0.8514	0.344		0.541185		GO:0003824	0.701187
Rv1372	1.13	3wxyA	0.8435	0.226		0.436613	Uncharacterized protein	GO:0008152, GO:0009058, GO:0003824, GO:0016740, GO:0016746, GO:0016747	0.701166
Rv3361c	2	2vbeA	0.7287	0.1	3.2.1	0.269944	Tail fiber protein		0.7011
Rv2298	1.62	3uyiA	0.7789	0.256	1.1.1.317	0.44654	Perakine reductase	GO:0009820, GO:0055114, GO:0016491	0.701075
Rv2676c	1.65	3dtzD	0.7748	0.195		0.388698	Uncharacterized protein		0.700933
Rv1847	0.92	2b6eD	0.8705	0.291	3.1.2	0.503305	Putative esterase HI_1161	GO:0016787	0.700608
Rv3361c	2	1ru4A	0.7281	0.082	4.2.2.2	0.244344	Pectate lyase L	GO:0009405, GO:0045490, GO:0005576, GO:0016829, GO:0030570, GO:0046872	0.7005
Rv2749	0.91	3mcsA	0.8717	0.155		0.367578	Hypothetical cytosolic protein	GO:0003824	0.700497
Rv2623	1.9	4r2jA	0.7412	0.142		0.324423	Universal stress protein E	GO:0006950, GO:0005737	0.700366
Rv2970A	0.94	1q13A	0.8676	0.196	1.1.1.189	0.412371	Prostaglandin-E(2) 9-reductase	GO:0001516, GO:0006629, GO:0006631, GO:0006633, GO:0006693, GO:0055114, GO:0005737, GO:0016491, GO:0047006, GO:0050221	0.70033
Rv2216	1.3	2p5uA	0.8203	0.159	5.1.3.2	0.361148	UDP-glucose 4-epimerase	GO:0000166, GO:0003824, GO:0050662	0.700314
Rv1717	1.08	5flhA	0.8492	0.145		0.350905	Quercetinase QueD		0.7003
Rv3702c	1.91	1te5A	0.7398	0.216		0.399746	Uncharacterized protein		0.700289
Rv0759c	1.58	3i24A	0.7833	0.183		0.378608	HIT family hydrolase	GO:0003824, GO:0016787	0.700198
Rv2185c	0.95	2d4rA	0.8661	0.234		0.450186	Uncharacterized protein		0.700141
Rv3807c	0.62	2akcB	0.9093	0.164	3.1.3.2	0.386167	Acid phosphatase	GO:0016311, GO:0030288, GO:0003993, GO:0016787	0.700131
Rv2216	1.3	1wvgA	0.8201	0.12	4.2.1.45	0.313707	CDP-glucose 4,6-dehydratase	GO:0009103, GO:0009243, GO:0016829, GO:0047733	0.700114
Rv3268	0.71	3b7wA1	0.8974	0.128		0.338921	Acyl-coenzyme A synthetase ACSM2A, mitochondrial	GO:0006629, GO:0006631, GO:0006633, GO:0008152, GO:0036112, GO:0042593, GO:0070328, GO:0005739, GO:0005759, GO:0000166, GO:0003824, GO:0003996, GO:0004321, GO:0005524, GO:0015645, GO:0016874, GO:0046872, GO:0047760	0.700002
Rv2216	1.3	5l9aA	0.8199	0.14	1.1.1.103	0.338801	L-threonine 3-dehydrogenase	GO:0003824, GO:0050662	0.699914
Rv3268	0.71	3b7wA	0.8972	0.132	6.2.1.2	0.344137	Acyl-coenzyme A synthetase ACSM2A, mitochondrial	GO:0006629, GO:0006631, GO:0006633, GO:0008152, GO:0036112, GO:0042593, GO:0070328, GO:0005739, GO:0005759, GO:0000166, GO:0003824, GO:0003996, GO:0004321, GO:0005524, GO:0015645, GO:0016874, GO:0046872, GO:0047760	0.699802
Rv1066	0.89	2hhgA	0.8735	0.3		0.511908	Uncharacterized protein		0.699675
Rv0021c	1.28	4cw5A	0.8221	0.197		0.402435	DfnA	GO:0055114, GO:0003824, GO:0018580	0.699483
Rv2298	1.62	1gveA	0.7773	0.217	1	0.4107	Aflatoxin B1 aldehyde reductase member 3	GO:0009636, GO:0046222, GO:0046223, GO:0055114, GO:0005737, GO:0004032, GO:0004033, GO:0016491	0.699475
Rv2260	1.04	4yskA	0.8535	0.257		0.468348	Beta-lactamase domain protein	GO:0046872	0.699349
Rv2216	1.3	3enkA	0.8192	0.16	5.1.3.2	0.362039	UDP-glucose 4-epimerase	GO:0006012, GO:0000166, GO:0003978, GO:0016853	0.699214
Rv1540	2	2istA2	0.7266	0.384		0.528218	Ribosomal large subunit pseudouridine synthase D	GO:0000027, GO:0000455, GO:0001522, GO:0006364, GO:0009451, GO:0005829, GO:0003723, GO:0005515, GO:0009982, GO:0016853, GO:0019239	0.699
Rv1441c	0.76	1vt4I	0.8898	0.369		0.573006			0.698947
Rv1441c	0.76	1vt4I3	0.8898	0.369		0.573006			0.698947
Rv2407	0.9	2cbnA	0.8714	0.264	3.1.26.11	0.479635	Ribonuclease BN	GO:0008033, GO:0034414, GO:0042779, GO:0090502, GO:0090503, GO:0004518, GO:0004519, GO:0004527, GO:0004532, GO:0016787, GO:0016891, GO:0042781, GO:0046872	0.698886
Rv0034	1.59	3f7xA	0.7805	0.181		0.37586	Uncharacterized protein		0.698717
Rv1067c	0.33	1vt4I	0.9457	0.438		0.643597			0.698665
Rv2716	1.49	5m47A	0.7934	0.111	5.1.1.7	0.296762	Diaminopimelate epimerase	GO:0008652, GO:0009085, GO:0009089, GO:0005737, GO:0008837, GO:0016853	0.698432
Rv3840	0.91	3qfiA	0.8696	0.281		0.494325	Transcriptional regulator		0.698397
Rv3840	0.91	3qfiA1	0.8696	0.281		0.494325	Transcriptional regulator		0.698397
Rv2887	1.03	3zplA	0.8538	0.212		0.425448	Putative MarR-family transcriptional repressor	GO:0006351, GO:0006355, GO:0003677, GO:0003700, GO:0044212	0.698337
Rv0034	1.59	2bngC	0.7801	0.13	3.3.2.8	0.318454	Epoxide hydrolase EphG	GO:0097176, GO:0005886, GO:0004301, GO:0016787, GO:0033963	0.698317
Rv3268	0.71	1pg3B	0.8957	0.171	6.2.1.1	0.391363	Acetyl-coenzyme A synthetase	GO:0008152, GO:0019427, GO:0000166, GO:0003824, GO:0003987, GO:0005524, GO:0016208, GO:0016874, GO:0046872	0.698302
Rv0525	1.76	2p30A	0.7576	0.192	3.1.3.73	0.381391	Alpha-ribazole-5'-phosphate phosphatase	GO:0008152, GO:0003824	0.698259
Rv3376	0.65	4uarA	0.9034	0.192		0.416477	Protein CbbY	GO:0008152, GO:0016787, GO:0046872	0.698153
Rv2260	1.04	4efzA	0.8522	0.257		0.467991	Probable metallo-hydrolase BURPS1710b_2304	GO:0016787, GO:0046872	0.698049
Rv0034	1.59	1iskA	0.7798	0.149	5.3.3.1	0.340867	Steroid Delta-isomerase	GO:0006629, GO:0008202, GO:0004769, GO:0016853	0.698017
Rv2216	1.3	2c5aA	0.818	0.161	5.1.3.18	0.362902	GDP-mannose 3,5-epimerase	GO:0019853, GO:0005829, GO:0000166, GO:0003824, GO:0016853, GO:0047918, GO:0050662, GO:0051287	0.698014
Rv2970A	0.94	2wzmA	0.8651	0.393		0.583082	Uncharacterized oxidoreductase MSMEG_2407/MSMEI_2346	GO:0055114, GO:0016491	0.69783
Rv2026c	1.82	4r2jA	0.7491	0.127		0.308441	Universal stress protein E	GO:0006950, GO:0005737	0.697687
Rv0034	1.59	4lmiA	0.7794	0.137		0.326769	Uncharacterized protein		0.697617
Rv0849	1.51	4ybqA	0.7899	0.094		0.27249	Solute carrier family 2, facilitated glucose transporter member 5	GO:0003044, GO:0006810, GO:0008643, GO:0015755, GO:0015758, GO:0055085, GO:0071332, GO:1904659, GO:1990539, GO:0005886, GO:0005887, GO:0016020, GO:0016021, GO:0016324, GO:0042383, GO:0005215, GO:0005353, GO:0005355, GO:0022857, GO:0022891, GO:0070061	0.697568
Rv2216	1.3	1ek5A	0.8175	0.164	5.1.3.2	0.366156	UDP-glucose 4-epimerase	GO:0005975, GO:0006012, GO:0019388, GO:0005829, GO:0070062, GO:0003974, GO:0003978, GO:0016853, GO:0016857, GO:0042802, GO:0042803	0.697514
Rv2216	1.3	1n7gB	0.8174	0.157	4.2.1.47	0.358234	GDP-mannose 4,6 dehydratase 2	GO:0009826, GO:0019673, GO:0042351, GO:0005829, GO:0000166, GO:0005525, GO:0008446, GO:0016829	0.697414
Rv2216	1.3	3lu1A	0.8174	0.135	5.1.3.7	0.332188	UDP-N-acetylglucosamine 4-epimerase	GO:0005975, GO:0009243, GO:0000166, GO:0003824, GO:0003974, GO:0016853, GO:0016857, GO:0050662	0.697414
Rv3361c	2	1pclA	0.725	0.044	4.2.2.2	0.178606	Pectate lyase E	GO:0045490, GO:0005576, GO:0016829, GO:0030570, GO:0046872	0.6974
Rv3361c	2	1wxrA	0.725	0.115	3.4.21	0.288747	Hemoglobin-binding protease hbp autotransporter	GO:0006508, GO:0004175, GO:0004252	0.6974
Rv2475c	1.27	4k00A	0.8213	0.144	3.1.2.28	0.3439	1,4-dihydroxy-2-naphthoyl-CoA hydrolase	GO:0042372, GO:0004778, GO:0016290, GO:0016787, GO:0016790, GO:0047617	0.697368
Rv3788	1.48	1grjA	0.7935	0.171		0.368359	Transcription elongation factor GreA	GO:0006351, GO:0006354, GO:0006355, GO:0032784, GO:0005737, GO:0005829, GO:0001108, GO:0003677, GO:0070063	0.697214
Rv3361c	2	3jurD	0.7248	0.049	3.2.1.15	0.188455	Exo-poly-alpha-D-galacturonosidase, putative	GO:0005975, GO:0008152, GO:0004650, GO:0016787, GO:0016798	0.6972
Rv1276c	1.63	3e9dA	0.7737	0.188	3.1.3.46	0.381386	Fructose-2,6-bisphosphatase TIGAR B	GO:0006003, GO:0006914, GO:0006915, GO:0008152, GO:0016311, GO:0030388, GO:0005634, GO:0005737, GO:0005739, GO:0005741, GO:0005829, GO:0003824, GO:0004083, GO:0004331, GO:0016787	0.697194
Rv3268	0.71	5apbA	0.8945	0.173		0.393381			0.697102
Rv0074	1.14	4whbE	0.8381	0.203		0.412473	Phenylurea hydrolase B	GO:0016787, GO:0016810, GO:0046872	0.69708
Rv1301	1.92	1hruA	0.7352	0.242	2.7.7.87	0.421804	Threonylcarbamoyl-AMP synthase	GO:0002949, GO:0006364, GO:0006450, GO:0008033, GO:0042254, GO:0005737, GO:0005829, GO:0000049, GO:0000166, GO:0003723, GO:0003725, GO:0005524, GO:0016740, GO:0016779, GO:0061710	0.697012
Rv0143c	0.86	1kpkA	0.8747	0.23		0.448532	H(+)/Cl(-) exchange transporter ClcA	GO:0006810, GO:0006811, GO:0006821, GO:0015706, GO:0034220, GO:0055085, GO:1902476, GO:1902600, GO:1903959, GO:0005886, GO:0005887, GO:0016020, GO:0016021, GO:0005216, GO:0005247, GO:0015108, GO:0015297, GO:0015299, GO:0031404, GO:0043168	0.696944
Rv3268	0.71	2vsqA	0.8943	0.168		0.387611	Surfactin synthase subunit 3	GO:0008152, GO:0009058, GO:0017000, GO:0030435, GO:0003824, GO:0016788, GO:0016874, GO:0031177	0.696902
Rv3268	0.71	2vsqA3	0.8943	0.168		0.387611	Surfactin synthase subunit 3	GO:0008152, GO:0009058, GO:0017000, GO:0030435, GO:0003824, GO:0016788, GO:0016874, GO:0031177	0.696902
Rv0759c	1.58	3i4sA	0.78	0.14		0.330454	Blr8122 protein	GO:0003824	0.696898
Rv3192	1.38	3fgcD	0.8063	0.107	1.14.14.3	0.293725	Alkanal monooxygenase beta chain	GO:0008218, GO:0055114, GO:0004497, GO:0016491, GO:0016705, GO:0047646	0.696843
Rv0074	1.14	4wgxA	0.8377	0.189		0.397901	Molinate hydrolase	GO:0016787, GO:0016810	0.69668
Rv2887	1.03	3fm5B	0.852	0.256		0.467025	Transcriptional regulator	GO:0006351, GO:0006355, GO:0003677, GO:0003700, GO:0046872	0.696537
Rv2676c	1.65	3qnrA	0.7704	0.135		0.322497	Uncharacterized protein	GO:0055114, GO:0098869, GO:0004601, GO:0020037, GO:0046872	0.696534
Rv1414	1.37	4v15A	0.8073	0.293	4.1.2.42	0.486353	D-threonine aldolase		0.696526
Rv2216	1.3	1qrrA	0.8164	0.178	3.13.1.1	0.381208	UDP-sulfoquinovose synthase, chloroplastic	GO:0003824, GO:0050662	0.696414
Rv2771c	1.05	2zkiE	0.8491	0.185		0.396338	NAD(P)H--quinone oxidoreductase WrbA	GO:0055114, GO:0003955, GO:0010181, GO:0016491	0.696261
Rv0759c	1.58	5l0lA	0.7792	0.129		0.317044	Uncharacterized protein		0.696098
Rv3361c	2	3riqA3	0.7236	0.06		0.208365	Tailspike protein		0.696
Rv3702c	1.91	1llwA	0.7354	0.147	1.4.7.1	0.328791	Ferredoxin-dependent glutamate synthase 2	GO:0006537, GO:0006541, GO:0006807, GO:0008152, GO:0008652, GO:0019676, GO:0055114, GO:0097054, GO:0005737, GO:0003824, GO:0015930, GO:0016041, GO:0016491, GO:0016638, GO:0046872, GO:0051536, GO:0051538	0.695889
Rv2216	1.3	1z7eD	0.8158	0.136		0.33309	Bifunctional polymyxin resistance protein ArnA	GO:0006629, GO:0008152, GO:0009058, GO:0009103, GO:0009245, GO:0033320, GO:0034214, GO:0046677, GO:0055114, GO:2001315, GO:0003824, GO:0016491, GO:0016740, GO:0016742, GO:0042802, GO:0048040, GO:0050662, GO:0070403, GO:0099618, GO:0099619	0.695814
Rv2676c	1.65	4gu7A	0.7696	0.108	1.11.1.19	0.2883	Uncharacterized protein	GO:0055114, GO:0098869, GO:0004601, GO:0020037, GO:0046872	0.695734
Rv2216	1.3	1kewA	0.8157	0.15	4.2.1.46	0.349793	dTDP-glucose 4,6-dehydratase	GO:0009103, GO:0009225, GO:0009243, GO:0019305, GO:0045226, GO:0008460, GO:0016829, GO:0070404	0.695714
Rv0345	0.76	2wawA	0.8864	0.256		0.47636	Moba relate protein		0.695547
Rv2887	1.03	3f3xA	0.851	0.235		0.447197	Transcriptional regulator, marR family, putative	GO:0006355, GO:0003700, GO:0044212	0.695537
Rv1049	1.01	1z91A	0.8536	0.206		0.419335	Organic hydroperoxide resistance transcriptional regulator	GO:0006351, GO:0006355, GO:0005737, GO:0003677, GO:0003700, GO:0044212	0.695512
Rv3361c	2	2vjjA	0.7231	0.077		0.235963	Tail spike protein		0.6955
Rv3361c	2	2vjjA1	0.7231	0.077		0.235963	Tail spike protein		0.6955
Rv3702c	1.91	1llwA1	0.735	0.144		0.325331	Ferredoxin-dependent glutamate synthase 2	GO:0006537, GO:0006541, GO:0006807, GO:0008152, GO:0008652, GO:0019676, GO:0055114, GO:0097054, GO:0005737, GO:0003824, GO:0015930, GO:0016041, GO:0016491, GO:0016638, GO:0046872, GO:0051536, GO:0051538	0.695489
Rv2837c	0.53	4ls9A	0.9164	0.752		0.83014	DHH family protein	GO:0003676, GO:0046872	0.695469
Rv2216	1.3	1a9yA	0.8154	0.186	5.1.3.2	0.389441	UDP-glucose 4-epimerase	GO:0005975, GO:0006012, GO:0009242, GO:0033499, GO:0005737, GO:0005829, GO:0003978, GO:0005515, GO:0016853, GO:0016857, GO:0042802, GO:0070403	0.695414
Rv1026	1.46	3cerC	0.7943	0.421		0.578274	Possible exopolyphosphatase-like protein		0.695379
Rv1215c	0.5	3iiiA	0.9202	0.328		0.549387	Hydrolase, CocE/NonD family	GO:0006508, GO:0008239, GO:0016787	0.69535
Rv3268	0.71	4d4gA	0.8924	0.118		0.324505	ApnAA1	GO:0008152, GO:0000166, GO:0003824	0.695002
Rv1452c	2	1vt4I3	0.7226	0.398		0.536279			0.695
Rv0416	1.77	2m19A	0.7528	0.227		0.413383	Small archaeal modifier protein 3	GO:0000166	0.69478
Rv2216	1.3	1rpnC	0.8146	0.136	4.2.1.47	0.332845	GDP-mannose 4,6-dehydratase	GO:0009103, GO:0009243, GO:0019306, GO:0019673, GO:0008446, GO:0016829	0.694614
Rv2923c	1.67	1vlaA	0.7658	0.173		0.363983	Uncharacterized protein		0.694573
Rv0759c	1.58	5cs2A	0.7775	0.208		0.402144	Histidine triad protein, putative	GO:0003824, GO:0008270, GO:0016787, GO:0047710	0.694398
Rv2258c	1.72	1kyzE	0.759	0.127	2.1.1.68	0.310472	Caffeic acid 3-O-methyltransferase	GO:0009699, GO:0009809, GO:0032259, GO:0008168, GO:0008171, GO:0016740, GO:0046983, GO:0047763	0.694375
Rv2148c	1.32	1w8gA	0.8117	0.329		0.516768	UPF0001 protein YggS	GO:0005829, GO:0030170	0.694345
Rv3000	0.91	4u00A	0.8655	0.211		0.427341	Amino acid ABC transporter, ATP-binding protein	GO:0003333, GO:0099133, GO:0000166, GO:0005524, GO:0015424, GO:0016887	0.694297
Rv0034	1.59	3f9sA	0.7759	0.121		0.306405	Uncharacterized protein		0.694117
Rv2216	1.3	1t2aA	0.8141	0.138	4.2.1.47	0.33518	GDP-mannose 4,6 dehydratase	GO:0007219, GO:0019673, GO:0042351, GO:0005737, GO:0005829, GO:0070062, GO:0005515, GO:0008446, GO:0016829, GO:0042802, GO:0070401	0.694114
Rv0390	1.61	2dcqA	0.7732	0.274		0.460279	Rhodanese-like domain-containing protein 4, chloroplastic		0.694055
Rv0712	1.25	1y4jB	0.8206	0.391		0.56644	Sulfatase-modifying factor 2	GO:0043687, GO:0005783, GO:0005788, GO:0046872	0.694037
Rv3268	0.71	5es5A	0.8914	0.158		0.375288	Linear gramicidin synthase subunit A	GO:0008152, GO:0009058, GO:0003824, GO:0016742, GO:0031177	0.694002
Rv3268	0.71	5es5A2	0.8914	0.158		0.375288	Linear gramicidin synthase subunit A	GO:0008152, GO:0009058, GO:0003824, GO:0016742, GO:0031177	0.694002
Rv0504c	1.44	4rv2A	0.7954	0.393		0.559099	UPF0336 protein MSMEG_1340		0.693844
Rv1847	0.92	3s4kA	0.8637	0.976	3.1.2	0.918135	Putative esterase Rv1847	GO:0016787	0.693808
Rv0034	1.59	1sjwA	0.7755	0.137		0.32595	Nogalonic acid methyl ester cyclase		0.693717
Rv2005c	1.9	3ab7A	0.7345	0.233		0.413689	Uncharacterized protein	GO:0006950, GO:0000166, GO:0005524	0.693666
Rv2407	0.9	2cbnA1	0.8661	0.266		0.479982	Ribonuclease BN	GO:0008033, GO:0034414, GO:0042779, GO:0090502, GO:0090503, GO:0004518, GO:0004519, GO:0004527, GO:0004532, GO:0016787, GO:0016891, GO:0042781, GO:0046872	0.693586
Rv3114	0.97	2nx8A	0.8569	0.184	3.5.4	0.397076	tRNA-specific adenosine deaminase	GO:0002100, GO:0008033, GO:0003824, GO:0008251, GO:0008270, GO:0016787, GO:0046872	0.693565
Rv2970A	0.94	4q3mA	0.8608	0.357		0.554352	Aldo-keto reductase	GO:0055114, GO:0016491	0.69353
Rv1501	0.76	4y5sA	0.8842	0.163	1.14.11.38	0.379637	Verruculogen synthase	GO:0055114, GO:1902181, GO:0005575, GO:0016491, GO:0051213	0.693347
Rv2216	1.3	2x6tG	0.8133	0.124	5.1.3.20	0.317568	ADP-L-glycero-D-manno-heptose-6-epimerase	GO:0005975, GO:0009103, GO:0009244, GO:0097171, GO:0005829, GO:0016020, GO:0003824, GO:0005515, GO:0008712, GO:0016853, GO:0050661, GO:0050662, GO:0070401	0.693314
Rv0433	1.54	2d33A	0.7816	0.123	6.3.2.2	0.310059	Glutamate--cysteine ligase	GO:0006750, GO:0006972, GO:0071243, GO:0071288, GO:0005829, GO:0000166, GO:0004357, GO:0005524, GO:0016874, GO:0046872	0.693223
Rv2216	1.3	1orrA	0.8132	0.126	5.1.3	0.320099	CDP-paratose 2-epimerase	GO:0009103, GO:0016853, GO:0047732	0.693214
Rv1159A	2	1usoB	0.7208	0.368		0.515029	4a-hydroxytetrahydrobiopterin dehydratase	GO:0006729, GO:0008124, GO:0016829	0.6932
Rv1314c	1.07	2idxC	0.8433	0.369	2.5.1.17	0.557833	Cob(I)yrinic acid a,c-diamide adenosyltransferase, mitochondrial		0.693087
Rv0034	1.59	1z1sA	0.7748	0.141		0.330525	Uncharacterized PhzA/B-like protein PA3332	GO:0017000	0.693017
Rv2216	1.3	2pk3A	0.813	0.129		0.323847	GDP-6-deoxy-D-mannose reductase	GO:0055114, GO:0016491, GO:0033705	0.693014
Rv2998A	1.18	1fioA	0.8287	0.045		0.19311	Protein SSO1	GO:0016192, GO:0016020	0.692935
Rv0433	1.54	3nztA	0.7813	0.118	6.3.2.2	0.303634	Glutamate--cysteine ligase	GO:0006750, GO:0000166, GO:0004357, GO:0005524, GO:0016874	0.692923
Rv0856	0.81	1t17A	0.8772	0.126		0.332456	Uncharacterized protein		0.692894
Rv2216	1.3	1kerB	0.8128	0.115	4.2.1.46	0.305732	dTDP-glucose 4,6-dehydratase	GO:0009225, GO:0000166, GO:0008460, GO:0016829	0.692814
Rv2749	0.91	3mcsA2	0.864	0.178		0.392163	Hypothetical cytosolic protein	GO:0003824	0.692797
Rv2216	1.3	2yy7A	0.8127	0.122	1.1.1.103	0.31488	L-threonine dehydrogenase	GO:0000166, GO:0003824, GO:0050662	0.692714
Rv3000	0.91	4ry2A2	0.8639	0.179		0.393241	ABC-type bacteriocin transporter	GO:0006508, GO:0006810, GO:0043213, GO:0055085, GO:0016020, GO:0016021, GO:0000166, GO:0005524, GO:0008233, GO:0008234, GO:0016887, GO:0022885, GO:0042626	0.692697
Rv1532c	1.06	1vh9A	0.8441	0.147	3.1.2	0.352254	Proofreading thioesterase EntH	GO:0009239, GO:0005737, GO:0005829, GO:0005515, GO:0016289, GO:0016787, GO:0016788, GO:0016790, GO:0042802	0.692574
Rv3000	0.91	4ry2A	0.8637	0.177	3.4.22	0.390992	ABC-type bacteriocin transporter	GO:0006508, GO:0006810, GO:0043213, GO:0055085, GO:0016020, GO:0016021, GO:0000166, GO:0005524, GO:0008233, GO:0008234, GO:0016887, GO:0022885, GO:0042626	0.692497
Rv1999c	0.37	3gi9C	0.9343	0.209		0.441892	Uncharacterized protein MJ0609	GO:0003333, GO:0005886, GO:0016020, GO:0016021, GO:0015171	0.692482
Rv0196	0.58	1sgmA	0.9065	0.311		0.530963	Uncharacterized HTH-type transcriptional regulator YxaF	GO:0006351, GO:0006355, GO:0003677	0.692102
Rv2475c	1.27	1z54A	0.816	0.188		0.391673	Probable thioesterase	GO:0016787	0.692068
Rv2258c	1.72	5cvuB	0.7566	0.152	2.1.1.146	0.339121	(Iso)eugenol O-methyltransferase	GO:0032259, GO:0008168, GO:0008171, GO:0016740, GO:0046983, GO:0050630, GO:0102719	0.691975
Rv1372	1.13	3vs8A	0.8339	0.205	2.3.1.74	0.41346	Type III polyketide synthase	GO:0008152, GO:0003824	0.691566
Rv2970A	0.94	1mzrB	0.8587	0.393	1.1.1	0.580921	2,5-diketo-D-gluconic acid reductase A	GO:0019853, GO:0051596, GO:0055114, GO:0005737, GO:0005829, GO:0008106, GO:0016491, GO:0016616, GO:0050580	0.69143
Rv3000	0.91	3fvqB	0.8626	0.209	3.6.3.30	0.424598	Fe(3+) ions import ATP-binding protein FbpC	GO:0006810, GO:0006811, GO:0015682, GO:0055072, GO:0099132, GO:0005886, GO:0016020, GO:0000166, GO:0005524, GO:0015408, GO:0016787, GO:0016887	0.691397
Rv1276c	1.63	3f2iF	0.7679	0.204		0.395792	Alr0221 protein	GO:0008969, GO:0006464, GO:0016311, GO:0005737	0.691394
Rv0190	1.7	2hh7A	0.7584	0.345		0.511515	Copper-sensing transcriptional repressor CsoR	GO:0006351, GO:0006355, GO:0010272, GO:0045892, GO:0046688, GO:0005737, GO:0005886, GO:0032993, GO:0000976, GO:0001217, GO:0003677, GO:0005507, GO:0005515, GO:0046872, GO:0097077	0.691134
Rv2331A	1.32	1qgaA	0.8084	0.14	1.18.1.2	0.336416	Ferredoxin--NADP reductase, leaf isozyme, chloroplastic	GO:0055114, GO:0016491	0.691045
Rv2331A	1.32	1qgaA2	0.8084	0.14		0.336416	Ferredoxin--NADP reductase, leaf isozyme, chloroplastic	GO:0055114, GO:0016491	0.691045
Rv1776c	0.58	5d1wA	0.9052	0.181		0.404773	TetR family transcriptional regulator	GO:0006355, GO:0005829, GO:0000976, GO:0003677, GO:0003700	0.690802
Rv2179c	1.63	2f96A	0.7672	0.13	3.1.13	0.31581	Ribonuclease T	GO:0006396, GO:0008033, GO:0042780, GO:0090305, GO:0090501, GO:0005829, GO:0003676, GO:0004518, GO:0004527, GO:0004540, GO:0008408, GO:0016787, GO:0046872	0.690694
Rv3840	0.91	3telA	0.8618	0.259		0.472447	Integral membrane regulatory protein Wzg	GO:0006260	0.690597
Rv3840	0.91	3telA2	0.8618	0.259		0.472447	Integral membrane regulatory protein Wzg	GO:0006260	0.690597
Rv3813c	1.51	3niwA	0.7829	0.246		0.438855	Haloacid dehalogenase-like hydrolase	GO:0016787, GO:0046872	0.690568
Rv2623	1.9	3loqA	0.7314	0.176		0.358785	Uncharacterized protein	GO:0006950, GO:0000166	0.690566
Rv2573	1.45	3egoA	0.7906	0.182	1.1.1.169	0.379327	Probable 2-dehydropantoate 2-reductase	GO:0015940, GO:0033317, GO:0055114, GO:0005737, GO:0008677, GO:0016491, GO:0050661	0.690361
Rv2970A	0.94	3wbwA	0.8576	0.375	1.1.1	0.567098	Putative 2,5-diketo-D-gluconic acid reductase	GO:0055114, GO:0000166, GO:0016491	0.69033
Rv2216	1.3	2hunA	0.8103	0.142	4.2.1.46	0.339209	336aa long hypothetical dTDP-glucose 4,6-dehydratase	GO:0009225, GO:0000166, GO:0008460	0.690314
Rv2018	0.72	5af3A	0.8863	0.995		0.939079	Putative antitoxin VapB45	GO:0003677	0.690211
Rv2634c	2	3iytA	0.7177	0.052		0.193185			0.6901
Rv3000	0.91	2ffaA	0.8613	0.202		0.417112	Alpha-hemolysin translocation ATP-binding protein HlyB	GO:0005524, GO:0016887	0.690097
Rv3700c	1.13	1n31A	0.8323	0.159	4.4.1	0.36378	L-cysteine/cystine lyase C-DES	GO:0003824, GO:0016829	0.689966
Rv0021c	1.28	5lsmA	0.8125	0.282	1.13.12.16	0.47867	FMN-dependent nitronate monooxygenase	GO:0008150, GO:0055114, GO:0005575, GO:0000166, GO:0003674, GO:0003824, GO:0004497, GO:0016491, GO:0018580	0.689883
Rv2716	1.49	2azpA	0.7847	0.134		0.324268	4-hydroxyproline 2-epimerase	GO:0016853, GO:0047580	0.689732
Rv2216	1.3	4ej0A	0.8096	0.148	5.1.3.20	0.346151	ADP-L-glycero-D-manno-heptose-6-epimerase	GO:0005975, GO:0097171, GO:0003824, GO:0008712, GO:0016853, GO:0050661, GO:0050662	0.689614
Rv3702c	1.91	2vdcA1	0.7291	0.134		0.312569	Glutamate synthase [NADPH] large chain	GO:0006537, GO:0006541, GO:0006807, GO:0008152, GO:0008652, GO:0055114, GO:0097054, GO:0003824, GO:0004355, GO:0015930, GO:0016491, GO:0016638, GO:0046872, GO:0051536, GO:0051538	0.689589
Rv0416	1.77	1wgkA	0.7476	0.227		0.411953	Ubiquitin-related modifier 1	GO:0002098, GO:0008033, GO:0034227, GO:0005737, GO:0070062, GO:0016783	0.68958
Rv0204c	0.4	4wisA	0.9274	0.099		0.303006	Predicted protein	GO:0016020, GO:0016021, GO:0046872	0.689496
Rv0204c	0.4	4wisA2	0.9274	0.099		0.303006	Predicted protein	GO:0016020, GO:0016021, GO:0046872	0.689496
Rv3702c	1.91	2vdcA	0.729	0.134	1.4.1.13/3.2.2/4.2.99.18	0.312548	Glutamate synthase [NADPH] large chain	GO:0006537, GO:0006541, GO:0006807, GO:0008152, GO:0008652, GO:0055114, GO:0097054, GO:0003824, GO:0004355, GO:0015930, GO:0016491, GO:0016638, GO:0046872, GO:0051536, GO:0051538	0.689489
Rv3268	0.71	4wd1A	0.8868	0.164		0.38136	Acetyl-coenzyme A synthetase 1	GO:0006629, GO:0008152, GO:0003824, GO:0003987, GO:0016874, GO:0030729, GO:0046872	0.689402
Rv3268	0.71	4wv3A	0.8868	0.136		0.347282	Anthranilate-CoA ligase	GO:0008152, GO:0003824, GO:0005524, GO:0016405, GO:0016874	0.689402
Rv1717	1.08	1lr5A	0.8381	0.174		0.381876	Auxin-binding protein 1	GO:0009734, GO:0005783, GO:0005788, GO:0004872, GO:0008270, GO:0010011, GO:0046872	0.6892
Rv2005c	1.9	3loqA	0.73	0.201		0.383054	Uncharacterized protein	GO:0006950, GO:0000166	0.689166
Rv2314c	1.15	1vl4A	0.8287	0.136		0.335713	TldE/PmbA protein, part of proposed TldE/TldD proteolytic complex	GO:0006508, GO:0008237	0.688994
Rv2148c	1.32	1b54A	0.8062	0.252		0.450735	UPF0001 protein YBL036C	GO:0008150, GO:0005575, GO:0005622, GO:0005634, GO:0005737, GO:0030170	0.688845
Rv2716	1.49	3fveA	0.7835	0.13	5.1.1.7	0.319147	Diaminopimelate epimerase	GO:0008652, GO:0009085, GO:0009089, GO:0040007, GO:0005737, GO:0005829, GO:0005886, GO:0008837, GO:0016853	0.688532
Rv3404c	2	5es5A	0.716	0.202		0.380305	Linear gramicidin synthase subunit A	GO:0008152, GO:0009058, GO:0003824, GO:0016742, GO:0031177	0.6884
Rv3000	0.91	3b5wA	0.8596	0.228	3.6.3	0.442706	Lipid A export ATP-binding/permease protein MsbA	GO:0006810, GO:0006855, GO:0006869, GO:0015920, GO:0034204, GO:0042908, GO:0055085, GO:0005886, GO:0005887, GO:0016020, GO:0016021, GO:0043190, GO:0000166, GO:0005524, GO:0008144, GO:0008289, GO:0008559, GO:0015437, GO:0016787, GO:0016887, GO:0034040, GO:0042626	0.688397
Rv3768	0.9	5aihA	0.8608	0.207	3.3.2.8	0.42212			0.688286
Rv1419	0.3	1isyA	0.9392	0.201	3.2.1.8	0.434487	Beta-xylanase	GO:0000272, GO:0005975, GO:0008152, GO:0004553, GO:0016787, GO:0016798, GO:0031176	0.688254
Rv1505c	1.38	3bssA	0.7976	0.194	2.3.1.203	0.393363	UDP-N-acetylbacillosamine N-acetyltransferase	GO:0006486, GO:0018279, GO:0016740, GO:0016746, GO:0016747	0.688143
Rv3000	0.91	5d3mB	0.8593	0.251	3.6.3	0.464418	Energy-coupling factor transporter ATP-binding protein EcfA2	GO:0006810, GO:0005886, GO:0016020, GO:0000166, GO:0005524, GO:0016787, GO:0016887	0.688097
Rv1167c	0.54	2zb9A	0.9075	0.193		0.418506	Putative transcriptional regulator	GO:0006351, GO:0006355, GO:0005829, GO:0000976, GO:0003677, GO:0003700	0.687875
Rv3268	0.71	4eatA	0.885	0.136	6.2.1.25	0.346929	Benzoate-coenzyme A ligase	GO:0008152, GO:0003824, GO:0005524, GO:0016405, GO:0016874	0.687602
Rv3268	0.71	4eatA1	0.885	0.136		0.346929	Benzoate-coenzyme A ligase	GO:0008152, GO:0003824, GO:0005524, GO:0016405, GO:0016874	0.687602
Rv3768	0.9	5cxoA	0.8601	0.165		0.376718	Putative epoxide hydrolase	GO:0016787	0.687586
Rv2632c	1.5	2fggA	0.7812	0.988		0.878536	Uncharacterized protein Rv2632c		0.68755
Rv2970A	0.94	2pdmA	0.8547	0.357	1.1.1.21	0.552384	Aldose reductase	GO:0001894, GO:0003091, GO:0005975, GO:0005996, GO:0006061, GO:0006700, GO:0006950, GO:0009414, GO:0010033, GO:0018931, GO:0031098, GO:0035809, GO:0042415, GO:0043066, GO:0044597, GO:0044598, GO:0046370, GO:0046427, GO:0048661, GO:0055114, GO:0060135, GO:0070301, GO:0072001, GO:0072061, GO:0097066, GO:0097238, GO:1901653, GO:0005615, GO:0005654, GO:0005737, GO:0005829, GO:0032838, GO:0033010, GO:…	0.68743
Rv3000	0.91	5d3mA	0.8586	0.188	3.6.3	0.401767	Energy-coupling factor transporter ATP-binding protein EcfA1	GO:0006810, GO:0005886, GO:0016020, GO:0000166, GO:0005524, GO:0016787, GO:0016887	0.687397
Rv0421c	0.65	3trdA	0.8925	0.183		0.404138	Alpha/beta hydrolase	GO:0008150, GO:0005575, GO:0003674, GO:0016787	0.687253
Rv2205c	1.67	3cwcB	0.7584	0.342		0.509287	Putative glycerate kinase 2	GO:0016310, GO:0031388, GO:0008887, GO:0016301, GO:0016740	0.687173
Rv0181c	1.56	1tq5A	0.7728	0.318		0.495732	Quercetin 2,3-dioxygenase	GO:0055114, GO:0008127, GO:0016491, GO:0046872, GO:0051213	0.68706
Rv3722c	1.69	1vp4A	0.7555	0.157		0.344403	Aminotransferase, putative	GO:0009058, GO:0003824, GO:0008483, GO:0016740, GO:0030170	0.686914
Rv1847	0.92	1sc0A	0.8567	0.295	3.1.2	0.502719	Putative esterase HI_1161	GO:0016787	0.686808
Rv2331A	1.32	1ewyA	0.8041	0.168	1.18.1.2	0.367544	Ferredoxin--NADP reductase	GO:0055114, GO:0016491	0.686745
Rv2331A	1.32	1ewyA2	0.8041	0.168		0.367544	Ferredoxin--NADP reductase	GO:0055114, GO:0016491	0.686745
Rv2915c	0.98	2p9bA	0.8487	0.259		0.468843	Possible prolidase (X-Pro dipeptidase) or chlorohydrolase	GO:0016787, GO:0016810	0.686676
Rv2475c	1.27	2cyeC	0.8106	0.205	3.1.2	0.407643	Putative thioesterase		0.686668
Rv0421c	0.65	2wtnB	0.8919	0.161		0.37894	Est1e		0.686654
Rv3000	0.91	2q0hB	0.8578	0.202	3.6.3.21	0.416264	Protein ArtP	GO:0003333, GO:0099133, GO:0000166, GO:0005524, GO:0015424, GO:0015426, GO:0016887	0.686597
Rv0342	0.28	2j69A	0.9401	0.12	3.6.5.5	0.335875	Bacterial dynamin-like protein	GO:0005886, GO:0016020, GO:0016021, GO:0000166, GO:0003924, GO:0005525, GO:0008289, GO:0016787	0.686547
Rv3224B	0.62	1wdvA	0.8957	0.221		0.444915	Putative ala-tRNApro hydrolase ProX	GO:0006450, GO:0002161, GO:0016787	0.686531
Rv1205	1	3bq9A	0.8459	0.167		0.375853	Protein containing a predicted nucleotide-binding domain of Rossmann fold		0.6865
Rv1205	1	3bq9A2	0.8459	0.167		0.375853	Protein containing a predicted nucleotide-binding domain of Rossmann fold		0.6865
Rv3813c	1.51	3fzqA	0.7788	0.145		0.336045	Putative hydrolase, HAD superfamily, subfamily IIB	GO:0016787	0.686468
Rv1501	0.76	4naoA	0.8772	0.137		0.346665	Putative oxygenase	GO:0009820, GO:0035835, GO:0055114, GO:0016491, GO:0046872, GO:0051213	0.686347
Rv2623	1.9	3ab7A	0.7271	0.213		0.393538	Uncharacterized protein	GO:0006950, GO:0000166, GO:0005524	0.686266
Rv1532c	1.06	1vi8B	0.8376	0.147	3.1.2.28	0.350895	1,4-dihydroxy-2-naphthoyl-CoA hydrolase	GO:0009234, GO:0016289, GO:0016787, GO:0061522	0.686074
Rv2005c	1.9	3olqA	0.7268	0.122		0.297774	Universal stress protein E	GO:0006950	0.685966
Rv2216	1.3	3oh8A	0.8059	0.382		0.554846	Nucleoside-diphosphate sugar epimerase (SulA family)	GO:0003824, GO:0050662	0.685914
Rv2771c	1.05	2q62D	0.8387	0.116		0.311912	NADPH-dependent FMN reductase ArsH	GO:0010038, GO:0051289, GO:0055114, GO:0000166, GO:0010181, GO:0016491, GO:0052873	0.685862
Rv3421c	0.85	5br9A	0.8649	0.275		0.487696	Uncharacterized protein	GO:0002949, GO:0000408	0.685833
Rv2475c	1.27	2pzhA	0.8096	0.163		0.36327	Acyl-CoA thioesterase YbgC	GO:0006629, GO:0005515, GO:0016787	0.685668
Rv3268	0.71	3a9uA	0.8829	0.121	6.2.1.12	0.32685	4-coumarate:CoA ligase	GO:0008152, GO:0000166, GO:0003824, GO:0016874	0.685502
Rv3268	0.71	3a9uA1	0.8829	0.121		0.32685	4-coumarate:CoA ligase	GO:0008152, GO:0000166, GO:0003824, GO:0016874	0.685502
Rv3221c	1.73	1hpcA	0.7487	0.186	1.4.4.2	0.373173	Glycine cleavage system H protein, mitochondrial	GO:0019464, GO:0005960	0.685396
Rv3433c	1.09	3k5wA	0.8329	0.228		0.435777	Bifunctional NAD(P)H-hydrate repair enzyme Nnr	GO:0008152, GO:0000166, GO:0003824, GO:0005524, GO:0016829, GO:0016853, GO:0046872, GO:0052855	0.685313
Rv3630	0.27	3vvnA	0.9401	0.127		0.345532	Uncharacterized protein	GO:0006855, GO:0055085, GO:0016020, GO:0016021, GO:0015238, GO:0015297	0.685244
Rv2910c	1.1	3a76A	0.8314	0.175	4.5.1	0.381438	Gamma-hexachlorocyclohexane dehydrochlorinase	GO:0009636, GO:0042597, GO:0016829	0.685126
Rv1065	0.79	2atfA	0.872	0.151	1.13.11.20	0.362866	Cysteine dioxygenase type 1	GO:0007595, GO:0010243, GO:0019448, GO:0019452, GO:0019530, GO:0033762, GO:0042412, GO:0043200, GO:0045471, GO:0051149, GO:0051384, GO:0051591, GO:0055114, GO:0005829, GO:0005886, GO:0005506, GO:0008198, GO:0016491, GO:0016702, GO:0017172, GO:0046872, GO:0051213	0.685074
Rv0849	1.51	3o7pA	0.7773	0.124		0.31046	L-fucose-proton symporter	GO:0005975, GO:0006004, GO:0006810, GO:0008643, GO:0015751, GO:0015756, GO:0015757, GO:0055085, GO:0005886, GO:0016020, GO:0016021, GO:0015150, GO:0015293, GO:0015517, GO:0015518, GO:0015535	0.684968
Rv2216	1.3	4lw8A	0.8049	0.17		0.369909	Putative epimerase	GO:0003824, GO:0050662	0.684914
Rv0163	1.39	2oafB	0.793	0.212		0.41002	Thioesterase superfamily		0.684859
Rv0759c	1.58	3nrdA	0.7679	0.167		0.358105	Uncharacterized protein	GO:0003824	0.684798
Rv0525	1.76	2qniA	0.744	0.151		0.335178	Uncharacterized protein		0.684659
Rv0759c	1.58	1emsA	0.7676	0.214		0.405298	Nitrilase and fragile histidine triad fusion protein NitFhit	GO:0006139, GO:0006807, GO:0008152, GO:0005575, GO:0000166, GO:0003824, GO:0016787, GO:0016810, GO:0047710	0.684498
Rv0759c	1.58	1emsA2	0.7676	0.214		0.405298	Nitrilase and fragile histidine triad fusion protein NitFhit	GO:0006139, GO:0006807, GO:0008152, GO:0005575, GO:0000166, GO:0003824, GO:0016787, GO:0016810, GO:0047710	0.684498
Rv0755c	0.23	4b2nA	0.9444	0.08		0.274867	Rubber oxygenase A	GO:0009055, GO:0020037, GO:0046872	0.684332
Rv2216	1.3	4yr9A	0.8043	0.151	1.1.1.103	0.348496	L-threonine 3-dehydrogenase, mitochondrial	GO:0003824, GO:0050662	0.684314
Rv0842	1.51	4gbyA	0.7766	0.124		0.31032	D-xylose-proton symporter	GO:0006810, GO:0008643, GO:0015753, GO:0055085, GO:0005886, GO:0005887, GO:0016020, GO:0016021, GO:0005215, GO:0015293, GO:0015519, GO:0022857, GO:0022891	0.684268
Rv2216	1.3	1r66A	0.8042	0.172	4.2.1.46	0.371917	dTDP-glucose 4,6-dehydratase	GO:0009225, GO:0055114, GO:0000166, GO:0008460, GO:0016491, GO:0016829	0.684214
Rv0021c	1.28	2pffB	0.8067	0.113	2.3.1.86	0.301922	Fatty acid synthase subunit beta	GO:0006629, GO:0006631, GO:0006633, GO:0008152, GO:0042759, GO:0055114, GO:0005811, GO:0005829, GO:0005835, GO:0003824, GO:0004312, GO:0004313, GO:0004314, GO:0004318, GO:0004319, GO:0004320, GO:0004321, GO:0005515, GO:0016295, GO:0016296, GO:0016297, GO:0016409, GO:0016491, GO:0016740, GO:0016787, GO:0016829, GO:0019171, GO:0047451	0.684083
Rv2298	1.62	3g1rA	0.7619	0.22	1.3.1.3	0.409412	3-oxo-5-beta-steroid 4-dehydrogenase	GO:0006629, GO:0006699, GO:0006707, GO:0007586, GO:0008202, GO:0008207, GO:0008209, GO:0016042, GO:0030573, GO:0055114, GO:0005737, GO:0005829, GO:0070062, GO:0004033, GO:0005496, GO:0016491, GO:0047787	0.684075
Rv3268	0.71	3etcB	0.8814	0.106	6.2.1	0.305661	AMP-binding protein	GO:0006633, GO:0006637, GO:0008152, GO:0003824, GO:0003996, GO:0004321, GO:0015645	0.684002
Rv3268	0.71	3etcB1	0.8814	0.106		0.305661	AMP-binding protein	GO:0006633, GO:0006637, GO:0008152, GO:0003824, GO:0003996, GO:0004321, GO:0015645	0.684002
Rv1636	1.62	3hgmA	0.7618	0.24		0.427589	TRAP-T-associated universal stress protein TeaD	GO:0006950, GO:0005737, GO:0000166, GO:0005524	0.683975
Rv2820c	0.94	4qtsA	0.8511	0.206		0.41872	CRISPR type III-associated RAMP protein Csm4	GO:0051607	0.68383
Rv1847	0.92	1q4sA	0.8536	0.296	3.1.2.23	0.502659	4-hydroxybenzoyl-CoA thioesterase	GO:0016787, GO:0018739	0.683708
Rv1200	1.35	5c65A	0.797	0.154		0.35034	Solute carrier family 2, facilitated glucose transporter member 3	GO:0005975, GO:0006810, GO:0008643, GO:0015758, GO:0019852, GO:0043312, GO:0055085, GO:0070837, GO:1904659, GO:0005886, GO:0005887, GO:0016020, GO:0016021, GO:0030667, GO:0035579, GO:0070062, GO:0070821, GO:0101003, GO:0005215, GO:0005355, GO:0005536, GO:0022857, GO:0022891, GO:0033300, GO:0055056	0.683593
Rv1278	0.3	4c0oA	0.9345	0.103		0.310247	Transportin-3	GO:0006810, GO:0015031, GO:0035048, GO:0005634, GO:0005737, GO:0031965, GO:0043231, GO:0004872, GO:0005515, GO:0008139, GO:0008565, GO:0042802	0.683554
Rv2406c	0.71	2rc3C	0.8809	0.397		0.591369	CBS domain	GO:0000166	0.683502
Rv2623	1.9	3olqA	0.7243	0.139		0.317297	Universal stress protein E	GO:0006950	0.683466
Rv3268	0.71	3dlpX	0.8808	0.138	6.2.1.33	0.348641	4-chlorobenzoyl CoA ligase	GO:0008152, GO:0016020, GO:0016021, GO:0000166, GO:0003824, GO:0016874, GO:0046872	0.683402
Rv3722c	1.69	1wstA	0.7519	0.176	2.6.1	0.363778	Multiple substrate aminotransferase (MsAT)	GO:0009058, GO:0003824, GO:0008483, GO:0016740, GO:0030170	0.683314
Rv1372	1.13	3v7iA	0.8255	0.19		0.396037	Putative polyketide synthase	GO:0008152, GO:0009058, GO:0003824, GO:0016747	0.683166
Rv0163	1.39	5eo4A	0.7912	0.161		0.356908	Uncharacterized protein		0.683059
Rv2026c	1.82	3ab7A	0.7344	0.208		0.390839	Uncharacterized protein	GO:0006950, GO:0000166, GO:0005524	0.682987
Rv2475c	1.27	2egiC	0.8069	0.221	3.1	0.422285	Putative esterase aq_1494	GO:0016787	0.682968
Rv3268	0.71	1ultA	0.8803	0.181	6.2.1.3	0.399167	Long-chain-fatty-acid--CoA ligase	GO:0001676, GO:0006629, GO:0006631, GO:0008152, GO:0000166, GO:0003824, GO:0004467, GO:0005524, GO:0016874, GO:0046872, GO:0102391	0.682902
Rv2475c	1.27	2oiwC	0.8068	0.2	3.1.2	0.401696	Hypothetical conserved protein		0.682868
Rv1200	1.35	4pypA	0.7962	0.137		0.330272	Solute carrier family 2, facilitated glucose transporter member 1	GO:0005989, GO:0006461, GO:0006810, GO:0006970, GO:0007565, GO:0008643, GO:0010827, GO:0015758, GO:0019852, GO:0021987, GO:0032868, GO:0042149, GO:0042908, GO:0050796, GO:0055085, GO:0070837, GO:0071260, GO:0071474, GO:1904016, GO:1904659, GO:0000139, GO:0001939, GO:0005622, GO:0005737, GO:0005829, GO:0005886, GO:0005887, GO:0005901, GO:0005911, GO:0014704, GO:0016020, GO:0016021, GO:0016323, GO:…	0.682794
Rv1452c	2	3iytA	0.7103	0.062		0.209854			0.6827
Rv2258c	1.72	5iccA	0.7472	0.142	2.1.1.128	0.325734	(S)-norcoclaurine 6-O-methyltransferase	GO:0032259, GO:0008168, GO:0008171, GO:0016740, GO:0030786, GO:0046983	0.682575
Rv2676c	1.65	5de0A	0.7564	0.113		0.292358	TyrA protein	GO:0006582, GO:0055114, GO:0098869, GO:0004601, GO:0020037	0.682534
Rv3268	0.71	3tsyA	0.8798	0.129	2.3.1.95/6.2.1.12	0.336889	Resveratrol synthase, 4-coumarate--CoA ligase 1	GO:0008152, GO:0009058, GO:0009698, GO:0005737, GO:0000166, GO:0003824, GO:0005524, GO:0016207, GO:0016740, GO:0016746, GO:0016874	0.682402
Rv3268	0.71	5ifiA	0.8796	0.183	6.2.1.1	0.401207	Acetyl-coenzyme A synthetase	GO:0008152, GO:0019427, GO:0000166, GO:0003824, GO:0003987, GO:0005524, GO:0016208, GO:0016874	0.682202
Rv3268	0.71	5ifiA1	0.8796	0.183		0.401207	Acetyl-coenzyme A synthetase	GO:0008152, GO:0019427, GO:0000166, GO:0003824, GO:0003987, GO:0005524, GO:0016208, GO:0016874	0.682202
Rv3488	0.98	3hhhB	0.8441	0.242		0.451965	Transcriptional regulator, PadR family		0.682076
Rv2160c	0.54	3eupA	0.9017	0.13		0.342376	Transcriptional regulator, TetR family	GO:0003677	0.682075
Rv2160c	0.54	3eupA2	0.9017	0.13		0.342376	Transcriptional regulator, TetR family	GO:0003677	0.682075
Rv2970A	0.94	3g1rA	0.8493	0.321	1.3.1.3	0.522135	3-oxo-5-beta-steroid 4-dehydrogenase	GO:0006629, GO:0006699, GO:0006707, GO:0007586, GO:0008202, GO:0008207, GO:0008209, GO:0016042, GO:0030573, GO:0055114, GO:0005737, GO:0005829, GO:0070062, GO:0004033, GO:0005496, GO:0016491, GO:0047787	0.68203
Rv2331A	1.32	1jb9A	0.7993	0.121	1.18.1.2	0.310991	Ferredoxin--NADP reductase	GO:0015979, GO:0022900, GO:0055114, GO:0000166, GO:0003954, GO:0003959, GO:0004324, GO:0005515, GO:0009055, GO:0016491, GO:0016653, GO:0070402	0.681945
Rv2331A	1.32	1jb9A2	0.7993	0.121		0.310991	Ferredoxin--NADP reductase	GO:0015979, GO:0022900, GO:0055114, GO:0000166, GO:0003954, GO:0003959, GO:0004324, GO:0005515, GO:0009055, GO:0016491, GO:0016653, GO:0070402	0.681945
Rv0754	0.42	1vw1A	0.9172	0.095		0.295185			0.681906
Rv3702c	1.91	3mdnA	0.7214	0.237		0.413487	Glutamine amidotransferases class-II domain protein	GO:0006541, GO:0016740	0.681889
Rv0264c	1.72	5dudB	0.7463	0.298		0.47159	Uncharacterized protein YbgJ		0.681675
Rv2970A	0.94	3o3rA	0.8487	0.321	1.1.1.21	0.521951	Aldose reductase-related protein 1	GO:0055114, GO:0005737, GO:0005739, GO:0004032, GO:0004033, GO:0016491	0.68143
Rv0811c	1.26	1vloA	0.8066	0.195	2.1.2.10	0.396594	Aminomethyltransferase	GO:0006546, GO:0019464, GO:0032259, GO:0005829, GO:0004047, GO:0008483, GO:0016740	0.681353
Rv2331A	1.32	2b5oA	0.7987	0.168	1.18.1.2	0.366308	Ferredoxin--NADP reductase	GO:0015979, GO:0055114, GO:0009579, GO:0016020, GO:0030089, GO:0042651, GO:0004324, GO:0016491	0.681345
Rv2331A	1.32	2b5oA2	0.7987	0.168		0.366308	Ferredoxin--NADP reductase	GO:0015979, GO:0055114, GO:0009579, GO:0016020, GO:0030089, GO:0042651, GO:0004324, GO:0016491	0.681345
Rv1357c	1.64	4hu3A	0.7565	0.314	3.1.4.52	0.487382	Oxygen sensor protein DosP		0.681314
Rv3404c	2	1zghA	0.7089	0.137		0.31164	Methionyl-tRNA formyltransferase	GO:0009058, GO:0003824, GO:0016740, GO:0016742	0.6813
Rv1000c	0.52	2iuwA	0.9035	0.251	1.14.11	0.476213	Alpha-ketoglutarate-dependent dioxygenase alkB homolog 3	GO:0055114, GO:0016491	0.681262
Rv1325c	1.85	3iytA	0.7286	0.048		0.18701			0.681153
Rv1501	0.76	5dapA	0.8719	0.152		0.364045	Uncharacterized protein		0.681047
Rv2716	1.49	4k7gB	0.776	0.147		0.337745	Trans-3-hydroxy-L-proline dehydratase	GO:0016829, GO:0050346	0.681032
Rv3213c	1.86	3pg5A	0.7271	0.238		0.415993	Uncharacterized protein		0.680976
Rv1068c	0.72	1vt4I	0.877	0.398		0.590801			0.680911
Rv1068c	0.72	1vt4I3	0.877	0.398		0.590801			0.680911
Rv2260	1.04	2p18A	0.835	0.199	3.1.2.6	0.407633	Putative glyoxalase II	GO:0004416, GO:0016787, GO:0046872	0.680849
Rv2998A	1.18	5hasA	0.8166	0.106		0.29421	Sec7		0.680835
Rv1372	1.13	1u0mA	0.8231	0.239		0.443532	1,3,6,8-tetrahydroxynaphthalene synthase	GO:0008152, GO:0009058, GO:0042438, GO:0003824, GO:0016740, GO:0016746, GO:0016747	0.680766
Rv1717	1.08	1sfnA	0.8292	0.124		0.320657	Uncharacterized protein		0.6803
Rv2026c	1.82	3loqA	0.7317	0.209		0.391057	Uncharacterized protein	GO:0006950, GO:0000166	0.680287
Rv2475c	1.27	2gf6A	0.8042	0.142		0.33793	Uncharacterized protein		0.680268
Rv1225c	1	4i9fA	0.8394	0.222		0.431679	Uncharacterized protein	GO:0046872	0.68
Rv2887	1.03	4fhtA	0.8354	0.188		0.396302	Putative transcriptional regulator	GO:0006351, GO:0006355, GO:0003677, GO:0003700, GO:0044212	0.679937
Rv1225c	1	1zjjB	0.8392	0.249		0.457122	Putative uncharacterized protein PH1952	GO:0046872	0.6798
Rv3472	1.86	6stdA	0.7259	0.109	4.2.1.94	0.281288	Scytalone dehydratase	GO:0006582, GO:0042438, GO:0005575, GO:0005768, GO:0016829, GO:0030411, GO:0046872	0.679776
Rv2771c	1.05	2fzvB	0.8326	0.102		0.291419	NADPH-dependent FMN reductase ArsH	GO:0051289, GO:0055114, GO:0000166, GO:0010181, GO:0016491, GO:0050446, GO:0052873	0.679762
Rv1276c	1.63	3fjyB	0.7561	0.177		0.365827	Probable MutT1 protein	GO:0016787	0.679594
Rv1276c	1.63	3fjyB2	0.7561	0.177		0.365827	Probable MutT1 protein	GO:0016787	0.679594
Rv1276c	1.63	3mxoA	0.7561	0.171	3.1.3.16	0.359573	Serine/threonine-protein phosphatase PGAM5, mitochondrial		0.679594
Rv0163	1.39	3ck1A	0.7877	0.218		0.414389	Thioesterase superfamily		0.679559
Rv3054c	1.19	3u7rA	0.814	0.325		0.514344	NADPH-dependent FMN reductase	GO:0055114, GO:0016491	0.67955
Rv3768	0.9	3rgaA	0.852	0.147	5.5.1	0.353898	Epoxide hydrolase LasB	GO:0017000, GO:0016853	0.679486
Rv3210c	0.88	3ez0A	0.8546	0.343		0.541413	Uncharacterized protein		0.679465
Rv2298	1.62	5az0A	0.7571	0.206		0.394921	Uncharacterized protein	GO:0055114, GO:0000166, GO:0016491	0.679275
Rv3813c	1.51	1nf2A	0.7716	0.219		0.411072	Uncharacterized protein	GO:0016787	0.679268
Rv2260	1.04	2zwrB	0.8334	0.312		0.509922	Metallo-beta-lactamase superfamily protein	GO:0046872	0.679249
Rv2179c	1.63	5l7zA	0.7556	0.093		0.265086	Maternal protein exuperantia	GO:0003676	0.679094
Rv0163	1.39	1s5uE	0.7872	0.172		0.367965	Acyl-CoA thioester hydrolase YbgC	GO:0006629, GO:0005886, GO:0016020, GO:0005515, GO:0016787, GO:0016790	0.679059
Rv3268	0.71	4zxjA	0.8764	0.178		0.394967			0.679002
Rv3268	0.71	4zxjA2	0.8764	0.178		0.394967			0.679002
Rv0910	0.68	2m47A	0.8803	0.157		0.371762	Putative uncharacterized protein Cgl2373		0.678977
Rv2260	1.04	2gcuA	0.8331	0.228	3.1.2.6	0.435829	Persulfide dioxygenase ETHE1 homolog, mitochondrial		0.678949
Rv2749	0.91	4zosA	0.8501	0.255		0.465592	protein YE0340 from Yersinia enterocolitica subsp. enterocolitica 8081		0.678897
Rv2716	1.49	4lb0A	0.7738	0.142		0.331481	4-hydroxyproline 2-epimerase	GO:0016853, GO:0047580	0.678832
Rv0388c	0.44	2g38B	0.9115	0.306		0.528128	PPE family protein PPE41	GO:0009405, GO:0005576, GO:0009986, GO:0005515	0.678816
Rv0842	1.51	4ybqA	0.7711	0.101		0.279072	Solute carrier family 2, facilitated glucose transporter member 5	GO:0003044, GO:0006810, GO:0008643, GO:0015755, GO:0015758, GO:0055085, GO:0071332, GO:1904659, GO:1990539, GO:0005886, GO:0005887, GO:0016020, GO:0016021, GO:0016324, GO:0042383, GO:0005215, GO:0005353, GO:0005355, GO:0022857, GO:0022891, GO:0070061	0.678768
Rv2179c	1.63	2gbzA	0.7552	0.145	3.1	0.330914	Oligoribonuclease	GO:0090305, GO:0090503, GO:0005737, GO:0000175, GO:0003676, GO:0004518, GO:0004527, GO:0016787	0.678694
Rv2771c	1.05	5tgzA	0.8315	0.196		0.4037	Flavodoxin, Cannabinoid receptor 1	GO:0007186, GO:0055114, GO:0016021, GO:0004930, GO:0004949, GO:0009055, GO:0010181	0.678662
Rv1717	1.08	4la2A	0.8275	0.139	4.4.1.3	0.33915	Dimethlysulfonioproprionate lyase DddQ	GO:0016829, GO:0046872, GO:0047869	0.6786
Rv2026c	1.82	3olqA	0.73	0.147		0.327582	Universal stress protein E	GO:0006950	0.678587
Rv3768	0.9	3soyA	0.8511	0.134		0.337709	Putative outer membrane protein		0.678586
Rv3472	1.86	2rfrA	0.7247	0.211		0.391039	Uncharacterized protein		0.678576
Rv3700c	1.13	5i90A	0.8209	0.188		0.392848	PvdN	GO:0002049, GO:0030288, GO:0003824	0.678566
Rv0225	1.11	5d00A	0.8233	0.183	2.4.1	0.388154	N-acetyl-alpha-D-glucosaminyl L-malate synthase	GO:0071793, GO:0000166, GO:0016740, GO:0016757	0.678339
Rv1225c	1	2c4nA	0.8377	0.244		0.452105	Ribonucleotide monophosphatase NagD	GO:0005975, GO:0016311, GO:0046050, GO:0005829, GO:0000287, GO:0008253, GO:0016787, GO:0046872	0.6783
Rv2716	1.49	3ekmD	0.7732	0.129	5.1.1.7	0.315821	Diaminopimelate epimerase, chloroplastic	GO:0009089, GO:0005737, GO:0008837	0.678232
Rv1357c	1.64	3ii8B	0.7534	0.381		0.535766			0.678214
Rv1717	1.08	1o4tA	0.8271	0.204		0.410766	Oxalate-binding protein	GO:0033609, GO:0030145, GO:0042802, GO:0042803, GO:0046564, GO:0046872	0.6782
Rv2887	1.03	4b8xA	0.8332	0.244		0.450889	Possible MarR-transcriptional regulator	GO:0006355, GO:0003700	0.677737
Rv2840c	0.78	1g2rA	0.8659	0.213		0.429461	Uncharacterized protein		0.677665
Rv1151c	1.61	5a3aA	0.7568	0.122	2.4.2.30	0.303858	SIR2 family protein	GO:0000166, GO:0046872	0.677655
Rv2298	1.62	4wghA	0.7553	0.315		0.48777	Uncharacterized protein	GO:0055114, GO:0000166, GO:0016491	0.677475
Rv3054c	1.19	3fvwB	0.8118	0.287		0.482687	Uncharacterized protein	GO:0055114, GO:0016491	0.67735
Rv2125	1.3	3e35A	0.7972	0.229		0.427269	Uncharacterized protein		0.677214
Rv2298	1.62	3wg6A	0.755	0.205		0.393415	NADPH-dependent conjugated polyketone reductase C1	GO:0042180, GO:0055114, GO:0016491, GO:0047011	0.677175
Rv1847	0.92	4qd7A	0.8469	0.22	3.1.2	0.431646	Putative esterase PA1618	GO:0016787	0.677008
Rv3768	0.9	1e3vB	0.8495	0.178	5.3.3.1	0.388859	Steroid Delta-isomerase	GO:0006629, GO:0008202, GO:0004769, GO:0016853	0.676986
Rv0849	1.51	5aymA	0.7693	0.078		0.24496	Solute carrier family 39 (Iron-regulated transporter)	GO:0034755, GO:0016020, GO:0016021, GO:0005381, GO:0046872	0.676968
Rv3388	0.13	1vt4I	0.95	0.435		0.642845			0.67691
Rv2475c	1.27	2hx5A	0.8008	0.148		0.344265	1,4-dihydroxy-2-naphthoyl-CoA hydrolase	GO:0042372, GO:0016787, GO:0016790	0.676868
Rv3395c	0.43	1ubgA	0.9108	0.213		0.440455	Protein RecA	GO:0006259, GO:0006281, GO:0006310, GO:0006974, GO:0009432, GO:0005737, GO:0000166, GO:0003677, GO:0003697, GO:0005524, GO:0008094	0.676811
Rv3395c	0.43	1ubgA1	0.9108	0.213		0.440455	Protein RecA	GO:0006259, GO:0006281, GO:0006310, GO:0006974, GO:0009432, GO:0005737, GO:0000166, GO:0003677, GO:0003697, GO:0005524, GO:0008094	0.676811
Rv2258c	1.72	3p9cA	0.7412	0.172	2.1.1.6	0.357052	Caffeic acid O-methyltransferase	GO:0032259, GO:0008168, GO:0008171, GO:0016206, GO:0016740, GO:0046983, GO:0102084, GO:0102938	0.676575
Rv2771c	1.05	2vzfA	0.8294	0.11		0.30205			0.676562
Rv2508c	0.77	3wdoA	0.8659	0.128		0.332919		GO:0055085, GO:0016020, GO:0016021	0.676356
Rv0724A	0.39	2ckdA	0.9155	0.282	2.1.1	0.508105	Putative S-adenosyl-L-methionine-dependent methyltransferase ML2640	GO:0032259, GO:0008168, GO:0016740	0.676291
Rv0759c	1.58	2fitA	0.7592	0.206	3.6.1.29	0.395468	Bis(5'-adenosyl)-triphosphatase	GO:0006163, GO:0006351, GO:0006355, GO:0006915, GO:0009117, GO:0032435, GO:0072332, GO:0001650, GO:0005634, GO:0005737, GO:0005739, GO:0005829, GO:0005886, GO:0070062, GO:0000166, GO:0003824, GO:0005515, GO:0016787, GO:0031625, GO:0042802, GO:0047710	0.676098
Rv0163	1.39	2nujA	0.7842	0.184		0.379859	Thioesterase superfamily		0.676059
Rv3268	0.71	5keiA1	0.8734	0.212		0.430303	Bifunctional enzyme mbtA: salicyl-AMP ligase + salicyl-S-ArCP synthetase	GO:0008152, GO:0003824, GO:0016874	0.676002
Rv1717	1.08	4e2qA	0.8249	0.098	3.5.3.26	0.284324	(S)-ureidoglycine aminohydrolase	GO:0000256, GO:0006144, GO:0006145, GO:0006355, GO:0010136, GO:0005783, GO:0003700, GO:0016787, GO:0046872, GO:0071522	0.676
Rv0421c	0.65	2fukA	0.8812	0.142		0.353738	Conserved enzyme		0.675953
Rv0854	0.98	1em2A	0.8377	0.099		0.28798	StAR-related lipid transfer protein 3	GO:0008289	0.675676
Rv2185c	0.95	1t17A	0.8416	0.134		0.335819	Uncharacterized protein		0.675642
Rv0190	1.7	3ieeA	0.7428	0.033		0.156564	Putative exported protein		0.675534
Rv2624c	1.32	3ab7A	0.7928	0.167		0.363865	Uncharacterized protein	GO:0006950, GO:0000166, GO:0005524	0.675445
Rv0225	1.11	2jjmL	0.8204	0.219	2.4.1	0.423872	N-acetyl-alpha-D-glucosaminyl L-malate synthase	GO:0071793, GO:0000166, GO:0016740, GO:0016757	0.675439
Rv0190	1.7	3rh3A	0.7427	0.032		0.154164	Uncharacterized protein		0.675434
Rv2695	0.36	5egnA	0.9185	0.172	3.1.1.1	0.397469	Esterase	GO:0003824, GO:0016787, GO:0052689	0.675378
Rv3075c	0.32	4l7zA	0.9237	0.224	4.1.3.24/4.1.3.25	0.454872	Malyl-CoA/beta-methylmalyl-CoA/citramalyl-CoA lyase	GO:0015977, GO:0043427, GO:0003824, GO:0016829, GO:0046872, GO:0047777, GO:0050083	0.675361
Rv2298	1.62	1q13A	0.753	0.192	1.1.1.189	0.380232	Prostaglandin-E(2) 9-reductase	GO:0001516, GO:0006629, GO:0006631, GO:0006633, GO:0006693, GO:0055114, GO:0005737, GO:0016491, GO:0047006, GO:0050221	0.675175
Rv2298	1.62	3o3rA	0.7529	0.224	1.1.1.21	0.41067	Aldose reductase-related protein 1	GO:0055114, GO:0005737, GO:0005739, GO:0004032, GO:0004033, GO:0016491	0.675075
Rv1533	1.13	3bw3A	0.8171	0.273	1.7.3.1	0.472301	Putative 2-nitropropane dioxygenase	GO:0055114, GO:0000166, GO:0003824, GO:0018580, GO:0051213	0.674766
Rv0163	1.39	3qy3A	0.7829	0.287		0.474017	Uncharacterized protein		0.674759
Rv0225	1.11	2aw3A	0.8197	0.141	2.4.1.1	0.339967	Maltodextrin phosphorylase	GO:0005975, GO:0005980, GO:0008152, GO:0030980, GO:0005737, GO:0005829, GO:0003824, GO:0004645, GO:0008184, GO:0016740, GO:0016757, GO:0030170, GO:0031220, GO:0102250, GO:0102499	0.674739
Rv2417c	1.2	3fdjA	0.8077	0.202		0.403925	DegV family protein	GO:0008289	0.674564
Rv1593c	0.73	3gz6A	0.8693	0.297		0.508116	Transcriptional repressor of nicotinamide riboside utilization NrtR	GO:0016787	0.67452
Rv0225	1.11	1ygpA	0.8194	0.117		0.309628	Glycogen phosphorylase	GO:0005975, GO:0005977, GO:0005980, GO:0005737, GO:0004645, GO:0005515, GO:0008184, GO:0016740, GO:0016757, GO:0030170, GO:0102250, GO:0102499	0.674439
Rv1367c	1.01	4iviA	0.8325	0.333	3.1.1.1	0.526519	Carboxylesterase		0.674412
Rv2475c	1.27	2hljA	0.7983	0.109		0.294983	Uncharacterized protein	GO:0016740, GO:0016746	0.674368
Rv2475c	1.27	2ownB	0.7981	0.085	3.1.2.14	0.260458	Acyl-[acyl-carrier protein] thioesterase	GO:0006633, GO:0004320, GO:0016295, GO:0016296, GO:0016297, GO:0016787, GO:0016790	0.674168
Rv2475c	1.27	2ownB1	0.7981	0.085		0.260458	Acyl-[acyl-carrier protein] thioesterase	GO:0006633, GO:0004320, GO:0016295, GO:0016296, GO:0016297, GO:0016787, GO:0016790	0.674168
Rv2298	1.62	1sm9A	0.7519	0.217	1.1.1.307	0.403934	NAD(P)H-dependent D-xylose reductase	GO:0005975, GO:0042732, GO:0042843, GO:0055114, GO:0016491	0.674075
Rv2298	1.62	3fx4A	0.7519	0.204	1.1.1.2	0.391647	Alcohol dehydrogenase [NADP(+)]	GO:0055114, GO:0008106, GO:0016491	0.674075
Rv0786c	0.6	3x2xA	0.8858	0.183		0.402618	UPF0173 metal-dependent hydrolase TM_1162	GO:0016787	0.674016
Rv2559c	0.66	3pvsA	0.8779	0.422		0.608666	Replication-associated recombination protein A	GO:0006260, GO:0003677, GO:0005524	0.673961
Rv2970A	0.94	1m9hA	0.841	0.321	1.1.1.346	0.519578	2,5-diketo-D-gluconic acid reductase A	GO:0019853, GO:0055114, GO:0005737, GO:0016491	0.67373
Rv0992c	1.58	1wkcA	0.7568	0.329		0.498986	5-formyltetrahydrofolate cyclo-ligase	GO:0000166, GO:0005524, GO:0016874, GO:0030272, GO:0046872	0.673698
Rv1532c	1.06	3e8pA	0.8252	0.191		0.397005	4-hydroxybenzoyl-CoA thioesterase family protein YigI	GO:0008150, GO:0005575, GO:0003674	0.673674
Rv0842	1.51	3o7pA	0.766	0.088		0.259631	L-fucose-proton symporter	GO:0005975, GO:0006004, GO:0006810, GO:0008643, GO:0015751, GO:0015756, GO:0015757, GO:0055085, GO:0005886, GO:0016020, GO:0016021, GO:0015150, GO:0015293, GO:0015517, GO:0015518, GO:0015535	0.673668
Rv1847	0.92	5hmbA	0.8435	0.512		0.65717	Azi13		0.673608
Rv1225c	1	1yv9A	0.8329	0.234		0.441473	Hydrolase, haloacid dehalogenase family	GO:0016787, GO:0046872	0.6735
Rv0798c	2	2e0zA	0.701	0.178		0.353239	Virus-like particle	GO:0006508, GO:0042742, GO:0055114, GO:0008233, GO:0016491, GO:0046872	0.6734
Rv2676c	1.65	2d3qA	0.7472	0.098	1.11.1.19	0.270602	DyP	GO:0055114, GO:0098869, GO:0004601, GO:0020037, GO:0046872	0.673334
Rv3768	0.9	3i0yA	0.8458	0.165		0.373573	Uncharacterized protein		0.673286
Rv3832c	0.6	3ou2A	0.885	0.176		0.394664	SAM-dependent methyltransferase	GO:0032259, GO:0008168, GO:0016740, GO:0046872, GO:0051536, GO:0051539	0.673216
Rv1717	1.08	1h1iB	0.822	0.124	1.13.11.24	0.319262	Quercetin 2,3-dioxygenase	GO:0055114, GO:0008127, GO:0016491, GO:0046872, GO:0051213	0.6731
Rv3768	0.9	3wmdA	0.8456	0.149		0.354957	Probable monensin biosynthesis isomerase	GO:0016853	0.673086
Rv0264c	1.72	3oepA	0.7377	0.333		0.495635	Uncharacterized protein		0.673075
Rv0225	1.11	2amvA	0.818	0.137	2.4.1.1	0.334763	Glycogen phosphorylase, muscle form	GO:0005975, GO:0005977, GO:0008152, GO:0098723, GO:0000166, GO:0003824, GO:0004645, GO:0008184, GO:0016740, GO:0016757, GO:0030170, GO:0102250, GO:0102499	0.673039
Rv2179c	1.63	2d5rA	0.7494	0.123	3.1.13.4	0.303605	CCR4-NOT transcription complex subunit 7	GO:0003676	0.672894
Rv3338	0.5	4q3lA	0.8977	0.171		0.391799	Carboxylesterase		0.67285
Rv1200	1.35	4ybqA	0.7862	0.168		0.36343	Solute carrier family 2, facilitated glucose transporter member 5	GO:0003044, GO:0006810, GO:0008643, GO:0015755, GO:0015758, GO:0055085, GO:0071332, GO:1904659, GO:1990539, GO:0005886, GO:0005887, GO:0016020, GO:0016021, GO:0016324, GO:0042383, GO:0005215, GO:0005353, GO:0005355, GO:0022857, GO:0022891, GO:0070061	0.672794
Rv2970A	0.94	1q13A2	0.84	0.212		0.421995	Prostaglandin-E(2) 9-reductase	GO:0001516, GO:0006629, GO:0006631, GO:0006633, GO:0006693, GO:0055114, GO:0005737, GO:0016491, GO:0047006, GO:0050221	0.67273
Rv1325c	1.85	1vt4I3	0.7201	0.398		0.53535			0.672654
Rv0225	1.11	4l22A	0.8176	0.126	2.4.1.1	0.320964	Alpha-1,4 glucan phosphorylase	GO:0005975, GO:0004645, GO:0008184, GO:0016740, GO:0016757, GO:0030170, GO:0102250, GO:0102499	0.672639
Rv2179c	1.63	4rg8A	0.7491	0.088		0.25675	Exodeoxyribonuclease I	GO:0006281, GO:0006974, GO:0090305, GO:0003676, GO:0004518, GO:0004527, GO:0004529, GO:0008852, GO:0016787, GO:0046872	0.672594
Rv0074	1.14	2p9bA	0.8136	0.274		0.472151	Possible prolidase (X-Pro dipeptidase) or chlorohydrolase	GO:0016787, GO:0016810	0.67258
Rv3369	0.93	3f7eA	0.8411	0.222		0.432116	Pyridoxamine 5'-phosphate oxidase-related, FMN-binding	GO:0048037	0.672519
Rv1847	0.92	3e1eC	0.8424	0.195		0.4053	Thioesterase family protein	GO:0008150, GO:0003674	0.672508
Rv1205	1	2q4dA	0.8319	0.28	3.2.2.n1	0.48263	Cytokinin riboside 5'-monophosphate phosphoribohydrolase LOG8	GO:0009691, GO:0005634, GO:0005737, GO:0005829, GO:0016787, GO:0042803	0.6725
Rv3054c	1.19	3gfrD	0.8069	0.215	1.7	0.416514	FMN-dependent NADPH-azoreductase	GO:0055114, GO:0005829, GO:0010181, GO:0016491, GO:0042802, GO:0052873	0.67245
Rv3722c	1.69	2zyjA	0.741	0.172	2.6.1.39	0.357004	2-aminoadipate transaminase	GO:0009058, GO:0019878, GO:0003824, GO:0008483, GO:0016740, GO:0030170, GO:0047536	0.672414
Rv2716	1.49	2gkjA	0.767	0.094	5.1.1.7	0.268511	Diaminopimelate epimerase	GO:0008652, GO:0009085, GO:0009089, GO:0005737, GO:0005829, GO:0008837, GO:0016853	0.672032
Rv0747	2	3iytA	0.6996	0.066		0.21488			0.672
Rv2175c	2	2kfsA1	0.6996	1		0.836421	DNA-binding protein Rv2175c	GO:0018107, GO:0019217, GO:0003677	0.672
Rv2676c	1.65	5c2iA	0.7458	0.071		0.230113	Alr1585 protein	GO:0055114, GO:0098869, GO:0004601, GO:0020037, GO:0046872	0.671933
Rv2771c	1.05	5tgzA2	0.8247	0.199		0.405111	Flavodoxin, Cannabinoid receptor 1	GO:0007186, GO:0055114, GO:0016021, GO:0004930, GO:0004949, GO:0009055, GO:0010181	0.671862
Rv0225	1.11	4bqeA	0.8168	0.111	2.4.1.1	0.301106	Alpha-glucan phosphorylase 2, cytosolic	GO:0005975, GO:0005980, GO:0008152, GO:0009414, GO:0046686, GO:0005737, GO:0005829, GO:0009507, GO:0003824, GO:0004645, GO:0008184, GO:0016740, GO:0016757, GO:0030170, GO:0102250, GO:0102499	0.671839
Rv0499	0.6	1c8uA	0.8836	0.167	3.1.2	0.384137	Acyl-CoA thioesterase 2	GO:0006637, GO:0009062, GO:0005829, GO:0016787, GO:0042802, GO:0047617	0.671816
Rv2771c	1.05	5ljiA	0.8246	0.217		0.423011	Flavodoxin	GO:0055114, GO:0000166, GO:0009055, GO:0010181, GO:0046872	0.671762
Rv0525	1.76	3mxoA	0.731	0.162	3.1.3.16	0.344125	Serine/threonine-protein phosphatase PGAM5, mitochondrial		0.671659
Rv1636	1.62	3cisG	0.7492	0.233		0.417808	Universal stress protein Rv2623	GO:0001666, GO:0006950, GO:0009405, GO:0040007, GO:0040008, GO:0085014, GO:0005618, GO:0005829, GO:0005886, GO:0000166, GO:0005524	0.671375
Rv2028c	1.31	3loqA	0.79	0.148		0.341936	Uncharacterized protein	GO:0006950, GO:0000166	0.67133
Rv2406c	0.71	4fryA	0.8685	0.376		0.571451	Putative signal-transduction protein with CBS domains	GO:0000166	0.671102
Rv1717	1.08	2h0vA	0.82	0.185	1.13.11.24	0.389487	Quercetin 2,3-dioxygenase	GO:0055114, GO:0008127, GO:0016491, GO:0046872, GO:0051213	0.6711
Rv1717	1.08	2h0vA1	0.82	0.185		0.389487	Quercetin 2,3-dioxygenase	GO:0055114, GO:0008127, GO:0016491, GO:0046872, GO:0051213	0.6711
Rv3192	1.38	2b81C	0.7805	0.103	1.14	0.283534	Luciferase-like monooxygenase	GO:0055114, GO:0004497, GO:0016491, GO:0016705	0.671043
Rv1159A	2	4lowA	0.6986	0.225		0.396466	Uncharacterized protein	GO:0006729, GO:0008124, GO:0016829	0.671
Rv0225	1.11	5dxfA	0.8156	0.115	2.4.1.15	0.306258	Uncharacterized protein	GO:0005992, GO:0003824	0.670639
Rv1636	1.62	3s3tA	0.7484	0.213		0.399261	Universal stress protein	GO:0006950, GO:0005737, GO:0000166, GO:0005524	0.670575
Rv2298	1.62	1qwkA	0.7484	0.223		0.408526	Uncharacterized protein	GO:0055114, GO:0016491	0.670575
Rv1314c	1.07	2zhzB	0.8207	0.477	2.5.1.17	0.625679	Cob(I)alamin adenosyltransferase, putative	GO:0000166, GO:0005524, GO:0016740	0.670487
Rv1200	1.35	4ldsA	0.7838	0.159		0.353022	Bicyclomycin resistance protein TcaB	GO:0006810, GO:0055085, GO:0016020, GO:0016021, GO:0005215, GO:0022857, GO:0022891	0.670393
Rv2260	1.04	1qh5A	0.8245	0.254	3.1.2.6	0.457628	Hydroxyacylglutathione hydrolase, mitochondrial	GO:0019243, GO:0004416	0.670349
Rv0246	0.48	4j05A	0.8978	0.121		0.329596	Phosphate transporter	GO:0055085, GO:0016020, GO:0016021, GO:0005215, GO:0022857	0.670338
Rv1503c	0.9	2fniA	0.8426	0.162	2.6.1.92	0.369461	UDP-4-amino-4,6-dideoxy-N-acetyl-beta-L-altrosamine transaminase	GO:0003824, GO:0008483, GO:0016740	0.670086
Rv2298	1.62	2pdmA	0.7478	0.204	1.1.1.21	0.390578	Aldose reductase	GO:0001894, GO:0003091, GO:0005975, GO:0005996, GO:0006061, GO:0006700, GO:0006950, GO:0009414, GO:0010033, GO:0018931, GO:0031098, GO:0035809, GO:0042415, GO:0043066, GO:0044597, GO:0044598, GO:0046370, GO:0046427, GO:0048661, GO:0055114, GO:0060135, GO:0070301, GO:0072001, GO:0072061, GO:0097066, GO:0097238, GO:1901653, GO:0005615, GO:0005654, GO:0005737, GO:0005829, GO:0032838, GO:0033010, GO:…	0.669975
Rv2491	1.13	3bq9A	0.8123	0.146		0.344377	Protein containing a predicted nucleotide-binding domain of Rossmann fold		0.669966
Rv2676c	1.65	4au9A	0.7438	0.08	1.11.1.19	0.243934	Dye-decolorizing peroxidase	GO:0055114, GO:0098869, GO:0004601, GO:0016491, GO:0020037, GO:0046872	0.669933
Rv2298	1.62	4pmjA	0.7477	0.339	1.1.1	0.503458	Putative oxidoreductase	GO:0055114, GO:0000166, GO:0016491	0.669875
Rv2923c	1.67	2oplB	0.7411	0.141		0.323257	OsmC family protein	GO:0008150, GO:0005575, GO:0003674	0.669873
Rv0525	1.76	2yn2A	0.7292	0.145		0.325168	Uncharacterized protein YNL108C	GO:0016311, GO:0016791	0.669859
Rv0225	1.11	4rbnA	0.8148	0.149	2.4.1.13	0.348432	Sucrose synthase:Glycosyl transferases group 1	GO:0005985, GO:0016157, GO:0016740, GO:0016757	0.669839
Rv1194c	0.01	5ic0A	0.9583	0.077		0.271641	Talin-1	GO:0007155, GO:0003779, GO:0051015	0.6696
Rv3768	0.9	2z7aC	0.8421	0.155		0.361283	Steroid isomerase, putative	GO:0006810, GO:0005622, GO:0016853, GO:0032934, GO:0042803	0.669586
Rv1176c	0.74	3l9fA	0.863	0.229		0.444553	Uncharacterized protein		0.669529
Rv1314c	1.07	3ke4A	0.8196	0.393	2.5.1.17	0.567541	Hypothetical Cytosolic Protein	GO:0000166, GO:0005524	0.669387
Rv2771c	1.05	4c76A	0.8221	0.123	1.5.1.38	0.317991	FMN reductase (NADPH)	GO:0055114, GO:0016491, GO:0052873	0.669261
Rv0525	1.76	2yn0A	0.7284	0.161		0.342451	Transcription factor tau 55 kDa subunit		0.669059
Rv2491	1.13	3bq9A2	0.8113	0.157		0.356895	Protein containing a predicted nucleotide-binding domain of Rossmann fold		0.668966
Rv2260	1.04	4chlA	0.8231	0.234	1.13.11.18	0.438868	Persulfide dioxygenase ETHE1, mitochondrial	GO:0006749, GO:0055114, GO:0070221, GO:0070813, GO:0005634, GO:0005654, GO:0005737, GO:0005739, GO:0005759, GO:0005506, GO:0016491, GO:0046872, GO:0050313, GO:0051213	0.668949
Rv0345	0.76	2we9A	0.8598	0.256		0.469158	Uncharacterized protein	GO:0046872	0.668947
Rv2716	1.49	1w62A	0.7639	0.138	5.1.1.4	0.324682	Proline racemase A	GO:0007275, GO:0005576, GO:0005737, GO:0016020, GO:0016853, GO:0018112	0.668932
Rv0416	1.77	2k5pA	0.7269	0.227		0.40621	Thiamin biosynthesis sulfur carrier protein		0.66888
Rv1357c	1.64	3sy8A2	0.744	0.301		0.473227	RocR	GO:0000160, GO:0045892, GO:0005622, GO:0046872, GO:0071111	0.668814
Rv1367c	1.01	3hlgA	0.8269	0.254	2.3.1.238	0.458293	Acyltransferase LovD	GO:0017000, GO:0030639, GO:0050832, GO:0016740, GO:0016746, GO:0016787	0.668812
Rv2407	0.9	3zwfA	0.8413	0.215	3.1.26.11	0.425299	Zinc phosphodiesterase ELAC protein 1	GO:0008033, GO:0034414, GO:0042779, GO:0090502, GO:0005634, GO:0005737, GO:0005829, GO:0004518, GO:0004519, GO:0016787, GO:0016891, GO:0042781, GO:0046872	0.668786
Rv3651	0.68	4q6uA	0.87	0.987		0.926655	Uncharacterized protein		0.668677
Rv0569	0.85	2a7yA	0.8477	0.587		0.705408	Uncharacterized protein Rv2302	GO:0005618	0.668633
Rv2910c	1.1	6stdA	0.8149	0.154	4.2.1.94	0.354252	Scytalone dehydratase	GO:0006582, GO:0042438, GO:0005575, GO:0005768, GO:0016829, GO:0030411, GO:0046872	0.668626
Rv2749	0.91	3qmqC	0.8398	0.149		0.353737	Autoinducer-2 (AI-2) modifying protein LsrG	GO:0005737, GO:0016853, GO:0016861	0.668597
Rv2179c	1.63	2p51A	0.7451	0.146	3.1.13.4	0.329825	Poly(A) ribonuclease pop2	GO:0000289, GO:0006351, GO:0006355, GO:0017148, GO:0043928, GO:0090305, GO:0090503, GO:0000932, GO:0005634, GO:0005737, GO:0005829, GO:0030014, GO:0030015, GO:0003676, GO:0003723, GO:0003729, GO:0004518, GO:0004527, GO:0004535, GO:0016787, GO:0046872	0.668594
Rv0695	1.05	1q3kA	0.8214	0.261	3.5.2.10	0.463018	Creatinine amidohydrolase	GO:0006601, GO:0006602, GO:0008270, GO:0016787, GO:0030145, GO:0046872, GO:0047789	0.668562
Rv2298	1.62	1ur3M	0.7462	0.228	1	0.412473	Oxidoreductase YdhF	GO:0055114, GO:0005829, GO:0016491	0.668375
Rv2117	1.76	4ewtA	0.7276	0.095	3.5.1.14	0.262911	Peptidase, M20/M25/M40 family	GO:0008152, GO:0016787, GO:0046872	0.668259
Rv1532c	1.06	1sc0A	0.8196	0.129	3.1.2	0.325159	Putative esterase HI_1161	GO:0016787	0.668074
Rv2923c	1.67	1nyeD	0.7393	0.156	1.11.1.15	0.339604	Peroxiredoxin OsmC	GO:0006972, GO:0006979, GO:0033194, GO:0055114, GO:0098869, GO:0005737, GO:0005829, GO:0004601, GO:0016209, GO:0016491, GO:0051920	0.668073
Rv2475c	1.27	2essA	0.792	0.078		0.248548	Acyl-ACP thioesterase	GO:0006633, GO:0016790, GO:0046872	0.668068
Rv2475c	1.27	2essA1	0.792	0.078		0.248548	Acyl-ACP thioesterase	GO:0006633, GO:0016790, GO:0046872	0.668068
Rv1717	1.08	3i7dA	0.8169	0.234		0.437212	Uncharacterized protein	GO:0008150, GO:0005575, GO:0003674	0.668
Rv2298	1.62	3wczA	0.7458	0.207		0.392913	Aldo-keto reductase AKR2E4	GO:0006629, GO:0008202, GO:0055114, GO:0016491	0.667975
Rv2771c	1.05	4ptyC	0.8208	0.169	1.5.1.38	0.372445	FMN reductase (NADPH)	GO:0006974, GO:0009970, GO:0046306, GO:0051289, GO:0055114, GO:0005515, GO:0008752, GO:0016491, GO:0052873	0.667961
Rv3300c	1.9	2istA2	0.7087	0.228		0.401975	Ribosomal large subunit pseudouridine synthase D	GO:0000027, GO:0000455, GO:0001522, GO:0006364, GO:0009451, GO:0005829, GO:0003723, GO:0005515, GO:0009982, GO:0016853, GO:0019239	0.667866
Rv2676c	1.65	2gvkA	0.7417	0.11		0.285634	Putative peroxidase family protein	GO:0055114, GO:0098869, GO:0004601, GO:0020037	0.667833
Rv2689c	0.84	2vs1A	0.8482	0.181	2.1.1.35	0.391822	tRNA (uracil(54)-C(5))-methyltransferase	GO:0006396, GO:0008033, GO:0030488, GO:0032259, GO:0003723, GO:0008168, GO:0008173, GO:0016740, GO:0030697, GO:0046872, GO:0051536, GO:0051539	0.667823
Rv2717c	1.96	1i78A	0.7005	0.039	3.4.23.49	0.165286	Protease 7	GO:0006508, GO:0009279, GO:0016020, GO:0016021, GO:0031230, GO:0004175, GO:0004190, GO:0004252, GO:0008233, GO:0016787	0.667605
Rv2887	1.03	2nnnA	0.823	0.226		0.431275	Probable transcriptional regulator	GO:0006351, GO:0006355, GO:0003677, GO:0003700, GO:0044212	0.667537
Rv1243c	1.93	3iytA	0.7043	0.071		0.223619			0.667435
Rv2887	1.03	3zmdA	0.8228	0.209		0.414687	Putative transcriptional regulator	GO:0006351, GO:0006355, GO:0003677, GO:0003700, GO:0044212	0.667337
Rv0498	0.53	3wqoA	0.8881	0.216		0.437984	Uncharacterized protein MJ1311	GO:0006281, GO:0003677, GO:0008270	0.667169
Rv3768	0.9	1tuhA	0.8396	0.129		0.329102	Putative uncharacterized protein		0.667086
Rv0807	0.66	4nssA	0.871	0.675		0.766763	Uncharacterized protein		0.667061
Rv1898	1.04	1lxnA	0.8212	0.223		0.427934	UPF0045 protein MTH_1187		0.667049
Rv2868c	0.5	3noyA	0.8918	0.504	1.17.7.1	0.670423	4-hydroxy-3-methylbut-2-en-1-yl diphosphate synthase (flavodoxin)	GO:0008299, GO:0016114, GO:0019288, GO:0055114, GO:0005506, GO:0016491, GO:0046429, GO:0046872, GO:0051536, GO:0051539	0.66695
Rv3722c	1.69	2zc0A	0.7355	0.173	2.6.1.44	0.356709	Alanine glyoxylate transaminase	GO:0009058, GO:0003824, GO:0008453, GO:0008483, GO:0016740, GO:0030170	0.666914
Rv0190	1.7	1ciiA	0.7341	0.032		0.153268	Colicin-Ia	GO:0019835, GO:0042742, GO:0050829, GO:0005886, GO:0016020, GO:0016021	0.666834
Rv0190	1.7	1ciiA1	0.7341	0.032		0.153268	Colicin-Ia	GO:0019835, GO:0042742, GO:0050829, GO:0005886, GO:0016020, GO:0016021	0.666834
Rv2179c	1.63	2is3A	0.7431	0.125	3.1.13	0.304775	Ribonuclease T	GO:0006396, GO:0008033, GO:0090305, GO:0090501, GO:0005829, GO:0000287, GO:0003676, GO:0004518, GO:0004527, GO:0004540, GO:0008408, GO:0016787, GO:0046872	0.666594
Rv0225	1.11	4x7pA	0.8115	0.148		0.346557	TarM	GO:0000166	0.666539
Rv2771c	1.05	3d7nA	0.8193	0.209		0.413804	Flavodoxin, WrbA-like protein	GO:0055114, GO:0009055, GO:0010181, GO:0016491	0.666462
Rv0225	1.11	1gz5A	0.8114	0.128	2.4.1.15	0.322272	Alpha,alpha-trehalose-phosphate synthase [UDP-forming]	GO:0005992, GO:0006970, GO:0006974, GO:0016311, GO:0070415, GO:0005829, GO:0003824, GO:0003825, GO:0016740, GO:0016757, GO:0016791	0.666439
Rv0225	1.11	2c4mC	0.8113	0.138	2.4.1.1	0.334603	Alpha-1,4 glucan phosphorylase	GO:0005975, GO:0004645, GO:0008184, GO:0016740, GO:0016757, GO:0030170, GO:0102250, GO:0102499	0.666339
Rv1026	1.46	3agrA	0.7652	0.147	3.6.1.15	0.335387	Nucleoside triphosphate hydrolase	GO:0005576, GO:0016787, GO:0017111	0.666279
Rv1026	1.46	3mdqA	0.7652	0.282	3.6.1.11	0.464528	Exopolyphosphatase	GO:0004309, GO:0016787	0.666279
Rv2298	1.62	3vxgA	0.7441	0.212	1.1.1.214	0.397177	NADPH-dependent conjugated polyketone reductase C2	GO:0042180, GO:0055114, GO:0004033, GO:0016491, GO:0047011	0.666275
Rv3722c	1.69	3tcmA	0.7348	0.12	2.6.1.2	0.296944	Alanine aminotransferase 2	GO:0009058, GO:0042853, GO:0003824, GO:0004021, GO:0008483, GO:0016740, GO:0030170	0.666214
Rv1717	1.08	2vqaA	0.815	0.126		0.320453	Sll1358 protein	GO:0033609, GO:0030288, GO:0045735, GO:0046872	0.6661
Rv3213c	1.86	3ez9B	0.712	0.183		0.360965	ParA		0.665876
Rv3213c	1.86	3ez9B1	0.712	0.183		0.360965	ParA		0.665876
Rv1508A	0.51	1rpnC	0.8894	0.226	4.2.1.47	0.448335	GDP-mannose 4,6-dehydratase	GO:0009103, GO:0009243, GO:0019306, GO:0019673, GO:0008446, GO:0016829	0.665856
Rv3472	1.86	4gb5A	0.7119	0.163		0.340646	Uncharacterized protein		0.665776
Rv0854	0.98	3p0lA	0.8277	0.143		0.344036	Steroidogenic acute regulatory protein, mitochondrial	GO:0006694, GO:0005739, GO:0008289, GO:0015485, GO:0017127	0.665676
Rv2140c	2	1vw41	0.6932	0.13		0.300193			0.6656
Rv1532c	1.06	2b6eD	0.817	0.12	3.1.2	0.313113	Putative esterase HI_1161	GO:0016787	0.665474
Rv2844	0.75	2ib0A	0.8576	0.993		0.92282	Uncharacterized protein		0.665438
Rv0181c	1.56	2p17A	0.751	0.231		0.416511	Pirin-like protein	GO:0046872	0.66526
Rv2258c	1.72	1fp1D	0.7297	0.129	2.1.1.154	0.306808	Isoliquiritigenin 2'-O-methyltransferase	GO:0032259, GO:0008168, GO:0008171, GO:0016740, GO:0030751, GO:0033802, GO:0046983	0.665075
Rv2998A	1.18	4ev6A	0.8008	0.119		0.308699	Magnesium transport protein CorA	GO:0006810, GO:0006811, GO:0006824, GO:0015693, GO:0030001, GO:0055085, GO:1903830, GO:0005886, GO:0016020, GO:0016021, GO:0015087, GO:0015095, GO:0046873	0.665035
Rv2569c	0.95	3isrB	0.8309	0.179		0.385657	Transglutaminase-like enzymes, putative cysteine protease	GO:0006508, GO:0008233	0.664941
Rv0190	1.7	4o6yA	0.7322	0.073	1.16.5.1	0.231194	Probable transmembrane ascorbate ferrireductase 2	GO:0055114, GO:0005794, GO:0016020, GO:0016021, GO:0016491, GO:0046872	0.664934
Rv0225	1.11	2bisA	0.8098	0.199	2.4.1.21	0.401435	Glycogen synthase	GO:0000166, GO:0004373	0.664839
Rv2633c	0.2	3caxA	0.9288	0.087		0.284263	Uncharacterized protein		0.664824
Rv2633c	0.2	3caxA1	0.9288	0.087		0.284263	Uncharacterized protein		0.664824
Rv1636	1.62	1mjhB	0.7426	0.216		0.400502	Universal stress protein MJ0577	GO:0006950, GO:0005737, GO:0000166, GO:0005524	0.664775
Rv1322A	0.79	3rmuA	0.8517	0.308	5.1.99.1	0.512175	Methylmalonyl-CoA epimerase, mitochondrial		0.664774
Rv2456c	1.72	4zowA	0.7293	0.117		0.29211	Multidrug transporter MdfA	GO:0006810, GO:0006855, GO:0030641, GO:0035725, GO:0046677, GO:0055085, GO:0071805, GO:0005886, GO:0005887, GO:0016020, GO:0016021, GO:0005215, GO:0015238, GO:0015385, GO:0015386	0.664675
Rv2887	1.03	3hrmB	0.8201	0.162		0.364494	MarR family regulatory protein	GO:0006351, GO:0006355, GO:0003677, GO:0003700	0.664637
Rv3700c	1.13	1p3wB	0.8069	0.187	4.4.1	0.388446	Cysteine desulfurase IscS	GO:0006810, GO:0008033, GO:0016226, GO:0018131, GO:0031119, GO:0044571, GO:0005737, GO:0005829, GO:0003824, GO:0005515, GO:0009000, GO:0016740, GO:0030170, GO:0031071, GO:0046872, GO:0051536, GO:0051537, GO:0097163	0.664566
Rv1734c	1.04	3rqcA	0.8187	0.208	1.2.4.4	0.412662	Probable lipoamide acyltransferase	GO:0008152, GO:0016746	0.664549
Rv0181c	1.56	1j1lA	0.7499	0.197	1.13.11.24	0.384357	Pirin	GO:0006351, GO:0006355, GO:0006366, GO:0007586, GO:0030099, GO:0030224, GO:0055114, GO:0005634, GO:0005654, GO:0005737, GO:0005829, GO:0003712, GO:0005515, GO:0008127, GO:0016491, GO:0046872, GO:0051213	0.66416
Rv3510c	1.44	2dvtA	0.7657	0.238	4.1.1	0.426892	Thermophilic reversible gamma-resorcylate decarboxylase	GO:0016787, GO:0046872	0.664144
Rv2910c	1.1	4gb5A	0.8104	0.252		0.451908	Uncharacterized protein		0.664126
Rv1205	1	2q4oA	0.8232	0.314	3.2.2.n1	0.508414	Cytokinin riboside 5'-monophosphate phosphoribohydrolase LOG3	GO:0009691, GO:0005634, GO:0005737, GO:0016787	0.6638
Rv3700c	1.13	3gzcA	0.806	0.182	4.4.1.16	0.383004	Selenocysteine lyase	GO:0001887, GO:0006520, GO:0005737, GO:0005829, GO:0003824, GO:0005515, GO:0009000, GO:0016740, GO:0016829	0.663666
Rv3218	0.98	4werA	0.8256	0.192		0.39814	Diacylglycerol kinase catalytic domain protein	GO:0008152, GO:0016310, GO:0000166, GO:0003951, GO:0016301	0.663576
Rv2260	1.04	3r2uA	0.8177	0.232		0.435553	Metallo-beta-lactamase family protein	GO:0046872	0.663549
Rv2260	1.04	3r2uA1	0.8177	0.232		0.435553	Metallo-beta-lactamase family protein	GO:0046872	0.663549
Rv2179c	1.63	3d45A	0.74	0.086	3.1.13.4	0.25227	Poly(A)-specific ribonuclease PARN	GO:0006402, GO:0005634, GO:0005737, GO:0003676, GO:0003723, GO:0004535, GO:0046872	0.663494
Rv2475c	1.27	3hm0A	0.7874	0.195		0.391846	Uncharacterized protein	GO:0016787, GO:0016790	0.663468
Rv2998A	1.18	2yfaA	0.7992	0.108		0.293792	Methyl-accepting chemotaxis protein McpS		0.663435
Rv2298	1.62	3h7uA	0.7412	0.228		0.411088	Aldo-keto reductase family 4 member C9	GO:0009409, GO:0009414, GO:0009636, GO:0009651, GO:0055114, GO:0009507, GO:0009536, GO:0004033, GO:0008106, GO:0016229, GO:0016491, GO:0070401	0.663375
Rv0163	1.39	1z54A	0.7715	0.238		0.428506	Probable thioesterase	GO:0016787	0.663359
Rv0760c	1.13	1e3vB	0.8056	0.195	5.3.3.1	0.396348	Steroid Delta-isomerase	GO:0006629, GO:0008202, GO:0004769, GO:0016853	0.663266
Rv0854	0.98	2d4rA	0.8251	0.174		0.378903	Uncharacterized protein		0.663076
Rv0225	1.11	5hxaA	0.808	0.127	2.4.1.15	0.320337	Alpha,alpha-trehalose-phosphate synthase (UDP-forming)	GO:0005992, GO:0003824, GO:0003825, GO:0016740, GO:0016757	0.663039
Rv2910c	1.1	2rfrA	0.8093	0.224		0.425774	Uncharacterized protein		0.663026
Rv2140c	2	2evvB	0.6905	0.262		0.425336	Uncharacterized protein		0.6629
Rv2970A	0.94	3up8A	0.8301	0.273	1.1.1.274	0.476043	Putative 2,5-diketo-D-gluconic acid reductase B	GO:0055114, GO:0016491, GO:0050580	0.66283
Rv3114	0.97	1z3aA	0.8261	0.253	3.5.4	0.457169	tRNA-specific adenosine deaminase	GO:0002100, GO:0008033, GO:0003824, GO:0008251, GO:0008270, GO:0016787, GO:0046872, GO:0052717	0.662765
Rv2475c	1.27	3r87A	0.7866	0.157		0.35142	Putative uncharacterized protein	GO:0016787, GO:0046872	0.662668
Rv2970A	0.94	3krbA	0.8297	0.25	1.1.1.21	0.455439	Aldose reductase	GO:0055114, GO:0000166, GO:0004032, GO:0016491	0.66243
Rv2603c	1.56	1konA	0.7481	0.411		0.554499	Probable transcriptional regulatory protein YebC	GO:0006351, GO:0006355, GO:0010212, GO:0005737, GO:0005829, GO:0003677	0.66236
Rv1732c	1.7	2hyxA	0.7296	0.129		0.306787	Protein DipZ	GO:0045454, GO:0055114, GO:0016209, GO:0016491	0.662334
Rv2258c	1.72	2r3sA	0.7269	0.138		0.316721		GO:0008168, GO:0008171	0.662275
Rv3768	0.9	2chcA	0.8346	0.102		0.291769	Uncharacterized protein		0.662086
Rv2417c	1.2	3eglB	0.795	0.329		0.511424	DegV domain-containing protein Cgl2349/cg2579	GO:0008289	0.661864
Rv1717	1.08	3kgzA	0.8106	0.116		0.306642	Cupin 2 conserved barrel domain protein		0.6617
Rv2771c	1.05	1bu5A	0.8141	0.2		0.40351	Flavodoxin	GO:0055114, GO:0009055, GO:0010181	0.661261
Rv2179c	1.63	5cy4A	0.7377	0.128	3.1	0.307287	Oligoribonuclease	GO:0090305, GO:0090503, GO:0005737, GO:0000175, GO:0003676, GO:0004518, GO:0004527, GO:0016787, GO:0016896, GO:0046872	0.661194
Rv1205	1	3gh1A	0.8205	0.182		0.386434	Uncharacterized protein	GO:0008150, GO:0005575, GO:0003674	0.6611
Rv1205	1	3gh1A2	0.8205	0.182		0.386434	Uncharacterized protein	GO:0008150, GO:0005575, GO:0003674	0.6611
Rv2179c	1.63	3tr8A	0.7376	0.149	3.1	0.331515	Oligoribonuclease	GO:0090305, GO:0090503, GO:0005737, GO:0000175, GO:0003676, GO:0004518, GO:0004527, GO:0016787	0.661094
Rv1717	1.08	5cu1A	0.8098	0.148		0.346194	Dimethlysulfonioproprionate lyase DddQ	GO:0008150, GO:0005575, GO:0003674, GO:0016829, GO:0046872, GO:0047869	0.6609
Rv2991	1.35	4ybnA	0.7743	0.114		0.297103	Pyridoxamine 5'-phosphate oxidase-related, FMN-binding protein	GO:0000166, GO:0046872, GO:0048037	0.660894
Rv1766	1.4	1ciiA	0.7677	0.08		0.247823	Colicin-Ia	GO:0019835, GO:0042742, GO:0050829, GO:0005886, GO:0016020, GO:0016021	0.660876
Rv1766	1.4	1ciiA1	0.7677	0.08		0.247823	Colicin-Ia	GO:0019835, GO:0042742, GO:0050829, GO:0005886, GO:0016020, GO:0016021	0.660876
Rv1225c	1	1ydfA	0.8202	0.24		0.443676	Hydrolase, haloacid dehalogenase-like family	GO:0016787	0.6608
Rv0839	0.79	3mggA	0.8477	0.207	2.1.1	0.418896	Methyltransferase	GO:0032259, GO:0008168, GO:0016740	0.660774
Rv2970A	0.94	2vdgA	0.828	0.273	1.1.1.21	0.475441	Aldose reductase	GO:0055114, GO:0004032, GO:0016491	0.66073
Rv0760c	1.13	3wmdA	0.803	0.198		0.398741	Probable monensin biosynthesis isomerase	GO:0016853	0.660666
Rv2331A	1.32	2rc6A	0.778	0.112	1.18.1.2	0.295188	Ferredoxin--NADP reductase	GO:0055114, GO:0000166, GO:0004324, GO:0016491, GO:0046872	0.660645
Rv2331A	1.32	2rc6A2	0.778	0.112		0.295188	Ferredoxin--NADP reductase	GO:0055114, GO:0000166, GO:0004324, GO:0016491, GO:0046872	0.660645
Rv2634c	2	1vt4I3	0.6881	0.427		0.54205			0.6605
Rv1430	0.24	4ut1A	0.9192	0.129		0.34435	Putative flagellar hook-associated protein	GO:0044780, GO:0009424, GO:0005198	0.660435
Rv2771c	1.05	3k1yA	0.8132	0.139		0.336206	Putative oxidoreductase	GO:0016491	0.660362
Rv0433	1.54	3ln6A	0.7487	0.142	6.3.2.2/6.3.2.3	0.32606	Glutathione biosynthesis bifunctional protein GshAB	GO:0006750, GO:0008152, GO:0000166, GO:0003824, GO:0004357, GO:0004363, GO:0005524, GO:0016874, GO:0046872	0.660323
Rv1867	0.72	4egvA	0.8563	0.349		0.546671	Acetyl-CoA acetyltransferase	GO:0008152, GO:0003824, GO:0016740	0.660211
Rv1225c	1	3hltA	0.8196	0.291		0.488368	Haloacid dehalogenase-like hydrolase domain-containing protein 2	GO:0008150, GO:0016311, GO:0070062, GO:0005515, GO:0016791, GO:0019899, GO:0046872	0.6602
Rv3488	0.98	4esbA	0.8222	0.248		0.451559	Transcriptional regulator, PadR family		0.660176
Rv0163	1.39	4i4jA	0.7683	0.135		0.322057	Regulatory protein-like protein		0.660159
Rv0799c	0.3	4gu7A	0.9109	0.602	1.11.1.19	0.740515	Uncharacterized protein	GO:0055114, GO:0098869, GO:0004601, GO:0020037, GO:0046872	0.659954
Rv2749	0.91	2omoA	0.8311	0.118		0.313161	DUF176		0.659897
Rv2258c	1.72	4e70A	0.7244	0.123		0.298498	S-adenosyl-L-methionine-dependent coniferyl alcohol 9-O-methyltransferase	GO:0032259, GO:0008168, GO:0008171, GO:0016740, GO:0046983	0.659775
Rv2771c	1.05	4nulA	0.8126	0.176		0.378177	Flavodoxin	GO:0055114, GO:0009055, GO:0010181	0.659762
Rv2683	0.6	4esyA	0.8715	0.176		0.391643	CBS domain containing membrane protein		0.659716
Rv3700c	1.13	1qz9A	0.802	0.152	3.7.1.3	0.349148	Kynureninase	GO:0006569, GO:0009435, GO:0019363, GO:0097053, GO:0005737, GO:0003824, GO:0016787, GO:0030170, GO:0030429	0.659666
Rv3421c	0.85	1okjB	0.8386	0.226	3.4	0.435343	tRNA threonylcarbamoyladenosine biosynthesis protein TsaB	GO:0002949, GO:0006508, GO:0008033, GO:0000408, GO:0005737, GO:0005829, GO:0005515, GO:0008237, GO:0042802	0.659533
Rv3700c	1.13	4eb5A	0.8018	0.198	2.8.1.7	0.398442	Cysteine desulfurase IscS 2	GO:0044571, GO:0005737, GO:0003824, GO:0016740, GO:0030170, GO:0031071, GO:0046872, GO:0051536, GO:0051537	0.659466
Rv0433	1.54	3ln7A	0.7477	0.123	6.3.2.2/6.3.2.3	0.303261	Glutathione biosynthesis bifunctional protein GshAB	GO:0006750, GO:0008152, GO:0000166, GO:0003824, GO:0004357, GO:0004363, GO:0005524, GO:0016874, GO:0046872	0.659323
Rv0433	1.54	3ln7A1	0.7477	0.123		0.303261	Glutathione biosynthesis bifunctional protein GshAB	GO:0006750, GO:0008152, GO:0000166, GO:0003824, GO:0004357, GO:0004363, GO:0005524, GO:0016874, GO:0046872	0.659323
Rv0225	1.11	3t5tA	0.8041	0.135		0.329475	Validoxylamine synthase	GO:0005992, GO:0003824, GO:0016740, GO:0046872	0.659139
Rv2771c	1.05	4heqA	0.8119	0.181		0.383346	Flavodoxin	GO:0055114, GO:0009055, GO:0010181	0.659061
Rv0691c	0.21	2raeA	0.9217	0.542		0.706797	Transcriptional regulator, AcrR family protein	GO:0006351, GO:0006355, GO:0003677	0.659026
Rv1357c	1.64	4kieA	0.7342	0.266	3.1.4	0.441924	Cyclic di-GMP phosphodiesterase YahA		0.659014
Rv3768	0.9	3jumB	0.8315	0.127		0.324962	Phenazine biosynthesis protein A/B	GO:0017000	0.658986
Rv2676c	1.65	2hagA	0.7328	0.101		0.272053	Dyp-type heme-dependent peroxidase	GO:0006582, GO:0055114, GO:0098869, GO:0003674, GO:0004601, GO:0020037, GO:0046872	0.658933
Rv1225c	1	2oycA	0.8183	0.261	3.1.3.3/3.1.3.74	0.462143	Pyridoxal phosphate phosphatase	GO:0006470, GO:0007088, GO:0008152, GO:0030836, GO:0031247, GO:0032361, GO:0032465, GO:0071318, GO:0005737, GO:0005829, GO:0005856, GO:0005886, GO:0015629, GO:0016020, GO:0030027, GO:0030496, GO:0031258, GO:0032154, GO:0032587, GO:0042995, GO:0070062, GO:0070938, GO:0000287, GO:0004647, GO:0004721, GO:0005515, GO:0016787, GO:0016791, GO:0031072, GO:0033883, GO:0046872, GO:0098519	0.6589
Rv1357c	1.64	3pjwA	0.734	0.203		0.386008	Diguanylate cyclase/phosphodiesterase		0.658814
Rv0842	1.51	5aymA	0.7511	0.1		0.274062	Solute carrier family 39 (Iron-regulated transporter)	GO:0034755, GO:0016020, GO:0016021, GO:0005381, GO:0046872	0.658768
Rv1717	1.08	4b29A	0.8076	0.13		0.324019	Uncharacterized protein	GO:0046872, GO:0047869	0.6587
Rv1508A	0.51	1n7gB	0.8821	0.298	4.2.1.47	0.512704	GDP-mannose 4,6 dehydratase 2	GO:0009826, GO:0019673, GO:0042351, GO:0005829, GO:0000166, GO:0005525, GO:0008446, GO:0016829	0.658556
Rv2420c	1.41	2id1A	0.764	0.287		0.468261	Ribosomal silencing factor RsfS	GO:0006417, GO:0005737	0.658493
Rv2117	1.76	4pxbA	0.7177	0.074	3.5.1.116	0.230456	Ureidoglycolate hydrolase	GO:0000256, GO:0006144, GO:0006145, GO:0008152, GO:0010136, GO:0005783, GO:0004848, GO:0016787, GO:0016813, GO:0046872, GO:0047652	0.658359
Rv0052	1.2	3mgkA	0.7914	0.256		0.450109	Intracellular protease/amidase related enzyme (ThiJ family)	GO:0006508, GO:0008233	0.658264
Rv0746	1.79	1vt4I3	0.7135	0.388		0.526154			0.658122
Rv3404c	2	5es5A1	0.6857	0.238		0.403976	Linear gramicidin synthase subunit A	GO:0008152, GO:0009058, GO:0003824, GO:0016742, GO:0031177	0.6581
Rv3768	0.9	3cnxC	0.8306	0.123		0.319631	Uncharacterized protein	GO:0046872	0.658086
Rv1276c	1.63	2ikqA	0.7345	0.195	3.1.3.48	0.378454	Ubiquitin-associated and SH3 domain-containing protein B		0.657994
Rv2822c	0.55	5an6A	0.8763	0.184		0.401546	Uncharacterized protein		0.657981
Rv3840	0.91	3mejA	0.8291	0.359		0.54557	Putative transcriptional regulator YwtF		0.657897
Rv2689c	0.84	1uwvA	0.8382	0.201	2.1.1.190	0.410461	23S rRNA (uracil(1939)-C(5))-methyltransferase RlmD	GO:0006364, GO:0006396, GO:0032259, GO:0070475, GO:0003723, GO:0008168, GO:0008173, GO:0016740, GO:0046872, GO:0051536, GO:0051539, GO:0070041	0.657823
Rv0854	0.98	2mouA	0.8198	0.082		0.259275	StAR-related lipid transfer protein 6	GO:0006810, GO:0006869, GO:0005739, GO:0008289, GO:0015485	0.657776
Rv3768	0.9	4gb5A	0.83	0.05		0.203715	Uncharacterized protein		0.657486
Rv3472	1.86	3ebyA	0.7036	0.204		0.378859	Aromatic-ring-hydroxylating dioxygenase, beta subunit	GO:0006725, GO:0055114, GO:0003824, GO:0051213	0.657476
Rv0759c	1.58	3oheA	0.7405	0.19		0.375093	Histidine triad (HIT) protein	GO:0003824, GO:0046872	0.657398
Rv2771c	1.05	3kaqA	0.8101	0.214		0.416367	Flavodoxin	GO:0055114, GO:0009055, GO:0010181	0.657262
Rv1732c	1.7	2hyxA1	0.7245	0.126		0.302137	Protein DipZ	GO:0045454, GO:0055114, GO:0016209, GO:0016491	0.657234
Rv2028c	1.31	3ab7A	0.7759	0.208		0.40173	Uncharacterized protein	GO:0006950, GO:0000166, GO:0005524	0.65723
Rv1061	1.17	1gph1	0.7943	0.208	2.4.2.14	0.406466			0.657221
Rv2258c	1.72	3gwzA	0.7216	0.148	2.1.1.316	0.326798	Mitomycin biosynthesis 6-O-methyltransferase	GO:0032259, GO:1901663, GO:0008168, GO:0008171, GO:0016740	0.656975
Rv1636	1.62	3dloD	0.7348	0.252		0.430313	Uncharacterized protein	GO:0006950	0.656975
Rv2970A	0.94	3fx4A	0.824	0.339	1.1.1.2	0.528522	Alcohol dehydrogenase [NADP(+)]	GO:0055114, GO:0008106, GO:0016491	0.65673
Rv0854	0.98	2r55A	0.8187	0.138		0.336126	StAR-related lipid transfer protein 5	GO:0006810, GO:0006869, GO:0015721, GO:0070508, GO:0005739, GO:0005829, GO:0008289, GO:0015485, GO:0017127	0.656676
Rv0760c	1.13	5cxoA	0.799	0.167		0.365285	Putative epoxide hydrolase	GO:0016787	0.656666
Rv3700c	1.13	2hzpA	0.799	0.102	3.7.1.3	0.285479	Kynureninase	GO:0006569, GO:0009435, GO:0019363, GO:0019441, GO:0019442, GO:0019805, GO:0034341, GO:0034516, GO:0043420, GO:0097053, GO:0005737, GO:0005739, GO:0005829, GO:0003824, GO:0016787, GO:0030170, GO:0030429, GO:0042803	0.656666
Rv2179c	1.63	2xriA	0.7331	0.101	3.1	0.272109	ERI1 exoribonuclease 3	GO:0003676	0.656594
Rv2117	1.76	1z2lA2	0.7158	0.054		0.196604	Allantoate amidohydrolase	GO:0000256, GO:0006144, GO:0008152, GO:0009442, GO:0005737, GO:0008270, GO:0016787, GO:0016813, GO:0030145, GO:0042803, GO:0046872, GO:0047652	0.656459
Rv2179c	1.63	3cg7A	0.7329	0.11	3.1	0.283935	Cell death-related nuclease 4	GO:0000737, GO:0000738, GO:0006309, GO:0006401, GO:0006915, GO:0090501, GO:0003676, GO:0003697, GO:0004518, GO:0004520, GO:0004536, GO:0004540, GO:0008408, GO:0016787	0.656394
Rv0323c	1.01	2ixdA	0.8144	0.222		0.425202	N-acetyl-alpha-D-glucosaminyl L-malate deacetylase 1	GO:0071793, GO:0016787, GO:0019213, GO:0046872	0.656312
Rv2603c	1.56	1mw7A	0.742	0.262		0.440913	Probable transcriptional regulatory protein HP_0162	GO:0006351, GO:0006355, GO:0005737, GO:0003677	0.65626
Rv0135c	0.48	4w97A	0.8837	0.214		0.43487	HTH-type transcriptional repressor KstR2	GO:0006351, GO:0006355, GO:0010468, GO:0019217, GO:0003677, GO:0003700, GO:0042803	0.656238
Rv1061	1.17	1gph12	0.7933	0.213		0.411063	Amidophosphoribosyltransferase	GO:0006164, GO:0006189, GO:0006541, GO:0008152, GO:0009113, GO:0009116, GO:0003824, GO:0004044, GO:0016740, GO:0016757, GO:0046872, GO:0051536, GO:0051539	0.656221
Rv2771c	1.05	1sqsA	0.809	0.147		0.344852	Uncharacterized protein	GO:0055114, GO:0000166, GO:0016491	0.656161
Rv2887	1.03	3e6mD	0.8116	0.213		0.415777	Transcriptional regulator, MarR family	GO:0006351, GO:0006355, GO:0003677, GO:0003700	0.656137
Rv2303c	0.53	3irsA	0.877	0.237		0.455905	Uncharacterized protein	GO:0016787	0.656069
Rv0288	0.29	1wa8B	0.9083	0.211	2.7.11.1	0.43778	6 kDa early secretory antigenic target	GO:0009405, GO:0044315, GO:0044764, GO:0052027, GO:0052083, GO:0005576, GO:0005618, GO:0005737, GO:0005886, GO:0016020, GO:0016021, GO:0020002, GO:0030430, GO:0033644, GO:0044165, GO:0044228, GO:0005515, GO:0042803, GO:0046812	0.65605
Rv2998A	1.18	5j1fA	0.7918	0.075		0.24369	Plectin		0.656035
Rv2160A	0.41	1pb6A	0.8926	0.146		0.360998			0.656001
Rv3213c	1.86	3kjiA	0.7021	0.178		0.353516	CO dehydrogenase/acetyl-CoA synthase complex, accessory protein CooC	GO:0000166, GO:0003674, GO:0046872	0.655976
Rv2456c	1.72	4pypA	0.7206	0.072		0.227779	Solute carrier family 2, facilitated glucose transporter member 1	GO:0005989, GO:0006461, GO:0006810, GO:0006970, GO:0007565, GO:0008643, GO:0010827, GO:0015758, GO:0019852, GO:0021987, GO:0032868, GO:0042149, GO:0042908, GO:0050796, GO:0055085, GO:0070837, GO:0071260, GO:0071474, GO:1904016, GO:1904659, GO:0000139, GO:0001939, GO:0005622, GO:0005737, GO:0005829, GO:0005886, GO:0005887, GO:0005901, GO:0005911, GO:0014704, GO:0016020, GO:0016021, GO:0016323, GO:…	0.655975
Rv3722c	1.69	4je5A	0.7245	0.13	2.6.1.39/2.6.1.57	0.306896	Aromatic/aminoadipate aminotransferase 1	GO:0006571, GO:0009058, GO:0009072, GO:0009094, GO:0019509, GO:0019878, GO:0005737, GO:0003824, GO:0008483, GO:0008793, GO:0016740, GO:0030170, GO:0047536, GO:0080130	0.655914
Rv2179c	1.63	2oa8B	0.7324	0.133	3.1.11.2	0.312104	Three-prime repair exonuclease 1	GO:0003676	0.655894
Rv0854	0.98	4xrwA	0.8178	0.12		0.313267	Putative cyclase		0.655776
Rv0854	0.98	4xrwA2	0.8178	0.12		0.313267	Putative cyclase		0.655776
Rv1357c	1.64	4y8eA	0.7308	0.314		0.479032	Uncharacterized protein		0.655614
Rv2887	1.03	3bpxA	0.8109	0.237		0.438387	Transcriptional regulator	GO:0006355, GO:0003700	0.655437
Rv0742	-0.22	4ke2A	0.9739	0.24		0.483463	Antifreeze protein Maxi	GO:0005576, GO:0050825	0.655329
Rv2117	1.76	2d6fD	0.7146	0.053	6.3.5	0.194612	Glutamyl-tRNA(Gln) amidotransferase subunit E	GO:0006412, GO:0005737, GO:0000166, GO:0004812, GO:0005524, GO:0016874, GO:0016884	0.655259
Rv2117	1.76	2d6fD3	0.7146	0.053		0.194612	Glutamyl-tRNA(Gln) amidotransferase subunit E	GO:0006412, GO:0005737, GO:0000166, GO:0004812, GO:0005524, GO:0016874, GO:0016884	0.655259
Rv1262c	0.64	2eo4A	0.8618	0.305		0.512688	Uncharacterized protein	GO:0003824, GO:0046872	0.655246
Rv2185c	0.95	4xrwA	0.8212	0.171		0.374734	Putative cyclase		0.655242
Rv2185c	0.95	4xrwA2	0.8212	0.171		0.374734	Putative cyclase		0.655242
Rv2298	1.62	4q3mA	0.733	0.241		0.420301	Aldo-keto reductase	GO:0055114, GO:0016491	0.655175
Rv3768	0.9	1nu3B	0.8276	0.129	3.3.2.8	0.326742	Limonene-1,2-epoxide hydrolase	GO:0016787, GO:0018744	0.655086
Rv2260	1.04	1xm8A	0.8092	0.28	3.1.2.6	0.476	Hydroxyacylglutathione hydrolase 2, mitochondrial	GO:0019243, GO:0004416	0.655049
Rv2624c	1.32	3loqA	0.7724	0.164		0.355912	Uncharacterized protein	GO:0006950, GO:0000166	0.655045
Rv2140c	2	1wpxB	0.6826	0.219		0.386639	Carboxypeptidase Y inhibitor	GO:0010466, GO:0010951, GO:0030162, GO:0046578, GO:0000328, GO:0000329, GO:0005737, GO:0004867, GO:0005515, GO:0005543, GO:0008289, GO:0030414	0.655
Rv0141c	0.68	5aifA	0.8563	0.205	3.3.2.8	0.418977			0.654977
Rv2298	1.62	1vbjA	0.7328	0.237	1.1.1.188	0.416742	Prostaglandin F synthase	GO:0001516, GO:0006629, GO:0006631, GO:0006633, GO:0006693, GO:0019571, GO:0055114, GO:0005737, GO:0000166, GO:0016491, GO:0036131, GO:0045290, GO:0047017	0.654975
Rv2751	1.24	1rjeC	0.7828	0.114	2.1.1.233	0.298729	Leucine carboxyl methyltransferase 1	GO:0006481, GO:0010506, GO:0032259, GO:0043623, GO:0005575, GO:0005829, GO:0008168, GO:0016740, GO:0018423	0.654923
Rv1276c	1.63	1h2fA	0.7314	0.212		0.393773	Phosphoglycerate mutase	GO:0008152, GO:0003824	0.654894
Rv2117	1.76	4ewtA2	0.7142	0.096		0.261846	Peptidase, M20/M25/M40 family	GO:0008152, GO:0016787, GO:0046872	0.654859
Rv2117	1.76	5i4mA	0.7142	0.096	3.5.1.87	0.261846	Amidase, hydantoinase/carbamoylase family	GO:0008152, GO:0016787, GO:0016813, GO:0046872, GO:0050538	0.654859
Rv1276c	1.63	1qhfA	0.7313	0.197	5.4.2.11	0.37956	Phosphoglycerate mutase 1	GO:0006094, GO:0006096, GO:0008152, GO:0043456, GO:0005737, GO:0005739, GO:0005741, GO:0005758, GO:0005829, GO:0016020, GO:0003824, GO:0004619, GO:0016853, GO:0016868, GO:0046538	0.654794
Rv3402c	0.52	4qgrA	0.877	0.238		0.456865	DegT/DnrJ/EryC1/StrS aminotransferase	GO:0003824, GO:0008483, GO:0016740	0.654762
Rv3590c	0.36	1vt4I	0.8978	0.418		0.612601			0.654678
Rv2298	1.62	4hbkA	0.7325	0.252	1.1.1.21	0.429639	SJCHGC00495 protein	GO:0055114, GO:0004032, GO:0016491	0.654675
Rv0416	1.77	1nviD	0.7126	0.2		0.377518	Molybdopterin synthase sulfur carrier subunit	GO:0006777, GO:0005829, GO:0000166, GO:0005515	0.65458
Rv1636	1.62	3cisG1	0.7324	0.231		0.41132	Universal stress protein Rv2623	GO:0001666, GO:0006950, GO:0009405, GO:0040007, GO:0040008, GO:0085014, GO:0005618, GO:0005829, GO:0005886, GO:0000166, GO:0005524	0.654575
Rv2260	1.04	4ysbA	0.8087	0.27		0.467278	Metallo-beta-lactamase family protein	GO:0046872	0.654549
Rv3768	0.9	3kkgA	0.827	0.136		0.335368	Uncharacterized protein		0.654486
Rv0421c	0.65	3pf8A	0.8597	0.15	3.1.1	0.359103	Cinnamoyl esterase	GO:0016787	0.654454
Rv2887	1.03	4mnuA	0.8098	0.128		0.321954	Lmo0815 protein	GO:0006351, GO:0006355, GO:0003677, GO:0003700	0.654337
Rv1503c	0.9	3dr4C	0.8268	0.256	2.6.1.102	0.460066	GDP-perosamine synthase	GO:0009103, GO:0009243, GO:0003824, GO:0008483, GO:0016740, GO:0102933	0.654286
Rv1532c	1.06	2fs2B	0.8057	0.203	3.1.2	0.404422	Acyl-coenzyme A thioesterase PaaI	GO:0010124, GO:0016289, GO:0016787, GO:0016790	0.654174
Rv3768	0.9	1qmaA	0.8266	0.129		0.326545	Nuclear transport factor 2	GO:0000060, GO:0006606, GO:0006611, GO:0006810, GO:0015031, GO:0042307, GO:0051028, GO:0090204, GO:1904046, GO:0005622, GO:0005634, GO:0005637, GO:0005640, GO:0005643, GO:0005654, GO:0005737, GO:0005829, GO:0016020, GO:0031965, GO:0044613, GO:0070062, GO:0005487, GO:0005515, GO:0008536	0.654086
Rv2005c	1.9	3mt0A	0.6949	0.139		0.310791	Uncharacterized protein	GO:0006950	0.654066
Rv1508A	0.51	1t2aA	0.8775	0.252	4.2.1.47	0.470245	GDP-mannose 4,6 dehydratase	GO:0007219, GO:0019673, GO:0042351, GO:0005737, GO:0005829, GO:0070062, GO:0005515, GO:0008446, GO:0016829, GO:0042802, GO:0070401	0.653956
Rv0225	1.11	2gekA	0.7989	0.208	2.4.1.345	0.407641	GDP-mannose-dependent alpha-(1-2)-phosphatidylinositol mannosyltransferase	GO:0006629, GO:0008654, GO:0009247, GO:0009405, GO:0046488, GO:0097502, GO:0005886, GO:0016020, GO:0004377, GO:0016740, GO:0016757, GO:0043750	0.653939
Rv3700c	1.13	4isyA	0.7962	0.229	2.8.1.7	0.427001	IscS-like cysteine desulfurase	GO:0016226, GO:0040007, GO:0003824, GO:0008483, GO:0016740, GO:0031071, GO:0046872, GO:0051536	0.653866
Rv2970A	0.94	1vp5A	0.821	0.25	1.1.1.274	0.453045	Oxidoreductase, aldo/keto reductase family	GO:0055114, GO:0000166, GO:0016491	0.65373
Rv2179c	1.63	3c94A	0.7302	0.069	3.1.11.1	0.224463	Exodeoxyribonuclease I	GO:0000738, GO:0006281, GO:0006308, GO:0006974, GO:0090503, GO:0000175, GO:0000287, GO:0003676, GO:0003677, GO:0003697, GO:0004518, GO:0004527, GO:0004529, GO:0005515, GO:0008310, GO:0008852, GO:0016787, GO:0046872, GO:0051575	0.653694
Rv1847	0.92	1yocB	0.8235	0.195		0.400727	Uncharacterized protein		0.653608
Rv0804	0.01	4cadC	0.9423	0.12		0.336268	CAAX prenyl protease 2	GO:0006508, GO:0071586, GO:0005886, GO:0005887, GO:0016020, GO:0016021, GO:0004175, GO:0004662, GO:0008233, GO:0016787	0.6536
Rv1276c	1.63	3dcyA	0.7301	0.167		0.34918	Fructose-2,6-bisphosphatase TIGAR	GO:0002931, GO:0006003, GO:0006914, GO:0006915, GO:0006974, GO:0008152, GO:0009410, GO:0010332, GO:0010666, GO:0016311, GO:0030388, GO:0043069, GO:0043456, GO:0045739, GO:0045820, GO:0060576, GO:0071279, GO:0071456, GO:1901215, GO:1901525, GO:1902153, GO:1903301, GO:1904024, GO:2000378, GO:0005622, GO:0005634, GO:0005737, GO:0005739, GO:0005741, GO:0005829, GO:0003824, GO:0004083, GO:0004331, GO:…	0.653594
Rv2185c	0.95	4xrtA	0.8195	0.099		0.284834	Aromatase		0.653541
Rv2573	1.45	3wfiA	0.7537	0.243	1.1.1.169	0.427959	2-dehydropantoate 2-reductase	GO:0015940, GO:0055114, GO:0005737, GO:0000166, GO:0008677, GO:0016491, GO:0050661	0.653462
Rv2185c	0.95	4xrtA2	0.8193	0.099		0.284799	Aromatase		0.653342
Rv2456c	1.72	4m64A	0.7179	0.102		0.270603	Melibiose carrier protein	GO:0006810, GO:0006814, GO:0008643, GO:0055085, GO:0005886, GO:0016020, GO:0016021, GO:0005215, GO:0015293	0.653275
Rv2573	1.45	1bg6A	0.7535	0.107		0.283945	Opine dehydrogenase	GO:0055114, GO:0008677, GO:0016491, GO:0047129, GO:0050662	0.653262
Rv0163	1.39	4k00A	0.7613	0.134	3.1.2.28	0.319397	1,4-dihydroxy-2-naphthoyl-CoA hydrolase	GO:0042372, GO:0004778, GO:0016290, GO:0016787, GO:0016790, GO:0047617	0.653159
Rv2258c	1.72	4a6dA	0.7177	0.145	2.1.1.4	0.322593	Acetylserotonin O-methyltransferase	GO:0006412, GO:0030187, GO:0032259, GO:0046219, GO:0005829, GO:0008168, GO:0008171, GO:0008172, GO:0008757, GO:0016740, GO:0017096, GO:0042802, GO:0042803	0.653075
Rv0345	0.76	3d8vA	0.8439	0.207	2.3.1.157/2.7.7.23	0.417956	Bifunctional protein GlmU	GO:0000902, GO:0006048, GO:0008152, GO:0008360, GO:0009103, GO:0009245, GO:0009252, GO:0035635, GO:0040007, GO:0044650, GO:0071555, GO:0005737, GO:0000287, GO:0003824, GO:0003977, GO:0005515, GO:0016740, GO:0016746, GO:0016779, GO:0019134, GO:0046872, GO:0070569	0.653047
Rv1998c	1.07	4mg4A	0.8031	0.322		0.508526	Uncharacterized protein	GO:0003824	0.652887
Rv0992c	1.58	1sbqA	0.7359	0.194	6.3.3.2	0.377842	5-formyltetrahydrofolate cyclo-ligase	GO:0005737, GO:0000166, GO:0005524, GO:0016874, GO:0030272, GO:0046872	0.652798
Rv3114	0.97	2b3jC	0.8161	0.233	3.5.4	0.436063	tRNA-specific adenosine deaminase	GO:0002100, GO:0008033, GO:0003824, GO:0008251, GO:0008270, GO:0016787, GO:0046872	0.652765
Rv2260	1.04	5i0pA	0.8069	0.194		0.39565	Beta-lactamase domain protein	GO:0046872	0.652749
Rv2179c	1.63	1j9aA	0.7292	0.134	3.1	0.31259	Oligoribonuclease	GO:0090305, GO:0090503, GO:0005737, GO:0000175, GO:0003676, GO:0004518, GO:0004527, GO:0016787	0.652694
Rv3600c	1.23	4o5fA	0.7818	0.192	2.7.1.33	0.387435	Type III pantothenate kinase	GO:0015937, GO:0016310, GO:0005737, GO:0000166, GO:0004594, GO:0005524, GO:0016301, GO:0016740	0.652608
Rv2179c	1.63	1uocA	0.7291	0.132	3.1.13.4	0.310228	Poly(A) ribonuclease POP2	GO:0003676	0.652594
Rv2626c	0.72	2o16B	0.8486	0.231		0.442749	Acetoin utilization protein AcuB, putative		0.652511
Rv1717	1.08	4bifA	0.8013	0.134		0.32768	Cupin 2 conserved barrel domain protein	GO:0046872	0.6524
Rv3768	0.9	2bngC	0.8249	0.147	3.3.2.8	0.348224	Epoxide hydrolase EphG	GO:0097176, GO:0005886, GO:0004301, GO:0016787, GO:0033963	0.652386
Rv3768	0.9	2geyA	0.8249	0.167		0.371158	AclR protein		0.652386
Rv2573	1.45	4im7A	0.7526	0.11	1	0.287726	Hypothetical oxidoreductase ydfI	GO:0008152, GO:0019594, GO:0055114, GO:0000166, GO:0003824, GO:0016491, GO:0050662	0.652362
Rv1794	1.33	4w4iA	0.7684	0.192		0.3841	ESX-3 secretion-associated protein EspG3	GO:0005737	0.652361
Rv2185c	0.95	3p0lA	0.8183	0.133		0.3299	Steroidogenic acute regulatory protein, mitochondrial	GO:0006694, GO:0005739, GO:0008289, GO:0015485, GO:0017127	0.652342
Rv1276c	1.63	3d4iA	0.7288	0.204		0.385584	Ubiquitin-associated and SH3 domain-containing protein A		0.652294
Rv0406c	0.55	5k0wA	0.8706	0.169		0.383577	Class B carbapenemase GOB-18		0.652281
Rv2475c	1.27	1njkA	0.7762	0.202		0.39597	Long-chain acyl-CoA thioesterase FadM	GO:0006635, GO:0016787, GO:0047617	0.652268
Rv2623	1.9	3mt0A	0.693	0.173		0.34625	Uncharacterized protein	GO:0006950	0.652166
Rv2267c	1.04	2zq5A	0.8063	0.177		0.377777	Uncharacterized protein		0.652149
Rv0163	1.39	1lo8A	0.7602	0.114	3.1.2.23	0.294385	4-hydroxybenzoyl-CoA thioesterase	GO:0016787, GO:0018739	0.652059
Rv2117	1.76	4wjbA	0.7113	0.054	3.5.1.87	0.195985	Putative amidohydrolase/peptidase	GO:0008152, GO:0016787, GO:0016813, GO:0046872	0.651959
Rv3700c	1.13	1ecxB	0.7942	0.204		0.402513	Cysteine desulfurase	GO:0003824, GO:0008483, GO:0016740	0.651866
Rv0525	1.76	3d4iA	0.7112	0.168		0.345661	Ubiquitin-associated and SH3 domain-containing protein A		0.651859
Rv2923c	1.67	1ukkA	0.7229	0.192		0.372554	Osmotically inducible protein C	GO:0006979, GO:0098869, GO:0004601	0.651673
Rv0525	1.76	2ikqA	0.711	0.171	3.1.3.48	0.348685	Ubiquitin-associated and SH3 domain-containing protein B		0.651659
Rv3768	0.9	3ebtA	0.8241	0.153		0.355088	Uncharacterized protein		0.651586
Rv3768	0.9	1s5aC	0.824	0.122		0.317062	Uncharacterized protein YesE		0.651486
Rv3463	0.89	1rhcA	0.8253	0.157	1.1.99	0.359961	F420-dependent alcohol dehydrogenase	GO:0055114, GO:0016705	0.651475
Rv0854	0.98	1t17A	0.8134	0.12		0.312423	Uncharacterized protein		0.651376
Rv0163	1.39	2egiC	0.7595	0.21	3.1	0.399368	Putative esterase aq_1494	GO:0016787	0.651359
Rv2117	1.76	1cg2A	0.7107	0.084	3.4.17.11	0.244333	Carboxypeptidase G2	GO:0006508, GO:0008152, GO:0004180, GO:0008233, GO:0008237, GO:0016787, GO:0046872	0.651359
Rv2676c	1.65	4g2cA	0.7251	0.063	1	0.213732	Multifunctional dye peroxidase DyP2	GO:0055114, GO:0098869, GO:0005576, GO:0004601, GO:0016491, GO:0016689, GO:0020037, GO:0030145, GO:0046872, GO:0052750	0.651234
Rv1225c	1	1vjrA	0.8106	0.224		0.426115	Acid sugar phosphatase		0.6512
Rv3213c	1.86	4dzzA	0.6973	0.205		0.378083	Resolvase	GO:0000166	0.651176
Rv1531	1.09	2prrK	0.7987	0.143		0.337956	Alkyl hydroperoxide reductase AhpD	GO:0055114, GO:0098869, GO:0004601, GO:0016209, GO:0016491, GO:0051920	0.651113
Rv0416	1.77	4idiA	0.7091	0.111		0.280553	Ubiquitin-related modifier 1 homolog	GO:0002098, GO:0008033, GO:0032447, GO:0034227, GO:0005737, GO:0005829	0.65108
Rv0760c	1.13	3rgaA	0.7932	0.185	5.5.1	0.383069	Epoxide hydrolase LasB	GO:0017000, GO:0016853	0.650866
Rv3768	0.9	3f9sA	0.8233	0.139		0.338288	Uncharacterized protein		0.650786
Rv2117	1.76	4hppA	0.71	0.128	6.3.1.11	0.301463	Probable glutamine synthetase	GO:0006542, GO:0006807, GO:0003824, GO:0004356, GO:0046872	0.650659
Rv2117	1.76	4hppA2	0.71	0.128		0.301463	Probable glutamine synthetase	GO:0006542, GO:0006807, GO:0003824, GO:0004356, GO:0046872	0.650659
Rv3768	0.9	3ef8A	0.8229	0.103		0.291133	Uncharacterized protein		0.650386
Rv2028c	1.31	4r2jA	0.769	0.147		0.336219	Universal stress protein E	GO:0006950, GO:0005737	0.65033
Rv1847	0.92	1sh8A	0.8202	0.154		0.355402	Uncharacterized protein		0.650308
Rv1898	1.04	1lxjA	0.8044	0.196		0.397067	UPF0045 protein ECM15	GO:0008150, GO:0005634, GO:0005737, GO:0003674	0.650249
Rv3376	0.65	4ex6A	0.8552	0.163		0.37336	AlnB	GO:0008152, GO:0016787, GO:0046872	0.649953
Rv1357c	1.64	4f3hA	0.725	0.211		0.39112	Uncharacterized protein		0.649814
Rv1717	1.08	5j7mA	0.7987	0.145		0.340311	Cupin 2 conserved barrel domain protein		0.6498
Rv2260	1.04	3tp9A	0.8038	0.273		0.468441	Beta-lactamase domain protein	GO:0046872	0.649649
Rv2260	1.04	3tp9A1	0.8038	0.273		0.468441	Beta-lactamase domain protein	GO:0046872	0.649649
Rv0143c	0.86	3nd0A	0.8274	0.229		0.435287	Sll0855 protein	GO:0006821, GO:0034220, GO:0055085, GO:1903959, GO:0005886, GO:0016020, GO:0016021, GO:0005216, GO:0005247	0.649644
Rv0854	0.98	2kf2A	0.8115	0.17		0.371423	Putative polyketide cyclase		0.649476
Rv1026	1.46	3cj9A	0.7483	0.134		0.316658	Ectonucleoside triphosphate diphosphohydrolase 2	GO:0016787	0.649379
Rv0225	1.11	2iw1A	0.7943	0.145	2.4	0.339372	Lipopolysaccharide core biosynthesis protein RfaG	GO:0009103, GO:0009244, GO:0008919, GO:0016740, GO:0016757	0.649339
Rv0273c	0.46	3himB	0.8794	0.162		0.377442	Probable transcriptional regulator	GO:0006351, GO:0006355, GO:0003677	0.649327
Rv2923c	1.67	4mh4A	0.7205	0.128		0.303684	OsmC-like protein	GO:0006979	0.649273
Rv3722c	1.69	1b8gB	0.7177	0.131	4.4.1.14	0.306625	1-aminocyclopropane-1-carboxylate synthase	GO:0009058, GO:0009693, GO:0009835, GO:0042218, GO:0055114, GO:0003824, GO:0016491, GO:0016829, GO:0016847, GO:0030170, GO:0042803	0.649114
Rv0310c	1.13	3a76A	0.7914	0.2	4.5.1	0.397844	Gamma-hexachlorocyclohexane dehydrochlorinase	GO:0009636, GO:0042597, GO:0016829	0.649066
Rv3510c	1.44	2f6kA	0.7506	0.142	4.1.1.45	0.326474	Metal-dependent hydrolase	GO:0016787, GO:0046872	0.649044
Rv1717	1.08	2phdD	0.7979	0.161	1.13.11.4	0.358416	Gentisate 1,2-dioxygenase	GO:0055114, GO:0046872, GO:0051213	0.649
Rv2749	0.91	4dpoA	0.8202	0.233		0.437157	Conserved protein		0.648997
Rv2923c	1.67	4nozA	0.7202	0.168		0.347841	Organic hydroperoxide resistance protein	GO:0006979	0.648973
Rv2117	1.76	3n5fA	0.7083	0.053	3.5.1.87	0.193752	N-carbamoyl-L-amino acid hydrolase	GO:0008152, GO:0016787, GO:0016813, GO:0042802, GO:0050538	0.648959
Rv3768	0.9	1z1sA	0.8214	0.157		0.35911	Uncharacterized PhzA/B-like protein PA3332	GO:0017000	0.648886
Rv3114	0.97	1wwrC	0.8122	0.215	3.5.4	0.417879	tRNA-specific adenosine deaminase	GO:0002100, GO:0008033, GO:0003824, GO:0008251, GO:0008270, GO:0016787, GO:0019239, GO:0046872	0.648865
Rv0225	1.11	3copA	0.7938	0.215	2.4.1.21	0.413119	Glycogen synthase	GO:0005978, GO:0006974, GO:0005829, GO:0004373, GO:0009011, GO:0016740, GO:0016757, GO:0033201	0.648839
Rv1894c	0.93	5lsmA	0.8174	0.252	1.13.12.16	0.453855	FMN-dependent nitronate monooxygenase	GO:0008150, GO:0055114, GO:0005575, GO:0000166, GO:0003674, GO:0003824, GO:0004497, GO:0016491, GO:0018580	0.648819
Rv3722c	1.69	3if2A	0.7174	0.132	2.6.1	0.307728	Aminotransferase	GO:0009058, GO:0003824, GO:0008483, GO:0016740, GO:0030170	0.648814
Rv1727	0.15	2nsgA	0.9193	0.12	5.2.1.4	0.332139	Putative uncharacterized protein Cgl3021	GO:0046872	0.648814
Rv0225	1.11	4pqgA	0.7937	0.164	2.4.1	0.360786	Glycosyltransferase Gtf1	GO:0005737, GO:0005886, GO:0016020, GO:0000166, GO:0016740, GO:0016757	0.648739
Rv1717	1.08	1sefA	0.7976	0.079		0.251019	Uncharacterized protein		0.6487
Rv0854	0.98	4xrtA	0.8107	0.076		0.24822	Aromatase		0.648676
Rv0854	0.98	4xrtA2	0.8107	0.076		0.24822	Aromatase		0.648676
Rv3768	0.9	2imjA	0.8211	0.094		0.277819	Uncharacterized protein	GO:0008150, GO:0005575, GO:0003674	0.648586
Rv3510c	1.44	2qpxA	0.7501	0.103		0.277957	Predicted metal-dependent hydrolase of the TIM-barrel fold	GO:0016787, GO:0046872	0.648544
Rv2001	1.03	4gakA	0.804	0.137		0.331886	Acyl-ACP thioesterase	GO:0006633, GO:0016790	0.648537
Rv2141c	1.16	4mmoA	0.7869	0.166		0.361421	Deacetylase, putative	GO:0008152, GO:0016787, GO:0046872	0.648507
Rv3046c	0.56	2lkyA	0.8655	0.357		0.555863	Uncharacterized protein		0.648488
Rv3659c	0.52	4ihqA	0.8707	0.229	3.6.1.3	0.446531	Conserved Archaeal protein	GO:0006810, GO:0000166, GO:0005515, GO:0005524	0.648462
Rv2117	1.76	1culB	0.7077	0.112	4.6.1.1	0.281536	Adenylate cyclase type 2	GO:0009190, GO:0035556, GO:0016849	0.648359
Rv1717	1.08	2uybA	0.7972	0.156	4.1.1.2	0.352652	Oxalate decarboxylase OxdC	GO:0033609, GO:0005737, GO:0016829, GO:0016831, GO:0045735, GO:0046564, GO:0046872	0.6483
Rv1026	1.46	4a5bA	0.7472	0.161	3.6.1.15	0.346842	Nucleoside-triphosphatase 2	GO:0005576, GO:0020003, GO:0016787, GO:0017111	0.648279
Rv0326	0.71	3sm3A	0.8456	0.154		0.360863	SAM-dependent methyltransferases	GO:0008152, GO:0032259, GO:0008168, GO:0016740, GO:0046872	0.648202
Rv1718	1.78	3t7vA	0.7049	0.116	2.8.1.6	0.285952	3-methylornithine synthase	GO:0008652, GO:0071524, GO:0003824, GO:0016853, GO:0016866, GO:0046872, GO:0051536, GO:0051539	0.648201
Rv2887	1.03	1lj9A	0.8035	0.136		0.330569	Transcriptional regulator, MarR family	GO:0006351, GO:0006355, GO:0003677, GO:0003700	0.648037
Rv1556	0.24	2zb9A	0.9068	0.253		0.478978	Putative transcriptional regulator	GO:0006351, GO:0006355, GO:0005829, GO:0000976, GO:0003677, GO:0003700	0.648035
Rv3472	1.86	3a76A	0.694	0.149	4.5.1	0.321568	Gamma-hexachlorocyclohexane dehydrochlorinase	GO:0009636, GO:0042597, GO:0016829	0.647876
Rv1718	1.78	4rtbA	0.7044	0.092		0.254568	Putative thiazole biosynthesis protein ThiH	GO:0003824, GO:0046872, GO:0051536, GO:0051539	0.647701
Rv1276c	1.63	4embA	0.7241	0.205	5.4.2.1	0.38528	2,3-bisphosphoglycerate-dependent phosphoglycerate mutase	GO:0006094, GO:0006096, GO:0008152, GO:0005829, GO:0003824, GO:0004619, GO:0016853, GO:0016868	0.647594
Rv0464c	0.9	2prrK	0.8201	0.159		0.361104	Alkyl hydroperoxide reductase AhpD	GO:0055114, GO:0098869, GO:0004601, GO:0016209, GO:0016491, GO:0051920	0.647586
Rv0854	0.98	1jssA	0.8096	0.142		0.339062	StAR-related lipid transfer protein 4	GO:0006810, GO:0006869, GO:0010873, GO:0010879, GO:0032367, GO:0034435, GO:0070508, GO:0070859, GO:0005739, GO:0005783, GO:0005829, GO:0031410, GO:0008289, GO:0015485, GO:0017127	0.647576
Rv2585c	0.4	2z23A	0.8854	0.174		0.392504	Periplasmic oligopeptide-binding protein	GO:0055085, GO:0043190	0.647496
Rv3510c	1.44	4l5pA	0.749	0.207		0.393755			0.647444
Rv1929c	0.4	2nsgA	0.8853	0.134	5.2.1.4	0.344427	Putative uncharacterized protein Cgl3021	GO:0046872	0.647396
Rv3813c	1.51	3daoB	0.7397	0.191		0.375876	Putative Phosphatse	GO:0016787	0.647368
Rv0163	1.39	2pzhA	0.7555	0.132		0.315794	Acyl-CoA thioesterase YbgC	GO:0006629, GO:0005515, GO:0016787	0.647359
Rv3510c	1.44	4b90A	0.7489	0.098		0.27091	Dihydropyrimidinase-related protein 5	GO:0007165, GO:0007399, GO:0007411, GO:0005737, GO:0005829, GO:0030425, GO:0043025, GO:0005515, GO:0016787, GO:0016810	0.647344
Rv1894c	0.93	3bw3A	0.8159	0.273	1.7.3.1	0.471954	Putative 2-nitropropane dioxygenase	GO:0055114, GO:0000166, GO:0003824, GO:0018580, GO:0051213	0.647319
Rv1717	1.08	5fq0A	0.7962	0.093		0.272115	KDGF		0.6473
Rv1026	1.46	1u6zB	0.7461	0.242	3.6.1.11	0.424919	Exopolyphosphatase	GO:0006793, GO:0006798, GO:0005886, GO:0016020, GO:0004309, GO:0016787	0.647179
Rv1357c	1.64	3hv9A	0.7223	0.23	3.1.4.52	0.407589	FimX		0.647114
Rv3768	0.9	3a76A	0.8196	0.11	4.5.1	0.30026	Gamma-hexachlorocyclohexane dehydrochlorinase	GO:0009636, GO:0042597, GO:0016829	0.647086
Rv2970A	0.94	3o3rA2	0.8143	0.327		0.516019	Aldose reductase-related protein 1	GO:0055114, GO:0005737, GO:0005739, GO:0004032, GO:0004033, GO:0016491	0.64703
Rv3717	0.43	4m6gA	0.881	1	3.5	0.938616	N-acetymuramyl-L-alanine amidase-related protein	GO:0009253, GO:0008745	0.647011
Rv1847	0.92	4m20A	0.8169	0.207		0.411216	Uncharacterized protein		0.647008
Rv0854	0.98	3oquA	0.8089	0.103		0.288646	Abscisic acid receptor PYL9	GO:0009738, GO:0043086, GO:0005634, GO:0005737, GO:0005886, GO:0016020, GO:0004864, GO:0004872, GO:0005515, GO:0010427, GO:0042803	0.646876
Rv1632c	1.5	3exmA	0.7405	0.199	3.6.1.6	0.383874	Uncharacterized protein	GO:0046872	0.64685
Rv1276c	1.63	1riiA	0.7232	0.197	5.4.2.1	0.377453	2,3-bisphosphoglycerate-dependent phosphoglycerate mutase	GO:0006094, GO:0006096, GO:0008152, GO:0043456, GO:0051289, GO:0005829, GO:0005886, GO:0043234, GO:0003824, GO:0004619, GO:0016853, GO:0016868, GO:0042802, GO:0046538	0.646694
Rv3768	0.9	3gzbA	0.8192	0.103		0.290478	Uncharacterized protein		0.646686
Rv2970A	0.94	5az0A	0.8139	0.196		0.399405	Uncharacterized protein	GO:0055114, GO:0000166, GO:0016491	0.64663
Rv3472	1.86	3ef8A	0.6925	0.219		0.389432	Uncharacterized protein		0.646376
Rv2117	1.76	1yz6A	0.7057	0.122		0.29342	Translation initiation factor 2 subunit alpha	GO:0006412, GO:0006413, GO:0003676, GO:0003723, GO:0003743	0.646359
Rv2117	1.76	1yz6A2	0.7057	0.122		0.29342	Translation initiation factor 2 subunit alpha	GO:0006412, GO:0006413, GO:0003676, GO:0003723, GO:0003743	0.646359
Rv1717	1.08	1rc6A	0.7952	0.132		0.323985	(S)-ureidoglycine aminohydrolase	GO:0006144, GO:0005737, GO:0016787, GO:0030145, GO:0046872, GO:0071522	0.6463
Rv3722c	1.69	4mgrA	0.7148	0.112		0.282945	HTH-type transcriptional regulatory protein GabR	GO:0006351, GO:0006355, GO:0009058, GO:0003677, GO:0003700, GO:0003824, GO:0008483, GO:0016740, GO:0030170	0.646214
Rv3722c	1.69	4mgrA2	0.7148	0.12		0.292875	HTH-type transcriptional regulatory protein GabR	GO:0006351, GO:0006355, GO:0009058, GO:0003677, GO:0003700, GO:0003824, GO:0008483, GO:0016740, GO:0030170	0.646214
Rv1847	0.92	2fs2B	0.8161	0.155	3.1.2	0.355662	Acyl-coenzyme A thioesterase PaaI	GO:0010124, GO:0016289, GO:0016787, GO:0016790	0.646208
Rv1717	1.08	3c3vA	0.7951	0.082		0.255339	Arachin Arah3 isoform	GO:0045735	0.6462
Rv1717	1.08	3c3vA1	0.7951	0.082		0.255339	Arachin Arah3 isoform	GO:0045735	0.6462
Rv3488	0.98	1xmaB	0.8082	0.214		0.415878	Transcriptional regulator, PadR-like family		0.646176
Rv0163	1.39	5byuA	0.7541	0.242		0.427191	Thioesterase		0.645959
Rv0225	1.11	4xsoB	0.7909	0.189		0.386627	Alr3699 protein	GO:0000166	0.645939
Rv3722c	1.69	1iayA	0.7145	0.127	4.4.1.14	0.301233	1-aminocyclopropane-1-carboxylate synthase 2	GO:0009058, GO:0003824, GO:0030170	0.645914
Rv2140c	2	2gzqA	0.6735	0.187		0.354887	Phosphatidylethanolamine-binding protein, putative		0.6459
Rv3590c	0.36	1vt4I3	0.889	0.416		0.608132			0.645878
Rv1532c	1.06	4qd7A	0.7974	0.149	3.1.2	0.344692	Putative esterase PA1618	GO:0016787	0.645874
Rv2185c	0.95	1em2A	0.8118	0.121		0.313413	StAR-related lipid transfer protein 3	GO:0008289	0.645841
Rv1717	1.08	3qacA	0.7947	0.109		0.294317	11S globulin seed storage protein	GO:0045735	0.6458
Rv3472	1.86	3b8lA	0.6919	0.2		0.371995	Uncharacterized protein		0.645776
Rv0857	0.43	2rezA	0.8797	0.185	2.1.1	0.403416	Multifunctional cyclase-dehydratase-3-O-methyl transferase TcmN		0.645711
Rv1276c	1.63	1xq9A	0.7222	0.197		0.377191	Phosphoglycerate mutase, putative	GO:0006094, GO:0006096, GO:0008152, GO:0043456, GO:0005829, GO:0003824, GO:0004619, GO:0016853, GO:0016868, GO:0046538	0.645694
Rv2117	1.76	3ramA	0.7049	0.043		0.1741	HmrA protein	GO:0008152, GO:0016787, GO:0046872	0.645559
Rv1913	0.74	3faiA	0.839	0.175	3.5.2.6	0.383178	Beta-lactamase	GO:0017001, GO:0046677, GO:0042597, GO:0008270, GO:0008800, GO:0016787, GO:0046872	0.645529
Rv3722c	1.69	3ihjA	0.7141	0.116	2.6.1.2	0.287812	Alanine aminotransferase 2	GO:0006103, GO:0008652, GO:0009058, GO:0042851, GO:0042853, GO:0005739, GO:0005759, GO:0003824, GO:0004021, GO:0008483, GO:0016740, GO:0030170	0.645514
Rv1367c	1.01	1ci8A	0.8036	0.327		0.512618	Esterase EstB	GO:0005737, GO:0016787	0.645512
Rv0225	1.11	3vueA	0.7904	0.176	2.4.1.242	0.372975	Granule-bound starch synthase 1, chloroplastic/amyloplastic	GO:0004373	0.645439
Rv2117	1.76	4pxbA2	0.7047	0.075		0.229897	Ureidoglycolate hydrolase	GO:0000256, GO:0006144, GO:0006145, GO:0008152, GO:0010136, GO:0005783, GO:0004848, GO:0016787, GO:0016813, GO:0046872, GO:0047652	0.645359
Rv3510c	1.44	2vr2A	0.7469	0.125	3.5.2.2	0.305553	Dihydropyrimidinase	GO:0006208, GO:0006210, GO:0006212, GO:0019482, GO:0019860, GO:0046135, GO:0051260, GO:0051289, GO:0005737, GO:0005829, GO:0070062, GO:0002058, GO:0002059, GO:0004157, GO:0008270, GO:0016597, GO:0016787, GO:0016810, GO:0046872, GO:0051219	0.645344
Rv2624c	1.32	4r2jA	0.7626	0.14		0.326748	Universal stress protein E	GO:0006950, GO:0005737	0.645245
Rv1532c	1.06	3lmbA	0.7967	0.113		0.300045			0.645174
Rv3510c	1.44	4infA	0.7467	0.204		0.390291	Amidohydrolase 2	GO:0016787, GO:0046872	0.645144
Rv1531	1.09	2oyoA	0.7927	0.169		0.366014	Alkyl hydroperoxide reductase AhpD	GO:0055114, GO:0098869, GO:0004601, GO:0016209, GO:0016491, GO:0051920	0.645113
Rv1847	0.92	3f5oA	0.815	0.197	3.1.2	0.400693	Acyl-coenzyme A thioesterase 13	GO:0006637, GO:0051289, GO:0005634, GO:0005737, GO:0005739, GO:0005819, GO:0005829, GO:0005856, GO:0070062, GO:0016787, GO:0047617	0.645108
Rv2026c	1.82	3mt0A	0.6965	0.183		0.357015	Uncharacterized protein	GO:0006950	0.645087
Rv1061	1.17	1ecgB	0.7821	0.178	2.4.2.14	0.373114	Amidophosphoribosyltransferase	GO:0006164, GO:0006189, GO:0006541, GO:0009113, GO:0009116, GO:0005737, GO:0005829, GO:0004044, GO:0016740, GO:0016757, GO:0042802, GO:0046872	0.645021
Rv1049	1.01	3hrmB	0.8031	0.183		0.383363	MarR family regulatory protein	GO:0006351, GO:0006355, GO:0003677, GO:0003700	0.645012
Rv2923c	1.67	3i07B	0.7162	0.133		0.308633	Organic hydroperoxide resistance protein, putative	GO:0006979, GO:0009636, GO:0046872	0.644973
Rv1413	0.94	3c5qA	0.8122	0.152	4.1.1.20	0.351361	Diaminopimelate decarboxylase	GO:0008652, GO:0009085, GO:0009089, GO:0003824, GO:0008836, GO:0016829, GO:0016831	0.64493
Rv1718	1.78	3iixA	0.7016	0.116	1.8	0.285282	[FeFe] hydrogenase maturase subunit HydE	GO:0055114, GO:0003824, GO:0016491, GO:0046872, GO:0051536, GO:0051537, GO:0051539	0.644901
Rv3768	0.9	2b1xB	0.8174	0.136	1.14.12.12	0.333416	Naphthalene dioxygenase small subunit	GO:0006725, GO:0055114, GO:0003824, GO:0051213	0.644886
Rv2970A	0.94	4hbkA	0.8121	0.339	1.1.1.21	0.524692	SJCHGC00495 protein	GO:0055114, GO:0004032, GO:0016491	0.64483
Rv3737	0.01	3w3tA	0.9335	0.087		0.284982	Importin subunit beta-3	GO:0000060, GO:0006406, GO:0006606, GO:0006607, GO:0006610, GO:0006810, GO:0007088, GO:0015031, GO:0060188, GO:0005634, GO:0005737, GO:0031965, GO:0034399, GO:0005515, GO:0008139, GO:0008565	0.6448
Rv0849	1.51	4zowA	0.7371	0.128		0.307162	Multidrug transporter MdfA	GO:0006810, GO:0006855, GO:0030641, GO:0035725, GO:0046677, GO:0055085, GO:0071805, GO:0005886, GO:0005887, GO:0016020, GO:0016021, GO:0005215, GO:0015238, GO:0015385, GO:0015386	0.644768
Rv1883c	0.58	2m47A	0.8591	0.259		0.471706	Putative uncharacterized protein Cgl2373		0.644702
Rv0854	0.98	3k3kA	0.8066	0.104		0.289631	Abscisic acid receptor PYR1	GO:0009738, GO:0043086, GO:0080163, GO:0005634, GO:0005737, GO:0005886, GO:0016020, GO:0004864, GO:0004872, GO:0005515, GO:0010427, GO:0042802, GO:0042803	0.644576
Rv0421c	0.65	2i3dB	0.8498	0.138		0.342451	Uncharacterized protein	GO:0016787	0.644554
Rv1769	0.62	4v15A	0.8537	0.176	4.1.2.42	0.387622	D-threonine aldolase		0.644531
Rv1276c	1.63	1e58A	0.721	0.178	5.4.2.11	0.358243	2,3-bisphosphoglycerate-dependent phosphoglycerate mutase	GO:0006094, GO:0006096, GO:0008152, GO:0043456, GO:0005737, GO:0005829, GO:0003824, GO:0004619, GO:0016853, GO:0016868, GO:0046538	0.644494
Rv3768	0.9	1jkgA	0.817	0.098		0.282959	NTF2-related export protein 1	GO:0006405, GO:0006406, GO:0006611, GO:0006810, GO:0015031, GO:0005622, GO:0005634, GO:0005643, GO:0005654, GO:0005737, GO:0005829, GO:0016607, GO:0005515, GO:0008536	0.644486
Rv3488	0.98	4esfA	0.8065	0.245		0.444514	Uncharacterized protein		0.644476
Rv2258c	1.72	1fpxA	0.709	0.102	2.1.1.150	0.26892	Isoflavone-7-O-methyltransferase 8	GO:0032259, GO:0008168, GO:0008171, GO:0016740, GO:0033800, GO:0046983	0.644375
Rv3768	0.9	3ff0A	0.8168	0.138		0.335736	Phenazine biosynthesis protein PhzB 2	GO:0002047, GO:0009405, GO:0017000	0.644286
Rv2179c	1.63	1y97A	0.7206	0.147	3.1.11.2	0.325466	Three prime repair exonuclease 2	GO:0003676	0.644094
Rv2117	1.76	5i4mA1	0.7034	0.097		0.261208	Amidase, hydantoinase/carbamoylase family	GO:0008152, GO:0016787, GO:0016813, GO:0046872, GO:0050538	0.644059
Rv1151c	1.61	3k35F	0.7232	0.259	3.5.1	0.432792	NAD-dependent protein deacetylase sirtuin-6	GO:0070403	0.644055
Rv3722c	1.69	1bw0B	0.7125	0.141	2.6.1.5	0.316958	Tyrosine aminotransferase	GO:0006520, GO:0006559, GO:0006572, GO:0009058, GO:0009072, GO:0005737, GO:0005739, GO:0003824, GO:0004838, GO:0008483, GO:0016740, GO:0030170, GO:0080130	0.643914
Rv2117	1.76	3r5gA	0.7032	0.056		0.198442	CyaB	GO:0009190, GO:0035556, GO:0016849	0.643859
Rv3722c	1.69	4ix8A	0.7124	0.14	2.6.1.5	0.31581	Tyrosine aminotransferase	GO:0006520, GO:0009058, GO:0003824, GO:0004838, GO:0008483, GO:0016740, GO:0030170, GO:0080130	0.643814
Rv1276c	1.63	3gp5A	0.7203	0.212	5.4.2.11	0.390773	2,3-bisphosphoglycerate-dependent phosphoglycerate mutase	GO:0006094, GO:0006096, GO:0008152, GO:0003824, GO:0004619, GO:0016853, GO:0016868	0.643794
Rv2896c	0.5	3majA	0.8686	0.338		0.541837	DNA processing chain A	GO:0009294	0.64375
Rv2522c	0.89	3pfeA	0.8175	0.225		0.428879	Succinyl-diaminopimelate desuccinylase	GO:0008152, GO:0016787, GO:0046872	0.643675
Rv1738	1.27	2fggA	0.7676	0.542		0.645011	Uncharacterized protein Rv2632c		0.643668
Rv3079c	0.36	2b81C	0.8867	0.239	1.14	0.460349	Luciferase-like monooxygenase	GO:0055114, GO:0004497, GO:0016491, GO:0016705	0.643578
Rv1732c	1.7	2ls5A	0.7108	0.181		0.358685	Uncharacterized protein	GO:0045454, GO:0016491	0.643534
Rv3510c	1.44	2ftwA	0.745	0.129	3.5.2.2	0.310008	Dihydropyrimidinase	GO:0006208, GO:0005575, GO:0005615, GO:0005737, GO:0004157, GO:0008270, GO:0016787, GO:0016810, GO:0046872	0.643444
Rv0135c	0.48	3himB	0.8708	0.189		0.405686	Probable transcriptional regulator	GO:0006351, GO:0006355, GO:0003677	0.643338
Rv2749	0.91	3f44A	0.8145	0.139		0.336475	Putative uncharacterized protein		0.643297
Rv0416	1.77	2ekiA	0.7013	0.081		0.238339	Developmentally-regulated GTP-binding protein 1		0.64328
Rv3472	1.86	2b1xB	0.6894	0.167	1.14.12.12	0.339308	Naphthalene dioxygenase small subunit	GO:0006725, GO:0055114, GO:0003824, GO:0051213	0.643276
Rv1803c	0.28	1vt4I	0.8968	0.404		0.60192			0.643247
Rv1357c	1.64	3s83A	0.7184	0.366		0.512771	GGDEF family protein		0.643214
Rv2001	1.03	2essA	0.7986	0.136		0.32956	Acyl-ACP thioesterase	GO:0006633, GO:0016790, GO:0046872	0.643137
Rv1462	1.08	4dn7A	0.7917	0.173		0.370087	ABC transporter, ATP-binding protein	GO:0016226, GO:0005524	0.6428
Rv1898	1.04	1yqhA	0.7969	0.313		0.499429	IG hypothetical 16092	GO:0005829	0.642749
Rv3811	0.49	4lgnA	0.8689	0.106		0.303485	Cellulose-binding, family II		0.642744
Rv3722c	1.69	3dydA	0.7113	0.122	2.6.1.5	0.294582	Tyrosine aminotransferase	GO:0006520, GO:0009058, GO:0009072, GO:0003824, GO:0004838, GO:0008483, GO:0030170	0.642714
Rv1717	1.08	3kglA	0.7916	0.082		0.254777	Cruciferin	GO:0045735	0.6427
Rv1717	1.08	3kglA1	0.7916	0.082		0.254777	Cruciferin	GO:0045735	0.6427
Rv2420c	1.41	2o5aA	0.7482	0.355		0.515375	Ribosomal silencing factor RsfS	GO:0006417, GO:0005737	0.642693
Rv2456c	1.72	4j05A	0.7073	0.106		0.273813	Phosphate transporter	GO:0055085, GO:0016020, GO:0016021, GO:0005215, GO:0022857	0.642675
Rv1636	1.62	3cisG2	0.7205	0.195		0.37483	Universal stress protein Rv2623	GO:0001666, GO:0006950, GO:0009405, GO:0040007, GO:0040008, GO:0085014, GO:0005618, GO:0005829, GO:0005886, GO:0000166, GO:0005524	0.642675
Rv2970A	0.94	4mhbA	0.8099	0.241	1.1.1	0.441798	Uncharacterized protein	GO:0055114, GO:0016491	0.64263
Rv2887	1.03	2pexB	0.798	0.269		0.463316	Transcriptional regulator OhrR	GO:0006351, GO:0006355, GO:0003677, GO:0003700	0.642537
Rv1636	1.62	4r2jA	0.7203	0.145		0.323177	Universal stress protein E	GO:0006950, GO:0005737	0.642475
Rv1413	0.94	3n2oA	0.8096	0.127	4.1.1.19	0.320654	Biosynthetic arginine decarboxylase	GO:0006527, GO:0006596, GO:0008295, GO:0003824, GO:0008792, GO:0016829, GO:0016831, GO:0046872	0.64233
Rv1508A	0.51	2pk3A	0.8658	0.148		0.357964	GDP-6-deoxy-D-mannose reductase	GO:0055114, GO:0016491, GO:0033705	0.642256
Rv3054c	1.19	4ptyC	0.7767	0.138	1.5.1.38	0.327391	FMN reductase (NADPH)	GO:0006974, GO:0009970, GO:0046306, GO:0051289, GO:0055114, GO:0005515, GO:0008752, GO:0016491, GO:0052873	0.64225
Rv1717	1.08	2d5fB	0.7911	0.1		0.281265	Glycinin A3B4 subunit	GO:0045735	0.6422
Rv1717	1.08	2d5fB1	0.7911	0.1		0.281265	Glycinin A3B4 subunit	GO:0045735	0.6422
Rv2475c	1.27	4gakA	0.766	0.121		0.304444	Acyl-ACP thioesterase	GO:0006633, GO:0016790	0.642068
Rv0746	1.79	3iytA	0.6974	0.068		0.217769			0.642022
Rv1636	1.62	4r2lA	0.7198	0.213		0.391558	Universal stress protein F	GO:0006950	0.641975
Rv0416	1.77	1ryjA	0.6999	0.194		0.368484	Uncharacterized protein		0.64188
Rv2185c	0.95	4oicA	0.8077	0.111		0.299424	Os06g0562200 protein		0.641741
Rv2117	1.76	3fkyC	0.701	0.097	6.3.1.2	0.260762	Glutamine synthetase	GO:0006542, GO:0006807, GO:0005737, GO:0034399, GO:0000166, GO:0003824, GO:0004356, GO:0005515, GO:0005524, GO:0016874	0.641659
Rv2117	1.76	3fkyC2	0.701	0.097		0.260762	Glutamine synthetase	GO:0006542, GO:0006807, GO:0005737, GO:0034399, GO:0000166, GO:0003824, GO:0004356, GO:0005515, GO:0005524, GO:0016874	0.641659
Rv1276c	1.63	1yjxA	0.7181	0.219	3.1.3.13/5.4.2.11/5.4.2.4	0.396565	Phosphoglycerate mutase 1	GO:0006094, GO:0006096, GO:0006110, GO:0008152, GO:0043312, GO:0043456, GO:0045730, GO:0061621, GO:0005576, GO:0005737, GO:0005829, GO:0016020, GO:0034774, GO:0043209, GO:0070062, GO:1904813, GO:0003824, GO:0004082, GO:0004619, GO:0005515, GO:0016787, GO:0016853, GO:0016868, GO:0019901, GO:0046538	0.641594
Rv2117	1.76	4wjbA2	0.7009	0.055		0.19634	Putative amidohydrolase/peptidase	GO:0008152, GO:0016787, GO:0016813, GO:0046872	0.641559
Rv1262c	0.64	3o0mA	0.8481	0.721		0.781972	HIT family protein	GO:0000166, GO:0003824, GO:0046872	0.641546
Rv2308	0.64	5af3A	0.848	0.212		0.424	Putative antitoxin VapB45	GO:0003677	0.641446
Rv2879c	0.42	3rf9A	0.8767	0.372	2.1.1.192	0.57108	Dual-specificity RNA methyltransferase RlmN	GO:0006364, GO:0008033, GO:0030488, GO:0032259, GO:0046677, GO:0070475, GO:0005737, GO:0005829, GO:0000049, GO:0002935, GO:0003824, GO:0005515, GO:0008168, GO:0008173, GO:0016740, GO:0046872, GO:0051536, GO:0051539, GO:0070040	0.641406
Rv1770	0.4	2ek8A	0.8793	0.176		0.393391	Aminopeptidase	GO:0006508, GO:0004177, GO:0046872	0.641396
Rv0163	1.39	2hljA	0.7495	0.144		0.328524	Uncharacterized protein	GO:0016740, GO:0016746	0.641359
Rv3510c	1.44	1kcxA	0.7429	0.125		0.304733	Dihydropyrimidinase-related protein 1	GO:0010977, GO:0071526, GO:1904530, GO:0005737, GO:0005815, GO:0005819, GO:0005829, GO:0005856, GO:0030425, GO:0030426, GO:0030496, GO:0031941, GO:0043025, GO:0016787, GO:0016810, GO:0031005, GO:0051219	0.641344
Rv0416	1.77	1vjkA	0.6993	0.237		0.407105	Molybdopterin converting factor, subunit 1		0.64128
Rv3376	0.65	4gibA	0.8465	0.175	5.4.2.6	0.384886	Beta-phosphoglucomutase (Beta-D-Glucose 1,6-phosphomutase)	GO:0005975, GO:0008152, GO:0000287, GO:0008801, GO:0016787, GO:0016853	0.641254
Rv3510c	1.44	4hjwA	0.7428	0.137	4.1.1.66	0.319004	Amidohydrolase	GO:0016787, GO:0046872	0.641244
Rv1225c	1	3qgmA	0.8006	0.244		0.44198	p-nitrophenyl phosphatase (Pho2)	GO:0046872	0.6412
Rv3054c	1.19	4c76A	0.7756	0.16	1.5.1.38	0.352273	FMN reductase (NADPH)	GO:0055114, GO:0016491, GO:0052873	0.64115
Rv0190	1.7	4dvyP3	0.7083	0.056		0.19916	Cytotoxicity-associated immunodominant antigen	GO:0019534	0.641034
Rv0849	1.51	4pypA	0.7333	0.075		0.234515	Solute carrier family 2, facilitated glucose transporter member 1	GO:0005989, GO:0006461, GO:0006810, GO:0006970, GO:0007565, GO:0008643, GO:0010827, GO:0015758, GO:0019852, GO:0021987, GO:0032868, GO:0042149, GO:0042908, GO:0050796, GO:0055085, GO:0070837, GO:0071260, GO:0071474, GO:1904016, GO:1904659, GO:0000139, GO:0001939, GO:0005622, GO:0005737, GO:0005829, GO:0005886, GO:0005887, GO:0005901, GO:0005911, GO:0014704, GO:0016020, GO:0016021, GO:0016323, GO:…	0.640968
Rv1413	0.94	3vabA	0.8082	0.122	4.1.1.20	0.314007	Diaminopimelate decarboxylase	GO:0008652, GO:0009085, GO:0009089, GO:0003824, GO:0008836, GO:0016829, GO:0016831, GO:0030170	0.64093
Rv1847	0.92	4k02A	0.8108	0.283		0.479016	1,4-dihydroxy-2-naphthoyl-CoA thioesterase 1	GO:0042372, GO:0051289, GO:0005777, GO:0016787	0.640908
Rv2161c	0.78	3fgcA	0.829	0.174	1.14.14.3	0.379797	Alkanal monooxygenase alpha chain	GO:0008218, GO:0055114, GO:0004497, GO:0016491, GO:0016705, GO:0047646	0.640765
Rv0421c	0.65	1ve6A	0.846	0.166	3.4.19.1	0.374748	Acylamino-acid-releasing enzyme	GO:0006508, GO:0005737, GO:0008236, GO:0016787	0.640753
Rv3463	0.89	2wgkA	0.8145	0.139		0.336475			0.640675
Rv3127	0.24	2ymvA	0.8994	0.476		0.654305	Uncharacterized protein	GO:0055114, GO:0016491	0.640635
Rv2028c	1.31	3olqA	0.7593	0.126		0.309309	Universal stress protein E	GO:0006950	0.64063
Rv1413	0.94	4bf5A	0.8078	0.126	5.1.1.1	0.319034	Alanine racemase	GO:0006522, GO:0003824, GO:0008784	0.64053
Rv1532c	1.06	3e29B	0.792	0.238		0.434161	Uncharacterized protein		0.640474
Rv1718	1.78	3kozA	0.6971	0.064	5.4.3.5	0.211221	D-ornithine 4,5-aminomutase subunit beta	GO:0008152, GO:0003824, GO:0016853, GO:0031419, GO:0046872, GO:0046983, GO:0047831	0.640401
Rv1276c	1.63	4pz9A	0.7169	0.154		0.332269	Glucosyl-3-phosphoglycerate phosphatase	GO:0008152, GO:0016311, GO:0003824, GO:0016787, GO:0050531	0.640394
Rv0225	1.11	3okaA	0.7852	0.206	2.4.1.345	0.402183	GDP-mannose-dependent alpha-(1-6)-phosphatidylinositol monomannoside mannosyltransferase	GO:0006629, GO:0008654, GO:0009247, GO:0046488, GO:0097502, GO:0016740, GO:0016757, GO:0033164, GO:0043750	0.640239
Rv2923c	1.67	1n2fA	0.7114	0.151		0.327752	Organic hydroperoxide resistance protein	GO:0006979	0.640173
Rv2998A	1.18	4cemA	0.7757	0.06		0.215736	Regulator of nonsense transcripts 2	GO:0003723	0.639935
Rv2998A	1.18	4cemA2	0.7757	0.06		0.215736	Regulator of nonsense transcripts 2	GO:0003723	0.639935
Rv0190	1.7	2cmrA	0.7072	0.092		0.255073	Transmembrane glycoprotein		0.639934
Rv2117	1.76	1qh4A	0.6992	0.044	2.7.3.2	0.175399	Creatine kinase B-type	GO:0006754, GO:0016310, GO:0021762, GO:0005615, GO:0005737, GO:0005739, GO:0005829, GO:0043209, GO:0065010, GO:0070062, GO:0000166, GO:0003824, GO:0004111, GO:0005524, GO:0016301, GO:0016740, GO:0016772, GO:0031625	0.639859
Rv2117	1.76	4clfA1	0.6991	0.056		0.197863	Adenylate cyclase type 10	GO:0009190, GO:0035556, GO:0016849	0.639759
Rv1200	1.35	4zowA	0.7531	0.149		0.33498	Multidrug transporter MdfA	GO:0006810, GO:0006855, GO:0030641, GO:0035725, GO:0046677, GO:0055085, GO:0071805, GO:0005886, GO:0005887, GO:0016020, GO:0016021, GO:0005215, GO:0015238, GO:0015385, GO:0015386	0.639694
Rv3210c	0.88	3pvrA	0.8147	0.146	1.14.13.149	0.344886	1,2-phenylacetyl-CoA epoxidase, subunit A	GO:0010124, GO:0055114, GO:0005829, GO:0016491, GO:0097266	0.639565
Rv2117	1.76	3n5fA2	0.6989	0.054		0.194269	N-carbamoyl-L-amino acid hydrolase	GO:0008152, GO:0016787, GO:0016813, GO:0042802, GO:0050538	0.639559
Rv2258c	1.72	1tw2B	0.7041	0.12	2.1.1.292	0.290675	Carminomycin 4-O-methyltransferase DnrK	GO:0017000, GO:0032259, GO:1901771, GO:0008168, GO:0008171, GO:0016740	0.639475
Rv3159c	1.28	1wxrA	0.762	0.091	3.4.21	0.263329	Hemoglobin-binding protease hbp autotransporter	GO:0006508, GO:0004175, GO:0004252	0.639383
Rv2258c	1.72	4qvgA	0.704	0.185		0.360888	SibL	GO:0032259, GO:0008168, GO:0008171	0.639375
Rv2179c	1.63	1zbuB	0.7157	0.119	3.1/4.1.1.61	0.291836	3'-5' exoribonuclease 1	GO:0006259, GO:0006364, GO:0031047, GO:0031125, GO:0071044, GO:0090305, GO:0090503, GO:0005634, GO:0005654, GO:0005730, GO:0005737, GO:0071204, GO:0000175, GO:0003676, GO:0003723, GO:0004518, GO:0004527, GO:0008408, GO:0016787, GO:0019843, GO:0043022, GO:0046872, GO:0071207	0.639194
Rv2406c	0.71	3fhmA	0.8364	0.421		0.593401	Uncharacterized protein	GO:0000166	0.639002
Rv1049	1.01	3f3xA	0.7969	0.226		0.424381	Transcriptional regulator, marR family, putative	GO:0006355, GO:0003700, GO:0044212	0.638812
Rv2117	1.76	3o6xA	0.6981	0.109		0.275849	Glutamine synthetase	GO:0006807, GO:0000166, GO:0003824, GO:0004356, GO:0046872	0.638759
Rv1413	0.94	3n2oA3	0.806	0.12		0.310998	Biosynthetic arginine decarboxylase	GO:0006527, GO:0006596, GO:0008295, GO:0003824, GO:0008792, GO:0016829, GO:0016831, GO:0046872	0.63873
Rv2305	0.59	4tx2B	0.8517	0.133		0.336565	Non-ribosomal peptide synthetase		0.638609
Rv1636	1.62	3fg9A	0.7164	0.2		0.378523	Nucleotide-binding protein, universal stress protein UspA family	GO:0006950	0.638575
Rv2923c	1.67	2ql8B	0.7098	0.151		0.327383	Predicted redox protein, regulator of disulfide bond formation		0.638573
Rv1718	1.78	4wcxA	0.6952	0.071		0.222169	Biotin and thiamin synthesis associated	GO:0003824, GO:0046872, GO:0051536, GO:0051539	0.638501
Rv2179c	1.63	1zbuB2	0.7149	0.11		0.280426	3'-5' exoribonuclease 1	GO:0006259, GO:0006364, GO:0031047, GO:0031125, GO:0071044, GO:0090305, GO:0090503, GO:0005634, GO:0005654, GO:0005730, GO:0005737, GO:0071204, GO:0000175, GO:0003676, GO:0003723, GO:0004518, GO:0004527, GO:0008408, GO:0016787, GO:0019843, GO:0043022, GO:0046872, GO:0071207	0.638394
Rv3463	0.89	3b9nB	0.8122	0.123	1.14.15	0.316071	Alkane monoxygenase	GO:0055114, GO:0000166, GO:0004497, GO:0016705	0.638375
Rv2319c	1.23	4r2jA	0.7675	0.151		0.34043	Universal stress protein E	GO:0006950, GO:0005737	0.638308
Rv3700c	1.13	5hsjA	0.7805	0.113	4.1.1.25	0.296979	Tyrosine decarboxylase	GO:0019752, GO:0003824, GO:0016831, GO:0030170	0.638166
Rv1503c	0.9	1b9iA	0.8106	0.145	4.2.1.144	0.342837	3-amino-5-hydroxybenzoate synthase	GO:0017000, GO:0003824, GO:0016740, GO:0016829	0.638086
Rv0416	1.77	3po0A	0.6961	0.226		0.396634	Small archaeal modifier protein 1	GO:0032446, GO:0000166, GO:0031386	0.63808
Rv1636	1.62	3loqA	0.7159	0.187		0.365887	Uncharacterized protein	GO:0006950, GO:0000166	0.638075
Rv2117	1.76	2uu7O	0.6974	0.097	1.14	0.260092	Glutamine synthetase	GO:0006542, GO:0006807, GO:0005737, GO:0005739, GO:0000166, GO:0003824, GO:0004351, GO:0004356, GO:0005524, GO:0016829, GO:0016874	0.638059
Rv2117	1.76	2uu7O2	0.6974	0.097		0.260092	Glutamine synthetase	GO:0006542, GO:0006807, GO:0005737, GO:0005739, GO:0000166, GO:0003824, GO:0004351, GO:0004356, GO:0005524, GO:0016829, GO:0016874	0.638059
Rv2117	1.76	4q7aA	0.6974	0.112		0.27948	N-acetyl-ornithine/N-acetyl-lysine deacetylase	GO:0006508, GO:0008152, GO:0009085, GO:0005737, GO:0008237, GO:0008270, GO:0016787, GO:0016811, GO:0050897	0.638059
Rv0323c	1.01	1uanA	0.7961	0.246		0.442539	Putative uncharacterized protein	GO:0071793, GO:0019213	0.638012
Rv2258c	1.72	3lstA	0.7026	0.14		0.31363	CalO1	GO:0032259, GO:0008168, GO:0008171	0.637975
Rv3510c	1.44	2wm1A	0.7395	0.224	4.1.1.45	0.406999	2-amino-3-carboxymuconate-6-semialdehyde decarboxylase	GO:0006569, GO:0051259, GO:1904985, GO:1905004, GO:1905012, GO:0005829, GO:0070062, GO:0001760, GO:0005515, GO:0008270, GO:0016787, GO:0016829, GO:0016831, GO:0046872	0.637944
Rv1413	0.94	1twiA	0.8052	0.128	4.1.1.20	0.321038	Diaminopimelate decarboxylase	GO:0008652, GO:0009085, GO:0009089, GO:0003824, GO:0008836, GO:0016829, GO:0016831	0.63793
Rv2258c	1.72	3mczA	0.7025	0.156	2.1.1	0.331044	O-methyltransferase family protein, putative	GO:0032259, GO:0008168, GO:0008171, GO:0016740	0.637875
Rv2491	1.13	3gh1A	0.7802	0.156		0.348871	Uncharacterized protein	GO:0008150, GO:0005575, GO:0003674	0.637866
Rv3178	1.48	3r5lA	0.7341	0.339	1	0.498859	Deazaflavin-dependent nitroreductase	GO:0055114, GO:0016491, GO:0048037	0.637814
Rv1301	1.92	4g9iA2	0.676	0.187		0.355545	Hydrogenase maturation protein HypF	GO:0046944, GO:0003725, GO:0008270, GO:0016740, GO:0016743, GO:0016787, GO:0046872	0.637812
Rv1026	1.46	3aapA	0.7367	0.146		0.327961	Ectonucleoside triphosphate diphosphohydrolase I	GO:0000166, GO:0016787, GO:0046872	0.637779
Rv2260	1.04	1znbB	0.7919	0.153	3.5.2.6	0.348081	Beta-lactamase type II	GO:0017001, GO:0008270, GO:0008800	0.637749
Rv1413	0.94	3nzqA	0.8049	0.12	4.1.1.19	0.310786	Biosynthetic arginine decarboxylase	GO:0006527, GO:0006596, GO:0008295, GO:0009446, GO:0042597, GO:0003824, GO:0008792, GO:0016829, GO:0016831, GO:0046872	0.63763
Rv3722c	1.69	1gd9A	0.7062	0.138	2.6.1	0.312179	389aa long hypothetical aspartate aminotransferase	GO:0009058, GO:0003824, GO:0008483, GO:0016740, GO:0030170	0.637614
Rv3722c	1.69	3jtxA	0.7062	0.157		0.332977	aminotransferase	GO:0009058, GO:0009089, GO:0003824, GO:0008483, GO:0009016, GO:0016740, GO:0030170	0.637614
Rv1998c	1.07	2qiwA	0.7877	0.258	2.7.8.23	0.450807	PEP phosphonomutase and related enzymes	GO:0003824, GO:0008807, GO:0016740	0.637487
Rv0190	1.7	4o6yA2	0.7047	0.067		0.21729	Probable transmembrane ascorbate ferrireductase 2	GO:0055114, GO:0005794, GO:0016020, GO:0016021, GO:0016491, GO:0046872	0.637434
Rv3722c	1.69	4my5A	0.706	0.149		0.324336	Putative amino acid aminotransferase	GO:0009058, GO:0003824, GO:0008483, GO:0016740, GO:0030170	0.637414
Rv0163	1.39	2hx5A	0.7455	0.153		0.33773	1,4-dihydroxy-2-naphthoyl-CoA hydrolase	GO:0042372, GO:0016787, GO:0016790	0.637359
Rv1258c	0.87	5c65A	0.8138	0.105		0.292317	Solute carrier family 2, facilitated glucose transporter member 3	GO:0005975, GO:0006810, GO:0008643, GO:0015758, GO:0019852, GO:0043312, GO:0055085, GO:0070837, GO:1904659, GO:0005886, GO:0005887, GO:0016020, GO:0016021, GO:0030667, GO:0035579, GO:0070062, GO:0070821, GO:0101003, GO:0005215, GO:0005355, GO:0005536, GO:0022857, GO:0022891, GO:0033300, GO:0055056	0.637354
Rv2260	1.04	2qedA	0.7914	0.279	3.1.2.6	0.469894	Hydroxyacylglutathione hydrolase	GO:0019243, GO:0004416, GO:0016787, GO:0046872	0.637249
Rv1413	0.94	4bf5A1	0.8044	0.113		0.301492	Alanine racemase	GO:0006522, GO:0003824, GO:0008784	0.63713
Rv1718	1.78	3kozA1	0.6938	0.06		0.204029	D-ornithine 4,5-aminomutase subunit beta	GO:0008152, GO:0003824, GO:0016853, GO:0031419, GO:0046872, GO:0046983, GO:0047831	0.637101
Rv3192	1.38	4us5A	0.7465	0.145		0.329002	Luciferase-like monooxygenase	GO:0055114, GO:0004497, GO:0016705	0.637043
Rv2717c	1.96	1k24A	0.6699	0.039		0.161636	Outer membrane protein	GO:0006508, GO:0004190, GO:0046872	0.637005
Rv3472	1.86	3soyA	0.6831	0.153		0.323287	Putative outer membrane protein		0.636976
Rv3510c	1.44	2hbxA	0.7383	0.169		0.353232	2-amino-3-carboxymuconate 6-semialdehyde decarboxylase	GO:0016787, GO:0046872	0.636744
Rv3678c	1.97	2dyyD	0.6683	0.25		0.408748	RutC family protein PH0854		0.636729
Rv3213c	1.86	2xitA	0.6828	0.162		0.332586	Division plane positioning ATPase MipZ		0.636676
Rv1413	0.94	4dyjA	0.8039	0.164	5.1.1.1	0.363097	Alanine racemase	GO:0006522, GO:0030632, GO:0003824, GO:0008784, GO:0016853	0.63663
Rv3700c	1.13	4ixoA	0.7788	0.176		0.370228	NifS-like protein	GO:0003824, GO:0046872	0.636466
Rv3722c	1.69	1d2fB	0.705	0.139		0.313042	Protein MalY	GO:0006351, GO:0006355, GO:0008652, GO:0009058, GO:0009086, GO:0043433, GO:0003824, GO:0004121, GO:0005515, GO:0016829, GO:0030170, GO:0080146	0.636414
Rv1847	0.92	3e8pA	0.8063	0.198		0.399559	4-hydroxybenzoyl-CoA thioesterase family protein YigI	GO:0008150, GO:0005575, GO:0003674	0.636408
Rv2185c	0.95	3oquA	0.8023	0.134		0.327884	Abscisic acid receptor PYL9	GO:0009738, GO:0043086, GO:0005634, GO:0005737, GO:0005886, GO:0016020, GO:0004864, GO:0004872, GO:0005515, GO:0010427, GO:0042803	0.636342
Rv0225	1.11	4qlbA	0.7813	0.123	2.4.1.11	0.31	Glycogen [starch] synthase	GO:0005978, GO:0004373, GO:0016740, GO:0016757	0.636339
Rv2923c	1.67	2bjoA	0.7074	0.148		0.323566	Organic hydroperoxide resistance protein OhrB	GO:0006979	0.636173
Rv0345	0.76	1vpaA	0.827	0.229	2.7.7.60	0.435182	2-C-methyl-D-erythritol 4-phosphate cytidylyltransferase	GO:0008299, GO:0019288, GO:0003824, GO:0016740, GO:0016779, GO:0050518, GO:0070567	0.636147
Rv1794	1.33	4l4wA	0.7521	0.149		0.334758	ESX-3 secretion-associated protein EspG3	GO:0005737	0.636061
Rv2887	1.03	5aipA	0.7915	0.207		0.404772	Transcriptional regulator, MarR family	GO:0006351, GO:0006355, GO:0010124, GO:0045892, GO:0003677, GO:0003700	0.636037
Rv3722c	1.69	3b46B	0.7046	0.118	2.6.1	0.288345	Probable kynurenine--oxoglutarate transaminase BNA3	GO:0001558, GO:0009058, GO:0034276, GO:0097053, GO:0005737, GO:0005739, GO:0003824, GO:0004061, GO:0008483, GO:0016212, GO:0016740, GO:0030170, GO:0047536	0.636014
Rv2573	1.45	1m2wA	0.7362	0.103	1.1.1.67	0.27537	Mannitol dehydrogenase	GO:0008152, GO:0019594, GO:0055114, GO:0003824, GO:0016491, GO:0050662	0.635961
Rv2258c	1.72	3dp7A	0.7005	0.11		0.277588	SAM-dependent methyltransferase	GO:0032259, GO:0008168, GO:0008171, GO:0016740	0.635875
Rv3600c	1.23	2f9wA	0.765	0.219	2.7.1.33	0.40931	Type III pantothenate kinase	GO:0015937, GO:0016310, GO:0046677, GO:0005737, GO:0000166, GO:0004594, GO:0005524, GO:0016301, GO:0016740, GO:0046872	0.635808
Rv3402c	0.52	2ogaA	0.858	0.238	2.6.1.106	0.451889	dTDP-3-amino-3,4,6-trideoxy-alpha-D-glucose transaminase	GO:0017000, GO:0033068, GO:0003824, GO:0008483, GO:0016740, GO:0030170	0.635762
Rv1913	0.74	3q6vA	0.8292	0.132	3.5.2.6	0.330839	Beta-lactamase	GO:0017001, GO:0046677, GO:0008270, GO:0008800, GO:0016787, GO:0046872	0.635729
Rv1718	1.78	1wcgA	0.6923	0.061	3.2.1.147	0.2055	Myrosinase 1	GO:0005975, GO:0008152, GO:0004553, GO:0016787, GO:0016798, GO:0019137, GO:0046872	0.635601
Rv2624c	1.32	3olqA	0.7529	0.119		0.299324	Universal stress protein E	GO:0006950	0.635545
Rv3472	1.86	2gbwB	0.6816	0.121		0.287182	Biphenyl/naphthalene dioxygenase beta subunit	GO:0006725, GO:0055114, GO:0003824, GO:0051213	0.635476
Rv1752	0.77	1ydwB	0.825	0.203	1	0.409237	Uncharacterized oxidoreductase At4g09670	GO:0055114, GO:0005829, GO:0016491	0.635456
Rv1752	0.77	1ydwB2	0.825	0.203		0.409237	Uncharacterized oxidoreductase At4g09670	GO:0055114, GO:0005829, GO:0016491	0.635456
Rv1276c	1.63	3d8hB	0.7119	0.218		0.393947	Glycolytic phosphoglycerate mutase	GO:0006096, GO:0008152, GO:0003824, GO:0004619, GO:0016853, GO:0016868	0.635394
Rv3813c	1.51	2qyhB	0.7277	0.245		0.42224	Hypothetical conserved protein	GO:0016787	0.635368
Rv0857	0.43	3tfzA	0.8693	0.155		0.367072	Cyclase		0.635311
Rv3722c	1.69	2r2nA	0.7038	0.153	2.6.1.39/2.6.1.7	0.328148	Kynurenine/alpha-aminoadipate aminotransferase, mitochondrial	GO:0006103, GO:0006536, GO:0006554, GO:0006569, GO:0009058, GO:0019441, GO:0033512, GO:0070189, GO:0097052, GO:0005739, GO:0005759, GO:0003824, GO:0008483, GO:0016212, GO:0016740, GO:0030170, GO:0042803, GO:0047536	0.635214
Rv0854	0.98	4oicA	0.7972	0.077		0.247759	Os06g0562200 protein		0.635176
Rv1636	1.62	4wnyA	0.713	0.213		0.389704	Universal stress protein family	GO:0006950	0.635175
Rv1503c	0.9	3bcxA	0.8076	0.18		0.381272	Putative CDP-4-keto-6-deoxy-D-glucose-3-dehydratase	GO:0003824, GO:0008483, GO:0016740	0.635086
Rv0416	1.77	2ax5A	0.6931	0.212		0.383324	Ubiquitin-related modifier 1	GO:0001403, GO:0002098, GO:0002143, GO:0007114, GO:0008033, GO:0032447, GO:0034227, GO:0034599, GO:0005634, GO:0005737, GO:0005829, GO:0005515, GO:0016783, GO:0031386, GO:0042803	0.63508
Rv0416	1.77	3fahA	0.6931	0.123	1.2.99.7	0.291978	Aldehyde oxidoreductase	GO:0055114, GO:0009055, GO:0016491, GO:0033727, GO:0046872, GO:0051536, GO:0051537	0.63508
Rv2749	0.91	3e8oA	0.8062	0.25		0.448943	Uncharacterized protein	GO:0003824	0.634997
Rv1998c	1.07	3b8iF	0.7852	0.202	4.1.1.3	0.398259	Oxaloacetate decarboxylase	GO:0003824, GO:0008948, GO:0016829, GO:0016831, GO:0046872	0.634987
Rv2260	1.04	1a7tA	0.7891	0.148	3.5.2.6	0.341741	Beta-lactamase type II	GO:0017001, GO:0008270, GO:0008800	0.634949
Rv3510c	1.44	3cjpA	0.7365	0.212		0.395143	Predicted amidohodrolase (Dihydroorotase family)	GO:0016787, GO:0046872	0.634944
Rv2695	0.36	4dnpA	0.878	0.129		0.336544	Probable strigolactone esterase DAD2	GO:0010223, GO:1901601, GO:0016787, GO:0016788	0.634878
Rv3722c	1.69	4cvqA	0.703	0.156	2.6.1.2	0.331162	Glutamate-pyruvate aminotransferase AlaA	GO:0006523, GO:0006974, GO:0009058, GO:0019272, GO:0030632, GO:0046677, GO:0005737, GO:0003824, GO:0004021, GO:0008483, GO:0016740, GO:0030170	0.634414
Rv1049	1.01	4b8xA	0.7925	0.219		0.416602	Possible MarR-transcriptional regulator	GO:0006355, GO:0003700	0.634412
Rv2970A	0.94	3wczA	0.8016	0.339		0.521289	Aldo-keto reductase AKR2E4	GO:0006629, GO:0008202, GO:0055114, GO:0016491	0.63433
Rv0811c	1.26	3ttgA	0.7595	0.187		0.376864	Putative aminomethyltransferase		0.634253
Rv3722c	1.69	3nraA	0.7028	0.127	2.6.1	0.298757	Aspartate aminotransferase	GO:0009058, GO:0003824, GO:0008483, GO:0016740, GO:0030170	0.634214
Rv3221c	1.73	1k8mA	0.6974	0.197	2.3.1.168	0.370659	Lipoamide acyltransferase component of branched-chain alpha-keto acid dehydrogenase complex, mitochondrial		0.634096
Rv1413	0.94	3nzqA1	0.8013	0.114		0.302239	Biosynthetic arginine decarboxylase	GO:0006527, GO:0006596, GO:0008295, GO:0009446, GO:0042597, GO:0003824, GO:0008792, GO:0016829, GO:0016831, GO:0046872	0.63403
Rv3722c	1.69	1xi9C	0.7026	0.133		0.305689	Alanine aminotransferase	GO:0009058, GO:0003824, GO:0008483, GO:0016740, GO:0030170	0.634014
Rv2695	0.36	5cbkA	0.8769	0.145		0.356582	ShHTL5	GO:0046872	0.633778
Rv0121c	1.28	5jabA	0.7563	0.195		0.384029	Uncharacterized protein Rv2074	GO:0055114, GO:0005576, GO:0005618, GO:0009986, GO:0005515, GO:0016491, GO:0016627, GO:0042803, GO:0048037, GO:0070967	0.633683
Rv2161c	0.78	3sdoA	0.8217	0.179	1.14.13	0.383516	Nitrilotriacetate monooxygenase	GO:0055114, GO:0004497, GO:0016491, GO:0016705	0.633465
Rv2161c	0.78	3sdoA1	0.8217	0.179		0.383516	Nitrilotriacetate monooxygenase	GO:0055114, GO:0004497, GO:0016491, GO:0016705	0.633465
Rv0345	0.76	2xwlA	0.8241	0.242	2.7.7.60	0.446578	2-C-methyl-D-erythritol 4-phosphate cytidylyltransferase	GO:0008299, GO:0016114, GO:0019288, GO:0000166, GO:0003824, GO:0016740, GO:0016779, GO:0050518, GO:0070567	0.633247
Rv1262c	0.64	3lb5C	0.8398	0.321		0.519207	Hit-like protein involved in cell-cycle regulation	GO:0003824	0.633246
Rv3421c	0.85	3r6mA	0.8123	0.303		0.496112	tRNA threonylcarbamoyladenosine biosynthesis protein TsaB	GO:0002949, GO:0008033, GO:0005737	0.633234
Rv2258c	1.72	1x19A	0.6978	0.151		0.324604	C-20 methyltransferase	GO:0032259, GO:0008168, GO:0008171, GO:0016740, GO:0046872, GO:0051536, GO:0051539	0.633175
Rv1413	0.94	4dyjA1	0.8004	0.151		0.34765	Alanine racemase	GO:0006522, GO:0030632, GO:0003824, GO:0008784, GO:0016853	0.63313
Rv2717c	1.96	4meeA	0.666	0.063		0.204837	AIDA-I autotransporter	GO:0019867	0.633105
Rv0842	1.51	4zowA	0.7254	0.158		0.338546	Multidrug transporter MdfA	GO:0006810, GO:0006855, GO:0030641, GO:0035725, GO:0046677, GO:0055085, GO:0071805, GO:0005886, GO:0005887, GO:0016020, GO:0016021, GO:0005215, GO:0015238, GO:0015385, GO:0015386	0.633068
Rv2185c	0.95	2mouA	0.799	0.063		0.224359	StAR-related lipid transfer protein 6	GO:0006810, GO:0006869, GO:0005739, GO:0008289, GO:0015485	0.633042
Rv0345	0.76	1i52A	0.8238	0.223	2.7.7.60	0.428611	2-C-methyl-D-erythritol 4-phosphate cytidylyltransferase	GO:0008299, GO:0019288, GO:0005829, GO:0000287, GO:0003824, GO:0016740, GO:0016779, GO:0042802, GO:0050518, GO:0070567	0.632947
Rv1413	0.94	1vfhA	0.8002	0.155	5.1.1.1	0.35218	Alanine racemase	GO:0006522, GO:0030632, GO:0003824, GO:0008784, GO:0016853, GO:0030170	0.63293
Rv2989	1.31	2o0yC	0.7516	0.23		0.415774	Transcriptional regulator	GO:0006351, GO:0006355, GO:0003677	0.63293
Rv3678c	1.97	1jd1A	0.6645	0.264		0.418841	Protein HMF1	GO:0008150, GO:0005634, GO:0005737, GO:0005739, GO:0005758, GO:0005829, GO:0003674	0.632929
Rv3510c	1.44	4dlfA	0.7344	0.153		0.335206	Putative amidohydrolase	GO:0016787, GO:0046872	0.632844
Rv2778c	0.61	2m47A	0.8433	0.232		0.442318	Putative uncharacterized protein Cgl2373		0.632823
Rv2011c	0.19	4xrfA	0.898	0.135		0.348181	Transcriptional regulator, MarR family	GO:0006351, GO:0006355, GO:0003677, GO:0003700, GO:0044212	0.632722
Rv1357c	1.64	3pjwA2	0.7079	0.228		0.401748	Diguanylate cyclase/phosphodiesterase		0.632714
Rv1049	1.01	2fbiA	0.7908	0.18		0.377285	Probable transcriptional regulator	GO:0006351, GO:0006355, GO:0010124, GO:0045892, GO:0003677, GO:0003700, GO:0044212	0.632712
Rv1718	1.78	3ahyA	0.6894	0.085	3.2.1.21	0.242072	Beta-glucosidase	GO:0005975, GO:0004553, GO:0008422	0.632701
Rv3510c	1.44	5e5cA	0.7342	0.125	3.5.2.2	0.302944	D-hydantoinase/dihydropyrimidinase	GO:0005737, GO:0004157, GO:0016787, GO:0016810, GO:0046872	0.632644
Rv0323c	1.01	5cgzA	0.7907	0.206	4.2.1.83	0.403589	4-oxalmesaconate hydratase	GO:0008152, GO:0019396, GO:0019439, GO:0016829, GO:0046872, GO:0047584	0.632612
Rv0142	0.53	1dizA	0.8535	0.156	3.2.2.21	0.364892	DNA-3-methyladenine glycosylase 2	GO:0006281, GO:0006284, GO:0006285, GO:0006307, GO:0006974, GO:0005737, GO:0032993, GO:0003824, GO:0003905, GO:0008725, GO:0016787, GO:0032131, GO:0043916, GO:0052821, GO:0052822	0.632569
Rv2887	1.03	2fxaB	0.788	0.159		0.353966	HTH-type transcriptional regulator Hpr	GO:0006351, GO:0006355, GO:0030435, GO:0003677, GO:0003700, GO:0005515, GO:0044212	0.632537
Rv2179c	1.63	2guiA	0.709	0.135	2.7.7.7	0.309378	DNA polymerase III subunit epsilon	GO:0006260, GO:0003676, GO:0003677, GO:0003887	0.632494
Rv1870c	0.36	4uobA	0.8756	0.126	4.2.99.18	0.332153	Endonuclease III, putative	GO:0006281, GO:0006284, GO:0003824, GO:0051539	0.632478
Rv3463	0.89	2i7gB	0.8063	0.111		0.299164	Monooxygenase	GO:0055114, GO:0004497, GO:0016705	0.632475
Rv1532c	1.06	3f5oA	0.784	0.227	3.1.2	0.421863	Acyl-coenzyme A thioesterase 13	GO:0006637, GO:0051289, GO:0005634, GO:0005737, GO:0005739, GO:0005819, GO:0005829, GO:0005856, GO:0070062, GO:0016787, GO:0047617	0.632474
Rv0163	1.39	2oiwC	0.7406	0.213	3.1.2	0.397175	Hypothetical conserved protein		0.632459
Rv0421c	0.65	4zwnA	0.8377	0.118	3.1.1.23	0.314402	Monoglyceride lipase	GO:0006641, GO:0009966, GO:0019433, GO:0005737, GO:0005739, GO:0005741, GO:0005783, GO:0005811, GO:0016020, GO:0016787, GO:0047372	0.632454
Rv1413	0.94	4beqA	0.7997	0.138	5.1.1.1	0.332203	Alanine racemase 2	GO:0006522, GO:0009252, GO:0030632, GO:0003824, GO:0008784, GO:0016853	0.63243
Rv1049	1.01	3fm5B	0.7905	0.178		0.375112	Transcriptional regulator	GO:0006351, GO:0006355, GO:0003677, GO:0003700, GO:0046872	0.632412
Rv0849	1.51	4m64A	0.7247	0.122		0.297344	Melibiose carrier protein	GO:0006810, GO:0006814, GO:0008643, GO:0055085, GO:0005886, GO:0016020, GO:0016021, GO:0005215, GO:0015293	0.632368
Rv2887	1.03	3bjaA	0.7878	0.162		0.357244	Transcriptional regulator, MarR family, putative	GO:0006351, GO:0006355, GO:0003677, GO:0003700	0.632337
Rv0911	1.64	1sp8D	0.7075	0.079		0.236416		GO:0009072, GO:0055114, GO:0003868, GO:0016701	0.632314
Rv1276c	1.63	2hhjA	0.7088	0.218	5.4.2.4	0.393088	Bisphosphoglycerate mutase	GO:0005975, GO:0006094, GO:0006096, GO:0007585, GO:0008152, GO:0043456, GO:0061621, GO:0005829, GO:0070062, GO:0003824, GO:0004082, GO:0004619, GO:0016787, GO:0016853, GO:0016868, GO:0046538	0.632294
Rv0854	0.98	2e3mA	0.7943	0.11		0.295589	Collagen type IV alpha-3-binding protein	GO:0008289	0.632276
Rv0421c	0.65	5l8sA	0.8375	0.135		0.336248	Peptidase S9	GO:0006508, GO:0008236	0.632254
Rv3178	1.48	3tgvA	0.7285	0.162		0.343536	Heme-binding protein HutZ	GO:0048037	0.632214
Rv1413	0.94	4y2wA	0.7994	0.123	5.1.1.1	0.31357	Alanine racemase 1	GO:0006522, GO:0030632, GO:0003824, GO:0008784, GO:0016853	0.63213
Rv0225	1.11	3oy2A	0.777	0.126		0.312893	Putative uncharacterized protein B736L		0.632039
Rv3272	1.69	2vjnA2	0.7006	0.265		0.430882	Formyl-CoA:oxalate CoA-transferase	GO:0008152, GO:0033611, GO:0005737, GO:0003824, GO:0016740, GO:0033608	0.632014
Rv1766	1.4	3rh3A	0.7388	0.058		0.207003	Uncharacterized protein		0.631976
Rv3472	1.86	4i4kA	0.6781	0.205		0.372841	Putative uncharacterized protein		0.631976
Rv2372c	0.97	1nxzA	0.7953	0.233	2.1.1.193	0.430471	Ribosomal RNA small subunit methyltransferase E	GO:0006364, GO:0032259, GO:0070475, GO:0005737, GO:0008168, GO:0016740, GO:0070042	0.631965
Rv2185c	0.95	4n0gC	0.7979	0.108		0.293553	Abscisic acid receptor PYL13	GO:0009738, GO:0043086, GO:0005634, GO:0005737, GO:0005886, GO:0016020, GO:0004864, GO:0004872, GO:0005515, GO:0010427, GO:0042803	0.631942
Rv0421c	0.65	3vdxA	0.8371	0.179	1.11.1	0.387093	Matrix protein 1, Non-haem bromoperoxidase BPO-A2	GO:0017000, GO:0055114, GO:0098869, GO:0003723, GO:0003824, GO:0004601, GO:0005198, GO:0016491	0.631853
Rv0421c	0.65	3vdxA1	0.8371	0.179		0.387093	Matrix protein 1, Non-haem bromoperoxidase BPO-A2	GO:0017000, GO:0055114, GO:0098869, GO:0003723, GO:0003824, GO:0004601, GO:0005198, GO:0016491	0.631853
Rv3510c	1.44	1ynyB	0.7334	0.129	3.5.2.2	0.307585	D-hydantoinase	GO:0005737, GO:0004157, GO:0016787, GO:0016810, GO:0046872	0.631844
Rv1413	0.94	4dzaA	0.7991	0.126	5.1.1.5	0.317312	Alanine racemase	GO:0006522, GO:0003824, GO:0008784	0.63183
[truncated: 4,555 more rows]

## Sheet: B. Top PDB matches
Rv number	Template	TM-Score	IDEN	E.C. Number	Geometric Mean	Macro Molecular Name	GO Term
Rv2140c	4begA	0.9885	1		0.994233	UPF0098 protein Rv2140c	GO:0005576, GO:0005886, GO:0042802
Rv2175c	2kfsA	0.9864	1		0.992421	DNA-binding protein Rv2175c	GO:0018107, GO:0019217, GO:0003677
Rv2827c	1zelB	0.9849	0.997		0.988312	Uncharacterized protein
Rv0998	4avaA	0.9837	1	2.3.1	0.986762	Acetyltransferase Pat	GO:0008080, GO:0016407, GO:0016740, GO:0016746, GO:0030552, GO:0046872
Rv3404c	4pzuA	0.9797	0.996		0.986757	Uncharacterized protein Rv3404c	GO:0009058, GO:0016742
Rv2717c	2fr2A	0.9795	1		0.98585	UPF0678 fatty acid-binding protein-like protein Rv2717c	GO:0006810
Rv3902c	4o6gA	0.9782	0.994		0.985362	Uncharacterized protein
Rv3541c	4w78B	0.9776	1		0.98209	Hydratase ChsH2
Rv2257c	3i7jA	0.9774	0.996		0.97931	beta-lactamase Mb2281c
Rv2623	3cisG	0.9768	0.99		0.978786	Universal stress protein Rv2623	GO:0001666, GO:0006950, GO:0009405, GO:0040007, GO:0040008, GO:0085014, GO:0005618, GO:0005829, GO:0005886, GO:0000166, GO:0005524
Rv2258c	5f8cA	0.9767	0.997		0.97807	Possible transcriptional regulatory protein	GO:0032259, GO:0071456, GO:0005618, GO:0005737, GO:0005886, GO:0008757
Rv2573	4ol9A	0.9749	0.984	1.1.1.169	0.97627	Putative 2-dehydropantoate 2-reductase	GO:0015940, GO:0033317, GO:0055114, GO:0005737, GO:0005829, GO:0008677, GO:0016491, GO:0050661
Rv3361c	2bm5A	0.9747	1		0.976115	Pentapeptide repeat family protein	GO:0046677, GO:2000372, GO:0008657, GO:0042803
Rv1827	2kfuA	0.9739	0.994		0.975579	Glycogen accumulation regulator GarA	GO:0043457, GO:0045820, GO:0046777, GO:0005576, GO:0005618, GO:0005886, GO:0005515, GO:0042802
Rv1219c	4nn1A	0.9738	1		0.975346	TetR family transcriptional regulator	GO:0006355, GO:0003677, GO:0003700
Rv0543c	2kvcA	0.9737	1		0.972625	Uncharacterized protein
Rv3472	2chcA	0.9729	0.976		0.970484	Uncharacterized protein
Rv1873	2jekA	0.9729	0.993		0.970393	Uncharacterized protein
Rv1816	5d1rA	0.9719	1		0.969742	Uncharacterized HTH-type transcriptional regulator Rv1816	GO:0006351, GO:0006355, GO:0016020, GO:0016021, GO:0003677, GO:0003700
Rv3722c	5c6uA	0.9689	0.986		0.967578	Conserved protein	GO:0040007, GO:0005576, GO:0003824
Rv1761c	2k3mA	0.9686	0.976		0.964634	Uncharacterized protein	GO:0016020, GO:0016021
Rv3529c	2zq5A	0.9677	0.995		0.962623	Uncharacterized protein
Rv0760c	2z7aC	0.9668	0.977		0.960002	Steroid isomerase, putative	GO:0006810, GO:0005622, GO:0016853, GO:0032934, GO:0042803
Rv0390	2fsxA	0.9666	0.992		0.956463	Sulfurtransferase
Rv1794	4kxrC	0.9664	0.993		0.952056	ESX-5 secretion-associated protein EspG5	GO:0005618, GO:0005737, GO:0005886
Rv1498A	3oqtA	0.9659	1		0.951788	Uncharacterized protein	GO:0005576, GO:0000166
Rv2302	2a7yA	0.965	1		0.95121	Uncharacterized protein Rv2302	GO:0005618
Rv0371c	2we9A	0.9646	0.984		0.942474	Uncharacterized protein	GO:0046872
Rv2714	2wamA	0.9645	0.99		0.94125	Uncharacterized protein	GO:0070207, GO:0005886
Rv2018	5af3A	0.9645	0.995		0.939079	Putative antitoxin VapB45	GO:0003677
Rv3717	4m6gA	0.9641	1	3.5	0.938616	N-acetymuramyl-L-alanine amidase-related protein	GO:0009253, GO:0008745
Rv2466c	4nxiA	0.9631	0.974		0.938399	Thioredoxin-like reductase Rv2466c	GO:0055114, GO:0005618, GO:0005737, GO:0015035, GO:0016491
Rv2179c	4hecA	0.9629	0.987	3.1.13	0.937667	3'-5' exoribonuclease Rv2179c	GO:0040007, GO:0090305, GO:0000287, GO:0003676, GO:0004518, GO:0004527, GO:0008408, GO:0016787, GO:0046872
Rv1738	4wpyA	0.9628	0.977		0.935206	Uncharacterized protein MT1780
Rv0678	4nb5A	0.9627	1		0.930215	HTH-type transcriptional regulator MmpR5	GO:0006351, GO:0006355, GO:0003677
Rv2420c	4wcwA	0.9608	0.991		0.929065	Ribosomal silencing factor RsfS	GO:0006417, GO:0017148, GO:0042256, GO:0090071, GO:0005737, GO:0043023
Rv2430c	2g38B	0.9605	0.988		0.927977	PPE family protein PPE41	GO:0009405, GO:0005576, GO:0009986, GO:0005515
Rv3651	4q6uA	0.9603	0.987		0.926655	Uncharacterized protein
Rv1980c	2hhiA	0.9596	1		0.92477	Immunogenic protein MPT64	GO:0009267, GO:0005576, GO:0005618, GO:0035375
Rv2844	2ib0A	0.9595	0.993		0.92282	Uncharacterized protein
Rv1847	3s4kA	0.9595	0.976	3.1.2	0.918135	Putative esterase Rv1847	GO:0016787
Rv2525c	4pmnA	0.9586	0.976		0.916272	Uncharacterized protein	GO:0008610, GO:0046677, GO:0005576
Rv1372	1teeA	0.9583	0.976		0.9159	Alpha-pyrone synthesis polyketide synthase-like Pks18	GO:0006629, GO:0006631, GO:0006633, GO:0008152, GO:0009058, GO:0009715, GO:0003824, GO:0016740, GO:0016746, GO:0016747
Rv0813c	2fwvA	0.958	1		0.914221	UPF0678 fatty acid-binding protein-like protein Rv0813c	GO:0006810, GO:0005886
Rv1466	5irdA	0.9576	0.965		0.910883	Uncharacterized protein
Rv0759c	3p0tA	0.9575	0.855		0.908995	Uncharacterized protein	GO:0003824
Rv2991	1rfeA	0.9567	0.902		0.903099	F420-dependent protein	GO:0048037
Rv1433	4k73A	0.9566	0.995		0.892746	Probable L,D-transpeptidase 3	GO:0008360, GO:0009252, GO:0071555, GO:0016740, GO:0016746
Rv3703c	4x8bA	0.9561	0.806	1.14.99.50	0.891649	Hercynine oxygenase	GO:0052699, GO:0055114, GO:0004497, GO:0016491, GO:0046872
Rv1478	3pbiA	0.956	0.975		0.883673	Peptidoglycan endopeptidase RipB
Rv3213c	4pfsA	0.9556	0.853		0.880749	Cobyrinic Acid a,c-diamide synthase	GO:0000166
Rv2704	3i7tA	0.9552	0.992		0.879129	Uncharacterized protein	GO:0005886
Rv2632c	2fggA	0.9549	0.988		0.878536	Uncharacterized protein Rv2632c
Rv1205	3sbxA	0.9544	0.831		0.877546	Cytokinin riboside 5'-monophosphate phosphoribohydrolase	GO:0009691, GO:0000166, GO:0016787
Rv2969c	4jr4A	0.9543	0.995		0.872396	Possible conserved membrane or secreted protein
Rv0674	3kfwX	0.9543	0.861		0.868666	Uncharacterized protein
Rv1314c	2g2dA	0.9535	0.994	2.5.1.17	0.8671	Cob(I)yrinic acid a,c-diamide adenosyltransferase	GO:0006779, GO:0009236, GO:0005737, GO:0000166, GO:0005524, GO:0008817, GO:0016740
Rv2431c	2g38C	0.9534	1		0.859942	PE family protein	GO:0005576, GO:0005618, GO:0005515
Rv0431	2m5yA	0.9532	1		0.845399	Putative tuberculin related peptide
Rv3701c	4uy5A	0.9531	0.722	2.1.1.44	0.838113	Histidine N-alpha-methyltransferase	GO:0006479, GO:0032259, GO:0052699, GO:0052704, GO:0052707, GO:0008168, GO:0008276, GO:0016740, GO:0030745
Rv2175c	2kfsA1	0.9528	1		0.836421	DNA-binding protein Rv2175c	GO:0018107, GO:0019217, GO:0003677
Rv0263c	3mmlA	0.9523	0.8	3.5.1.54	0.833643	Urea amidolyase related protein	GO:0016787
Rv1558	3r5zA	0.9521	0.75		0.833322	Uncharacterized protein	GO:0055114, GO:0016491, GO:0048037
Rv2837c	4ls9A	0.9521	0.752		0.83014	DHH family protein	GO:0003676, GO:0046872
Rv2258c	5f8cA1	0.9521	1		0.828855	Possible transcriptional regulatory protein	GO:0032259, GO:0071456, GO:0005618, GO:0005737, GO:0005886, GO:0008757
Rv1636	5ahwC	0.9516	0.703		0.827394	UspA domain protein	GO:0006950, GO:0000166
Rv1205	3quaA	0.9515	0.726		0.8205	Uncharacterized protein	GO:0009691, GO:0016787
Rv1049	4fx0A	0.9513	0.959		0.820148	Transcriptional regulator, MarR family, putative	GO:0006351, GO:0006355, GO:0005829, GO:0003677, GO:0003700
Rv3702c	4zfjA	0.9508	0.704	3.5.1.118	0.815561	Gamma-glutamyl-hercynylcysteine sulfoxide hydrolase	GO:0006541, GO:0052699, GO:0052704, GO:0016787, GO:0016811
Rv0603	2kgyA	0.9504	0.837		0.809705	Uncharacterized protein
Rv0376c	2we7A	0.9504	0.778	1.17.1.4	0.80232	Xanthine dehydrogenase
Rv0295c	1texD	0.9502	0.7	2.8.2	0.796147	Sulfotransferase	GO:0016740
Rv2050	2m4vA	0.95	1		0.790063	Membrane protein	GO:0045893, GO:0001000
Rv2018	5af3A1	0.9495	0.993		0.786347	Putative antitoxin VapB45	GO:0003677
Rv0264c	3mmlB	0.9494	0.652		0.783948	Allophanate hydrolase subunit 1	GO:0016787
Rv1262c	3o0mA	0.9493	0.721		0.781972	HIT family protein	GO:0000166, GO:0003824, GO:0046872
Rv0371c	2wawA	0.9492	0.61		0.770369	Moba relate protein
Rv3780	5ietB	0.9487	0.991		0.769431	Uncharacterized protein	GO:0061136
Rv0807	4nssA	0.9486	0.675		0.766763	Uncharacterized protein
Rv1504c	4piwA	0.9483	0.663	2.6.1.59	0.755849	TDP-4-keto-6-deoxy-D-glucose transaminase family protein	GO:0009246, GO:0003824, GO:0016740, GO:0019180, GO:0030170, GO:0042802
Rv3763	4zjmA	0.9477	0.961		0.744581	Lipoprotein LpqH	GO:0016020
Rv3802c	3ajaA	0.9475	0.727		0.744441	Uncharacterized protein	GO:0008152, GO:0016020, GO:0016021, GO:0016787
Rv0998	4avaA2	0.947	1		0.743102	Acetyltransferase Pat	GO:0008080, GO:0016407, GO:0016740, GO:0016746, GO:0030552, GO:0046872
Rv0121c	4zkyA	0.9462	0.597	1.4.3.5	0.742757	Pyridoxamine 5'-phosphate oxidase-related, FMN-binding protein	GO:0048037
Rv1632c	2p12A	0.946	0.589		0.742498	Uncharacterized protein
Rv0799c	4gu7A	0.9457	0.602	1.11.1.19	0.740515	Uncharacterized protein	GO:0055114, GO:0098869, GO:0004601, GO:0020037, GO:0046872
Rv3735	2ekmA	0.9453	0.575		0.739981	Uncharacterized protein
Rv2005c	3cisG	0.9452	0.551		0.734158	Universal stress protein Rv2623	GO:0001666, GO:0006950, GO:0009405, GO:0040007, GO:0040008, GO:0085014, GO:0005618, GO:0005829, GO:0005886, GO:0000166, GO:0005524
Rv3703c	4x8bA2	0.9448	0.821		0.731244	Hercynine oxygenase	GO:0052699, GO:0055114, GO:0004497, GO:0016491, GO:0046872
Rv0190	4adzA	0.9447	0.578		0.729734	Uncharacterized protein	GO:0006355, GO:0045892, GO:0032993, GO:0000976, GO:0001217, GO:0003677, GO:0046872
Rv3542c	4w78A	0.9444	1		0.72952	Hydratase ChsH1
Rv2631	1uc2A	0.9444	0.538	6.5.1	0.727482	tRNA-splicing ligase RtcB	GO:0006396, GO:0008452
Rv3512	2pffB	0.9443	0.541	2.3.1.86	0.726163	Fatty acid synthase subunit beta	GO:0006629, GO:0006631, GO:0006633, GO:0008152, GO:0042759, GO:0055114, GO:0005811, GO:0005829, GO:0005835, GO:0003824, GO:0004312, GO:0004313, GO:0004314, GO:0004318, GO:0004319, GO:0004320, GO:0004321, GO:0005515, GO:0016295, GO:0016296, GO:0016297, GO:0016409, GO:0016491, GO:0016740, GO:0016787, GO:0016829, GO:0019171, GO:0047451
Rv1732c	2ywiA	0.9441	0.545		0.722421	Hypothetical conserved protein	GO:0045454, GO:0055114, GO:0098869, GO:0005623, GO:0016209, GO:0016491
Rv3735	1vggA	0.9435	0.563		0.721881	Uncharacterized protein
Rv0799c	3qnrA	0.9433	0.588		0.719537	Uncharacterized protein	GO:0055114, GO:0098869, GO:0004601, GO:0020037, GO:0046872
Rv0040c	4ol4A	0.9433	0.966		0.717415	Proline-rich 28 kDa antigen
Rv3722c	3d6kC	0.9432	0.556		0.710487	Uncharacterized protein	GO:0003824
Rv3902c	4o6gA2	0.9429	1		0.70859	Uncharacterized protein
Rv2026c	3cisG	0.9426	0.515		0.708571	Universal stress protein Rv2623	GO:0001666, GO:0006950, GO:0009405, GO:0040007, GO:0040008, GO:0085014, GO:0005618, GO:0005829, GO:0005886, GO:0000166, GO:0005524
Rv3735	2jb7A	0.9423	0.528		0.707939	Uncharacterized protein	GO:0000166
Rv0691c	2raeA	0.9419	0.542		0.706797	Transcriptional regulator, AcrR family protein	GO:0006351, GO:0006355, GO:0003677
Rv0569	2a7yA	0.9416	0.587		0.705408	Uncharacterized protein Rv2302	GO:0005618
Rv3722c	3pplA	0.9413	0.535	2.6.1.1	0.703169	Aspartate transaminase	GO:0003824, GO:0004069, GO:0008483, GO:0016740, GO:0080130
Rv3344c	1vt4I	0.9412	0.528		0.702736
Rv1474c	4ac6A	0.9411	0.54		0.702077	HTH-type transcriptional repressor AcnR	GO:0006351, GO:0006355, GO:0000287, GO:0003677, GO:0046872
Rv2632c	4wpyA	0.9405	0.534		0.702056	Uncharacterized protein MT1780
Rv1112	1jalA	0.9405	0.523		0.701604	Ribosome-binding ATPase YchF	GO:0005737, GO:0000166, GO:0005524, GO:0005525, GO:0016887, GO:0046872
Rv2623	3cisG2	0.9404	1		0.700214	Universal stress protein Rv2623	GO:0001666, GO:0006950, GO:0009405, GO:0040007, GO:0040008, GO:0085014, GO:0005618, GO:0005829, GO:0005886, GO:0000166, GO:0005524
Rv3344c	1vt4I3	0.9403	0.525		0.695284
Rv1732c	3u5rE	0.9403	0.494		0.694864	Uncharacterized protein	GO:0045454, GO:0055114, GO:0098869, GO:0005623, GO:0016209, GO:0016491
Rv0833	2pffB	0.9401	0.499	2.3.1.86	0.694502	Fatty acid synthase subunit beta	GO:0006629, GO:0006631, GO:0006633, GO:0008152, GO:0042759, GO:0055114, GO:0005811, GO:0005829, GO:0005835, GO:0003824, GO:0004312, GO:0004313, GO:0004314, GO:0004318, GO:0004319, GO:0004320, GO:0004321, GO:0005515, GO:0016295, GO:0016296, GO:0016297, GO:0016409, GO:0016491, GO:0016740, GO:0016787, GO:0016829, GO:0019171, GO:0047451
Rv2827c	1zelB2	0.9401	1		0.691954	Uncharacterized protein
Rv2631	2epgB	0.9397	0.543		0.690631	RNA-splicing ligase RtcB	GO:0006396, GO:0008452, GO:0016874, GO:0046872
Rv1825	3gmgA	0.9392	0.993		0.690319	UPF0749 protein Rv1825
Rv3902c	4o6gA1	0.9391	0.988		0.685271	Uncharacterized protein
Rv2623	3cisG1	0.9391	0.979		0.683934	Universal stress protein Rv2623	GO:0001666, GO:0006950, GO:0009405, GO:0040007, GO:0040008, GO:0085014, GO:0005618, GO:0005829, GO:0005886, GO:0000166, GO:0005524
Rv1433	4k73A2	0.939	0.992		0.680854	Probable L,D-transpeptidase 3	GO:0008360, GO:0009252, GO:0071555, GO:0016740, GO:0016746
Rv1478	3i86A	0.939	0.838	3.4.19.11	0.679821	Uncharacterized protein
Rv3678c	3d01L	0.9389	0.497		0.672252	Uncharacterized protein
Rv1498A	2vxaL	0.9386	0.5		0.671528	Dodecin	GO:0000166
Rv2868c	3noyA	0.9385	0.504	1.17.7.1	0.670423	4-hydroxy-3-methylbut-2-en-1-yl diphosphate synthase (flavodoxin)	GO:0008299, GO:0016114, GO:0019288, GO:0055114, GO:0005506, GO:0016491, GO:0046429, GO:0046872, GO:0051536, GO:0051539
Rv1498A	2vyxK	0.9382	0.5		0.667083	Dodecin	GO:0000166
Rv2752c	5a0tA	0.9375	0.58		0.665934	Uncharacterized protein	GO:0006364, GO:0006396, GO:0090501, GO:0090502, GO:0090503, GO:0005737, GO:0003723, GO:0004518, GO:0004519, GO:0004521, GO:0004527, GO:0004534, GO:0008270, GO:0016787, GO:0046872
Rv2603c	1lfpA	0.936	0.467		0.664421	Probable transcriptional regulatory protein aq_1575	GO:0006351, GO:0006355, GO:0005737, GO:0005829, GO:0003677
Rv2837c	4ls9A1	0.9358	0.751		0.657191	DHH family protein	GO:0003676, GO:0046872
Rv1847	5hmbA	0.9357	0.512		0.65717	Azi13
Rv0999	4tmdA	0.9357	0.574		0.655206	Uncharacterized protein
Rv3127	2ymvA	0.9356	0.476		0.654305	Uncharacterized protein	GO:0055114, GO:0016491
Rv1450c	2pffB	0.9355	0.445	2.3.1.86	0.652242	Fatty acid synthase subunit beta	GO:0006629, GO:0006631, GO:0006633, GO:0008152, GO:0042759, GO:0055114, GO:0005811, GO:0005829, GO:0005835, GO:0003824, GO:0004312, GO:0004313, GO:0004314, GO:0004318, GO:0004319, GO:0004320, GO:0004321, GO:0005515, GO:0016295, GO:0016296, GO:0016297, GO:0016409, GO:0016491, GO:0016740, GO:0016787, GO:0016829, GO:0019171, GO:0047451
Rv0712	2q17E	0.9353	0.463		0.651733	Uncharacterized protein	GO:0046872
Rv3836	3e11A	0.9353	0.545		0.650197	Uncharacterized protein
Rv0998	4avaA1	0.9348	1		0.65	Acetyltransferase Pat	GO:0008080, GO:0016407, GO:0016740, GO:0016746, GO:0030552, GO:0046872
Rv3361c	4yc5A	0.9346	0.442		0.645126
Rv1738	2fggA	0.9345	0.542		0.645011	Uncharacterized protein Rv2632c
Rv1087	1vt4I	0.9345	0.452		0.644611
Rv3514	2pffB	0.9343	0.443	2.3.1.86	0.643863	Fatty acid synthase subunit beta	GO:0006629, GO:0006631, GO:0006633, GO:0008152, GO:0042759, GO:0055114, GO:0005811, GO:0005829, GO:0005835, GO:0003824, GO:0004312, GO:0004313, GO:0004314, GO:0004318, GO:0004319, GO:0004320, GO:0004321, GO:0005515, GO:0016295, GO:0016296, GO:0016297, GO:0016409, GO:0016491, GO:0016740, GO:0016787, GO:0016829, GO:0019171, GO:0047451
Rv1897c	1j7gA	0.9339	0.439	3.1	0.643854	D-aminoacyl-tRNA deacylase	GO:0006399, GO:0006450, GO:0005737, GO:0000049, GO:0002161, GO:0003723, GO:0016787, GO:0051499, GO:0051500
Rv1067c	1vt4I	0.9338	0.438		0.643597
Rv1478	2xivA	0.9335	0.579	3.4	0.643012	Peptidoglycan endopeptidase RipA
Rv3388	1vt4I	0.9335	0.435		0.642845
Rv0263c	3mmlA1	0.9334	0.794		0.642434	Urea amidolyase related protein	GO:0016787
Rv2634c	1vt4I	0.9332	0.456		0.642331
Rv3511	1vt4I	0.933	0.444		0.641655
Rv0578c	2pffB	0.933	0.438	2.3.1.86	0.641313	Fatty acid synthase subunit beta	GO:0006629, GO:0006631, GO:0006633, GO:0008152, GO:0042759, GO:0055114, GO:0005811, GO:0005829, GO:0005835, GO:0003824, GO:0004312, GO:0004313, GO:0004314, GO:0004318, GO:0004319, GO:0004320, GO:0004321, GO:0005515, GO:0016295, GO:0016296, GO:0016297, GO:0016409, GO:0016491, GO:0016740, GO:0016787, GO:0016829, GO:0019171, GO:0047451
Rv1276c	4hbzA	0.9323	0.429		0.641079	Putative phosphohistidine phosphatase, SixA
Rv1151c	1iciA	0.932	0.453	3.5.1	0.64032	NAD-dependent protein deacylase 1	GO:0006351, GO:0006355, GO:0036047, GO:0036049, GO:0005737, GO:0016787, GO:0036054, GO:0036055, GO:0046872, GO:0070403
Rv1897c	1jkeA	0.9316	0.429		0.639571	D-aminoacyl-tRNA deacylase	GO:0006399, GO:0006450, GO:0009408, GO:0005737, GO:0000049, GO:0002161, GO:0003723, GO:0016787, GO:0051499, GO:0051500
Rv1558	3r5yA	0.9314	0.482		0.63891	Uncharacterized protein	GO:0055114, GO:0016491, GO:0048037
Rv1396c	1vt4I	0.9313	0.442		0.638653
Rv1897c	2dboA	0.9309	0.436	3.1	0.637799	D-aminoacyl-tRNA deacylase	GO:0006399, GO:0006450, GO:0005737, GO:0000049, GO:0002161, GO:0003723, GO:0016787, GO:0051499, GO:0051500
Rv1996	3cisG	0.9307	0.45		0.637703	Universal stress protein Rv2623	GO:0001666, GO:0006950, GO:0009405, GO:0040007, GO:0040008, GO:0085014, GO:0005618, GO:0005829, GO:0005886, GO:0000166, GO:0005524
Rv1112	2dwqA	0.9305	0.504		0.637278	Ribosome-binding ATPase YchF	GO:0000166, GO:0005524, GO:0005525, GO:0016887, GO:0043022, GO:0043023
Rv0799c	2gvkA	0.9301	0.478		0.635389	Putative peroxidase family protein	GO:0055114, GO:0098869, GO:0004601, GO:0020037
Rv1325c	1vt4I	0.93	0.425		0.634644
Rv1433	4jmnA	0.9296	0.532	2.3.2	0.63406	L,D-transpeptidase 1	GO:0006508, GO:0008360, GO:0009252, GO:0018104, GO:0071555, GO:0005576, GO:0042597, GO:0016740, GO:0016746, GO:0071972
Rv2411c	3n6xA	0.9288	0.51		0.63386	Uncharacterized protein
Rv1888A	2ckdA	0.9288	0.5	2.1.1	0.633206	Putative S-adenosyl-L-methionine-dependent methyltransferase ML2640	GO:0032259, GO:0008168, GO:0016740
Rv0566c	1in0A	0.9287	0.421		0.633115	UPF0234 protein HI_1034
Rv1341	2pyuA	0.9285	0.441	3.6.1.9/5.3.3.14	0.632201	dITP/XTP pyrophosphatase	GO:0009117, GO:0009143, GO:0009146, GO:0005829, GO:0000166, GO:0000287, GO:0016787, GO:0017111, GO:0035870, GO:0036220, GO:0036222, GO:0042803, GO:0046872, GO:0047429
Rv1396c	1vt4I3	0.9283	0.436		0.631548
Rv2487c	1vt4I	0.9283	0.415		0.631452
Rv0543c	2lkyA	0.9281	0.55		0.631205	Uncharacterized protein
Rv2140c	1fuxA	0.9275	0.463		0.630978	UPF0098 protein YbcL	GO:0043086, GO:0030288, GO:0042597, GO:0004857
Rv1566c	3gt2A	0.9275	0.766		0.629424	Uncharacterized protein
Rv1091	1vt4I	0.9274	0.455		0.627174
Rv2140c	1vi3A	0.9274	0.462		0.625957	UPF0098 protein YbhB	GO:0005737
Rv1341	3tquA	0.9273	0.427	3.6.1.9	0.625951	Non-canonical purine NTP pyrophosphatase	GO:0008150, GO:0009117, GO:0009143, GO:0005829, GO:0000166, GO:0003674, GO:0016787, GO:0017111, GO:0046872, GO:0047429
Rv1314c	2zhzB	0.9273	0.477	2.5.1.17	0.625679	Cob(I)alamin adenosyltransferase, putative	GO:0000166, GO:0005524, GO:0016740
Rv3036c	2hhiA	0.9271	0.461		0.625242	Immunogenic protein MPT64	GO:0009267, GO:0005576, GO:0005618, GO:0035375
Rv1243c	1vt4I	0.9267	0.409		0.624943
Rv1889c	2ckdA	0.9264	0.436	2.1.1	0.624187	Putative S-adenosyl-L-methionine-dependent methyltransferase ML2640	GO:0032259, GO:0008168, GO:0016740
Rv0163	2o6tA	0.9263	0.418		0.623792	Uncharacterized protein
Rv0264c	3mmlB2	0.9261	0.654		0.622543	Allophanate hydrolase subunit 1	GO:0016787
Rv2125	3mnfA	0.9259	0.548		0.621915	Uncharacterized protein
Rv3507	2pffB	0.9259	0.415	2.3.1.86	0.620614	Fatty acid synthase subunit beta	GO:0006629, GO:0006631, GO:0006633, GO:0008152, GO:0042759, GO:0055114, GO:0005811, GO:0005829, GO:0005835, GO:0003824, GO:0004312, GO:0004313, GO:0004314, GO:0004318, GO:0004319, GO:0004320, GO:0004321, GO:0005515, GO:0016295, GO:0016296, GO:0016297, GO:0016409, GO:0016491, GO:0016740, GO:0016787, GO:0016829, GO:0019171, GO:0047451
Rv1452c	1vt4I	0.9257	0.412		0.620595
Rv0746	1vt4I	0.9257	0.42		0.620563
Rv1243c	1vt4I3	0.9256	0.405		0.619825
Rv2204c	2apnA	0.9253	0.425		0.616297	Iron-sulfur cluster insertion protein ErpA	GO:0016226, GO:0051604, GO:0097428, GO:0005829, GO:0005198, GO:0005506, GO:0046872, GO:0051536, GO:0051537, GO:0051539
Rv0787A	1twjA	0.9251	0.41	6.3.5.3	0.615666	Phosphoribosylformylglycinamidine synthase subunit PurS	GO:0006164, GO:0006189, GO:0005737, GO:0000166, GO:0004642, GO:0005524, GO:0016874
Rv0712	1y1iX	0.925	0.437	1.8.99	0.614679	Sulfatase-modifying factor 1
Rv3590c	1vt4I	0.925	0.418		0.612601
Rv2741	1vt4I3	0.9248	0.408		0.611333
Rv2741	1vt4I	0.9245	0.408		0.611333
Rv1504c	1mdoA	0.9244	0.422	2.6.1.87	0.610466	UDP-4-amino-4-deoxy-L-arabinose--oxoglutarate aminotransferase	GO:0006629, GO:0009103, GO:0009245, GO:0046677, GO:0003824, GO:0008483, GO:0016740, GO:0099620
Rv0504c	4rljA	0.9243	0.438	4.2.1.59	0.610307	UPF0336 protein Rv0635	GO:0040007, GO:0005886, GO:0005515, GO:0019171
Rv2559c	3pvsA	0.9242	0.422		0.608666	Replication-associated recombination protein A	GO:0006260, GO:0003677, GO:0005524
Rv3590c	1vt4I3	0.9241	0.416		0.608132
Rv1504c	4lc3A	0.924	0.393	2.6.1.87	0.607314	Putative UDP-4-amino-4-deoxy-l-arabinose--oxoglutarate aminotransferas	GO:0003824
Rv1558	4y9iA	0.9238	0.531		0.606616	Uncharacterized protein	GO:0055114, GO:0016491, GO:0048037
Rv1818c	1vt4I3	0.9237	0.398		0.6059
Rv2603c	1lfpA1	0.9237	0.541		0.604923	Probable transcriptional regulatory protein aq_1575	GO:0006351, GO:0006355, GO:0005737, GO:0005829, GO:0003677
Rv1896c	2ckdA	0.9236	0.394	2.1.1	0.604838	Putative S-adenosyl-L-methionine-dependent methyltransferase ML2640	GO:0032259, GO:0008168, GO:0016740
Rv3787c	2ckdA	0.9236	0.38	2.1.1	0.604836	Putative S-adenosyl-L-methionine-dependent methyltransferase ML2640	GO:0032259, GO:0008168, GO:0016740
Rv0297	1vt4I	0.9235	0.397		0.604679
Rv2162c	1vt4I	0.9233	0.403		0.60465
Rv2853	1vt4I	0.923	0.407		0.604319
Rv1818c	1vt4I	0.9228	0.396		0.604278
Rv0747	1vt4I	0.9224	0.385		0.603976
Rv3653	1vt4I	0.9224	0.453		0.603725
Rv0872c	1vt4I	0.9223	0.405		0.602832
Rv1803c	1vt4I	0.9222	0.404		0.60192
Rv2162c	1vt4I3	0.9222	0.4		0.600566
Rv2752c	3zq4A	0.9221	0.373	3.1	0.600234	Ribonuclease J1	GO:0006364, GO:0006396, GO:0006397, GO:0090501, GO:0090502, GO:0090503, GO:0005737, GO:0003723, GO:0004518, GO:0004519, GO:0004521, GO:0004527, GO:0004534, GO:0005515, GO:0008270, GO:0016787, GO:0046872
Rv3586	3c1zA	0.922	0.379		0.600168	DNA integrity scanning protein DisA	GO:0006281, GO:0006974, GO:0000166, GO:0003677, GO:0005524, GO:0016740, GO:0016779
Rv0297	1vt4I3	0.9219	0.394		0.599965
Rv1840c	1vt4I	0.9219	0.392		0.599913
Rv3292	2rjbA	0.9217	0.408		0.599778	Uncharacterized protein	GO:0046872
Rv2853	1vt4I3	0.9213	0.405		0.599464
Rv2411c	3n6xA1	0.921	0.528		0.599111	Uncharacterized protein
Rv1732c	2cvbA	0.9209	0.411		0.598727	Probable thiol-disulfide isomerase/thioredoxin	GO:0045454, GO:0055114, GO:0098869, GO:0005623, GO:0016209, GO:0016491, GO:0016853
Rv0872c	1vt4I3	0.9208	0.404		0.596763
Rv0279c	1vt4I	0.9208	0.402		0.596128
Rv1840c	1vt4I3	0.9207	0.388		0.596096
Rv2714	2p90B	0.9205	0.454		0.59569	Putative uncharacterized protein Cgl1923
Rv2615c	1vt4I3	0.9204	0.386		0.59472
Rv2615c	1vt4I	0.9202	0.386		0.59472
Rv0109	1vt4I	0.9202	0.404		0.594117
Rv0109	1vt4I3	0.9202	0.404		0.594083
Rv2406c	3fhmA	0.9202	0.421		0.593401	Uncharacterized protein	GO:0000166
Rv3065	3b5dA	0.9201	0.43		0.592496	Multidrug transporter EmrE	GO:0006805, GO:0006810, GO:0006970, GO:0006974, GO:0015871, GO:0031460, GO:0042493, GO:0046618, GO:0055085, GO:0005886, GO:0005887, GO:0016020, GO:0016021, GO:0015199, GO:0015220, GO:0015297, GO:0015307, GO:0022857
Rv1768	1vt4I	0.9201	0.405		0.592122
Rv3221c	2b8fA	0.92	0.412		0.591603	Biotin/lipoyl attachment protein
Rv2406c	2rc3C	0.92	0.397		0.591369	CBS domain	GO:0000166
Rv0725c	2ckdA	0.9197	0.368	2.1.1	0.591332	Putative S-adenosyl-L-methionine-dependent methyltransferase ML2640	GO:0032259, GO:0008168, GO:0016740
Rv3404c	4nv1C	0.9197	0.378		0.590896	Formyl transferase family protein	GO:0009058, GO:0016740, GO:0016742
Rv1068c	1vt4I	0.9195	0.398		0.590801
Rv1068c	1vt4I3	0.9194	0.398		0.590801
Rv2377c	2gpfA	0.9193	0.42		0.590246	Uncharacterized protein	GO:0002049
Rv1718	2y7dA	0.9193	0.366	2.3.1.247	0.590126	3-keto-5-aminohexanoate cleavage enzyme	GO:0019475, GO:0003824, GO:0016740, GO:0046872
Rv3213c	2bejA	0.9192	0.407	3.6	0.590075	Chromosome-partitioning ATPase Soj	GO:0007059, GO:0000166, GO:0003677, GO:0005524, GO:0016787
Rv0124	1vt4I3	0.9186	0.395		0.589811
Rv0124	1vt4I	0.9185	0.395		0.589811
Rv0834c	1vt4I	0.9184	0.405		0.588795
Rv1768	1vt4I3	0.9182	0.402		0.587227
Rv0798c	3dktA	0.9181	0.35	3.4	0.584675	Maritimacin	GO:0006508, GO:0019835, GO:0042742, GO:0005576, GO:0008233, GO:0016787
Rv2717c	2q4nA	0.9181	0.391		0.583877	UPF0678 fatty acid-binding protein-like protein At1g79260	GO:0006810, GO:0005737, GO:0005829, GO:0003674
Rv1465	2qq4A	0.9179	0.406		0.583325	Iron-sulfur cluster biosynthesis protein IscU	GO:0016226, GO:0005506, GO:0046872, GO:0051536
Rv1767	5dikA	0.9178	0.366	1.11.1.15	0.583295	Alkyl hydroperoxide reductase AhpD	GO:0055114, GO:0098869, GO:0004601, GO:0016209, GO:0016491, GO:0051920
Rv2970A	2wzmA	0.9176	0.393		0.583082	Uncharacterized oxidoreductase MSMEG_2407/MSMEI_2346	GO:0055114, GO:0016491
Rv2752c	4xwtA	0.9175	0.367		0.582865	DR2417	GO:0006364, GO:0006396, GO:0090501, GO:0090502, GO:0090503, GO:0005737, GO:0003723, GO:0004518, GO:0004519, GO:0004521, GO:0004527, GO:0004534, GO:0008270, GO:0016787, GO:0046872
Rv2005c	3cisG2	0.9174	0.682		0.582607	Universal stress protein Rv2623	GO:0001666, GO:0006950, GO:0009405, GO:0040007, GO:0040008, GO:0085014, GO:0005618, GO:0005829, GO:0005886, GO:0000166, GO:0005524
Rv1112	2ohfA	0.9172	0.417		0.582434	Obg-like ATPase 1	GO:0002576, GO:0046034, GO:0005576, GO:0005634, GO:0005730, GO:0005737, GO:0005813, GO:0005829, GO:0016020, GO:0031093, GO:0070062, GO:0000166, GO:0005515, GO:0005524, GO:0005525, GO:0016787, GO:0016887, GO:0045296, GO:0046872
Rv3404c	4yfvA	0.9169	0.368		0.582144	VioF	GO:0009058, GO:0016742
Rv3364c	3kyeB	0.9165	0.397		0.581622	Uncharacterized protein
Rv2377c	2khrA	0.9164	0.686		0.581607	Protein MbtH
Rv2970A	1mzrB	0.9163	0.393	1.1.1	0.580921	2,5-diketo-D-gluconic acid reductase A	GO:0019853, GO:0051596, GO:0055114, GO:0005737, GO:0005829, GO:0008106, GO:0016491, GO:0016616, GO:0050580
Rv3284	1wloA	0.9163	0.373		0.580136	Iron-sulfur cluster biosynthesis protein SufE
Rv2377c	2myyA	0.9163	0.596		0.579574	Conserved hypothetical MbtH-like protein
Rv1372	4b0nA	0.9162	0.389	2.3.1	0.578293	Polyketide Synthase III	GO:0008152, GO:0009058, GO:0003824, GO:0016740, GO:0016746, GO:0016747
Rv1026	3cerC	0.9161	0.421		0.578274	Possible exopolyphosphatase-like protein
Rv1718	3fa5A	0.916	0.361		0.578206	Uncharacterized protein	GO:0019475, GO:0003824, GO:0016740, GO:0046872
Rv2868c	3noyA1	0.916	0.508		0.577804	4-hydroxy-3-methylbut-2-en-1-yl diphosphate synthase (flavodoxin)	GO:0008299, GO:0016114, GO:0019288, GO:0055114, GO:0005506, GO:0016491, GO:0046429, GO:0046872, GO:0051536, GO:0051539
Rv1357c	4rnfA	0.9158	0.344	2.7.7.65/3.1.4.52	0.575891	Motility regulator
Rv1003	3kwpA	0.9155	0.438		0.575627	Ribosomal RNA small subunit methyltransferase I	GO:0000453, GO:0006364, GO:0008152, GO:0032259, GO:0005737, GO:0008168, GO:0016740, GO:0070677
Rv0190	4m1pA	0.9153	0.38		0.574945	Uncharacterized protein	GO:0006355, GO:0003677, GO:0046872
Rv1718	3e02A	0.9151	0.363		0.57487	Uncharacterized protein	GO:0019475, GO:0003824, GO:0016740, GO:0046872
Rv2681	3cymA	0.9151	0.372		0.574133	Uncharacterized protein	GO:0006139, GO:0044237, GO:0090305, GO:0005622, GO:0000166, GO:0003676, GO:0003824, GO:0008408
Rv3678c	2otmA	0.9148	0.347		0.57394	Uncharacterized protein	GO:0008150, GO:0005575, GO:0003674
Rv1119c	4wp3A	0.9136	0.479	4.6.1.1	0.573148	Cya1120	GO:0006171, GO:0009190, GO:0035556, GO:0005622, GO:0004016, GO:0016829, GO:0016849, GO:0046872
Rv1441c	1vt4I	0.9132	0.369		0.573006
Rv1441c	1vt4I3	0.9131	0.369		0.573006
Rv2406c	4fryA	0.913	0.376		0.571451	Putative signal-transduction protein with CBS domains	GO:0000166
Rv2879c	3rf9A	0.9128	0.372	2.1.1.192	0.57108	Dual-specificity RNA methyltransferase RlmN	GO:0006364, GO:0008033, GO:0030488, GO:0032259, GO:0046677, GO:0070475, GO:0005737, GO:0005829, GO:0000049, GO:0002935, GO:0003824, GO:0005515, GO:0008168, GO:0008173, GO:0016740, GO:0046872, GO:0051536, GO:0051539, GO:0070040
Rv1261c	3r5zA	0.9128	0.357		0.570975	Uncharacterized protein	GO:0055114, GO:0016491, GO:0048037
Rv3739c	2g38B	0.9127	0.38		0.570733	PPE family protein PPE41	GO:0009405, GO:0005576, GO:0009986, GO:0005515
Rv3129	3fkhD	0.9125	0.413		0.5691	Putative pyridoxamine 5'-phosphate oxidase	GO:0048037
Rv1759c	1vt4I	0.9124	0.359		0.569019
Rv2149c	1rw0A	0.9123	0.346		0.568171	Laccase domain protein
Rv1314c	3ke4A	0.9122	0.393	2.5.1.17	0.567541	Hypothetical Cytosolic Protein	GO:0000166, GO:0005524
Rv3131	2ymvA	0.912	0.341		0.567396	Uncharacterized protein	GO:0055114, GO:0016491
Rv2970A	3wbwA	0.9117	0.375	1.1.1	0.567098	Putative 2,5-diketo-D-gluconic acid reductase	GO:0055114, GO:0000166, GO:0016491
Rv0712	1y4jB	0.9116	0.391		0.56644	Sulfatase-modifying factor 2	GO:0043687, GO:0005783, GO:0005788, GO:0046872
Rv1540	2istA	0.9115	0.341	5.4.99.23	0.564745	Ribosomal large subunit pseudouridine synthase D	GO:0000027, GO:0000455, GO:0001522, GO:0006364, GO:0009451, GO:0005829, GO:0003723, GO:0005515, GO:0009982, GO:0016853, GO:0019239
Rv2591	1vt4I	0.9114	0.382		0.563759
Rv3595c	1vt4I3	0.9114	0.377		0.563513
Rv3595c	1vt4I	0.9113	0.377		0.563513
Rv3054c	3s2yA	0.9112	0.339		0.563177	Chromate reductase	GO:0055114, GO:0000166, GO:0016491
Rv2216	4b4oA	0.911	0.339		0.562876	Epimerase family protein SDR39U1	GO:0003824, GO:0050662
Rv1151c	2b4yC	0.9109	0.383	3.5.1	0.562797	NAD-dependent protein deacylase sirtuin-5, mitochondrial	GO:0036054, GO:0036055, GO:0070403
Rv3367	1vt4I	0.9108	0.376		0.562565
Rv2020c	4xqkA	0.9108	0.344		0.562474	LlaBIII	GO:0006306, GO:0003677, GO:0005524, GO:0008170, GO:0016787
Rv2020c	4xqkA2	0.9107	0.344		0.562474	LlaBIII	GO:0006306, GO:0003677, GO:0005524, GO:0008170, GO:0016787
Rv1159A	3jstA	0.9105	0.344	4.2.1.96	0.562413	Putative pterin-4-alpha-carbinolamine dehydratase	GO:0006729, GO:0008124, GO:0016829
Rv0278c	1vt4I	0.9104	0.412		0.562289
Rv1503c	4piwA	0.9098	0.426	2.6.1.59	0.562145	TDP-4-keto-6-deoxy-D-glucose transaminase family protein	GO:0009246, GO:0003824, GO:0016740, GO:0019180, GO:0030170, GO:0042802
Rv3425	2g38B	0.9095	0.329		0.562084	PPE family protein PPE41	GO:0009405, GO:0005576, GO:0009986, GO:0005515
Rv1087	1vt4I3	0.9095	0.442		0.560788
Rv3511	1vt4I3	0.9094	0.437		0.56046
Rv0977	1vt4I	0.9093	0.386		0.559988
Rv1151c	1s5pA	0.9092	0.377	3.5.1	0.559518	NAD-dependent protein deacylase	GO:0036054, GO:0036055, GO:0070403
Rv0504c	4rv2A	0.9092	0.393		0.559099	UPF0336 protein MSMEG_1340
Rv3069	5a40A	0.9092	0.331		0.558778	Putative fluoride ion transporter CrcB	GO:0006810, GO:0005886, GO:0016020, GO:0016021
Rv0443	3cexA	0.9088	0.34		0.558707	Uncharacterized protein
Rv3600c	2h3gX	0.9087	0.357		0.558618	Type III pantothenate kinase	GO:0015937, GO:0016310, GO:0005737, GO:0000166, GO:0004594, GO:0005524, GO:0016301, GO:0016740, GO:0046872
Rv1159A	2ebbA	0.9086	0.323	4.2.1.96	0.558152	4a-hydroxytetrahydrobiopterin dehydratase	GO:0006729, GO:0008124, GO:0016829
Rv0034	1tuhA	0.9084	0.321		0.557689	Putative uncharacterized protein
Rv3600c	3djcG	0.9083	0.355	2.7.1.33	0.557242	Type III pantothenate kinase	GO:0015937, GO:0016310, GO:0005737, GO:0000166, GO:0004594, GO:0005524, GO:0016301, GO:0016740, GO:0046872
Rv1297	3l0oA	0.9082	0.461	3.6.1	0.556962	Transcription termination factor Rho	GO:0006351, GO:0006353, GO:0006355, GO:0000166, GO:0003676, GO:0003723, GO:0004386, GO:0005524, GO:0008186, GO:0016787
Rv2149c	1rv9A	0.9079	0.342		0.556889	Laccase domain protein
Rv1357c	4rnfA2	0.9076	0.371		0.556817	Motility regulator
Rv3367	1vt4I3	0.9075	0.372		0.556665
Rv1684	2jr6A	0.9075	0.382		0.556461	UPF0434 protein NMA0874
Rv2230c	2gx8C	0.9074	0.332		0.556348	GTP cyclohydrolase 1 type 2 homolog	GO:0005737, GO:0046872
Rv1301	2eqaA1	0.9074	0.324		0.556051	Threonylcarbamoyl-AMP synthase	GO:0008033, GO:0005737, GO:0000166, GO:0003725, GO:0005524, GO:0016740, GO:0016779, GO:0061710
Rv1067c	1vt4I3	0.9072	0.417		0.556025
Rv3046c	2lkyA	0.9072	0.357		0.555863	Uncharacterized protein
Rv2591	1vt4I3	0.9071	0.376		0.555367
Rv2216	3oh8A	0.9069	0.382		0.554846	Nucleoside-diphosphate sugar epimerase (SulA family)	GO:0003824, GO:0050662
Rv2603c	1konA	0.9069	0.411		0.554499	Probable transcriptional regulatory protein YebC	GO:0006351, GO:0006355, GO:0010212, GO:0005737, GO:0005829, GO:0003677
Rv1711	3dh3B	0.9068	0.342	5.4.99.21	0.554427	Ribosomal large subunit pseudouridine synthase F	GO:0000455, GO:0001522, GO:0006364, GO:0009451, GO:0031119, GO:0005829, GO:0003723, GO:0009982, GO:0016853, GO:0016866
Rv1322A	1jc5B	0.9068	0.386	5.1.99.1	0.554272	Methylmalonyl-CoA epimerase	GO:0004493, GO:0016853
Rv0737	4b8xA	0.9066	0.441		0.554217	Possible MarR-transcriptional regulator	GO:0006355, GO:0003700
Rv3688c	1ng6A	0.9066	0.327		0.554153	Uncharacterized protein YqeY	GO:0016884
Rv2868c	4mwaA	0.9066	0.494	1.17.7.1	0.55204	4-hydroxy-3-methylbut-2-en-1-yl diphosphate synthase (flavodoxin)	GO:0016114, GO:0044237, GO:0055114, GO:0046429
Rv3388	1vt4I3	0.9065	0.414		0.55155
Rv1827	2kb4A	0.9063	0.576		0.551112	Oxoglutarate dehydrogenase inhibitor	GO:0005737, GO:0005515
Rv3856c	2w9mB2	0.9059	0.422		0.550987	Uncharacterized protein	GO:0006281, GO:0071897, GO:0071978, GO:0005829, GO:0003677, GO:0003824, GO:0003887, GO:0008270, GO:0016787, GO:0042578, GO:0046872
Rv1301	2eqaA	0.9057	0.318	2.7.7.87	0.550879	Threonylcarbamoyl-AMP synthase	GO:0008033, GO:0005737, GO:0000166, GO:0003725, GO:0005524, GO:0016740, GO:0016779, GO:0061710
Rv0452	2zcxA	0.9057	0.361		0.549984	Putative TetR-family transcriptional regulator	GO:0006351, GO:0006355, GO:0005829, GO:0000976, GO:0003677, GO:0003700
Rv1215c	3iiiA	0.9055	0.328		0.549387	Hydrolase, CocE/NonD family	GO:0006508, GO:0008239, GO:0016787
Rv0911	3oxhA	0.9054	0.326		0.548839	27 kDa antigen Cfp30B	GO:0009405, GO:0005576, GO:0005886
Rv3699	4necA	0.9054	0.346		0.54859	Putative SAM-dependent methyltransferase	GO:0032259, GO:0008168, GO:0016740
Rv1341	4bnqA	0.9054	0.363	3.6.1.9	0.548303	Non-canonical purine NTP pyrophosphatase	GO:0009117, GO:0009143, GO:0000166, GO:0016787, GO:0017111, GO:0046872, GO:0047429
Rv3221c	1iyuA	0.9054	0.357	2.3.1.12	0.548232	Dihydrolipoyllysine-residue acetyltransferase component of pyruvate dehydrogenase complex
Rv0052	3nooA	0.9052	0.326	4.2.1.103	0.547679	Isonitrile hydratase InhA
Rv3745c	4iohA	0.9052	0.484		0.547575	Tll1086 protein
Rv1867	4egvA	0.9051	0.349		0.546671	Acetyl-CoA acetyltransferase	GO:0008152, GO:0003824, GO:0016740
Rv0416	2kl0A	0.9048	0.369		0.546269
Rv1465	1su0B	0.9048	0.382		0.545717	Iron-sulfur cluster assembly scaffold protein IscU	GO:0016226, GO:0005506, GO:0046872, GO:0051536
Rv3840	3mejA	0.9045	0.359		0.54557	Putative transcriptional regulator YwtF
Rv1684	2jnyA	0.9044	0.508		0.545189	Uncharacterized BCR
Rv2149c	1t8hA	0.9042	0.324		0.543916	Laccase domain protein	GO:0046872
Rv1091	1vt4I3	0.9041	0.435		0.543515
Rv0021c	2z6iB	0.9037	0.336	1.3.1.9	0.543425	Trans-2-enoyl-ACP reductase II	GO:0055114, GO:0000166, GO:0003824, GO:0004318, GO:0016491, GO:0018580, GO:0046872, GO:0051213
Rv2714	3e35A	0.9035	0.404		0.543103	Uncharacterized protein
Rv0532	1vt4I3	0.9035	0.371		0.542815
Rv2026c	3cisG2	0.9034	0.599		0.542649	Universal stress protein Rv2623	GO:0001666, GO:0006950, GO:0009405, GO:0040007, GO:0040008, GO:0085014, GO:0005618, GO:0005829, GO:0005886, GO:0000166, GO:0005524
Rv0532	1vt4I	0.9033	0.367		0.54239
Rv2634c	1vt4I3	0.9032	0.427		0.54205
Rv1026	1t6cA	0.9027	0.318	3.6.1.11/3.6.1.40	0.541945	Exopolyphosphatase	GO:0006793, GO:0016462, GO:0046872
Rv2896c	3majA	0.9025	0.338		0.541837	DNA processing chain A	GO:0009294
Rv0906	4qn9A	0.9024	0.371	3.1.4.54	0.54172	N-acyl-phosphatidylethanolamine-hydrolyzing phospholipase D	GO:0001523, GO:0006629, GO:0006644, GO:0007568, GO:0009395, GO:0016042, GO:0035900, GO:1903999, GO:0005829, GO:0016020, GO:0042622, GO:0043227, GO:0070062, GO:0004620, GO:0008270, GO:0016787, GO:0046872, GO:0070290, GO:0102200
Rv3210c	3ez0A	0.9024	0.343		0.541413	Uncharacterized protein
Rv1998c	2ze3A	0.9023	0.344		0.541185		GO:0003824
Rv1205	5itsA	0.9023	0.33	3.2.2	0.539867	Cytokinin riboside 5'-monophosphate phosphoribohydrolase	GO:0009691, GO:0016787
Rv3095	2f2eA	0.9022	0.343		0.539731	Uncharacterized protein	GO:0006351, GO:0006355
Rv3221c	3bg5A3	0.9019	0.324		0.53961	Pyruvate carboxylase	GO:0006090, GO:0006094, GO:0000166, GO:0003824, GO:0004075, GO:0004736, GO:0005524, GO:0009374, GO:0016874, GO:0046872
Rv1087A	2vg1A	0.9019	0.47	2.5.1.68	0.539554	(2Z,6E)-farnesyl diphosphate synthase	GO:0016765
Rv0310c	4l8oA	0.9017	0.331	4.2.1.106	0.539336	Bile acid 7-alpha dehydratase	GO:0016829, GO:0033988
Rv3224B	2dxaA	0.9003	0.364		0.538211	Cys-tRNA(Pro)/Cys-tRNA(Cys) deacylase YbaK	GO:0006412, GO:0006450, GO:0010165, GO:0005737, GO:0005829, GO:0002161, GO:0016829, GO:0043906, GO:0043907
Rv0052	3ewnA	0.8994	0.335		0.538152	ThiJ/PfpI family protein	GO:0008150, GO:0003674
Rv2717c	3ia8A	0.8993	0.333		0.537628	THAP domain-containing protein 4
Rv1422	2hzbA	0.899	0.347		0.536924	Gluconeogenesis factor	GO:0005737
Rv3226c	5ko9A	0.899	0.321	3.4	0.536358	Embryonic stem cell-specific 5-hydroxymethylcytosine-binding protein
Rv1452c	1vt4I3	0.8988	0.398		0.536279
Rv1357c	3ii8B	0.8988	0.381		0.535766
Rv0263c	5dudA	0.8987	0.335		0.535531	Uncharacterized protein YbgK	GO:0005829
Rv3054c	3svlA	0.8985	0.305		0.535358	Chromate reductase	GO:0006805, GO:0055114, GO:0005829, GO:0003955, GO:0010181, GO:0016491, GO:0052873
Rv1325c	1vt4I3	0.8983	0.398		0.53535
Rv2205c	1to6A	0.8983	0.304	2.7.1.31	0.534707	Glycerate kinase	GO:0016310, GO:0031388, GO:0000166, GO:0005524, GO:0008887, GO:0016301, GO:0016740
Rv3178	4y9iA	0.8983	0.31		0.534244	Uncharacterized protein	GO:0055114, GO:0016491, GO:0048037
Rv3224B	1dbxA	0.8983	0.358	4.2	0.534193	Cys-tRNA(Pro)/Cys-tRNA(Cys) deacylase YbaK	GO:0006412, GO:0006450, GO:0005737, GO:0002161, GO:0016829, GO:0043906
Rv2556c	2p6hA	0.8983	0.307		0.533958	Uncharacterized protein
Rv3364c	3leqA	0.8981	0.408		0.533116	Uncharacterized protein
Rv1803c	1vt4I3	0.8979	0.375		0.53294
Rv0504c	4v12A1	0.8979	0.321		0.532605	MaoC-like dehydratase
Rv1297	3iceC	0.8978	0.494	3.6.4	0.532036	Transcription termination factor Rho	GO:0006351, GO:0006353, GO:0006355, GO:0005829, GO:0016020, GO:0000166, GO:0003676, GO:0003723, GO:0004386, GO:0005515, GO:0005524, GO:0008186, GO:0016787, GO:0042802
Rv2487c	1vt4I3	0.8978	0.384		0.531732
Rv2417c	2dt8A	0.8978	0.315		0.531055	DegV family protein	GO:0008289, GO:0046872
Rv0196	1sgmA	0.8977	0.311		0.530963	Uncharacterized HTH-type transcriptional regulator YxaF	GO:0006351, GO:0006355, GO:0003677
Rv1707	5da0A	0.8973	0.31		0.530897	Sulphate transporter	GO:0008272, GO:1902358, GO:0016020, GO:0016021, GO:0015116
Rv0140	3djmB	0.8973	0.333		0.530049	Uncharacterized protein
Rv2478c	5gqoA	0.8971	0.582		0.52959	Single-stranded DNA-binding protein	GO:0003677, GO:0003697, GO:0046872
Rv0378	3boiA	0.8968	0.315		0.529124	6.5 kDa glycine-rich antifreeze protein
Rv3272	4ed9A	0.8965	0.323		0.529097	CoA-transferase III family protein	GO:0003824
Rv2898c	3fovA	0.8965	0.402		0.528574	UPF0102 protein RPA0323
Rv0378	3bogA	0.8962	0.319		0.528353	6.5 kDa glycine-rich antifreeze protein
Rv1540	2istA2	0.8962	0.384		0.528218	Ribosomal large subunit pseudouridine synthase D	GO:0000027, GO:0000455, GO:0001522, GO:0006364, GO:0009451, GO:0005829, GO:0003723, GO:0005515, GO:0009982, GO:0016853, GO:0019239
Rv0388c	2g38B	0.8961	0.306		0.528128	PPE family protein PPE41	GO:0009405, GO:0005576, GO:0009986, GO:0005515
Rv1413	3wqcA1	0.896	0.303		0.527977	D-threo-3-hydroxyaspartate dehydratase	GO:0016829, GO:0016841, GO:0030170
Rv0021c	3bo9A	0.8957	0.316	1.3.1.9	0.526763	Uncharacterized protein	GO:0055114, GO:0003824, GO:0018580
Rv2624c	3cisG	0.8957	0.288		0.52658	Universal stress protein Rv2623	GO:0001666, GO:0006950, GO:0009405, GO:0040007, GO:0040008, GO:0085014, GO:0005618, GO:0005829, GO:0005886, GO:0000166, GO:0005524
Rv1367c	4iviA	0.8953	0.333	3.1.1.1	0.526519	Carboxylesterase
Rv0746	1vt4I3	0.8953	0.388		0.526154
Rv3622c	2g38C	0.8952	0.368		0.525847	PE family protein	GO:0005576, GO:0005618, GO:0005515
Rv1413	3wqcA	0.8952	0.296	4.3.1.27	0.525658	D-threo-3-hydroxyaspartate dehydratase	GO:0016829, GO:0016841, GO:0030170
Rv0977	1vt4I3	0.8952	0.44		0.524656
Rv3135	2g38B	0.895	0.292		0.523992	PPE family protein PPE41	GO:0009405, GO:0005576, GO:0009986, GO:0005515
Rv2160c	2hyjA	0.8949	0.356		0.522986	Putative tetR-family transcriptional regulator	GO:0006351, GO:0006355, GO:0003677, GO:0003700, GO:0046872
Rv0192	3turA	0.8948	0.476	2.3.2	0.522981	L,D-transpeptidase 2	GO:0016740
Rv3031	1ufaA	0.8946	0.313	2.4.1.18	0.522493	1,4-alpha-glucan branching enzyme TTHA1902	GO:0005975, GO:0005977, GO:0005978, GO:0003824, GO:0003844, GO:0016740, GO:0016757, GO:0102752
Rv0747	1vt4I3	0.8946	0.37		0.521275
Rv0021c	4iqlA	0.8944	0.298	1.3.1.9	0.521236	Enoyl-(Acyl-carrier-protein) reductase II	GO:0055114, GO:0000166, GO:0003824, GO:0018580
Rv2916c	2j37W	0.8942	0.311		0.521179	Signal recognition particle 54 kDa protein	GO:0006614, GO:0006616, GO:0006617, GO:0042493, GO:0045047, GO:0005634, GO:0005737, GO:0005786, GO:0005829, GO:0030529, GO:0048500, GO:0000166, GO:0003723, GO:0003924, GO:0005525, GO:0008144, GO:0008312, GO:0019003, GO:0030942, GO:0043021
Rv3054c	1x77A	0.8942	0.304	1	0.52065	NAD(P)H-dependent FMN reductase PA1204	GO:0055114, GO:0005829, GO:0000166, GO:0003955, GO:0010181, GO:0016491, GO:0016655, GO:0042802, GO:0042803, GO:0052873
Rv1297	3iceC2	0.8942	0.614		0.520005	Transcription termination factor Rho	GO:0006351, GO:0006353, GO:0006355, GO:0005829, GO:0016020, GO:0000166, GO:0003676, GO:0003723, GO:0004386, GO:0005515, GO:0005524, GO:0008186, GO:0016787, GO:0042802
Rv1898	2ekyB	0.8937	0.302		0.519952	UPF0045 protein MJ1052	GO:0005829
Rv3920c	3gkuA	0.8936	0.293		0.519812	Probable RNA-binding protein	GO:0003676
Rv2683	4nocA	0.8935	0.419		0.51974	Putative signal transduction protein with CBS domains
Rv1766	4m1pA	0.8935	0.292		0.519515	Uncharacterized protein	GO:0006355, GO:0003677, GO:0046872
Rv1651c	2pffB	0.8933	0.308	2.3.1.86	0.51946	Fatty acid synthase subunit beta	GO:0006629, GO:0006631, GO:0006633, GO:0008152, GO:0042759, GO:0055114, GO:0005811, GO:0005829, GO:0005835, GO:0003824, GO:0004312, GO:0004313, GO:0004314, GO:0004318, GO:0004319, GO:0004320, GO:0004321, GO:0005515, GO:0016295, GO:0016296, GO:0016297, GO:0016409, GO:0016491, GO:0016740, GO:0016787, GO:0016829, GO:0019171, GO:0047451
Rv1262c	3lb5C	0.8932	0.321		0.519207	Hit-like protein involved in cell-cycle regulation	GO:0003824
Rv0208c	3dxxA	0.8931	0.361	2.1.1.33	0.518738	tRNA (guanine-N(7)-)-methyltransferase	GO:0006400, GO:0008176
Rv1829	1sj5A	0.893	0.326		0.518604	Uncharacterized protein	GO:0004518
Rv0759c	3lb5C	0.893	0.324		0.518325	Hit-like protein involved in cell-cycle regulation	GO:0003824
Rv2916c	2j289	0.8929	0.412		0.517375
Rv2148c	1w8gA	0.8928	0.329		0.516768	UPF0001 protein YggS	GO:0005829, GO:0030170
Rv1367c	4p6bA	0.8926	0.291		0.516093
Rv3272	4hl6A	0.8925	0.288		0.516084	Acetyl-CoA:oxalate CoA-transferase	GO:0003824, GO:0016740, GO:0036412
Rv2420c	2o5aA	0.8918	0.355		0.515375	Ribosomal silencing factor RsfS	GO:0006417, GO:0005737
Rv1159A	1usoB	0.8918	0.368		0.515029	4a-hydroxytetrahydrobiopterin dehydratase	GO:0006729, GO:0008124, GO:0016829
Rv2148c	3cpgA	0.8917	0.321		0.513675	Uncharacterized protein
Rv0192	3vaeA	0.8914	0.458	2.3.2	0.513533	L,D-transpeptidase 2	GO:0016740
Rv1816	2oi8A	0.8914	0.342		0.512933	Putative regulatory protein	GO:0006351, GO:0006355, GO:0005829, GO:0000976, GO:0003677, GO:0003700
Rv1508A	1n7gB	0.8913	0.298	4.2.1.47	0.512704	GDP-mannose 4,6 dehydratase 2	GO:0009826, GO:0019673, GO:0042351, GO:0005829, GO:0000166, GO:0005525, GO:0008446, GO:0016829
Rv1262c	2eo4A	0.8912	0.305		0.512688	Uncharacterized protein	GO:0003824, GO:0046872
Rv1367c	1ci8A	0.8908	0.327		0.512618	Esterase EstB	GO:0005737, GO:0016787
Rv1847	1vh9A	0.8907	0.301	3.1.2	0.512496	Proofreading thioesterase EntH	GO:0009239, GO:0005737, GO:0005829, GO:0005515, GO:0016289, GO:0016787, GO:0016788, GO:0016790, GO:0042802
Rv1322A	3rmuA	0.8904	0.308	5.1.99.1	0.512175	Methylmalonyl-CoA epimerase, mitochondrial
Rv1066	2hhgA	0.89	0.3		0.511908	Uncharacterized protein
Rv3178	3r5yA	0.8898	0.294		0.511872	Uncharacterized protein	GO:0055114, GO:0016491, GO:0048037
Rv3401	1h54B	0.8898	0.28	2.4.1.8	0.511855	Hydrolase	GO:0005975, GO:0003824, GO:0030246
Rv1422	2ppvA	0.8898	0.313		0.511718	Gluconeogenesis factor	GO:0008360, GO:0005737
Rv2166c	1n0eB	0.8897	0.277		0.511684	Transcriptional regulator MraZ	GO:0006351, GO:0006355, GO:0005737, GO:0009295, GO:0003677, GO:0003700
Rv1322A	3oa4A	0.8897	0.328		0.511673	BH1468 protein	GO:0046872
Rv0190	2hh7A	0.8895	0.345		0.511515	Copper-sensing transcriptional repressor CsoR	GO:0006351, GO:0006355, GO:0010272, GO:0045892, GO:0046688, GO:0005737, GO:0005886, GO:0032993, GO:0000976, GO:0001217, GO:0003677, GO:0005507, GO:0005515, GO:0046872, GO:0097077
Rv3856c	2w9mB	0.8895	0.342		0.511431	Uncharacterized protein	GO:0006281, GO:0071897, GO:0071978, GO:0005829, GO:0003677, GO:0003824, GO:0003887, GO:0008270, GO:0016787, GO:0042578, GO:0046872
Rv2417c	3eglB	0.8895	0.329		0.511424	DegV domain-containing protein Cgl2349/cg2579	GO:0008289
Rv2556c	1vphC	0.8894	0.281		0.511397	Uncharacterized protein
Rv0834c	1vt4I3	0.8892	0.394		0.510713
Rv3070	5a40A	0.889	0.286		0.510017	Putative fluoride ion transporter CrcB	GO:0006810, GO:0005886, GO:0016020, GO:0016021
Rv2260	2zwrB	0.8888	0.312		0.509922	Metallo-beta-lactamase superfamily protein	GO:0046872
Rv2205c	3cwcB	0.8886	0.342		0.509287	Putative glycerate kinase 2	GO:0016310, GO:0031388, GO:0008887, GO:0016301, GO:0016740
Rv0038	2gs5A	0.8881	0.372		0.50909	Uncharacterized protein
Rv0279c	1vt4I3	0.8873	0.377		0.508697
Rv3730c	5dmuA	0.8872	0.308		0.508645	Uncharacterized protein
Rv1998c	4mg4A	0.8871	0.322		0.508526	Uncharacterized protein	GO:0003824
Rv2298	1pz0A	0.8871	0.301	1.1.1	0.508221	Protein IolS	GO:0055114, GO:0016491
Rv1593c	3gz6A	0.8867	0.297		0.508116	Transcriptional repressor of nicotinamide riboside utilization NrtR	GO:0016787
Rv0724A	2ckdA	0.8864	0.282	2.1.1	0.508105	Putative S-adenosyl-L-methionine-dependent methyltransferase ML2640	GO:0032259, GO:0008168, GO:0016740
Rv2260	2xf4A	0.8864	0.292		0.508006	HYDROXYACYLGLUTATHIONE HYDROLASE
Rv1261c	4y9iA	0.8863	0.372		0.507113	Uncharacterized protein	GO:0055114, GO:0016491, GO:0048037
Rv0759c	3o0mA	0.8863	0.311		0.50644	HIT family protein	GO:0000166, GO:0003824, GO:0046872
Rv2879c	3rf9A2	0.8861	0.358		0.506359	Dual-specificity RNA methyltransferase RlmN	GO:0006364, GO:0008033, GO:0030488, GO:0032259, GO:0046677, GO:0070475, GO:0005737, GO:0005829, GO:0000049, GO:0002935, GO:0003824, GO:0005515, GO:0008168, GO:0008173, GO:0016740, GO:0046872, GO:0051536, GO:0051539, GO:0070040
Rv3856c	3au2A3	0.886	0.366		0.505909	DNA polymerase beta family (X family)	GO:0006281, GO:0071897, GO:0003677, GO:0003824, GO:0003887, GO:0016787, GO:0046872
Rv2821c	4qtsC	0.8859	0.375		0.505866	CRISPR type III-associated RAMP protein Csm3	GO:0051607
Rv0074	3gnhA	0.8859	0.285		0.505473
Rv1788	2g38C	0.8858	0.342		0.505444	PE family protein	GO:0005576, GO:0005618, GO:0005515
Rv2522c	2zofA	0.8855	0.272	3.4.13.18	0.505379	Cytosolic non-specific dipeptidase	GO:0006508, GO:0008152, GO:0005654, GO:0005737, GO:0005829, GO:0070062, GO:0004180, GO:0008233, GO:0008237, GO:0016787, GO:0016805, GO:0046872, GO:0102008, GO:0103046
Rv3626c	3cmnA	0.8854	0.312		0.50488	Uncharacterized protein
Rv1791	2g38C	0.8854	0.342		0.504767	PE family protein	GO:0005576, GO:0005618, GO:0005515
Rv1566c	3pbiA	0.8853	0.38		0.50473	Peptidoglycan endopeptidase RipB
Rv2573	3g17G	0.8852	0.286		0.504293	2-dehydropantoate 2-reductase	GO:0015940, GO:0055114, GO:0005737, GO:0008677, GO:0016491, GO:0050661
Rv3600c	3bf3A	0.885	0.302	2.7.1.33	0.503637	Type III pantothenate kinase	GO:0015937, GO:0016310, GO:0005737, GO:0000166, GO:0004594, GO:0005524, GO:0016301, GO:0016740, GO:0046872
Rv2125	2wamA	0.8849	0.27		0.503544	Uncharacterized protein	GO:0070207, GO:0005886
Rv1026	3cerC2	0.8846	0.439		0.50351	Possible exopolyphosphatase-like protein
Rv2298	4pmjA	0.8844	0.339	1.1.1	0.503458	Putative oxidoreductase	GO:0055114, GO:0000166, GO:0016491
Rv1998c	4lsbA	0.8842	0.291		0.503189	Putative lyase/mutase	GO:0003824, GO:0016829
Rv2298	5danA	0.884	0.321	1.1.1	0.503067	Oxidoreductase, aldo/keto reductase family	GO:0055114, GO:0000166, GO:0016491
Rv3813c	1rkqA	0.884	0.263		0.502369	Sugar phosphatase YidA	GO:0016311, GO:0005829, GO:0000287, GO:0016787, GO:0016791, GO:0046872, GO:0050308
Rv1195	2g38C	0.8838	0.342		0.502016	PE family protein	GO:0005576, GO:0005618, GO:0005515
Rv2705c	2jqnA	0.8837	0.298		0.501718	Uncharacterized protein
Rv3745c	3ushA	0.8837	0.415		0.501115	Uncharacterized protein
Rv3272	3ubmA	0.8836	0.279	2.8.3	0.500681	Formyl-CoA:oxalate CoA-transferase	GO:0008152, GO:0033611, GO:0003824, GO:0008410, GO:0016740, GO:0033608
Rv1734c	3l60A	0.8834	0.262	2.3.1.12	0.500498	Dihydrolipoyllysine-residue acyltransferase component of branched-chain alpha-ketoacid dehydrogenase complex	GO:0008152, GO:0016746
Rv1766	2hh7A	0.8833	0.306		0.500461	Copper-sensing transcriptional repressor CsoR	GO:0006351, GO:0006355, GO:0010272, GO:0045892, GO:0046688, GO:0005737, GO:0005886, GO:0032993, GO:0000976, GO:0001217, GO:0003677, GO:0005507, GO:0005515, GO:0046872, GO:0097077
Rv1372	2h84A	0.8833	0.295		0.500071	Probable polyketide synthase 1	GO:0008152, GO:0009058, GO:0003824, GO:0016747
Rv0787A	2yx5A	0.8833	0.278		0.499922	Phosphoribosylformylglycinamidine synthase subunit PurS	GO:0006164, GO:0006189, GO:0005737, GO:0000166, GO:0004642, GO:0005524, GO:0016874
Rv3069	5a43A	0.8832	0.281		0.499697	Putative fluoride ion transporter CrcB	GO:0006810, GO:0015698, GO:0034220, GO:0005886, GO:0005887, GO:0016020, GO:0016021, GO:0015103
Rv1898	1yqhA	0.8831	0.313		0.499429	IG hypothetical 16092	GO:0005829
Rv1533	3bo9A	0.8829	0.348	1.3.1.9	0.499237	Uncharacterized protein	GO:0055114, GO:0003824, GO:0018580
Rv0992c	1wkcA	0.8829	0.329		0.498986	5-formyltetrahydrofolate cyclo-ligase	GO:0000166, GO:0005524, GO:0016874, GO:0030272, GO:0046872
Rv0196	3qbmA	0.8827	0.315		0.498912	Regulatory protein TetR	GO:0006351, GO:0006355, GO:0003677, GO:0003700
Rv3178	3r5lA	0.8826	0.339	1	0.498859	Deazaflavin-dependent nitroreductase	GO:0055114, GO:0016491, GO:0048037
Rv2704	2dyyD	0.8821	0.325		0.498819	RutC family protein PH0854
Rv0787A	2cuwA	0.8821	0.307		0.49873	Phosphoribosylformylglycinamidine synthase subunit PurS	GO:0006164, GO:0006189, GO:0005737, GO:0000166, GO:0004642, GO:0005524, GO:0016874
Rv2675c	4necA	0.882	0.335		0.498333	Putative SAM-dependent methyltransferase	GO:0032259, GO:0008168, GO:0016740
Rv2028c	3cisG	0.8817	0.266		0.497908	Universal stress protein Rv2623	GO:0001666, GO:0006950, GO:0009405, GO:0040007, GO:0040008, GO:0085014, GO:0005618, GO:0005829, GO:0005886, GO:0000166, GO:0005524
Rv1592c	2veoA	0.8817	0.273	3.1.1.3	0.497633	Lipase A	GO:0006629, GO:0016042, GO:0005576, GO:0004806, GO:0016787
Rv2135c	4ij5A	0.8816	0.284	3.1.3.3	0.496728	Phosphoserine phosphatase 1	GO:0006564, GO:0008652, GO:0016311, GO:0004647, GO:0016787
Rv0988	2ichB	0.8815	0.305		0.496673	Putative AttH
Rv0074	2r8cA	0.881	0.281		0.496594
Rv3134c	3cisG	0.881	0.257		0.496347	Universal stress protein Rv2623	GO:0001666, GO:0006950, GO:0009405, GO:0040007, GO:0040008, GO:0085014, GO:0005618, GO:0005829, GO:0005886, GO:0000166, GO:0005524
Rv2733c	4jc0A	0.8809	0.302	2.8.4.4	0.496267	Ribosomal protein S12 methylthiotransferase RimO	GO:0006400, GO:0018339, GO:0005737, GO:0003824, GO:0016740, GO:0046872, GO:0051536, GO:0051539, GO:0103039
Rv1775	3hwpA	0.8807	0.274		0.496119	2,4-diacetylphloroglucinol specific hydrolase PhlG	GO:0016787, GO:0046872
Rv3421c	3r6mA	0.8807	0.303		0.496112	tRNA threonylcarbamoyladenosine biosynthesis protein TsaB	GO:0002949, GO:0008033, GO:0005737
Rv1996	3cisG2	0.8805	0.537		0.495875	Universal stress protein Rv2623	GO:0001666, GO:0006950, GO:0009405, GO:0040007, GO:0040008, GO:0085014, GO:0005618, GO:0005829, GO:0005886, GO:0000166, GO:0005524
Rv0181c	1tq5A	0.8805	0.318		0.495732	Quercetin 2,3-dioxygenase	GO:0055114, GO:0008127, GO:0016491, GO:0046872, GO:0051213
Rv0264c	3oepA	0.8804	0.333		0.495635	Uncharacterized protein
Rv2749	3bm7A	0.8803	0.311		0.495577	Uncharacterized protein
Rv1684	2hf1A	0.8801	0.424	2.7.1.130	0.495347	UPF0434 protein CV_3345
Rv0074	2qs8A	0.8801	0.285		0.494615	Xaa-Pro Dipeptidase	GO:0016787, GO:0016810, GO:0046872
Rv3840	3qfiA1	0.8799	0.281		0.494325	Transcriptional regulator
Rv3840	3qfiA	0.8797	0.281		0.494325	Transcriptional regulator
Rv2556c	2p6cA	0.8796	0.273		0.494303	Uncharacterized protein
Rv1593c	2fb1C	0.8796	0.316		0.493851
Rv1806	2g38C	0.8796	0.329		0.493583	PE family protein	GO:0005576, GO:0005618, GO:0005515
Rv1711	4labA	0.8796	0.387	5.4.99.22	0.493105	Ribosomal large subunit pseudouridine synthase B	GO:0001522, GO:0009451, GO:0003723, GO:0009982, GO:0016866
Rv2292c	1zosA	0.8794	0.313	3.2.2.16	0.493027	5'-methylthioadenosine/S-adenosylhomocysteine nucleosidase	GO:0008152, GO:0008652, GO:0009086, GO:0009116, GO:0009164, GO:0019509, GO:0003824, GO:0008782, GO:0008930, GO:0016787, GO:0016798
Rv1566c	3i86A	0.8793	0.434	3.4.19.11	0.492903	Uncharacterized protein
Rv1734c	1sczA	0.8789	0.262	2.3.1.61	0.492849	Dihydrolipoyllysine-residue succinyltransferase component of 2-oxoglutarate dehydrogenase complex	GO:0006099, GO:0008152, GO:0045252, GO:0004149, GO:0016746
Rv1879	2qpxA	0.8788	0.268		0.492592	Predicted metal-dependent hydrolase of the TIM-barrel fold	GO:0016787, GO:0046872
Rv2148c	3r79A	0.8788	0.295		0.492463	Uncharacterized protein
Rv1766	4adzA	0.8786	0.271		0.491883	Uncharacterized protein	GO:0006355, GO:0045892, GO:0032993, GO:0000976, GO:0001217, GO:0003677, GO:0046872
Rv3716c	1pugA	0.8785	0.362		0.491785	Nucleoid-associated protein YbaB	GO:0005737, GO:0005829, GO:0009295, GO:0003677
Rv1339	2cbnA	0.8785	0.279	3.1.26.11	0.491117	Ribonuclease BN	GO:0008033, GO:0034414, GO:0042779, GO:0090502, GO:0090503, GO:0004518, GO:0004519, GO:0004527, GO:0004532, GO:0016787, GO:0016891, GO:0042781, GO:0046872
Rv1339	2cbnA1	0.8784	0.28		0.491085	Ribonuclease BN	GO:0008033, GO:0034414, GO:0042779, GO:0090502, GO:0090503, GO:0004518, GO:0004519, GO:0004527, GO:0004532, GO:0016787, GO:0016891, GO:0042781, GO:0046872
Rv2522c	3dljA	0.8784	0.265	3.4.13.20	0.490854	Beta-Ala-His dipeptidase	GO:0006508, GO:0008152, GO:0032268, GO:0005576, GO:0005829, GO:0004180, GO:0008233, GO:0008237, GO:0016787, GO:0016805, GO:0046872
Rv2204c	1nwbA	0.8784	0.356		0.49064	Protein aq_1857	GO:0097428, GO:0005198, GO:0051536
Rv0433	1r8gB	0.8783	0.264	6.3	0.489927	Putative glutamate--cysteine ligase 2	GO:0042398, GO:0000166, GO:0004357, GO:0005524, GO:0016874, GO:0016879
Rv1532c	3dkzA	0.8782	0.317		0.48964	Uncharacterized protein
Rv1414	3anuA	0.8781	0.26	4.3.1.18	0.489134	D-serine dehydratase	GO:0046872
Rv1414	3anuA2	0.8781	0.26		0.489134	D-serine dehydratase	GO:0046872
Rv2327	4yifA	0.8781	0.295		0.489097	Uncharacterized HTH-type transcriptional regulator Rv0880	GO:0006351, GO:0006355, GO:0003677, GO:0003700
Rv1261c	3r5yA	0.878	0.284		0.488571	Uncharacterized protein	GO:0055114, GO:0016491, GO:0048037
Rv1225c	3hltA	0.8779	0.291		0.488368	Haloacid dehalogenase-like hydrolase domain-containing protein 2	GO:0008150, GO:0016311, GO:0070062, GO:0005515, GO:0016791, GO:0019899, GO:0046872
Rv2522c	4g1pA	0.8778	0.257	3.4.13	0.487755	Cys-Gly metallodipeptidase DUG1	GO:0006508, GO:0006751, GO:0008152, GO:0005737, GO:0008233, GO:0008237, GO:0008242, GO:0016787, GO:0016805, GO:0046872, GO:0070573
Rv3421c	5br9A	0.8777	0.275		0.487696	Uncharacterized protein	GO:0002949, GO:0000408
Rv1910c	3n08A	0.8776	0.348		0.487386	UPF0098 protein CT_736
Rv3401	3wiqA	0.8775	0.275	2.4.1.230	0.487329	Kojibiose phosphorylase	GO:0005975, GO:0003824, GO:0016740, GO:0016757, GO:0030246, GO:0033831
Rv2126c	3jacA1	0.8775	0.482		0.487073	Piezo-type mechanosensitive ion channel component 1
Rv2126c	3jacA	0.8772	0.482		0.487073	Piezo-type mechanosensitive ion channel component 1
Rv0323c	5bmoA	0.877	0.26		0.48703	Putative uncharacterized protein LnmX
Rv1489A	1e1cA	0.877	0.333	5.4.99.2	0.486891	Methylmalonyl-CoA mutase large subunit	GO:0008152, GO:0003824, GO:0004494, GO:0005515, GO:0016853, GO:0016866, GO:0031419, GO:0046872
Rv1489A	1e1cA1	0.877	0.333		0.486891	Methylmalonyl-CoA mutase large subunit	GO:0008152, GO:0003824, GO:0004494, GO:0005515, GO:0016853, GO:0016866, GO:0031419, GO:0046872
Rv3433c	2ax3A	0.8767	0.273		0.486789	Bifunctional NAD(P)H-hydrate repair enzyme Nnr	GO:0008152, GO:0000166, GO:0003824, GO:0005524, GO:0016829, GO:0016853, GO:0046872, GO:0052855
Rv2573	3hwrA	0.8764	0.279	1.1.1.169	0.486608	2-dehydropantoate 2-reductase	GO:0015940, GO:0055114, GO:0005737, GO:0000166, GO:0008677, GO:0016491, GO:0050661
Rv1414	4v15A	0.8764	0.293	4.1.2.42	0.486353	D-threonine aldolase
Rv2821c	4n0lA	0.8763	0.298		0.486305	Predicted component of a thermophile-specific DNA repair system, contains a RAMP domain	GO:0046872
Rv1354c	4rnfA	0.8761	0.356	2.7.7.65/3.1.4.52	0.486157	Motility regulator
Rv3129	3cp3A	0.8761	0.357		0.485517	Uncharacterized protein	GO:0048037
Rv3402c	3ju7A	0.8752	0.308		0.485375	DegT/dnrJ/eryC1/strS family protein	GO:0003824
Rv1719	5tjjA	0.8752	0.257		0.485246	Transcriptional regulator, IclR family	GO:0006351, GO:0006355, GO:0003677
Rv2676c	3nn1A	0.8752	0.252	1.13.11.49	0.485095	Chlorite dismutase	GO:0055114, GO:0016491, GO:0046872, GO:0050587
Rv1276c	2rflH	0.8751	0.302	3.1.3.13/5.4.2.1/5.4.2.4	0.484816	Uncharacterized protein
Rv2417c	3fysA	0.875	0.262		0.484133	Protein DegV	GO:0008289
Rv3529c	2z6vA	0.8748	0.263		0.483917	Uncharacterized protein
Rv3070	5a43A	0.8748	0.272		0.483709	Putative fluoride ion transporter CrcB	GO:0006810, GO:0015698, GO:0034220, GO:0005886, GO:0005887, GO:0016020, GO:0016021, GO:0015103
Rv1508A	1db3A	0.8747	0.278	4.2.1.47	0.48367	GDP-mannose 4,6-dehydratase	GO:0009242, GO:0019673, GO:0042351, GO:0008446, GO:0016829
Rv0742	4ke2A	0.8747	0.24		0.483463	Antifreeze protein Maxi	GO:0005576, GO:0050825
Rv1759c	1vt4I3	0.8746	0.386		0.48309
Rv2292c	5dk6A	0.8743	0.303	3.2.2.9	0.482959	5'-methylthioadenosine/S-adenosylhomocysteine nucleosidase	GO:0008652, GO:0009086, GO:0009116, GO:0009164, GO:0019509, GO:0003824, GO:0008782, GO:0008930, GO:0016787
Rv3304	2rbhA	0.8741	0.245	2.3.2.4	0.482848	Gamma-glutamylcyclotransferase	GO:0001836, GO:0006750, GO:0005829, GO:0070062, GO:0003839, GO:0016740, GO:0016746, GO:0042803
Rv0416	1zud4	0.874	0.258		0.482727
Rv1413	4v15A	0.8737	0.265	4.1.2.42	0.482469	D-threonine aldolase
Rv1404	4xrfA	0.8736	0.268		0.481811	Transcriptional regulator, MarR family	GO:0006351, GO:0006355, GO:0003677, GO:0003700, GO:0044212
Rv2916c	5l3rA	0.8735	0.498		0.481579	Signal recognition particle 54 kDa protein, chloroplastic	GO:0006614, GO:0005525
Rv2749	1y0hA	0.8735	0.26		0.481419	Putative monooxygenase Rv0793	GO:0055114, GO:0003824, GO:0004497, GO:0016491
Rv1287	4cicA	0.8734	0.306		0.481387	Transcriptional regulator, BadM/Rrf2 family	GO:0003677
Rv0525	4ij5A	0.8734	0.242	3.1.3.3	0.481167	Phosphoserine phosphatase 1	GO:0006564, GO:0008652, GO:0016311, GO:0004647, GO:0016787
Rv0034	3g8zA	0.8734	0.273		0.48112	Uncharacterized protein
Rv2108	2g38B	0.8734	0.329		0.480478	PPE family protein PPE41	GO:0009405, GO:0005576, GO:0009986, GO:0005515
Rv0192	4z7aA	0.873	0.283		0.480137	Putative conserved lipoprotein LprQ	GO:0016740
Rv2407	2cbnA1	0.8726	0.266		0.479982	Ribonuclease BN	GO:0008033, GO:0034414, GO:0042779, GO:0090502, GO:0090503, GO:0004518, GO:0004519, GO:0004527, GO:0004532, GO:0016787, GO:0016891, GO:0042781, GO:0046872
Rv0278c	1vt4I3	0.8724	0.391		0.479813
Rv2367c	1xm5A	0.8724	0.298		0.479642	Endoribonuclease YbeY	GO:0000478, GO:0006364, GO:0006412, GO:0006508, GO:0009408, GO:0030490, GO:0031564, GO:0042254, GO:0042274, GO:0005737, GO:0004222, GO:0004518, GO:0004519, GO:0005515, GO:0016151, GO:0016787, GO:0016892, GO:0046872
Rv2407	2cbnA	0.8722	0.264	3.1.26.11	0.479635	Ribonuclease BN	GO:0008033, GO:0034414, GO:0042779, GO:0090502, GO:0090503, GO:0004518, GO:0004519, GO:0004527, GO:0004532, GO:0016787, GO:0016891, GO:0042781, GO:0046872
Rv2331A	1ddiA	0.8722	0.241	1.8.1.2	0.479016	Sulfite reductase [NADPH] flavoprotein alpha-component	GO:0055114, GO:0016491
Rv2331A	1ddiA3	0.872	0.241		0.479016	Sulfite reductase [NADPH] flavoprotein alpha-component	GO:0055114, GO:0016491
Rv2499c	1q6wC	0.8719	0.306		0.478998	Monoamine oxidase regulatory protein, putative
Rv1556	2zb9A	0.8719	0.253		0.478978	Putative transcriptional regulator	GO:0006351, GO:0006355, GO:0005829, GO:0000976, GO:0003677, GO:0003700
Rv1894c	3bo9A	0.8716	0.322	1.3.1.9	0.478681	Uncharacterized protein	GO:0055114, GO:0003824, GO:0018580
Rv0229c	5sv2A	0.8715	0.421	3.1	0.478477	Ribonuclease VapC21	GO:0040008, GO:0045926, GO:0090305, GO:0090501, GO:0004518, GO:0004540, GO:0016787, GO:0046872
Rv3180c	2fe1A	0.8714	0.262		0.478253	Ribonuclease VapC3	GO:0090305, GO:0090501, GO:0004518, GO:0004540, GO:0016787, GO:0046872
Rv1773c	1mkmB	0.8714	0.249		0.477972	Transcriptional regulator, IclR family	GO:0006351, GO:0006355, GO:0045892, GO:0003677, GO:0003700
Rv1331	2wa8C	0.8714	0.247		0.477551	ATP-dependent Clp protease adapter protein ClpS	GO:0009408, GO:0030163, GO:0005515, GO:0051087
Rv3730c	2faoA	0.871	0.291		0.47737	Multifunctional non-homologous end joining protein LigD
Rv0341	2pffB	0.871	0.248	2.3.1.86	0.477245	Fatty acid synthase subunit beta	GO:0006629, GO:0006631, GO:0006633, GO:0008152, GO:0042759, GO:0055114, GO:0005811, GO:0005829, GO:0005835, GO:0003824, GO:0004312, GO:0004313, GO:0004314, GO:0004318, GO:0004319, GO:0004320, GO:0004321, GO:0005515, GO:0016295, GO:0016296, GO:0016297, GO:0016409, GO:0016491, GO:0016740, GO:0016787, GO:0016829, GO:0019171, GO:0047451
Rv2292c	4l0mA	0.871	0.302	3.2.2.16/3.2.2.9	0.476618	5'-methylthioadenosine/S-adenosylhomocysteine nucleosidase	GO:0008152, GO:0008652, GO:0009086, GO:0009116, GO:0009164, GO:0019509, GO:0003824, GO:0008782, GO:0008930, GO:0016787, GO:0016798
Rv1503c	4lc3A	0.8708	0.249	2.6.1.87	0.476538	Putative UDP-4-amino-4-deoxy-l-arabinose--oxoglutarate aminotransferas	GO:0003824
Rv3650	2g38C	0.8708	0.289		0.476516	PE family protein	GO:0005576, GO:0005618, GO:0005515
Rv0345	2wawA	0.8707	0.256		0.47636	Moba relate protein
Rv0540	3cgxA	0.8706	0.249		0.476328	Uncharacterized protein
Rv1000c	2iuwA	0.8706	0.251	1.14.11	0.476213	Alpha-ketoglutarate-dependent dioxygenase alkB homolog 3	GO:0055114, GO:0016491
Rv2821c	4n0lA2	0.8705	0.324		0.476031	Predicted component of a thermophile-specific DNA repair system, contains a RAMP domain	GO:0046872
Rv2260	1xm8A	0.8705	0.28	3.1.2.6	0.476	Hydroxyacylglutathione hydrolase 2, mitochondrial	GO:0019243, GO:0004416
Rv1276c	1ujbA	0.8705	0.282	3.1.3	0.475923	Phosphohistidine phosphatase SixA	GO:0006464, GO:0006470, GO:0016311, GO:0005737, GO:0004721, GO:0005515, GO:0008969, GO:0016787
Rv2704	1xrgB	0.8704	0.297		0.475725	Endoribonuclease L-PSP
Rv2107	2g38C	0.8702	0.303		0.475084	PE family protein	GO:0005576, GO:0005618, GO:0005515
Rv0525	4pz9A	0.8701	0.255		0.474623	Glucosyl-3-phosphoglycerate phosphatase	GO:0008152, GO:0016311, GO:0003824, GO:0016787, GO:0050531
Rv2257c	1ci8A	0.87	0.261		0.474405	Esterase EstB	GO:0005737, GO:0016787
Rv0163	3qy3A	0.87	0.287		0.474017	Uncharacterized protein
Rv0038	2muiA	0.8699	0.28		0.473819	UPF0301 protein AlgH
Rv0584	2ww2A	0.8698	0.279		0.473532	Alpha-1,2-mannosidase	GO:0006515, GO:0006516, GO:0006517, GO:0005634, GO:0005829, GO:0000224, GO:0003824, GO:0030246
Rv3226c	2icuB	0.8696	0.317		0.473245	Putative SOS response-associated peptidase YedK	GO:0006508, GO:0008233, GO:0016787
Rv1734c	1b5sA	0.8696	0.25	2.3.1.12	0.473075	Dihydrolipoyllysine-residue acetyltransferase component of pyruvate dehydrogenase complex	GO:0008152, GO:0016746
Rv3813c	1nrwA	0.8695	0.265		0.472703	Phosphatase YwpJ	GO:0016787, GO:0046872
Rv3627c	2wkeA	0.8695	0.285	3.4.16.4	0.472453	D-alanyl-D-alanine carboxypeptidase	GO:0006508, GO:0008360, GO:0009252, GO:0046677, GO:0071555, GO:0005576, GO:0004180, GO:0004185, GO:0008233, GO:0009002, GO:0016787
Rv1533	3bw3A	0.8694	0.273	1.7.3.1	0.472301	Putative 2-nitropropane dioxygenase	GO:0055114, GO:0000166, GO:0003824, GO:0018580, GO:0051213
Rv2372c	1vhkC	0.8693	0.292		0.47226	Ribosomal RNA small subunit methyltransferase E	GO:0006364, GO:0032259, GO:0070475, GO:0005737, GO:0008168, GO:0016740, GO:0070042
Rv1894c	3bw3A	0.8693	0.273	1.7.3.1	0.471954	Putative 2-nitropropane dioxygenase	GO:0055114, GO:0000166, GO:0003824, GO:0018580, GO:0051213
Rv1883c	2m47A	0.8692	0.259		0.471706	Putative uncharacterized protein Cgl2373
Rv3763	4xinA	0.8689	0.327		0.471447	LpqH orthologue	GO:0016020
Rv2054	4zi5A	0.8688	0.237	3.1.8.1	0.471368		GO:0016787
Rv1533	4q4kA	0.8688	0.251	1.13.12.16	0.471365	Uncharacterized protein	GO:0055114, GO:0003824, GO:0018580
Rv3104c	3t9nA	0.8687	0.263		0.471167	Small-conductance mechanosensitive channel	GO:0006810, GO:0006811, GO:0055085, GO:0005886, GO:0016020, GO:0016021
Rv0269c	5dmuA	0.8686	0.304		0.470922	Uncharacterized protein
Rv2117	1j27A	0.8685	0.229		0.470529	Putative uncharacterized protein
Rv2823c	4uw2A	0.8685	0.279		0.470339	Uncharacterized protein
Rv0163	2cyeC	0.8684	0.305	3.1.2	0.470272	Putative thioesterase
Rv1508A	1t2aA	0.868	0.252	4.2.1.47	0.470245	GDP-mannose 4,6 dehydratase	GO:0007219, GO:0019673, GO:0042351, GO:0005737, GO:0005829, GO:0070062, GO:0005515, GO:0008446, GO:0016829, GO:0042802, GO:0070401
Rv1930c	3nooA	0.868	0.282	4.2.1.103	0.47023	Isonitrile hydratase InhA
Rv3510c	3irsA	0.8674	0.238		0.470038	Uncharacterized protein	GO:0016787
Rv0345	2we9A	0.8673	0.256		0.469158	Uncharacterized protein	GO:0046872
Rv3488	3ri2A	0.8672	0.293		0.46915
Rv3813c	3dnpA	0.867	0.266		0.469079	Stress response protein YhaX	GO:0016787
Rv3282	4oo0A	0.8667	0.25		0.469015	Maf-like protein BCAL2394	GO:0005737, GO:0047429
Rv2915c	2p9bA	0.8665	0.259		0.468843	Possible prolidase (X-Pro dipeptidase) or chlorohydrolase	GO:0016787, GO:0016810
Rv2420c	2id1A	0.8662	0.287		0.468261	Ribosomal silencing factor RsfS	GO:0006417, GO:0005737
Rv1711	1vioA2	0.8661	0.357		0.468224	Ribosomal small subunit pseudouridine synthase A	GO:0000455, GO:0001522, GO:0006364, GO:0009451, GO:0005829, GO:0003723, GO:0009982, GO:0016853, GO:0016866
Rv2887	4fx0A	0.8661	0.288		0.467877	Transcriptional regulator, MarR family, putative	GO:0006351, GO:0006355, GO:0005829, GO:0003677, GO:0003700
Rv0080	3cp3A	0.8661	0.308		0.467797	Uncharacterized protein	GO:0048037
Rv2003c	1vlmA	0.8659	0.317		0.467754	Uncharacterized protein	GO:0008152, GO:0032259, GO:0008168
Rv1894c	4iqlA	0.8659	0.304	1.3.1.9	0.467684	Enoyl-(Acyl-carrier-protein) reductase II	GO:0055114, GO:0000166, GO:0003824, GO:0018580
Rv3488	2eshA	0.8659	0.276		0.467538	Uncharacterized protein
Rv2554c	1ovqA	0.8659	0.283	3.1	0.467444	Putative pre-16S rRNA nuclease	GO:0000967, GO:0006139, GO:0006259, GO:0006364, GO:0042254, GO:0090305, GO:0005737, GO:0005829, GO:0003676, GO:0004518, GO:0005515, GO:0008296, GO:0016787
Rv3755c	2h1tA	0.8657	0.247		0.467436	Uncharacterized protein
Rv3075c	4roqA	0.8657	0.264	4.1.3.24	0.467312	Malyl-CoA lyase/beta-methylmalyl-CoA lyase	GO:0003824, GO:0016829, GO:0046872, GO:0050083
Rv2887	3fm5B	0.8655	0.256		0.467025	Transcriptional regulator	GO:0006351, GO:0006355, GO:0003677, GO:0003700, GO:0046872
Rv3282	2p5xA	0.8655	0.279		0.466946	N-acetylserotonin O-methyltransferase-like protein	GO:0047429
Rv2367c	1oz9A	0.8653	0.314		0.466882	Endoribonuclease YbeY	GO:0006364, GO:0006508, GO:0042254, GO:0090305, GO:0005737, GO:0004222, GO:0004518, GO:0004519, GO:0016787, GO:0046872
Rv3282	4p0eA	0.8651	0.277		0.466844	Maf-like protein YhdE	GO:0005737, GO:0036218, GO:0036221, GO:0042802, GO:0047429
Rv2749	1x7vC	0.8651	0.275		0.466749	Uncharacterized protein	GO:0055114, GO:0005829, GO:0016491
Rv2257c	2qmiA1	0.8651	0.264		0.466719	Pbp related beta-lactamase (EC 3.5.2.6) (Penicillin-binding protein)
Rv2676c	5a12A	0.865	0.229	1.13.11.49	0.466521	Chlorite dismutase	GO:0055114, GO:0046872, GO:0050587
Rv1505c	4ea7A	0.865	0.251	2.3.1	0.466198	Putative acetyltransferase	GO:0016740
Rv1637c	2xf4A	0.865	0.306		0.466079	HYDROXYACYLGLUTATHIONE HYDROLASE
Rv0887c	3itwB	0.8649	0.288		0.465996	Putative uncharacterized protein tioX
Rv1540	1xpiA	0.8646	0.332	5.4.99.24	0.465649	Ribosomal large subunit pseudouridine synthase C	GO:0001522, GO:0009451, GO:0003723, GO:0009982
Rv0080	3fkhD	0.8645	0.305		0.464693	Putative pyridoxamine 5'-phosphate oxidase	GO:0048037
Rv3402c	3dr4C	0.8645	0.261	2.6.1.102	0.464621	GDP-perosamine synthase	GO:0009103, GO:0009243, GO:0003824, GO:0008483, GO:0016740, GO:0102933
Rv1117	4zosA	0.8645	0.25		0.46457	protein YE0340 from Yersinia enterocolitica subsp. enterocolitica 8081
Rv3000	5d3mB	0.8645	0.251	3.6.3	0.464418	Energy-coupling factor transporter ATP-binding protein EcfA2	GO:0006810, GO:0005886, GO:0016020, GO:0000166, GO:0005524, GO:0016787, GO:0016887
Rv2899c	4pdeA	0.8644	0.272		0.464343	Sulfurtransferase FdhD	GO:0006777, GO:0006810, GO:0043085, GO:0005737, GO:0005829, GO:0003824, GO:0005515, GO:0016783, GO:0043546, GO:0097163
Rv3700c	4lw2A	0.864	0.232	2.8.1.7	0.463875	Cysteine desulfurase CsdA	GO:0000096, GO:0016226, GO:0003824, GO:0005515, GO:0009000, GO:0016740, GO:0016783, GO:0016829, GO:0030170, GO:0031071
Rv2998A	3zrwA	0.8637	0.224	2.7.13.3	0.463845	Uncharacterized protein, Osmolarity sensor protein EnvZ	GO:0007165, GO:0016021, GO:0000155, GO:0004871
Rv2491	1wekA	0.8636	0.246		0.463844	Uncharacterized protein	GO:0009691, GO:0016787
Rv1922	4y7pA	0.8633	0.253		0.463844	D-alanyl-D-alanine carboxypeptidase
Rv2887	2pexB	0.8633	0.269		0.463316	Transcriptional regulator OhrR	GO:0006351, GO:0006355, GO:0003677, GO:0003700
Rv3031	2b5dX	0.8631	0.243	3.2.1.1	0.463295		GO:0005975, GO:0003824
Rv1707	5da0A1	0.863	0.327		0.463225	Sulphate transporter	GO:0008272, GO:1902358, GO:0016020, GO:0016021, GO:0015116
Rv2052c	3ighX	0.863	0.249		0.463156	Putative uncharacterized protein PH1139	GO:0006259, GO:0016810, GO:0016888
Rv3401	4ktpA	0.8623	0.239	2.4.1.332	0.463041	1,2-alpha-glucosylglycerol phosphorylase	GO:0005975, GO:0003824, GO:0016740, GO:0016757, GO:0030246, GO:0046872
Rv0695	1q3kA	0.8623	0.261	3.5.2.10	0.463018	Creatinine amidohydrolase	GO:0006601, GO:0006602, GO:0008270, GO:0016787, GO:0030145, GO:0046872, GO:0047789
Rv3402c	4lc3A	0.8618	0.259	2.6.1.87	0.462418	Putative UDP-4-amino-4-deoxy-l-arabinose--oxoglutarate aminotransferas	GO:0003824
Rv2910c	3b8lA	0.8617	0.282		0.462368	Uncharacterized protein
Rv1225c	2oycA	0.8615	0.261	3.1.3.3/3.1.3.74	0.462143	Pyridoxal phosphate phosphatase	GO:0006470, GO:0007088, GO:0008152, GO:0030836, GO:0031247, GO:0032361, GO:0032465, GO:0071318, GO:0005737, GO:0005829, GO:0005856, GO:0005886, GO:0015629, GO:0016020, GO:0030027, GO:0030496, GO:0031258, GO:0032154, GO:0032587, GO:0042995, GO:0070062, GO:0070938, GO:0000287, GO:0004647, GO:0004721, GO:0005515, GO:0016787, GO:0016791, GO:0031072, GO:0033883, GO:0046872, GO:0098519
Rv1190	1mj5A	0.8615	0.255	3.8.1.5	0.461852	Haloalkane dehalogenase	GO:0009636, GO:0042597, GO:0003824, GO:0016787, GO:0018786
Rv2286c	4nxiA	0.8615	0.282		0.461666	Thioredoxin-like reductase Rv2466c	GO:0055114, GO:0005618, GO:0005737, GO:0015035, GO:0016491
Rv2915c	2r8cA	0.8614	0.23		0.461597
Rv3079c	2b81C	0.8613	0.239	1.14	0.460349	Luciferase-like monooxygenase	GO:0055114, GO:0004497, GO:0016491, GO:0016705
Rv0390	2dcqA	0.861	0.274		0.460279	Rhodanese-like domain-containing protein 4, chloroplastic
Rv1503c	3dr4C	0.8608	0.256	2.6.1.102	0.460066	GDP-perosamine synthase	GO:0009103, GO:0009243, GO:0003824, GO:0008483, GO:0016740, GO:0102933
Rv3627c	1w5dA	0.8607	0.268	3.4.16.4	0.460014	D-alanyl-D-alanine carboxypeptidase DacC	GO:0006508, GO:0007049, GO:0008360, GO:0009252, GO:0051301, GO:0071555, GO:0005576, GO:0004185, GO:0009002, GO:0016787
Rv2915c	3gnhA	0.8605	0.221		0.459792
Rv3236c	4bwzA	0.8602	0.219		0.459617	Na(+)/H(+) antiporter	GO:0006812, GO:0055085, GO:1902600, GO:0016020, GO:0016021, GO:0015299, GO:0046872
Rv3000	2onjA	0.8602	0.233	3.6.3	0.459606	Putative multidrug export ATP-binding/permease protein SAV1866	GO:0006810, GO:0055085, GO:0005886, GO:0016020, GO:0016021, GO:0000166, GO:0005524, GO:0016787, GO:0016887, GO:0042626
Rv3000	2onjA2	0.86	0.233		0.459606	Putative multidrug export ATP-binding/permease protein SAV1866	GO:0006810, GO:0055085, GO:0005886, GO:0016020, GO:0016021, GO:0000166, GO:0005524, GO:0016787, GO:0016887, GO:0042626
Rv1637c	2zwrB	0.8599	0.312		0.459218	Metallo-beta-lactamase superfamily protein	GO:0046872
Rv1000c	3btxA	0.8599	0.254	1.14.11.33	0.459179	DNA oxidative demethylase ALKBH2	GO:0055114, GO:0016491
Rv2054	4zv9A	0.8598	0.259		0.459073	Putative enzyme	GO:0016787
Rv1321	2vldA	0.8598	0.25		0.458857	Endonuclease NucS	GO:0090305, GO:0005737, GO:0003677, GO:0004518, GO:0004519, GO:0005515, GO:0016787, GO:0042802
Rv2125	2p90B	0.8597	0.246		0.458483	Putative uncharacterized protein Cgl1923
Rv0229c	3h87B	0.8597	0.403		0.458437	Ribonuclease VapC2	GO:0017148, GO:0040008, GO:0090305, GO:0090501, GO:0004518, GO:0004540, GO:0016787, GO:0046872
Rv0356c	2ov9C	0.8597	0.235		0.458407	Uncharacterized protein
Rv2716	1u1wB	0.8595	0.244	5.3.3.17	0.458003	Trans-2,3-dihydro-3-hydroxyanthranilate isomerase	GO:0002047, GO:0009058, GO:0009405, GO:0017000, GO:0003824, GO:0016853, GO:0102943
Rv1930c	3ewnA	0.8593	0.293		0.457898	ThiJ/PfpI family protein	GO:0008150, GO:0003674
Rv3114	1z3aA	0.8593	0.253	3.5.4	0.457169	tRNA-specific adenosine deaminase	GO:0002100, GO:0008033, GO:0003824, GO:0008251, GO:0008270, GO:0016787, GO:0046872, GO:0052717
Rv1225c	1zjjB	0.8591	0.249		0.457122	Putative uncharacterized protein PH1952	GO:0046872
Rv0584	2wvxB	0.8587	0.276		0.457061	Putative alpha-1,2-mannosidase	GO:0006515, GO:0006516, GO:0006517, GO:0005634, GO:0005829, GO:0000224, GO:0003824, GO:0030246, GO:0046872
Rv1117	4dpoA	0.8585	0.261		0.457032	Conserved protein
Rv0323c	3we7A	0.8584	0.233		0.456937	Putative uncharacterized protein PH0499	GO:0046872
Rv2026c	3cisG1	0.8581	0.431		0.456543	Universal stress protein Rv2623	GO:0001666, GO:0006950, GO:0009405, GO:0040007, GO:0040008, GO:0085014, GO:0005618, GO:0005829, GO:0005886, GO:0000166, GO:0005524
Rv2303c	3irsA	0.8581	0.237		0.455905	Uncharacterized protein	GO:0016787
Rv1875	1y30A	0.8581	0.234	1.4.3.5	0.455611	Putative pyridoxine/pyridoxamine 5'-phosphate oxidase	GO:0042816, GO:0055114, GO:0010181, GO:0016491, GO:0030170, GO:0042803, GO:0048037, GO:0070402, GO:0070967, GO:0071949
Rv3018A	4qmkA	0.8578	0.25		0.455357	ExoU protein	GO:0006629, GO:0008152
Rv1190	2qvbB	0.8578	0.247	3.8.1.5	0.454903	Haloalkane dehalogenase 3	GO:0042206, GO:0005618, GO:0005886, GO:0003824, GO:0016787, GO:0018786
Rv3075c	4l7zA	0.8577	0.224	4.1.3.24/4.1.3.25	0.454872	Malyl-CoA/beta-methylmalyl-CoA/citramalyl-CoA lyase	GO:0015977, GO:0043427, GO:0003824, GO:0016829, GO:0046872, GO:0047777, GO:0050083
Rv2499c	3exzB	0.8576	0.297		0.454852	MaoC-like dehydratase
Rv0269c	2iryA	0.8576	0.315	2.7.7	0.45475	Multifunctional non-homologous end joining DNA repair protein LigD
Rv0019c	2kb4A	0.8575	0.259		0.454708	Oxoglutarate dehydrogenase inhibitor	GO:0005737, GO:0005515
Rv0181c	2vecA	0.8575	0.244		0.454661	Pirin-like protein YhaK	GO:0005737
Rv1066	3tp9A	0.8572	0.272		0.454455	Beta-lactamase domain protein	GO:0046872
Rv1152	3neuA	0.8572	0.29		0.454337	Lin1836 protein	GO:0006351, GO:0006355, GO:0003677, GO:0003700
Rv2896c	3majA3	0.8571	0.439		0.454187	DNA processing chain A	GO:0009294
Rv0225	3c4qA	0.8567	0.227	2.4.1.250	0.45415	D-inositol 3-phosphate glycosyltransferase	GO:0010125, GO:0008375, GO:0016740, GO:0016757, GO:0046872, GO:0102710
Rv2626c	2rc3C	0.8566	0.25		0.453845	CBS domain	GO:0000166
Rv1717	1vj2A	0.8566	0.223		0.453831	Uncharacterized protein	GO:0046872
Rv1422	2hzbA1	0.8563	0.398		0.45379	Gluconeogenesis factor	GO:0005737
Rv1066	3tp9A3	0.8563	0.29		0.453666	Beta-lactamase domain protein	GO:0046872
Rv1287	4hf0A	0.8561	0.3		0.453486	HTH-type transcriptional regulator IscR
Rv2716	1ym5A	0.856	0.236		0.453383	Uncharacterized isomerase YHI9	GO:0009058, GO:0030968, GO:0005575, GO:0003674, GO:0003824, GO:0005515, GO:0016853
Rv2884	4kfcA	0.856	0.245		0.453328	KDP operon transcriptional regulatory protein KdpE	GO:0000160, GO:0001121, GO:0006351, GO:0006355, GO:0045893, GO:0005737, GO:0000986, GO:0001131, GO:0001140, GO:0003677, GO:0005515
Rv2681	3cymA1	0.8559	0.44		0.45325	Uncharacterized protein	GO:0006139, GO:0044237, GO:0090305, GO:0005622, GO:0000166, GO:0003676, GO:0003824, GO:0008408
Rv3422c	1htwA	0.8558	0.252		0.453244	tRNA threonylcarbamoyladenosine biosynthesis protein TsaE	GO:0002949, GO:0008033, GO:0005737, GO:0000166, GO:0005524, GO:0046872
Rv2003c	2gs9A	0.8557	0.324		0.45305	Uncharacterized protein	GO:0008152, GO:0032259, GO:0008168
Rv1339	1zkpB	0.8556	0.264		0.452911	Uncharacterized protein yhfI	GO:0008150, GO:0005575, GO:0003674, GO:0046872
Rv2371	2g38C	0.8555	0.283		0.4529	PE family protein	GO:0005576, GO:0005618, GO:0005515
Rv0372c	2we7A	0.8555	0.241	1.17.1.4	0.452683	Xanthine dehydrogenase
Rv1152	4hamA	0.8555	0.254		0.452324	Lmo2241 protein	GO:0006351, GO:0006355, GO:0003677, GO:0003700
Rv3661	3fvvA	0.8552	0.283		0.452243	Uncharacterized protein
Rv3488	3hhhB	0.8552	0.242		0.451965	Transcriptional regulator, PadR family
Rv2910c	4gb5A	0.8546	0.252		0.451908	Uncharacterized protein
Rv0496	3mdqA	0.8545	0.246	3.6.1.11	0.451536	Exopolyphosphatase	GO:0004309, GO:0016787
Rv2751	2ckdA	0.854	0.216	2.1.1	0.451366	Putative S-adenosyl-L-methionine-dependent methyltransferase ML2640	GO:0032259, GO:0008168, GO:0016740
Rv2499c	4ffuA	0.8539	0.291	1.4.3.4	0.450783	Putative MaoC-like (Monoamine oxidase-like) protein, similar to NodN	GO:0055114, GO:0016491
Rv2908c	3kiqc	0.8539	0.274		0.450775
Rv1063c	5fquA	0.8537	0.326		0.450772	Patatin-like protein, PlpD	GO:0006629, GO:0008152
Rv3893c	2g38C	0.8536	0.225		0.4506	PE family protein	GO:0005576, GO:0005618, GO:0005515
Rv3541c	4rv2B	0.8536	0.228		0.450315	MaoC-like dehydratase
Rv2185c	2d4rA	0.8535	0.234		0.450186	Uncharacterized protein
Rv3730c	2iryA	0.8535	0.269	2.7.7	0.450123	Multifunctional non-homologous end joining DNA repair protein LigD
Rv0052	3mgkA	0.8532	0.256		0.450109	Intracellular protease/amidase related enzyme (ThiJ family)	GO:0006508, GO:0008233
Rv0047c	3l9fA	0.8524	0.222		0.449812	Uncharacterized protein
Rv1670	3djmB	0.8522	0.266		0.449622	Uncharacterized protein
Rv0525	3e9dA	0.8522	0.237	3.1.3.46	0.449412	Fructose-2,6-bisphosphatase TIGAR B	GO:0006003, GO:0006914, GO:0006915, GO:0008152, GO:0016311, GO:0030388, GO:0005634, GO:0005737, GO:0005739, GO:0005741, GO:0005829, GO:0003824, GO:0004083, GO:0004331, GO:0016787
Rv1904	4qtpA	0.8521	0.259		0.449409	Anti-sigma factor antagonist	GO:0006355, GO:0045152
Rv1505c	4m98A	0.8521	0.225		0.449124	UDP-N-acetylgalactosaminyltransferase
Rv0823c	3b0pA	0.852	0.272	1.3.1/1.3.1.91	0.449097	tRNA-dihydrouridine(20/20a) synthase	GO:0002943, GO:0008033, GO:0055114, GO:0000049, GO:0000166, GO:0003723, GO:0003824, GO:0010181, GO:0016491, GO:0017150, GO:0050660, GO:0102264
Rv2559c	3pvsA1	0.852	0.413		0.448983	Replication-associated recombination protein A	GO:0006260, GO:0003677, GO:0005524
Rv2407	2fk6A2	0.8517	0.226		0.448839	Ribonuclease Z	GO:0008033, GO:0034414, GO:0042779, GO:0090502, GO:0004518, GO:0004519, GO:0016787, GO:0016891, GO:0042781, GO:0046872
Rv2372c	1vhkC2	0.8515	0.341		0.44877	Ribosomal RNA small subunit methyltransferase E	GO:0006364, GO:0032259, GO:0070475, GO:0005737, GO:0008168, GO:0016740, GO:0070042
Rv0034	3ec9A	0.8515	0.246		0.448749	Uncharacterized protein
Rv2054	1zi8A	0.8514	0.249	3.1.1.45	0.448683	Carboxymethylenebutenolidase	GO:0019439, GO:0008806, GO:0016787, GO:0052689
Rv0143c	1kpkA	0.8514	0.23		0.448532	H(+)/Cl(-) exchange transporter ClcA	GO:0006810, GO:0006811, GO:0006821, GO:0015706, GO:0034220, GO:0055085, GO:1902476, GO:1902600, GO:1903959, GO:0005886, GO:0005887, GO:0016020, GO:0016021, GO:0005216, GO:0005247, GO:0015108, GO:0015297, GO:0015299, GO:0031404, GO:0043168
Rv2005c	3cisG1	0.8511	0.417		0.448091	Universal stress protein Rv2623	GO:0001666, GO:0006950, GO:0009405, GO:0040007, GO:0040008, GO:0085014, GO:0005618, GO:0005829, GO:0005886, GO:0000166, GO:0005524
Rv3716c	1ybxB	0.8509	0.364		0.447803	Nucleoid-associated protein Cthe_2143	GO:0005737, GO:0009295, GO:0003677
Rv3376	4ygqA	0.8506	0.275		0.447621	Hydrolase	GO:0008152, GO:0016787, GO:0046872
Rv3717	5emiA	0.8504	0.29	3.5.1.28	0.447617	Cell wall hydrolase/autolysin	GO:0009253, GO:0008745
Rv1922	1cefA	0.8504	0.242	3.4.16.4	0.447499	D-alanyl-D-alanine carboxypeptidase	GO:0006508, GO:0008360, GO:0009252, GO:0071555, GO:0005576, GO:0004180, GO:0008233, GO:0009002, GO:0016787
Rv2327	2hr3D	0.8504	0.279		0.447074	Probable transcriptional regulator	GO:0006351, GO:0006355, GO:0003677, GO:0003700
Rv0823c	1vhnA	0.8503	0.294		0.44696	tRNA-dihydrouridine synthase	GO:0002943, GO:0008033, GO:0055114, GO:0000166, GO:0003824, GO:0016491, GO:0017150, GO:0050660
Rv3361c	3pssA	0.8502	0.225		0.446763	Qnr
Rv0345	2xwlA	0.8501	0.242	2.7.7.60	0.446578	2-C-methyl-D-erythritol 4-phosphate cytidylyltransferase	GO:0008299, GO:0016114, GO:0019288, GO:0000166, GO:0003824, GO:0016740, GO:0016779, GO:0050518, GO:0070567
Rv3659c	4ihqA	0.85	0.229	3.6.1.3	0.446531	Conserved Archaeal protein	GO:0006810, GO:0000166, GO:0005515, GO:0005524
Rv1468c	3jacA1	0.8495	0.31		0.446499	Piezo-type mechanosensitive ion channel component 1
Rv1767	1p8cC	0.8495	0.237	1.11.1.15	0.446317	Alkyl hydroperoxide reductase AhpD	GO:0055114, GO:0098869, GO:0004601, GO:0016209, GO:0016491, GO:0051920
Rv1255c	5d1wA	0.8493	0.223		0.446275	TetR family transcriptional regulator	GO:0006355, GO:0005829, GO:0000976, GO:0003677, GO:0003700
Rv2160c	3qbmA	0.8493	0.24		0.446103	Regulatory protein TetR	GO:0006351, GO:0006355, GO:0003677, GO:0003700
Rv0474	1b0nA	0.8489	0.294		0.445675	HTH-type transcriptional regulator SinR	GO:0006351, GO:0006355, GO:0010629, GO:0030435, GO:0003677, GO:0005515, GO:0043565, GO:0046983
Rv0365c	3k7xA	0.8488	0.238		0.445444	Lin0763 protein	GO:0003824
Rv3224B	1wdvA	0.8487	0.221		0.444915	Putative ala-tRNApro hydrolase ProX	GO:0006450, GO:0002161, GO:0016787
Rv1176c	3l9fA	0.8487	0.229		0.444553	Uncharacterized protein
Rv1215c	3idaA	0.8486	0.261	3.1.1.84	0.444526	Cocaine esterase	GO:0006508, GO:0050784, GO:0005737, GO:0008239, GO:0016787, GO:0052689
Rv2989	3bjnA	0.8482	0.336		0.444335	Transcriptional regulator, putative
Rv3075c	1sgjA	0.8481	0.3		0.444027	Citrate lyase subunit beta-like protein	GO:0006107, GO:0000287, GO:0003824, GO:0016829, GO:0046872
Rv2161c	2b81C	0.8481	0.221	1.14	0.443946	Luciferase-like monooxygenase	GO:0055114, GO:0004497, GO:0016491, GO:0016705
Rv1462	2zu0A	0.8481	0.211		0.443788	FeS cluster assembly protein SufD	GO:0006979, GO:0016226, GO:0005515
Rv3037c	3ll7A	0.848	0.216		0.443692	Uncharacterized protein
Rv3094c	3nf4A	0.848	0.225		0.443528	Acyl-CoA dehydrogenase domain-containing protein	GO:0008152, GO:0055114, GO:0000166, GO:0003995, GO:0016491, GO:0016627, GO:0050660
Rv1191	1azwA	0.848	0.205	3.4.11.5	0.443506	Proline iminopeptidase	GO:0006508, GO:0005737, GO:0004177, GO:0008233, GO:0016787
Rv2989	1mkmB	0.8479	0.206		0.443403	Transcriptional regulator, IclR family	GO:0006351, GO:0006355, GO:0045892, GO:0003677, GO:0003700
Rv0416	1tygB	0.8477	0.25		0.443311	Sulfur carrier protein ThiS	GO:0009228, GO:0009229, GO:0000166
Rv2437	4a2nB	0.8477	0.209		0.443309	Uncharacterized protein	GO:0006481, GO:0016020, GO:0016021, GO:0004671
Rv1087A	4q9mA	0.8477	0.321	2.5.1	0.443301	Isoprenyl transferase	GO:0016094, GO:0005829, GO:0002094, GO:0016740, GO:0016765, GO:0046872
Rv2626c	4fryA	0.8477	0.242		0.443288	Putative signal-transduction protein with CBS domains	GO:0000166
Rv3376	1te2A	0.8475	0.238	3.1.3.18	0.443033	2-deoxyglucose-6-phosphate phosphatase	GO:0005975, GO:0008152, GO:0016311, GO:0005829, GO:0000287, GO:0003850, GO:0004346, GO:0016787, GO:0016791, GO:0046872, GO:0050084, GO:0050286, GO:0050308
Rv2899c	2pw9D	0.8472	0.25		0.442973	Sulfurtransferase FdhD	GO:0006777, GO:0006810, GO:0005737, GO:0003824, GO:0016783, GO:0097163
Rv2340c	1vt4I3	0.8472	0.223		0.442889
Rv2340c	1vt4I	0.8469	0.223		0.442889
Rv2626c	2o16B	0.8469	0.231		0.442749	Acetoin utilization protein AcuB, putative
Rv0500B	3g67A	0.8469	0.212		0.442688	Methyl-accepting chemotaxis protein, putative	GO:0007165, GO:0016020, GO:0004871
Rv3213c	1ionA	0.8466	0.261		0.442643	Site-determining protein	GO:0051301, GO:0000166, GO:0005524
Rv0323c	1uanA	0.8465	0.246		0.442539	Putative uncharacterized protein	GO:0071793, GO:0019213
Rv2676c	2vxhB	0.8461	0.217	1.13.11.49	0.442492	Chlorite dismutase	GO:0046872
Rv2778c	2m47A	0.8456	0.232		0.442318	Putative uncharacterized protein Cgl2373
Rv1215c	3iiiA1	0.845	0.358		0.442239	Hydrolase, CocE/NonD family	GO:0006508, GO:0008239, GO:0016787
Rv3094c	2d29A	0.845	0.216		0.442229	Acyl-CoA dehydrogenase	GO:0008152, GO:0055114, GO:0000166, GO:0003995, GO:0016491, GO:0016627, GO:0050660
Rv0500B	4tkoB3	0.8449	0.212		0.442089	Uncharacterized protein	GO:0006855, GO:0009306, GO:0016020, GO:0016021, GO:0015238
Rv0500B	4tkoB	0.8447	0.212		0.442089	Uncharacterized protein	GO:0006855, GO:0009306, GO:0016020, GO:0016021, GO:0015238
Rv1999c	3gi9C	0.8447	0.209		0.441892	Uncharacterized protein MJ0609	GO:0003333, GO:0005886, GO:0016020, GO:0016021, GO:0015171
Rv3094c	2dvlA	0.8447	0.218		0.441885	Acyl-CoA dehydrogenase	GO:0008152, GO:0055114, GO:0000166, GO:0003995, GO:0016491, GO:0016627, GO:0050660
Rv2491	2iz7A	0.8446	0.287		0.441867	Molybdenum cofactor carrier protein
Rv3906c	1yo8A	0.8446	0.228		0.441236	Thrombospondin-2	GO:0007155, GO:0005576, GO:0005509
Rv0992c	1souA	0.8441	0.234	6.3.3.2	0.440943	5-formyltetrahydrofolate cyclo-ligase	GO:0009396, GO:0035999, GO:0000166, GO:0005524, GO:0030272, GO:0046872
Rv1835c	3idaA	0.8441	0.234	3.1.1.84	0.440863	Cocaine esterase	GO:0006508, GO:0050784, GO:0005737, GO:0008239, GO:0016787, GO:0052689
Rv1468c	3jacA	0.8437	0.302		0.4407	Piezo-type mechanosensitive ion channel component 1
Rv2771c	1ycgA	0.8435	0.217	1	0.440501	Nitric oxide reductase	GO:0055114, GO:0009055, GO:0010181, GO:0016491, GO:0046872
Rv2771c	1ycgA2	0.8435	0.217		0.440501	Nitric oxide reductase	GO:0055114, GO:0009055, GO:0010181, GO:0016491, GO:0046872
Rv1922	2qmiA	0.8433	0.248	3.5.2.6	0.440466	Pbp related beta-lactamase (EC 3.5.2.6) (Penicillin-binding protein)
Rv3395c	1ubgA1	0.8432	0.213		0.440455	Protein RecA	GO:0006259, GO:0006281, GO:0006310, GO:0006974, GO:0009432, GO:0005737, GO:0000166, GO:0003677, GO:0003697, GO:0005524, GO:0008094
Rv3395c	1ubgA	0.8429	0.213		0.440455	Protein RecA	GO:0006259, GO:0006281, GO:0006310, GO:0006974, GO:0009432, GO:0005737, GO:0000166, GO:0003677, GO:0003697, GO:0005524, GO:0008094
Rv1637c	4ysbA	0.8429	0.289		0.440362	Metallo-beta-lactamase family protein	GO:0046872
Rv0310c	4gb5A	0.8428	0.257		0.440319	Uncharacterized protein
Rv3228	2rcnA	0.8427	0.254	3.6.1	0.440085	Putative ribosome biogenesis GTPase RsgA	GO:0042254, GO:0005737, GO:0000166, GO:0003723, GO:0003924, GO:0005525, GO:0016787, GO:0019843, GO:0046872
Rv3421c	2a6aA	0.8427	0.276		0.440079	tRNA threonylcarbamoyladenosine biosynthesis protein TsaB	GO:0002949, GO:0008033, GO:0000408, GO:0005737
Rv2716	1u0kA	0.8423	0.237		0.439925	Uncharacterized protein	GO:0009058, GO:0003824
Rv1532c	3e1eC	0.8423	0.221		0.439794	Thioesterase family protein	GO:0008150, GO:0003674
Rv2983	2i5eA	0.8422	0.235		0.439297	2-phospho-L-lactate guanylyltransferase	GO:0000166, GO:0005525, GO:0016740, GO:0016779
Rv2025c	3j1zP	0.8421	0.224		0.438423	Cadmium and zinc efflux pump FieF	GO:0006812, GO:0055085, GO:0098655, GO:0016020, GO:0016021, GO:0008324
Rv2636	1qhxA	0.8419	0.274	2.7.1	0.438419	Chloramphenicol 3-O phosphotransferase	GO:0016310, GO:0046677, GO:0000166, GO:0005524, GO:0016301, GO:0016740
Rv0498	3wqoA	0.8417	0.216		0.437984	Uncharacterized protein MJ1311	GO:0006281, GO:0003677, GO:0008270
Rv2035	2gkcA	0.8415	0.227		0.437889
Rv3906c	3fbyA	0.8411	0.228		0.437838	Cartilage oligomeric matrix protein	GO:0007155, GO:0005576, GO:0005509
Rv0288	1wa8B	0.8408	0.211	2.7.11.1	0.43778	6 kDa early secretory antigenic target	GO:0009405, GO:0044315, GO:0044764, GO:0052027, GO:0052083, GO:0005576, GO:0005618, GO:0005737, GO:0005886, GO:0016020, GO:0016021, GO:0020002, GO:0030430, GO:0033644, GO:0044165, GO:0044228, GO:0005515, GO:0042803, GO:0046812
Rv1717	3i7dA	0.8408	0.234		0.437212	Uncharacterized protein	GO:0008150, GO:0005575, GO:0003674
Rv2365c	3ijfX	0.8405	0.258	3.5.4.5	0.437062	Cytidine deaminase	GO:0009972, GO:0043100, GO:0046109, GO:0005829, GO:0005886, GO:0003824, GO:0004126, GO:0008270, GO:0016787, GO:0046872, GO:0047844
Rv3719	4ml8A	0.8405	0.207		0.436963	Uncharacterized protein	GO:0009690, GO:0055114, GO:0003824, GO:0016491, GO:0016614, GO:0019139, GO:0050660
Rv2023c	4hznA2	0.8403	0.233		0.436651	Conserved hypthetical protein	GO:0016417
Rv2023c	4hznA	0.8402	0.233		0.436651	Conserved hypthetical protein	GO:0016417
Rv1395	5chhA	0.8401	0.219		0.436548	Probable transcriptional regulator	GO:0006351, GO:0006355, GO:0019243, GO:0019249, GO:0003677, GO:0003700, GO:0019172, GO:0043565
Rv2331A	1ja0A	0.84	0.207	1.6.2.4	0.436489	NADPH--cytochrome P450 reductase	GO:0003420, GO:0007584, GO:0009437, GO:0009812, GO:0018393, GO:0019395, GO:0032332, GO:0032770, GO:0042493, GO:0043066, GO:0043154, GO:0043602, GO:0045542, GO:0045880, GO:0046210, GO:0055114, GO:0060192, GO:0070988, GO:0071371, GO:0071372, GO:0071375, GO:0090031, GO:0090181, GO:0090346, GO:0005739, GO:0005783, GO:0005789, GO:0016020, GO:0016021, GO:0043231, GO:0003958, GO:0004128, GO:0008941, GO:…
Rv1287	3t8rA	0.8399	0.287		0.436409	Uncharacterized protein	GO:0003677
Rv1117	1x7vC	0.8398	0.237		0.436274	Uncharacterized protein	GO:0055114, GO:0005829, GO:0016491
Rv3114	2b3jC	0.8397	0.233	3.5.4	0.436063	tRNA-specific adenosine deaminase	GO:0002100, GO:0008033, GO:0003824, GO:0008251, GO:0008270, GO:0016787, GO:0046872
Rv0775	3iuvA	0.8392	0.259		0.435893	Uncharacterized protein	GO:0006351, GO:0006355, GO:0003677, GO:0003700
Rv3627c	2ex8A	0.8388	0.261	3.4.16.4	0.435869	D-alanyl-D-alanine carboxypeptidase DacB	GO:0000270, GO:0006508, GO:0007049, GO:0008360, GO:0009252, GO:0009253, GO:0009254, GO:0016998, GO:0043093, GO:0046677, GO:0051301, GO:0071555, GO:0030288, GO:0042597, GO:0004175, GO:0004180, GO:0004185, GO:0005515, GO:0008658, GO:0009002, GO:0016787
Rv3433c	3k5wA	0.8384	0.228		0.435777	Bifunctional NAD(P)H-hydrate repair enzyme Nnr	GO:0008152, GO:0000166, GO:0003824, GO:0005524, GO:0016829, GO:0016853, GO:0046872, GO:0052855
Rv0818	4kfcA	0.8383	0.237		0.435703	KDP operon transcriptional regulatory protein KdpE	GO:0000160, GO:0001121, GO:0006351, GO:0006355, GO:0045893, GO:0005737, GO:0000986, GO:0001131, GO:0001140, GO:0003677, GO:0005515
Rv1593c	2fmlA2	0.8382	0.267		0.435304	MutT/nudix family protein	GO:0016787
Rv0143c	3nd0A	0.8381	0.229		0.435287	Sll0855 protein	GO:0006821, GO:0034220, GO:0055085, GO:1903959, GO:0005886, GO:0016020, GO:0016021, GO:0005216, GO:0005247
Rv0135c	4w97A	0.8379	0.214		0.43487	HTH-type transcriptional repressor KstR2	GO:0006351, GO:0006355, GO:0010468, GO:0019217, GO:0003677, GO:0003700, GO:0042803
Rv2817c	2yzsB	0.8378	0.225		0.434767	CRISPR-associated endonuclease Cas1	GO:0043571, GO:0051607, GO:0090305, GO:0003676, GO:0003677, GO:0004518, GO:0004519, GO:0004520, GO:0016787, GO:0046872
Rv2135c	1h2fA	0.8378	0.232		0.434673	Phosphoglycerate mutase	GO:0008152, GO:0003824
Rv1532c	5hmbA	0.8371	0.248		0.434514	Azi13
Rv1419	1isyA	0.8371	0.201	3.2.1.8	0.434487	Beta-xylanase	GO:0000272, GO:0005975, GO:0008152, GO:0004553, GO:0016787, GO:0016798, GO:0031176
Rv0791c	3raoA	0.8366	0.244		0.434407	Bacterial luciferase family protein	GO:0055114, GO:0016705
Rv3541c	4v12A	0.8365	0.213		0.434024	MaoC-like dehydratase
Rv1301	1k7jA	0.8364	0.23		0.433778	Uncharacterized protein YciO	GO:0005829, GO:0003725
Rv3633	4naoA	0.8362	0.213		0.433656	Putative oxygenase	GO:0009820, GO:0035835, GO:0055114, GO:0016491, GO:0046872, GO:0051213
Rv3300c	2istA	0.8358	0.205	5.4.99.23	0.433454	Ribosomal large subunit pseudouridine synthase D	GO:0000027, GO:0000455, GO:0001522, GO:0006364, GO:0009451, GO:0005829, GO:0003723, GO:0005515, GO:0009982, GO:0016853, GO:0019239
Rv2021c	1y7yA	0.8357	0.29		0.433431	C.AhdI	GO:0003677, GO:0043565
Rv1190	3u1tA	0.8353	0.231	3.8.1.5	0.433229	CurN	GO:0003824
Rv0038	2hafA	0.8343	0.263		0.433217	UPF0301 protein VC_0467	GO:0008150, GO:0005575, GO:0003674
Rv0121c	1rfeA	0.8339	0.252		0.433202	F420-dependent protein	GO:0048037
Rv1465	2azhA	0.8339	0.295	2	0.433151	Zinc-dependent sulfurtransferase SufU	GO:0006879, GO:0016226, GO:0097428, GO:0005737, GO:0005506, GO:0005515, GO:0008198, GO:0016740, GO:0036455, GO:0046872, GO:0051536, GO:0051537, GO:0051539
Rv0854	2rezA	0.8339	0.204	2.1.1	0.433079	Multifunctional cyclase-dehydratase-3-O-methyl transferase TcmN
Rv0695	3no4A	0.8337	0.212		0.432906	Creatininase
Rv2319c	3ab7A	0.8335	0.254		0.432693	Uncharacterized protein	GO:0006950, GO:0000166, GO:0005524
Rv3369	3f7eA	0.8334	0.222		0.432116	Pyridoxamine 5'-phosphate oxidase-related, FMN-binding	GO:0048037
Rv1716	4cogA	0.8334	0.257	3.5.1.9	0.431743	Kynurenine formamidase	GO:0006569, GO:0019441, GO:0043420, GO:0004061, GO:0004328, GO:0016787
Rv3226c	2f20A	0.833	0.241		0.4317	Uncharacterized protein
Rv1534	2ibdA	0.8329	0.277		0.431476	HTH-type transcriptional repressor KstR2	GO:0006351, GO:0006355, GO:0003677, GO:0042803
Rv3040c	3qsjA	0.8329	0.264		0.431355	NUDIX hydrolase	GO:0016787, GO:0046872
Rv0791c	3c8nA	0.8328	0.238	1.1.98.2	0.431219	F420-dependent glucose-6-phosphate dehydrogenase	GO:0005975, GO:0045454, GO:0055114, GO:0005618, GO:0005829, GO:0005886, GO:0016491, GO:0016614, GO:0016705, GO:0052749, GO:0070967
Rv1910c	4begA	0.8328	0.262		0.431057	UPF0098 protein Rv2140c	GO:0005576, GO:0005886, GO:0042802
Rv2733c	4jc0A2	0.8326	0.321		0.431039	Ribosomal protein S12 methylthiotransferase RimO	GO:0006400, GO:0018339, GO:0005737, GO:0003824, GO:0016740, GO:0046872, GO:0051536, GO:0051539, GO:0103039
Rv3633	5dapA	0.8325	0.217		0.430864	Uncharacterized protein
Rv1049	2fbhA	0.8322	0.254		0.430486	Probable transcriptional regulator	GO:0006351, GO:0006355, GO:0003677, GO:0003700, GO:0044212, GO:0046872
Rv2372c	1nxzA	0.832	0.233	2.1.1.193	0.430471	Ribosomal RNA small subunit methyltransferase E	GO:0006364, GO:0032259, GO:0070475, GO:0005737, GO:0008168, GO:0016740, GO:0070042
Rv1636	3dloD	0.8318	0.252		0.430313	Uncharacterized protein	GO:0006950
Rv3268	5keiA1	0.8317	0.212		0.430303	Bifunctional enzyme mbtA: salicyl-AMP ligase + salicyl-S-ArCP synthetase	GO:0008152, GO:0003824, GO:0016874
Rv0584	2xsgA	0.8317	0.255	3.2.1.24	0.430297		GO:0003824, GO:0030246
Rv0141c	5aihA	0.8315	0.231	3.3.2.8	0.43026
Rv1716	4cobA	0.8314	0.254	3.5.1.9	0.429984	Kynurenine formamidase	GO:0006569, GO:0019441, GO:0043420, GO:0004061, GO:0004328, GO:0016787
Rv3362c	3t12A	0.8311	0.236	3.6.5.2	0.429897	Probable gliding protein mglA	GO:0005515, GO:0005525
Rv0333	5aihA	0.8311	0.217	3.3.2.8	0.429502
Rv2840c	1g2rA	0.8309	0.213		0.429461	Uncharacterized protein
Rv0552	3ighX	0.8309	0.21		0.429346	Putative uncharacterized protein PH1139	GO:0006259, GO:0016810, GO:0016888
Rv3700c	1jf9A	0.8308	0.208	2.8.1.7	0.429264	Cysteine desulfurase	GO:0001887, GO:0006534, GO:0006790, GO:0016226, GO:0031162, GO:0005737, GO:0003824, GO:0005515, GO:0009000, GO:0016740, GO:0016829, GO:0030170, GO:0031071
Rv3046c	2kvcA	0.8308	0.304		0.429142	Uncharacterized protein
Rv0813c	2fr2A	0.8306	0.294		0.428901	UPF0678 fatty acid-binding protein-like protein Rv2717c	GO:0006810
Rv0485	1z05A	0.8306	0.213		0.428766	Transcriptional regulator, ROK family	GO:0006355, GO:0003700, GO:0046872
Rv2771c	2r97A	0.8305	0.211	1.6.5.2	0.428598	NAD(P)H dehydrogenase (quinone)	GO:0006979, GO:0051289, GO:0055114, GO:0005829, GO:0016020, GO:0000166, GO:0003955, GO:0010181, GO:0016491, GO:0042802
Rv3700c	4w91A	0.8305	0.208		0.428342	Aminotransferase	GO:0006534, GO:0003824, GO:0030170, GO:0031071
Rv0499	3bbjA	0.8304	0.235		0.42819	Uncharacterized protein
Rv1898	1lxnA	0.8302	0.223		0.427934	UPF0045 protein MTH_1187
Rv0260c	1wd7B	0.8301	0.286	4.2.1.75	0.427832	Probable uroporphyrinogen-III synthase	GO:0033014, GO:0004852
Rv1085c	3wxvA	0.83	0.194		0.427831	Adiponectin receptor protein 1	GO:0016021
Rv1636	3hgmA	0.8298	0.24		0.427589	TRAP-T-associated universal stress protein TeaD	GO:0006950, GO:0005737, GO:0000166, GO:0005524
Rv3510c	2dvtA	0.8295	0.238	4.1.1	0.426892	Thermophilic reversible gamma-resorcylate decarboxylase	GO:0016787, GO:0046872
Rv2205c	3cwcB1	0.8294	0.345		0.426762	Putative glycerate kinase 2	GO:0016310, GO:0031388, GO:0008887, GO:0016301, GO:0016740
Rv2141c	2pokA	0.8292	0.195		0.426744	Peptidase, M20/M25/M40 family	GO:0008152, GO:0016787, GO:0046872
Rv3717	3ne8A	0.8292	0.249		0.426462	N-acetylmuramoyl-l-alanine amidase	GO:0009253, GO:0008745
Rv3633	4y5sA	0.8292	0.218	1.14.11.38	0.426036	Verruculogen synthase	GO:0055114, GO:1902181, GO:0005575, GO:0016491, GO:0051213
Rv0519c	4rgyA	0.8292	0.261		0.426027	Esterase
Rv2161c	3raoA	0.8291	0.225		0.426011	Bacterial luciferase family protein	GO:0055114, GO:0016705
Rv2250c	2id3A	0.829	0.23		0.425804	Putative transcriptional regulator	GO:0006351, GO:0006355, GO:0003677, GO:0003700, GO:0046872
Rv2910c	2rfrA	0.8288	0.224		0.425774	Uncharacterized protein
Rv1773c	3bjnA	0.8287	0.318		0.425261	Transcriptional regulator, putative
Rv2160A	2hyjA	0.8287	0.262		0.425244	Putative tetR-family transcriptional regulator	GO:0006351, GO:0006355, GO:0003677, GO:0003700, GO:0046872
Rv0121c	5bncA1	0.8287	0.244		0.425239	Pyridoxamine 5'-phosphate oxidase-related, FMN-binding protein	GO:0048037
Rv3678c	2cwjA	0.8286	0.281	3.1	0.4252	Ribonuclease UK114	GO:0016787
Rv0695	3lubA	0.8286	0.231		0.425102	Uncharacterized protein	GO:0046872
Rv2817c	3lfxE	0.8284	0.2		0.425041
Rv2475c	3qy3A	0.8282	0.211		0.424989	Uncharacterized protein
Rv1534	4w97A	0.828	0.237		0.424824	HTH-type transcriptional repressor KstR2	GO:0006351, GO:0006355, GO:0010468, GO:0019217, GO:0003677, GO:0003700, GO:0042803
Rv3796	2fk6A	0.8276	0.283	3.1.26.11	0.42475	Ribonuclease Z	GO:0008033, GO:0034414, GO:0042779, GO:0090502, GO:0004518, GO:0004519, GO:0016787, GO:0016891, GO:0042781, GO:0046872
Rv3796	2fk6A2	0.8275	0.283		0.42475	Ribonuclease Z	GO:0008033, GO:0034414, GO:0042779, GO:0090502, GO:0004518, GO:0004519, GO:0016787, GO:0016891, GO:0042781, GO:0046872
Rv3076	2le1A	0.8275	0.217		0.424521	Uncharacterized protein
Rv1049	3f3xA	0.8274	0.226		0.424381	Transcriptional regulator, marR family, putative	GO:0006355, GO:0003700, GO:0044212
Rv2694c	1gm5A	0.8274	0.229		0.424257	ATP-dependent DNA helicase	GO:0006281, GO:0006310, GO:0006974, GO:0010501, GO:0032508, GO:0005730, GO:0005737, GO:0000166, GO:0003676, GO:0004003, GO:0004004, GO:0004386, GO:0005524, GO:0016787
Rv2694c	1gm5A1	0.8272	0.229		0.424257	ATP-dependent DNA helicase	GO:0006281, GO:0006310, GO:0006974, GO:0010501, GO:0032508, GO:0005730, GO:0005737, GO:0000166, GO:0003676, GO:0004003, GO:0004004, GO:0004386, GO:0005524, GO:0016787
Rv2896c	3uqzA	0.8272	0.284		0.42423	Putative DNA processing protein DprA	GO:0009294
Rv2308	5af3A	0.8271	0.212		0.424	Putative antitoxin VapB45	GO:0003677
Rv0225	2jjmL	0.8271	0.219	2.4.1	0.423872	N-acetyl-alpha-D-glucosaminyl L-malate synthase	GO:0071793, GO:0000166, GO:0016740, GO:0016757
Rv1021	3craA	0.827	0.308	3.6.1.8	0.423386	Nucleoside triphosphate pyrophosphohydrolase	GO:0006203, GO:0009267, GO:0046047, GO:0046052, GO:0046061, GO:0046076, GO:0046081, GO:0000166, GO:0005515, GO:0005524, GO:0016787, GO:0046872, GO:0047429, GO:0047693
Rv1087A	1f75A	0.8268	0.289	2.5.1.31	0.423262	Ditrans,polycis-undecaprenyl-diphosphate synthase ((2E,6E)-farnesyl-diphosphate specific)	GO:0008834, GO:0016740, GO:0016765, GO:0046872
Rv2880c	3rf9A	0.8266	0.22	2.1.1.192	0.423152	Dual-specificity RNA methyltransferase RlmN	GO:0006364, GO:0008033, GO:0030488, GO:0032259, GO:0046677, GO:0070475, GO:0005737, GO:0005829, GO:0000049, GO:0002935, GO:0003824, GO:0005515, GO:0008168, GO:0008173, GO:0016740, GO:0046872, GO:0051536, GO:0051539, GO:0070040
Rv0371c	2pa4B	0.8264	0.222	2.7.7.9	0.422951	UTP-GLUCOSE-1-PHOSPHATE URIDYLYLTRANSFERASE	GO:0009058, GO:0016779
Rv1152	4r1hA	0.8263	0.245		0.422849	Lmo0741 protein	GO:0006351, GO:0006355, GO:0003677, GO:0003700
Rv2923c	1ml8A	0.8263	0.191		0.422751	Protein YhfA
Rv0992c	1ydmB	0.8261	0.22		0.422632	Uncharacterized protein YqgN	GO:0009396, GO:0035999, GO:0000166, GO:0005524, GO:0030272
Rv1062	5fquA	0.8256	0.247		0.422472	Patatin-like protein, PlpD	GO:0006629, GO:0008152
Rv2475c	2egiC	0.8256	0.221	3.1	0.422285	Putative esterase aq_1494	GO:0016787
Rv2319c	3cisG	0.8255	0.187		0.422173	Universal stress protein Rv2623	GO:0001666, GO:0006950, GO:0009405, GO:0040007, GO:0040008, GO:0085014, GO:0005618, GO:0005829, GO:0005886, GO:0000166, GO:0005524
Rv1910c	1fuxA	0.8254	0.275		0.42217	UPF0098 protein YbcL	GO:0043086, GO:0030288, GO:0042597, GO:0004857
Rv3768	5aihA	0.8251	0.207	3.3.2.8	0.42212
Rv3079c	3c8nA	0.8251	0.225	1.1.98.2	0.422057	F420-dependent glucose-6-phosphate dehydrogenase	GO:0005975, GO:0045454, GO:0055114, GO:0005618, GO:0005829, GO:0005886, GO:0016491, GO:0016614, GO:0016705, GO:0052749, GO:0070967
Rv2052c	3ighX1	0.825	0.262		0.422028	Putative uncharacterized protein PH1139	GO:0006259, GO:0016810, GO:0016888
Rv3312c	3hi4A	0.825	0.216	3.1.1.2	0.421984	Arylesterase	GO:0055114, GO:0098869, GO:0003824, GO:0004064, GO:0004601, GO:0016491, GO:0016787
Rv0737	2fbkA	0.825	0.201		0.421859	Transcriptional regulator, MarR family	GO:0006351, GO:0006355, GO:0003677, GO:0003700, GO:0044212
Rv1773c	2o0yC	0.8248	0.234		0.421517	Transcriptional regulator	GO:0006351, GO:0006355, GO:0003677
Rv1119c	1ybtB	0.8248	0.292	4.6.1.1	0.421108	Probable lignin peroxidase LipJ	GO:0009190, GO:0035556, GO:0016849
Rv0791c	1rhcA	0.8247	0.214	1.1.99	0.421094	F420-dependent alcohol dehydrogenase	GO:0055114, GO:0016705
Rv3832c	4pneA	0.8247	0.215		0.420853	Methyltransferase-like protein	GO:0008152, GO:0032259, GO:0008168, GO:0016740
Rv1176c	1yg2A	0.8244	0.278		0.420651	Uncharacterized protein	GO:0008150, GO:0005575, GO:0003674
Rv0269c	2faoA	0.8244	0.258		0.420485	Multifunctional non-homologous end joining protein LigD
Rv3426	2g38B	0.8241	0.249		0.420049	PPE family protein PPE41	GO:0009405, GO:0005576, GO:0009986, GO:0005515
Rv3586	3c1zA2	0.8241	0.306		0.420047	DNA integrity scanning protein DisA	GO:0006281, GO:0006974, GO:0000166, GO:0003677, GO:0005524, GO:0016740, GO:0016779
Rv0811c	1wopA	0.8239	0.197	2.1.2.10	0.419969	Aminomethyltransferase	GO:0006546, GO:0032259, GO:0004047, GO:0008483, GO:0016740
Rv3095	4gcvA	0.8239	0.273		0.419755	Uncharacterized protein	GO:0006351, GO:0006355
Rv0546c	4hc5A	0.8239	0.219		0.419745	Glyoxalase/bleomycin resistance protein/dioxygenase	GO:0055114, GO:0051213
Rv0813c	2q4nA	0.8238	0.291		0.419658	UPF0678 fatty acid-binding protein-like protein At1g79260	GO:0006810, GO:0005737, GO:0005829, GO:0003674
Rv3652	2g38C	0.8238	0.25		0.419643	PE family protein	GO:0005576, GO:0005618, GO:0005515
Rv2365c	1jtkA	0.8237	0.23	3.5.4.5	0.419491	Cytidine deaminase	GO:0009972, GO:0005829, GO:0003824, GO:0004126, GO:0008270, GO:0016787, GO:0046872
Rv2366c	4hg0A	0.8236	0.357		0.41944	Magnesium and cobalt efflux protein CorC	GO:0006810, GO:0055114, GO:0005886, GO:0003824, GO:0016614, GO:0050660
Rv3312c	3fobB	0.823	0.218		0.419357	Bromoperoxidase	GO:0009636, GO:0055114, GO:0098869, GO:0003824, GO:0004601, GO:0016491, GO:0016691, GO:0019806
Rv0141c	5aifA	0.8228	0.205	3.3.2.8	0.418977
Rv0839	3mggA	0.8225	0.207	2.1.1	0.418896	Methyltransferase	GO:0032259, GO:0008168, GO:0016740
Rv0390	1gn0A	0.8224	0.264	2.8.1.1	0.418778	Thiosulfate sulfurtransferase GlpE	GO:0005737, GO:0004792, GO:0016740
Rv2820c	4qtsA	0.8222	0.206		0.41872	CRISPR type III-associated RAMP protein Csm4	GO:0051607
Rv0767c	3mnlA	0.8221	0.221		0.418685	HTH-type transcriptional repressor KstR	GO:0006351, GO:0006355, GO:0005829, GO:0000976, GO:0003677, GO:0003700, GO:0042803
Rv1139c	4a2nB	0.822	0.182		0.41867	Uncharacterized protein	GO:0006481, GO:0016020, GO:0016021, GO:0004671
Rv1534	4udsA	0.822	0.254		0.41861		GO:0003677
Rv1167c	2zb9A	0.822	0.193		0.418506	Putative transcriptional regulator	GO:0006351, GO:0006355, GO:0005829, GO:0000976, GO:0003677, GO:0003700
Rv0508	2fgxA	0.8215	0.241		0.418318	Putative thioredoxin
Rv1505c	4m9cA	0.8214	0.202		0.418128	Putative acetyltransferase (WeeI)	GO:0016740, GO:0016746
Rv0196	2g7sA	0.8213	0.227		0.417997	Transcriptional regulator, TetR family	GO:0006351, GO:0006355, GO:0003677
Rv3114	1wwrC	0.8213	0.215	3.5.4	0.417879	tRNA-specific adenosine deaminase	GO:0002100, GO:0008033, GO:0003824, GO:0008251, GO:0008270, GO:0016787, GO:0019239, GO:0046872
Rv2475c	2fujA	0.8212	0.231		0.417701	Uncharacterized protein
Rv2060	2nq2A1	0.8212	0.194		0.417457	Probable ABC transporter permease protein HI_1471	GO:0006810, GO:0005886, GO:0016020, GO:0016021, GO:0005215
Rv2060	2nq2A	0.8212	0.194		0.417457	Probable ABC transporter permease protein HI_1471	GO:0006810, GO:0005886, GO:0016020, GO:0016021, GO:0005215
Rv0775	2dg8B	0.8212	0.233		0.417334	Putative tetR-family transcriptional regulatory protein	GO:0006351, GO:0006355, GO:0005829, GO:0000976, GO:0003677, GO:0003700
Rv0258c	2np3B2	0.821	0.239		0.417123	Putative TetR-family regulator	GO:0006351, GO:0006355, GO:0005829, GO:0000976, GO:0003677, GO:0003700
Rv2577	1kbpA	0.8209	0.226	3.1.3.2	0.416967	Fe(3+)-Zn(2+) purple acid phosphatase	GO:0016311, GO:0005576, GO:0003993, GO:0008199, GO:0008270, GO:0016787, GO:0046872
Rv2135c	2a6pA	0.8207	0.238	5.4.2.1	0.416878	Phosphoglycerate mutase family protein
Rv1061	4zfjA	0.8206	0.264	3.5.1.118	0.416819	Gamma-glutamyl-hercynylcysteine sulfoxide hydrolase	GO:0006541, GO:0052699, GO:0052704, GO:0016787, GO:0016811
Rv3031	2b5dX1	0.8206	0.253		0.416724		GO:0005975, GO:0003824
Rv0760c	1iskA	0.8204	0.24	5.3.3.1	0.416529	Steroid Delta-isomerase	GO:0006629, GO:0008202, GO:0004769, GO:0016853
Rv0181c	2p17A	0.8204	0.231		0.416511	Pirin-like protein	GO:0046872
Rv3376	4uarA	0.8203	0.192		0.416477	Protein CbbY	GO:0008152, GO:0016787, GO:0046872
Rv3134c	3ab7A	0.82	0.222		0.416285	Uncharacterized protein	GO:0006950, GO:0000166, GO:0005524
Rv0258c	2np3B	0.8196	0.212		0.41628	Putative TetR-family regulator	GO:0006351, GO:0006355, GO:0005829, GO:0000976, GO:0003677, GO:0003700
Rv2061c	3f7eA	0.8196	0.211		0.416109	Pyridoxamine 5'-phosphate oxidase-related, FMN-binding	GO:0048037
Rv2325c	4huqT	0.8191	0.215		0.416049	Energy-coupling factor transporter transmembrane protein EcfT	GO:0006810, GO:0005886, GO:0016020, GO:0016021, GO:0005215
Rv1871c	3r5lA	0.8188	0.248	1	0.415938	Deazaflavin-dependent nitroreductase	GO:0055114, GO:0016491, GO:0048037
Rv2185c	2rezA	0.8186	0.197	2.1.1	0.415892	Multifunctional cyclase-dehydratase-3-O-methyl transferase TcmN
Rv3719	4o95A	0.8186	0.2	1.5.99.12	0.415812	Cytokinin dehydrogenase 4	GO:0009690, GO:0055114, GO:0000166, GO:0003824, GO:0016491, GO:0016614, GO:0019139, GO:0050660
Rv2989	2o0yC	0.8185	0.23		0.415774	Transcriptional regulator	GO:0006351, GO:0006355, GO:0003677
Rv1835c	4pf1A	0.8183	0.222		0.415698	Peptidase S15/CocE/NonD	GO:0006508, GO:0008239, GO:0016787
Rv0500A	4j2nA	0.8183	0.283		0.415522	Gp37	GO:0003677
Rv3718c	2wqlA	0.8183	0.225		0.415259	Major allergen Dau c 1	GO:0006952, GO:0009607
Rv1919c	2le1A	0.8182	0.193		0.415219	Uncharacterized protein
Rv0518	4jggA	0.8182	0.233	3.1.1.1	0.415123	Esterase TesA
Rv0333	3rgaA	0.8181	0.218	5.5.1	0.414863	Epoxide hydrolase LasB	GO:0017000, GO:0016853
Rv3228	2yv5A	0.8181	0.244		0.414841	Putative ribosome biogenesis GTPase RsgA	GO:0042254, GO:0005737, GO:0000166, GO:0003723, GO:0003924, GO:0005525, GO:0016787, GO:0019843, GO:0046872
Rv2577	4dhlA	0.8181	0.223	3.1.3.2	0.414433	Fe(3+)-Zn(2+) purple acid phosphatase	GO:0016311, GO:0005576, GO:0003993, GO:0008199, GO:0008270, GO:0016787, GO:0046872
Rv3079c	3fgcA	0.818	0.205	1.14.14.3	0.414426	Alkanal monooxygenase alpha chain	GO:0008218, GO:0055114, GO:0004497, GO:0016491, GO:0016705, GO:0047646
Rv3230c	2piaA	0.8179	0.213	1.18.1	0.414392	Phthalate dioxygenase reductase	GO:0055114, GO:0009055, GO:0016491, GO:0046872, GO:0051536, GO:0051537
Rv1888A	2qe6A	0.8175	0.259		0.414387	Uncharacterized protein	GO:0046872, GO:0051536, GO:0051539
Rv1674c	3nt6A	0.8174	0.25	1.8.1.14	0.414246	FAD-dependent pyridine nucleotide-disulphide oxidoreductase	GO:0045454, GO:0055114, GO:0005623, GO:0000166, GO:0016491, GO:0050660
Rv1674c	3nt6A2	0.8174	0.25		0.414246	FAD-dependent pyridine nucleotide-disulphide oxidoreductase	GO:0045454, GO:0055114, GO:0005623, GO:0000166, GO:0016491, GO:0050660
Rv1815	1hpgA	0.8173	0.236	3.4.21.82	0.414241	Glutamyl endopeptidase 2	GO:0006508, GO:0004252, GO:0008233, GO:0008236, GO:0016787
Rv1200	4j05A	0.8173	0.188		0.413732	Phosphate transporter	GO:0055085, GO:0016020, GO:0016021, GO:0005215, GO:0022857
Rv3672c	1nqzA	0.8172	0.292	3.6.1.9	0.413516	MutT/nudix family protein	GO:0016787
Rv3702c	3mdnA	0.8171	0.237		0.413487	Glutamine amidotransferases class-II domain protein	GO:0006541, GO:0016740
Rv1767	3beyD	0.8171	0.269		0.413298	Conserved protein	GO:0055114, GO:0098869, GO:0051920
Rv0225	3copA	0.817	0.215	2.4.1.21	0.413119	Glycogen synthase	GO:0005978, GO:0006974, GO:0005829, GO:0004373, GO:0009011, GO:0016740, GO:0016757, GO:0033201
Rv3832c	5egpA	0.817	0.21		0.413093	UbiE/COQ5 family methyltransferase, putative	GO:0032259, GO:0008168, GO:0016740, GO:0046872, GO:0051536, GO:0051539
Rv2577	1xzwB	0.8169	0.22	3.1.3.2	0.41273	Purple acid phosphatase 1	GO:0016311, GO:0005576, GO:0003993, GO:0016787, GO:0046872
Rv0274	3l7tA	0.8168	0.278		0.412475	Uncharacterized protein	GO:0004462, GO:0046872
Rv1913	1ko3A	0.8166	0.221	3.5.2.6	0.412383	VIM-2 protein	GO:0016787, GO:0046872
Rv1871c	3r5zA	0.8164	0.18		0.412366	Uncharacterized protein	GO:0055114, GO:0016491, GO:0048037
Rv0785	4c3xA	0.8161	0.207	1.3.99.4	0.412296	3-oxosteroid 1-dehydrogenase	GO:0055114, GO:0000166, GO:0016491, GO:0047571
Rv1154c	2hiyD	0.8159	0.21		0.412126	Uncharacterized protein
Rv1404	2nnnA	0.8159	0.256		0.411918	Probable transcriptional regulator	GO:0006351, GO:0006355, GO:0003677, GO:0003700, GO:0044212
Rv1719	3r4kA	0.8157	0.224		0.411841	Transcriptional regulator, IclR family	GO:0006351, GO:0006355, GO:0003677
[truncated: 4,153 more rows]

## Sheet: C. CATH families
Rv.Number	Template	CATH.Definition	Amino.Acid.Coordinate	C.Score	TM.Score	Identity	TM.adjusted
[truncated: 5,607 more rows]

[truncated: 11 more sheets: D. Ligand-binding sites, E. Transport-like PDB hits, F. Corroborated transporters, G. HHpred EC concordance, H. HHpred results, I. Consensus non-EC HHPred, J. Ramachandran filtering, K. Manual structure inspection, L. CATH topologies, M. TetR matches, N. Mycobacterial core genes]
